# Supplementary material for: Proteome-Wide Analysis of Lysine 2-Hydroxyisobutyrylation in Candida albicans
Source: mSystems. 2021 Feb 2;6(1):e01129-20. doi: 10.1128/mSystems.01129-20 (PMC7857534; doi:10.1128/mSystems.01129-20)
Supplement: DATA SET S1 [file mSystems.01129-20-sd001.xlsx]

## Sheet: Summary
Header line description of table 1			Table 1. MS/MS spectrum database search analysis summary
Total spectrum	Number of spectrum produced by mass spectrometer
Matched spectrum	Number of spectrum matched with alignment protein		Total spectrum	Matched spectrum	Peptides	Modified peptides	Identified proteins	Identified sites
Peptides	Number of peptides which spectrum hit		38838	12835	7335	6533	1438	6659
Modified peptides	Total number of modified peptides identified
Identified proteins	Number of proteins detected by spectrum search analysis
Identified sites	Number of modification sites detected by spectrum search analysis
Header line description of worksheet "Site_identify"
Protein accession	Protein accession number of database used for search
Position	Modification site localization in protein
Amino acid	The amino acid that modification site modified
Protein description	Protein functional description
Gene name	Indicates the name of the gene that code for the protein sequence
Localization probability	Probability of a certain amino acid containing this modification in this peptide
PEP	The maximal posterior error probability for peptides
Score	A simple rule to be used to judge whether a result is significant or not
Modified sequence	Identified peptide sequence marked with modification sites localization probabilities
Charge	Carried charge of peptide
Mass error [ppm]	Parts per million ratio of peptide mass error between the theory and practice
MS/MS Count	Number of spectrum matched with peptide
Header line description of worksheet "peptide_identify"
ID	Identified peptide index number
Sequence	Identified peptide amino acid sequence
Length	Identified peptide amino acid length
Modifications	identified peptide with modification markers
Modified sequence	Identified peptide sequence marked with modification sites localization probabilities
Protein accession	Protein accession number of database used for search
Protein description	Protein functional description
Charge	Carried charge of peptide
m/z	Mass-to-charge ratio of peptide
Mass error [ppm]	Parts per million ratio of peptide mass error between the theory and practice
PEP	The maximal posterior error probability for peptides
Score	A simple rule to be used to judge whether a result is significant or not
MS/MS Count	Number of spectrum matched with peptide

## Sheet: Site_identify
Protein accession	Position	Amino acid	Protein description	Gene name	Localization probability	PEP	Score	Modified sequence	Charge	Mass error [ppm]	MS/MS Count
A0A1D8PC43	320	K	Diphosphomevalonate decarboxylase	MVD	1	0.00135875	58.079	VLSLLYK(1)HFGHVPGWK	4	-0.093223	1
A0A1D8PC43	95	K	Diphosphomevalonate decarboxylase	MVD	1	3.63713e-07	104.16	ASIEQSPDTPK(1)LSQMK	2	-1.8039	1
A0A1D8PC43	329	K	Diphosphomevalonate decarboxylase	MVD	1	1.03333e-17	133.94	HFGHVPGWK(1)THYTAETPVAGVSR	3	-1.2882	2
A0A1D8PC56	70	K	Uncharacterized protein	orf19.6082	1	2.44094e-05	71.946	K(1)SVSPGYLTQDGNFIFDEDSQK	3	-1.8908	1
A0A1D8PC56	46	K	Uncharacterized protein	orf19.6082	1	0.0137875	81.297	DLYK(1)VFR	2	-0.69668	2
A0A1D8PC56	229	K	Uncharacterized protein	orf19.6082	1	0.000507392	92.611	LDVTK(1)EELVK	2	-3.9188	1
A0A1D8PC73	92	K	Uncharacterized protein	orf19.6062.3	1	0.00209723	63.908	LSVAATSDK(1)IAK	2	0.055015	1
A0A1D8PC73	60	K	Uncharacterized protein	orf19.6062.3	1	0.000304041	103.31	LEK(1)QTISSFK	2	1.3284	1
A0A1D8PC73	45	K	Uncharacterized protein	orf19.6062.3	1	0.000100237	99.752	AQYTEK(1)YIQDR	2	0.19669	1
A0A1D8PC76	42	K	Aldehyde dehydrogenase	orf19.6066	1	4.6997e-05	124.6	HLTDSFFTK(1)QK	3	-0.85824	2
A0A1D8PC77	92	K	Ubiquitin-specific protease	UBP6	1	0.00329866	58.268	QVFLEDLNK(1)NQLVK	2	1.5382	1
A0A1D8PC77	8	K	Ubiquitin-specific protease	UBP6	1	0.00312578	63.415	AYTITIK(1)NAGK	2	1.1549	1
A0A1D8PC77	380	K	Ubiquitin-specific protease	UBP6	1	0.00648496	101.33	ITSIK(1)SK	2	0.53127	1
A0A1D8PC77	47	K	Ubiquitin-specific protease	UBP6	1	0.0424753	55.441	ILIK(1)GGK	2	0.050437	1
A0A1D8PC97	324	K	Tubulin beta chain	TUB2	1	0.0017579	61.42	VSVK(1)EVDDEMHK	3	-0.030389	1
A0A1D8PC97	46	K	Tubulin beta chain	TUB2	1	0.0150833	46.892	SK(1)LDVYFNEATSGK	2	0.56362	1
A0A1D8PCA4	381	K	DNA-directed RNA polymerase	RPO41	1	0.0167339	77.058	QK(1)QIEIR	2	-0.54915	1
A0A1D8PCA4	135	K	DNA-directed RNA polymerase	RPO41	1	0.000531337	91.656	YFDK(1)IDQVLK	2	-0.29716	1
A0A1D8PCA4	396	K	DNA-directed RNA polymerase	RPO41	1	0.00724653	51.264	WK(1)HDFEESQK	3	-0.94696	1
A0A1D8PCA8	503	K	Serine/threonine-protein phosphatase	CMP1	1	0.0301782	51.63	NK(1)IIAIGK	2	0.52813	1
A0A1D8PCB0	251	K	Phospholipid:diacylglycerol acyltransferase	LRO1	1	0.000728014	77.062	TMVLDK(1)TCWLR	2	1.457	1
A0A1D8PCD0	104	K	DNA-directed RNA polymerase II core subunit	RPB11	1	0.0054248	62.466	SK(1)FNDEWALK	2	-1.3032	1
A0A1D8PCD3	130	K	Uncharacterized protein	orf19.3290	1	0.000204897	67.685	FAENQGWDHYVQEPK(1)K	3	0.36017	2
A0A1D8PCD3	82	K	Uncharacterized protein	orf19.3290	1	0.000154341	96.229	LDWDVLGK(1)GNR	2	-0.74375	1
A0A1D8PCD3	110	K	Uncharacterized protein	orf19.3290	1	0.00295004	95.608	FDTK(1)ESAIK	2	0.18303	1
A0A1D8PCD7	34	K	Uncharacterized protein	orf19.6008.4	1	0.0570468	41.025	SHK(1)AAANR	2	0.24582	1
A0A1D8PCD8	300	K	Trans-2-enoyl-CoA reductase (NADPH)	orf19.3293	1	0.0496078	52.482	SFGDDYK(1)K	2	1.5925	2
A0A1D8PCG7	27	K	40S ribosomal protein S21	RPS21B	1	3.40622e-14	192.32	AK(1)DHASVQISIAK	2	0.51609	3
A0A1D8PCG7	80	K	40S ribosomal protein S21	RPS21B	1	2.93266e-14	177.58	LAQQDGLLK(1)NVWSYSR	3	0.38898	5
A0A1D8PCG7	16	K	40S ribosomal protein S21	RPS21B	1	0.0392747	67.903	K(1)CSATNR	2	1.6786	1
A0A1D8PCG7	5	K	40S ribosomal protein S21	RPS21B	1	3.95346e-05	89.484	MENDK(1)GQLVELYVPR	2	1.2362	1
A0A1D8PCG9	419	K	Mrs7p	MRS7	1	0.00869185	94.006	LK(1)LNILK	2	0.10901	1
A0A1D8PCG9	111	K	Mrs7p	MRS7	1	0.0414014	56.122	SIWEK(1)VK	2	0.57416	1
A0A1D8PCI5	74	K	Arginine--tRNA ligase	orf19.3341	1	4.58836e-07	109.79	VLDQGDIIVPIPK(1)LR	3	-0.85072	2
A0A1D8PCI5	85	K	Arginine--tRNA ligase	orf19.3341	1	0.0116689	58.955	GINPNEK(1)SK	2	-1.0504	1
A0A1D8PCI5	554	K	Arginine--tRNA ligase	orf19.3341	1	0.00164445	72.731	TLAQYPDVIK(1)K	2	0.72868	1
A0A1D8PCI5	142	K	Arginine--tRNA ligase	orf19.3341	1	0.000322694	81.709	SDYGYLPLGVGK(1)K	2	1.0303	1
A0A1D8PCI5	78	K	Arginine--tRNA ligase	orf19.3341	1	0.000856389	101.54	LK(1)GINPNEK	2	0.29225	1
A0A1D8PCI5	87	K	Arginine--tRNA ligase	orf19.3341	1	0.000401974	103.69	SK(1)EWAENFNK	2	-3.1637	1
A0A1D8PCI5	317	K	Arginine--tRNA ligase	orf19.3341	1	4.19034e-17	184.01	YDVYSGESQVPQEK(1)MK	2	0.123	3
A0A1D8PCI5	379	K	Arginine--tRNA ligase	orf19.3341	1	0.0387501	48.048	YETYK(1)FDK	2	-2.4397	1
A0A1D8PCI5	344	K	Arginine--tRNA ligase	orf19.3341	1	0.023101	72.928	LIDLTK(1)FNK	2	-1.73	1
A0A1D8PCI5	338	K	Arginine--tRNA ligase	orf19.3341	1	0.00452583	67.881	GAK(1)LIDLTK	2	2.3896	1
A0A1D8PCI5	490	K	Arginine--tRNA ligase	orf19.3341	1	0.0028069	63.624	IHNYEFK(1)WDR	3	-0.9308	1
A0A1D8PCJ1	118	K	Mitochondrial 54S ribosomal protein YmL41	MRP20	1	0.000893434	67.385	IGGK(1)QIYFPQGR	2	-0.012091	1
A0A1D8PCL4	119	K	Uncharacterized protein	orf19.4532	1	0.00512097	49.842	LSSAGLVYK(1)HFGK	3	0.82153	1
A0A1D8PCL4	123	K	Uncharacterized protein	orf19.4532	1	0.00508459	84.615	HFGK(1)EIIK	2	0.91971	1
A0A1D8PCL4	90	K	Uncharacterized protein	orf19.4532	1	0.000503188	67.519	YDGVK(1)YFDHHQR	3	-0.94092	1
A0A1D8PCL4	234	K	Uncharacterized protein	orf19.4532	1	0.00101949	81.017	SIVAK(1)AFDNR	2	-0.4947	1
A0A1D8PCL4	175	K	Uncharacterized protein	orf19.4532	1	1.11423e-07	133.48	FTDK(1)NITLPSIVSR	2	1.5734	1
A0A1D8PCL8	40	K	Uncharacterized protein	orf19.4530.1	1	3.89116e-05	118.23	STK(1)EYLQEIK	2	1.2871	1
A0A1D8PCL8	37	K	Uncharacterized protein	orf19.4530.1	1	0.0445407	41.399	SLPTIK(1)STK	2	-1.5435	1
A0A1D8PCM2	87	K	Galactose-1-phosphate uridylyltransferase	GAL7	1	7.63187e-06	76.237	ATGDMNPK(1)YDATYIFPNDYPAVR	3	-0.74018	2
A0A1D8PCM2	276	K	Galactose-1-phosphate uridylyltransferase	GAL7	1	0.0146855	43.761	THLK(1)SIQEFNDK	3	-1.4649	1
A0A1D8PCM2	286	K	Galactose-1-phosphate uridylyltransferase	GAL7	1	9.5778e-05	138.25	QK(1)LDLAAILK	2	1.6527	1
A0A1D8PCM2	70	K	Galactose-1-phosphate uridylyltransferase	GAL7	1	7.61877e-11	124.29	SALPEYDPK(1)CYLCPGNIR	2	-0.2898	2
A0A1D8PCM2	56	K	Galactose-1-phosphate uridylyltransferase	GAL7	0.979865	0.00429332	52.395	RPWQGAK(0.98)EEIK(0.02)K	3	0.55099	1
A0A1D8PCM2	132	K	Galactose-1-phosphate uridylyltransferase	GAL7	1	6.59388e-05	114.86	GK(1)CFVICFSPK	2	0.1479	1
A0A1D8PCN0	161	K	Bifunctional UDP-glucose 4-epimerase/aldose 1-epimerase	GAL10	1	0.00101237	81.09	TK(1)FIIESILK	2	-0.013987	1
A0A1D8PCN0	661	K	Bifunctional UDP-glucose 4-epimerase/aldose 1-epimerase	GAL10	1	0.000894488	91.867	EWSNQVILK(1)K	2	-1.1478	1
A0A1D8PCN0	463	K	Bifunctional UDP-glucose 4-epimerase/aldose 1-epimerase	GAL10	1	6.6172e-05	114.71	QDFFGPVVK(1)SR	2	2.3111	1
A0A1D8PCN0	630	K	Bifunctional UDP-glucose 4-epimerase/aldose 1-epimerase	GAL10	1	0.00151241	48.493	ISTTEPAFQFYTGDGVNTK(1)GFGK	3	0.15152	1
A0A1D8PCN0	179	K	Bifunctional UDP-glucose 4-epimerase/aldose 1-epimerase	GAL10	1	3.94273e-05	83.633	DIYNSDDAWK(1)VAILR	2	0.057314	1
A0A1D8PCN0	264	K	Bifunctional UDP-glucose 4-epimerase/aldose 1-epimerase	GAL10	1	0.000749022	115.71	NLQSK(1)GLYR	2	-0.30639	2
A0A1D8PCN0	222	K	Bifunctional UDP-glucose 4-epimerase/aldose 1-epimerase	GAL10	1	9.33745e-08	147.52	EK(1)LSIFGNDYNSR	2	-1.5767	1
A0A1D8PCN0	557	K	Bifunctional UDP-glucose 4-epimerase/aldose 1-epimerase	GAL10	1	0.006962	47.088	MLEVDSQLLPTGK(1)FIENEK	3	-1.2325	1
A0A1D8PCP4	16	K	Uncharacterized protein	orf19.3684	1	0.00337739	74.376	GAWK(1)QDLFR	2	-0.23721	1
A0A1D8PCP6	100	K	Age3p	AGE3	1	1.30134e-10	146.27	YFIDNGVDLNLSPK(1)QK	2	-0.93217	1
A0A1D8PCQ3	402	K	Eukaryotic translation initiation factor 2A	orf19.2930	1	0.0012022	65.809	IWHASGK(1)LIYLK	2	-0.99972	2
A0A1D8PCQ3	3	K	Eukaryotic translation initiation factor 2A	orf19.2930	1	0.000214019	131.5	SK(1)TTEIFCR	2	-4.4554	1
A0A1D8PCQ3	13	K	Eukaryotic translation initiation factor 2A	orf19.2930	1	0.000400304	78.814	LPK(1)SVELIQDFK	2	-3.7133	1
A0A1D8PCQ3	609	K	Eukaryotic translation initiation factor 2A	orf19.2930	1	0.0105344	69.825	AIEQLK(1)MK	2	1.1106	1
A0A1D8PCQ5	69	K	Ribosomal 60S subunit protein L26B	orf19.3690.2	1	2.17749e-06	154.72	KGSEGK(1)VNSVYR	2	-2.7291	4
A0A1D8PCQ5	46	K	Ribosomal 60S subunit protein L26B	orf19.3690.2	1	6.00521e-05	118.28	QQYNVK(1)SLPIR	2	0.23757	2
A0A1D8PCQ5	3	K	Ribosomal 60S subunit protein L26B	orf19.3690.2	1	3.20694e-05	131.83	AK(1)ISQDVSSSR	2	0.36912	4
A0A1D8PCQ5	37	K	Ribosomal 60S subunit protein L26B	orf19.3690.2	1	0.000737918	69.864	VLLSAPLSK(1)ELR	2	0.26345	1
A0A1D8PCQ5	108	K	Ribosomal 60S subunit protein L26B	orf19.3690.2	1	0.000106661	88.021	VVITK(1)LHLDK	2	-0.14053	7
A0A1D8PCQ5	17	K	Ribosomal 60S subunit protein L26B	orf19.3690.2	1	0.000137255	105.2	K(1)AYFTASSVER	2	-0.13367	2
A0A1D8PCQ5	113	K	Ribosomal 60S subunit protein L26B	orf19.3690.2	1	0.012832	82.671	LHLDK(1)DR	2	0.75348	1
A0A1D8PCT0	667	K	1,3-beta-glucan synthase	GSC1	1	0.00257095	61.167	CVGEVWYK(1)DIVCR	2	-2.2777	1
A0A1D8PCT0	1800	K	1,3-beta-glucan synthase	GSC1	1	1.45071e-11	180.09	LIRPPIYSLK(1)QAR	3	-0.26696	1
A0A1D8PCT0	439	K	1,3-beta-glucan synthase	GSC1	1	0.0474228	44.719	NVFFK(1)TYK	2	-1.0224	1
A0A1D8PCT0	1250	K	1,3-beta-glucan synthase	GSC1	1	0.00241024	61.344	HCEYYQCGK(1)GR	3	-0.45459	1
A0A1D8PCT0	891	K	1,3-beta-glucan synthase	GSC1	1	0.00482095	49.485	QLHPVEWDCFVK(1)DTK	3	-1.3326	1
A0A1D8PCT0	789	K	1,3-beta-glucan synthase	GSC1	1	0.000391764	68.553	LLYHQVPSEIEGK(1)R	3	1.1094	1
A0A1D8PCT0	1715	K	1,3-beta-glucan synthase	GSC1	1	0.00112774	72.891	NDK(1)ANTAFWTGK	2	-0.11223	1
A0A1D8PCT0	1241	K	1,3-beta-glucan synthase	GSC1	1	0.00708498	49.842	IK(1)HCEYYQCGK	3	-1.3604	1
A0A1D8PCT0	1014	K	1,3-beta-glucan synthase	GSC1	1	0.0191312	45.17	FK(1)DDEMENAEFLLR	2	-2.4184	1
A0A1D8PCT4	109	K	Phenylalanine--tRNA ligase subunit alpha	FRS2	1	3.37728e-06	104.24	LGPMGAVGQGK(1)AFK	2	-0.69387	1
A0A1D8PCT4	403	K	Phenylalanine--tRNA ligase subunit alpha	FRS2	1	6.29301e-05	68.952	FK(1)AAYNPYTEPSLEIFAYHK	3	-0.97122	1
A0A1D8PCT4	151	K	Phenylalanine--tRNA ligase subunit alpha	FRS2	1	1.99222e-07	161.7	TISETGTLNDK(1)K	2	0.1403	1
A0A1D8PCT4	303	K	Phenylalanine--tRNA ligase subunit alpha	FRS2	1	0.00534788	49.149	QVHQEGK(1)YGSIGYR	3	-1.4077	1
A0A1D8PCT4	314	K	Phenylalanine--tRNA ligase subunit alpha	FRS2	1	0.000302677	104.22	YPWK(1)AEESLR	2	-1.0206	1
A0A1D8PCT4	96	K	Phenylalanine--tRNA ligase subunit alpha	FRS2	1	0.000215431	80.905	ALEGLTISQLK(1)EK	2	-1.2468	1
A0A1D8PCT4	343	K	Phenylalanine--tRNA ligase subunit alpha	FRS2	1	0.00186793	82.914	LAQDPK(1)PTR	2	-0.50982	1
A0A1D8PCU5	43	K	Uncharacterized protein	orf19.2954	1	0.028598	62.969	K(1)EVGQIFR	2	1.7921	1
A0A1D8PCV7	966	K	L-aminoadipate-semialdehyde dehydrogenase	LYS2	1	0.00410812	52.372	ELSK(1)SALLESYSSLK	2	-0.60337	1
A0A1D8PCV7	338	K	L-aminoadipate-semialdehyde dehydrogenase	LYS2	1	0.00118941	93.843	PK(1)GLIGLEK	2	0.81697	1
A0A1D8PCV8	91	K	Uncharacterized protein	orf19.2964	1	0.0196659	41.689	FYNHSK(1)SVIYR	3	0.17869	1
A0A1D8PCW6	67	K	Ribosomal 40S subunit protein S16A	RPS16A	1	8.13973e-22	210.39	VK(1)VTGGGHVSQVYAIR	2	2.4726	4
A0A1D8PCW6	11	K	Ribosomal 40S subunit protein S16A	RPS16A	1	4.01253e-05	119.74	STQSVQTFGK(1)K	2	-0.19196	3
A0A1D8PCW6	94	K	Ribosomal 40S subunit protein S16A	RPS16A	1	6.71395e-17	190.44	GLVAYHQK(1)YVDEASK	2	1.7338	2
A0A1D8PCW6	58	K	Ribosomal 40S subunit protein S16A	RPS16A	1	4.39329e-14	135.08	VYEPLTLVGLDK(1)FQGIDIR	3	-0.82687	1
A0A1D8PCW6	22	K	Ribosomal 40S subunit protein S16A	RPS16A	1	2.92593e-07	154.36	TATAVAHVK(1)AGK	2	-0.33236	4
A0A1D8PCW6	46	K	Ribosomal 40S subunit protein S16A	RPS16A	1	1.53456e-05	96.673	FK(1)VYEPLTLVGLDK	2	-0.043013	1
A0A1D8PCW6	106	K	Ribosomal 40S subunit protein S16A	RPS16A	1	0.0219269	66.299	K(1)IFASYDK	2	0.15749	2
A0A1D8PCW6	101	K	Ribosomal 40S subunit protein S16A	RPS16A	1	1.34164e-06	152.7	YVDEASK(1)NELK	2	-0.43279	6
A0A1D8PCW6	13	K	Ribosomal 40S subunit protein S16A	RPS16A	1	0.00141228	82.954	K(1)TATAVAHVK	2	-1.1871	2
A0A1D8PCW6	86	K	Ribosomal 40S subunit protein S16A	RPS16A	1	1.18626e-05	103.44	QAIAK(1)GLVAYHQK	3	-0.11349	2
A0A1D8PCW6	105	K	Ribosomal 40S subunit protein S16A	RPS16A	0.998407	0.000282759	78.324	YVDEASK(0.002)NELK(0.998)K	3	-1.3446	1
A0A1D8PCW6	113	K	Ribosomal 40S subunit protein S16A	RPS16A	1	3.91182e-11	154.69	IFASYDK(1)TLLVADSR	3	-0.15059	3
A0A1D8PCW7	172	K	Cdc73p	CDC73	1	0.00011892	80.737	GSK(1)NIDFGYLVSDAK	2	0.29279	1
A0A1D8PCX0	884	K	Uncharacterized protein	orf19.3003	1	0.00413443	91.318	LQDAIK(1)YR	2	0.059427	2
A0A1D8PCX5	10	K	Uncharacterized protein	orf19.2988	1	0.00272637	56.087	SNPIVPFGK(1)QFR	2	2.7078	1
A0A1D8PCX5	15	K	Uncharacterized protein	orf19.2988	1	1.43633e-12	109.25	AK(1)YFTNMDDEVFPVNHGSYGLTPTPVLEK	3	-0.29647	2
A0A1D8PCX6	217	K	Phosphatidylinositol 4-phosphate-binding protein	GGA2	1	0.00280851	64.121	IMAGFK(1)DDNVK	2	-0.77045	1
A0A1D8PCX8	22	K	60S ribosomal protein L6	RPL6	1	0.0353498	113.5	K(1)TARPQK	2	-0.17204	1
A0A1D8PCX8	99	K	60S ribosomal protein L6	RPL6	1	2.33342e-17	173.34	VNVSGVDVSK(1)FNVEYFAR	2	-0.29071	3
A0A1D8PCX8	127	K	60S ribosomal protein L6	RPL6	1	6.97421e-14	190.85	SEAEFFNESQPK(1)K	2	-0.26634	5
A0A1D8PCX8	18	K	60S ribosomal protein L6	RPL6	1	8.50031e-12	177.88	WYQSEDVPAPK(1)QTR	3	-0.074385	3
A0A1D8PCX8	139	K	60S ribosomal protein L6	RPL6	1	9.42374e-06	87.157	VADQK(1)SVDAALLSEIK	3	0.31036	3
A0A1D8PCX8	115	K	60S ribosomal protein L6	RPL6	1	2.97137e-08	150.34	K(1)SEAEFFNESQPK(1)K	2	-2.6286	2
A0A1D8PCX8	150	K	60S ribosomal protein L6	RPL6	1	4.02906e-05	110.98	SVDAALLSEIK(1)K	2	0.81808	3
A0A1D8PCY4	333	K	Ecm33p	ECM33	1	6.03571e-06	136.3	TDGK(1)LSCSAFNK	2	0.059104	2
A0A1D8PCY4	349	K	Ecm33p	ECM33	1	0.0311883	42.426	LNTNGDIK(1)GDK	2	-4.0746	1
A0A1D8PCY4	352	K	Ecm33p	ECM33	1	0.00346396	73.887	GDK(1)FQCEDR	2	-0.51653	1
A0A1D8PCY4	273	K	Ecm33p	ECM33	1	1.56913e-08	155.08	NDDLTELDFPK(1)LK	2	0.36626	3
A0A1D8PCY4	329	K	Ecm33p	ECM33	1	4.93883e-05	99.844	VSGGFILK(1)TDGK	2	2.2209	3
A0A1D8PCY4	208	K	Ecm33p	ECM33	1	2.92593e-07	154.36	VDVILK(1)QLSSAK	2	0.6981	3
A0A1D8PCY4	275	K	Ecm33p	ECM33	1	9.75114e-25	205.18	LK(1)TIGGALQISDNSELR	3	0.42261	4
A0A1D8PCY5	390	K	Septin	CDC12	1	0.021822	66.351	SLEEQVK(1)R	2	1.3286	1
A0A1D8PCY5	186	K	Septin	CDC12	1	1.24196e-05	93.424	ADTLSPQELDIFK(1)TR	2	-0.05092	1
A0A1D8PCZ2	68	K	Uncharacterized protein	orf19.3007.2	1	0.0242528	56.659	ILNSVK(1)NR	2	0.19667	1
A0A1D8PCZ6	201	K	Chromatin-remodeling ATPase	orf19.3035	1	0.00122815	61.186	IK(1)WTDASHLHNTWEK	3	0.99857	1
A0A1D8PCZ6	1347	K	Chromatin-remodeling ATPase	orf19.3035	1	0.000848962	102.52	GLDK(1)HEWAK	2	2.2939	2
A0A1D8PD02	13	K	Uncharacterized protein	orf19.3016	1	0.0129288	66.27	FTLSPK(1)SK	2	-1.0793	1
A0A1D8PD05	194	K	Medium-chain fatty acid ethyl ester synthase/esterase	EHT1	1	0.0425874	55.37	TK(1)LTSGK	2	0.24471	1
A0A1D8PD11	124	K	Uncharacterized protein	orf19.3053	1	2.3736e-30	209.71	TK(1)EAAIEDSYVTCNPTFYFDDK	2	-0.71754	3
A0A1D8PD11	154	K	Uncharacterized protein	orf19.3053	1	0.000370962	98.055	WVLK(1)ENFFAR	2	0.57694	1
A0A1D8PD11	90	K	Uncharacterized protein	orf19.3053	1	1.31517e-09	134.37	NSVSTASLDCK(1)LYGK	2	-1.6478	2
A0A1D8PD11	94	K	Uncharacterized protein	orf19.3053	1	0.000136423	74.793	LYGK(1)TANGSGVFIYYPGK	3	1.2958	3
A0A1D8PD11	122	K	Uncharacterized protein	orf19.3053	0.832092	1.51712e-07	88.504	K(0.832)TK(0.168)EAAIEDSYVTCNPTFYFDDK	3	-0.44658	1
A0A1D8PD11	121	K	Uncharacterized protein	orf19.3053	1	7.50528e-08	143.93	VQLDETSVSVFTK(1)K	2	0.87301	2
A0A1D8PD11	5	K	Uncharacterized protein	orf19.3053	1	0.000454859	68.171	SALK(1)LAVPEVPK	2	1.1105	2
A0A1D8PD15	303	K	Proteasome regulatory particle lid subunit	RPN3	1	0.000767181	71.316	NK(1)SGNLEPYFNVTK	2	-1.4692	1
A0A1D8PD15	390	K	Proteasome regulatory particle lid subunit	RPN3	1	1.17526e-05	83.252	LHLDSEESTEYIVSK(1)AIR	3	-3.8367	1
A0A1D8PD35	109	K	Uncharacterized protein	orf19.1034	1	0.000957481	58.024	VYGPGGPYHELTGK(1)DAAR	3	0.12315	1
A0A1D8PD35	42	K	Uncharacterized protein	orf19.1034	1	0.000418161	96.171	GK(1)WLNTDYLK	2	-3.6004	1
A0A1D8PD35	50	K	Uncharacterized protein	orf19.1034	1	0.0210313	47.844	WLNTDYLK(1)FR	2	1.3935	1
A0A1D8PD38	472	K	alpha-1,2-Mannosidase	MNS1	1	0.0548291	41.876	LTGDVK(1)YR	2	0.37758	1
A0A1D8PD50	289	K	Phosphatidylinositol transporter	PDR16	1	1.27181e-05	93.237	EK(1)LVFDQPFINYVPK	2	0.24608	1
A0A1D8PD60	370	K	Uncharacterized protein	orf19.4467	1	2.26468e-05	96.604	AHISEIMWVK(1)GHK	3	1.1755	1
A0A1D8PD79	25	K	Nucleoporin	orf19.1054	1	0.00510115	84.498	FDQDK(1)LLK	2	3.2215	2
A0A1D8PD79	256	K	Nucleoporin	orf19.1054	1	7.32616e-05	110.08	TIDSFK(1)LVHDR	3	0.71051	3
A0A1D8PD80	292	K	Lysophosphatidic acid acyltransferase	orf19.1043	1	4.92881e-05	89.231	NK(1)FIDYYFDHSIK	3	-0.41452	1
A0A1D8PD83	348	K	Septin	CDC3	1	0.0048471	63.227	ALHEAK(1)LAK	3	0.13492	1
A0A1D8PD83	363	K	Septin	CDC3	1	0.000455234	94.692	SVFQQK(1)VSEK	2	-0.11265	1
A0A1D8PD83	209	K	Septin	CDC3	1	2.24656e-07	111.12	SDTLTDEEILEFK(1)HR	3	-1.1508	1
A0A1D8PD83	95	K	Septin	CDC3	1	6.34173e-07	115.83	IK(1)STQAEIEEDGVK	2	-0.43365	1
A0A1D8PD83	337	K	Septin	CDC3	1	0.023566	42.941	EFDPAAK(1)QEEER	2	1.5799	1
A0A1D8PD83	187	K	Septin	CDC3	1	1.9737e-07	117.94	QVHEK(1)VNLIPVIAK	3	0.60396	1
A0A1D8PD83	107	K	Septin	CDC3	1	5.07019e-09	150.11	STQAEIEEDGVK(1)LK	2	1.2091	1
A0A1D8PDA4	45	K	Fma1p	FMA1	1	0.000230189	67.902	SQAPLESFQK(1)QHGSDR	3	-1.9602	1
A0A1D8PDB0	13	K	Proteasome regulatory particle lid subunit	orf19.1058	1	9.61132e-12	177.21	FHAGK(1)VQYDEETNR	2	0.27894	2
A0A1D8PDC2	523	K	Uncharacterized protein	orf19.6855	1	0.00243991	61.233	SK(1)IGGYHLWDK	3	0.18044	1
A0A1D8PDC4	170	K	ATP synthase subunit alpha	ATP1	1	0.000262752	89.171	AQVK(1)APGILPR	2	-0.12198	2
A0A1D8PDC4	189	K	ATP synthase subunit alpha	ATP1	1	1.09448e-12	128.74	SVHEPMQTGLK(1)SVDALVPIGR	3	-1.2411	3
A0A1D8PDC4	127	K	ATP synthase subunit alpha	ATP1	1	0.0386095	60.691	LVK(1)EGETVK(1)R	2	0.31936	1
A0A1D8PDC4	524	K	ATP synthase subunit alpha	ATP1	1	7.90823e-06	148.48	TK(1)GELSK(1)DELEK	2	0.40944	5
A0A1D8PDC4	225	K	ATP synthase subunit alpha	ATP1	1	1.48614e-19	215.72	TAVALDAILNQK(1)R	2	-1.0645	5
A0A1D8PDC4	156	K	ATP synthase subunit alpha	ATP1	1	1.77473e-11	151.8	VVDGLGNPIDGK(1)GPIK	2	0.73118	5
A0A1D8PDC4	213	K	ATP synthase subunit alpha	ATP1	1	4.88736e-10	134.08	QTGK(1)TAVALDAILNQK	2	0.8411	3
A0A1D8PDC4	534	K	ATP synthase subunit alpha	ATP1	1	0.00945041	91.626	DELEK(1)LR	2	-0.174	2
A0A1D8PDC4	429	K	ATP synthase subunit alpha	ATP1	1	9.54627e-08	135.91	QVAGSLK(1)LFLAQYR	3	-0.54649	2
A0A1D8PDC4	121	K	ATP synthase subunit alpha	ATP1	1	0.00438858	68.657	LVK(1)EGETVK(1)R	2	0.31936	2
A0A1D8PDC4	467	K	ATP synthase subunit alpha	ATP1	1	0.000101056	148.99	LTQLLK(1)QK	2	0.86493	2
A0A1D8PDC4	419	K	ATP synthase subunit alpha	ATP1	1	5.25747e-05	121.9	VGSAAQVK(1)AMK	2	1.036	1
A0A1D8PDC4	522	K	ATP synthase subunit alpha	ATP1	1	3.10516e-05	97.767	SNETGILDAIK(1)TK	2	0.59986	3
A0A1D8PDC4	529	K	ATP synthase subunit alpha	ATP1	1	1.36108e-06	159.18	TK(1)GELSK(1)DELEK	2	0.40944	5
A0A1D8PDC4	311	K	ATP synthase subunit alpha	ATP1	1	4.30511e-17	173.28	HALIVYDDLSK(1)QAVAYR	2	2.1658	4
A0A1D8PDC4	422	K	ATP synthase subunit alpha	ATP1	1	0.000322877	99.973	AMK(1)QVAGSLK	2	0.21368	3
A0A1D8PDC7	42	K	Uncharacterized protein	orf19.6853	1	0.00133588	110.88	LNLSDLFK(1)R	2	2.9389	2
A0A1D8PDC7	231	K	Uncharacterized protein	orf19.6853	1	1.18434e-05	103.46	LASIAK(1)LSLNDSK	2	-0.31991	1
A0A1D8PDC7	245	K	Uncharacterized protein	orf19.6853	1	0.00225015	50.376	YPYMLPK(1)EVIDQAYPGQR	3	-3.2632	1
A0A1D8PDD1	84	K	Lipid-binding protein	PIL1	1	1.48009e-14	132.36	DVAK(1)QLSAWGEDNEDDISDVTDK	2	0.32422	3
A0A1D8PDD1	11	K	Lipid-binding protein	PIL1	1	2.21505e-05	76.492	SSK(1)APTASQLQSPPPPPSSTK	3	0.87123	1
A0A1D8PDD1	130	K	Lipid-binding protein	PIL1	1	8.37233e-05	158.12	ITLK(1)SIR	2	0.25171	1
A0A1D8PDD1	63	K	Lipid-binding protein	PIL1	1	0.00408234	70.389	LSQFIK(1)MEK	2	3.5039	1
A0A1D8PDD1	57	K	Lipid-binding protein	PIL1	1	0.00289903	133.9	K(1)LSQFIK	2	0.073608	1
A0A1D8PDD1	165	K	Lipid-binding protein	PIL1	1	5.86573e-10	124.25	YKDPQSPK(1)IPVLEQELVR	2	1.6508	4
A0A1D8PDD1	212	K	Lipid-binding protein	PIL1	1	0.00263944	60.196	ELAEK(1)YALIAGYGK	2	0.60415	1
A0A1D8PDD1	66	K	Lipid-binding protein	PIL1	1	0.00754593	97.602	MEK(1)NFMR	2	-1.6055	4
A0A1D8PDD1	148	K	Lipid-binding protein	PIL1	1	4.51286e-05	108.31	QK(1)ITDEIAHLK	3	-0.8803	6
A0A1D8PDD1	157	K	Lipid-binding protein	PIL1	1	1.34164e-06	152.7	ITDEIAHLK(1)YK	2	1.0502	7
A0A1D8PDD1	29	K	Lipid-binding protein	PIL1	1	2.02679e-19	161.55	APTASQLQSPPPPPSSTK(1)NK	2	-0.56378	3
A0A1D8PDD1	31	K	Lipid-binding protein	PIL1	1	3.58014e-05	89.507	NK(1)FFGSGGLSSTIR	2	-1.0611	2
A0A1D8PDD1	44	K	Lipid-binding protein	PIL1	1	1.64637e-05	106.29	K(1)AAAGATGPELSR	2	0.32883	2
A0A1D8PDE3	913	K	Coatomer subunit gamma	SEC21	1	0.0212251	45.653	LASTGGK(1)IVAK	2	1.0947	1
A0A1D8PDE3	894	K	Coatomer subunit gamma	SEC21	1	0.0208974	47.894	LLGK(1)DVWGGK	2	-0.89341	1
A0A1D8PDE3	284	K	Coatomer subunit gamma	SEC21	1	2.73808e-07	155.14	HK(1)SDMVELEACK	2	-0.51271	2
A0A1D8PDE3	78	K	Coatomer subunit gamma	SEC21	1	0.000565158	90.306	LFQHK(1)DQSLR	3	-2.1508	2
A0A1D8PDE3	143	K	Coatomer subunit gamma	SEC21	1	0.000739176	117.01	LFK(1)NAIVDK	2	0.74625	1
A0A1D8PDE8	155	K	Obg-like ATPase 1	YBN5	1	8.6775e-09	116.96	LK(1)DIEFANTYLEGVEK	3	-0.3661	3
A0A1D8PDE8	326	K	Obg-like ATPase 1	YBN5	1	4.29901e-11	126.42	K(1)WYTAPQAAGTIHTDLER	3	1.0717	1
A0A1D8PDE8	192	K	Obg-like ATPase 1	YBN5	1	0.000607492	86.014	K(1)VIQMLEDGK	2	-1.5103	2
A0A1D8PDE8	305	K	Obg-like ATPase 1	YBN5	1	1.38871e-13	144.73	QK(1)LDLISFFTGGPDEVR	3	-0.61845	2
A0A1D8PDE8	287	K	Obg-like ATPase 1	YBN5	1	0.000167961	78.95	EAYCK(1)EIGAQSALPK	2	-1.3385	1
A0A1D8PDE8	191	K	Obg-like ATPase 1	YBN5	1	0.0140973	83.081	KEEAEFVK(1)K	2	-1.239	2
A0A1D8PDE8	34	K	Obg-like ATPase 1	YBN5	1	9.95365e-20	162.42	SGIVGLANVGK(1)STFFQAITR	3	0.32784	1
A0A1D8PDE8	201	K	Obg-like ATPase 1	YBN5	1	7.80277e-08	170.47	VIQMLEDGK(1)R	2	-0.6923	3
A0A1D8PDE8	376	K	Obg-like ATPase 1	YBN5	1	3.95037e-09	130.72	GK(1)DYFVEDGDIIYVK	2	-0.30515	3
A0A1D8PDE8	73	K	Obg-like ATPase 1	YBN5	0.999993	0.00189627	64.121	FDK(1)LCELYKPK	3	0.19343	2
A0A1D8PDH0	358	K	Uncharacterized protein	orf19.449	1	0.00145667	52.185	GANDHGWESVLLK(1)TGVYR	3	-2.5252	1
A0A1D8PDK1	91	K	Uncharacterized protein	orf19.411	1	0.0503199	46.64	SLASSSRGK(1)QK	2	-4.4166	1
A0A1D8PDK6	59	K	6,7-dimethyl-8-ribityllumazine synthase	RIB4	1	0.0245585	66.799	YDGSK(1)LR	2	-1.1353	1
A0A1D8PDK6	116	K	6,7-dimethyl-8-ribityllumazine synthase	RIB4	1	0.00657514	100.74	LFVEK(1)QK	2	-0.16616	2
A0A1D8PDK6	83	K	6,7-dimethyl-8-ribityllumazine synthase	RIB4	1	0.00344087	64.121	IIDALVAGAVK(1)R	2	-0.41814	1
A0A1D8PDK7	871	K	Uncharacterized protein	orf19.2485	1	0.00215969	81.263	FK(1)DLLLPNR	2	-1.2624	1
A0A1D8PDL6	238	K	Ribosomal 60S subunit protein L7A	orf19.2478.1	1	1.47159e-05	119.74	EQFINALVK(1)QMN	2	-0.10625	3
A0A1D8PDL6	68	K	Ribosomal 60S subunit protein L7A	orf19.2478.1	1	1.19097e-08	121.99	RDAK(1)ASNSYYVDAQPK	3	-0.60035	4
A0A1D8PDL6	80	K	Ribosomal 60S subunit protein L7A	orf19.2478.1	1	2.34829e-17	173.28	ASNSYYVDAQPK(1)LVFVVR	2	0.54576	2
A0A1D8PDL6	51	K	Ribosomal 60S subunit protein L7A	orf19.2478.1	1	1.05491e-08	158.86	AAAYQK(1)EYTEAER	2	0.68069	1
A0A1D8PDL6	12	K	Ribosomal 60S subunit protein L7A	orf19.2478.1	1	3.09239e-07	155.86	ATTLKPETLQK(1)K	2	0.14422	2
A0A1D8PDL6	153	K	Ribosomal 60S subunit protein L7A	orf19.2478.1	1	0.00882359	93.593	GFGK(1)VNK	2	0.59625	2
A0A1D8PDL6	119	K	Ribosomal 60S subunit protein L7A	orf19.2478.1	1	0.00221244	68.786	LTK(1)ATSELIK	2	3.4942	1
A0A1D8PDL6	92	K	Ribosomal 60S subunit protein L7A	orf19.2478.1	0.999523	0.0525612	60.102	GINK(1)IPPKPR	2	-0.58536	2
A0A1D8PDL6	99	K	Ribosomal 60S subunit protein L7A	orf19.2478.1	1	0.00858896	110.63	K(1)VLQLLR	2	-0.38364	2
A0A1D8PDL6	216	K	Ribosomal 60S subunit protein L7A	orf19.2478.1	1	1.89609e-07	133.48	K(1)FQHFIQGGDTGNR	2	0.83065	3
A0A1D8PDL6	19	K	Ribosomal 60S subunit protein L7A	orf19.2478.1	1	0.00211345	81.525	AQQK(1)TAEER	2	1.659	1
A0A1D8PDL7	913	K	Uncharacterized protein	orf19.2489	1	0.0329055	43.419	LANDK(1)SIEVK	2	-0.92437	1
A0A1D8PDL7	957	K	Uncharacterized protein	orf19.2489	1	0.0012492	76.942	K(1)AGSIDDEEAK	2	-0.83061	1
A0A1D8PDL7	1080	K	Uncharacterized protein	orf19.2489	1	0.00029344	110.38	QFSSDDLK(1)NR	2	-2.5735	2
A0A1D8PDL7	1055	K	Uncharacterized protein	orf19.2489	1	1.06274e-08	127.87	IK(1)LINESTLGR	2	0.59391	1
A0A1D8PDL7	1072	K	Uncharacterized protein	orf19.2489	1	4.65495e-14	174.39	EENIDSLK(1)QFSSDDLK	2	-0.68014	2
A0A1D8PDM9	503	K	Carboxypeptidase	PRC3	1	0.00222194	72.325	NHK(1)HFTFLR	3	-0.49047	1
A0A1D8PDM9	493	K	Carboxypeptidase	PRC3	0.999983	7.65315e-05	98.898	PLQLWKPDGK(1)K	3	0.61542	1
A0A1D8PDN3	159	K	Trp99p	TRP99	1	0.00348583	64.121	YALIIEDGK(1)VVK	2	1.6742	2
A0A1D8PDN3	87	K	Trp99p	TRP99	1	0.0163013	53.317	AFNDK(1)GYQR	2	-2.3483	1
A0A1D8PDP3	187	K	Rgd1p	RGD1	1	0.00101258	65.043	TK(1)YNHLCEDLDR	3	0.60083	1
A0A1D8PDP4	72	K	40S ribosomal protein S27	RPS27A	1	0.000511985	92.428	AK(1)LVDGSSFR	2	1.5545	1
A0A1D8PDP5	54	K	Uncharacterized protein	orf19.2472.1	1	1.57993e-07	155.47	LK(1)FQQEQYHNTK	2	0.99443	2
A0A1D8PDP8	6	K	Ubiquinol--cytochrome-c reductase subunit 10	orf19.2439.1	1	0.00125944	78.556	VSYVK(1)GPAYK	2	-0.49536	3
A0A1D8PDP8	11	K	Ubiquinol--cytochrome-c reductase subunit 10	orf19.2439.1	1	0.000480228	67.997	GPAYK(1)ALSHFGK	3	0.17872	1
A0A1D8PDT3	42	K	Ribosomal 40S subunit protein S14B	RPS14B	1	0.00994804	71.379	VTGGMK(1)VK	2	-0.39062	1
A0A1D8PDT3	87	K	Ribosomal 40S subunit protein S14B	RPS14B	1	2.651e-13	141.18	TK(1)TPGPGGQSALR	2	0.15523	4
A0A1D8PDT3	67	K	Ribosomal 40S subunit protein S14B	RPS14B	1	1.38979e-05	121.24	CK(1)EVGITAVHIK	3	-0.48394	3
A0A1D8PDT3	77	K	Ribosomal 40S subunit protein S14B	RPS14B	1	3.24565e-05	103.89	EVGITAVHIK(1)LR	2	0.024209	1
A0A1D8PDT3	85	K	Ribosomal 40S subunit protein S14B	RPS14B	1	2.651e-13	141.18	ATGGTK(1)TK(1)TPGPGGQSALR	2	-0.12186	2
A0A1D8PDT3	44	K	Ribosomal 40S subunit protein S14B	RPS14B	1	8.97731e-06	75.956	VK(1)ADRDESSPYAAMLAAQDVAAK	3	0.28262	1
A0A1D8PDT3	31	K	Ribosomal 40S subunit protein S14B	RPS14B	1	7.3009e-18	138.66	IFASFNDTFVHVTDLSGK(1)ETIAR	3	-0.29835	3
A0A1D8PDT3	65	K	Ribosomal 40S subunit protein S14B	RPS14B	1	6.07048e-23	176.11	DESSPYAAMLAAQDVAAK(1)CK	2	-1.1542	8
A0A1D8PDT4	5	K	Ribosomal 60S subunit protein L39	CAALFM_C106470WA	1	0.00478359	112.37	PSQK(1)SFR	2	1.6192	1
A0A1D8PDU3	137	K	Ribosomal 40S subunit protein S23B	RPS23A	1	0.00539709	51.771	VSGVSLLALWK(1)EK	2	-1.7109	1
A0A1D8PDU3	50	K	Ribosomal 40S subunit protein S23B	RPS23A	1	1.29742e-20	192.62	SSPFGGSSHAK(1)GIVLEK	2	-0.13037	3
A0A1D8PDU3	39	K	Ribosomal 40S subunit protein S23B	RPS23A	1	1.42864e-20	185.63	LLGTAFK(1)SSPFGGSSHAK	2	0.79831	1
A0A1D8PDU3	56	K	Ribosomal 40S subunit protein S23B	RPS23A	1	0.00339622	60.157	GIVLEK(1)IGIESK	2	0.42719	2
A0A1D8PDU3	30	K	Ribosomal 40S subunit protein S23B	RPS23A	1	7.27011e-05	147.29	WADQAYK(1)AR	2	-2.017	3
A0A1D8PDU3	114	K	Ribosomal 40S subunit protein S23B	RPS23A	1	0.0102216	60.717	AK(1)GDIPGVR	2	0.54658	1
A0A1D8PDU9	1230	K	Glutamate synthase (NADH)	GLT1	1	0.00690429	79.451	FMAK(1)LGFR	2	0.030077	1
A0A1D8PDU9	749	K	Glutamate synthase (NADH)	GLT1	1	0.0169363	56.659	MK(1)HQGLLK	3	-0.36919	2
A0A1D8PDU9	1567	K	Glutamate synthase (NADH)	GLT1	1	0.020108	48.188	ELSSFLK(1)SIK	2	-0.83901	2
A0A1D8PDU9	313	K	Glutamate synthase (NADH)	GLT1	1	0.0420369	40.015	SK(1)LFGDEMDK	2	0.55532	1
A0A1D8PDU9	1185	K	Glutamate synthase (NADH)	GLT1	1	8.98775e-06	83.229	K(1)CHLGTCPVGIATQDPELR	3	-1.2856	1
A0A1D8PDU9	137	K	Glutamate synthase (NADH)	GLT1	1	5.43007e-07	134.01	KDDAVFEK(1)SK	2	-0.77708	1
A0A1D8PDU9	1973	K	Glutamate synthase (NADH)	GLT1	1	1.38213e-10	117.31	VDYGHTEVATHYGK(1)DPR	3	-0.71289	1
A0A1D8PDU9	769	K	Glutamate synthase (NADH)	GLT1	1	0.00351623	55.344	IIQNYK(1)GSIDAGILK	2	-0.45752	1
A0A1D8PDU9	1033	K	Glutamate synthase (NADH)	GLT1	1	0.00538548	66.603	VSAEIGK(1)TR	2	-1.5887	1
A0A1D8PDU9	300	K	Glutamate synthase (NADH)	GLT1	1	0.0195273	73.039	GNK(1)NWMR	2	-0.16251	2
A0A1D8PDV5	5	K	Rho family GTPase	RAC1	1	0.0547616	46.68	SIK(1)SVVVGDGGVGK	2	-1.568	1
A0A1D8PDX5	119	K	Isoleucine biosynthesis protein	MMD1	1	6.12675e-06	107.09	VYAK(1)YFSEHKPAR	4	-0.062464	2
A0A1D8PDX5	125	K	Isoleucine biosynthesis protein	MMD1	1	0.00455977	63.816	YFSEHK(1)PAR	3	-0.37572	1
A0A1D8PDZ1	67	K	Ribosomal 60S subunit protein L34B	orf19.6220.4	1	0.000530197	91.701	QYAQVSK(1)THK	2	-0.65981	1
A0A1D8PDZ1	70	K	Ribosomal 60S subunit protein L34B	orf19.6220.4	1	0.000351441	148.04	THK(1)TVQR	2	1.8456	1
A0A1D8PDZ1	36	K	Ribosomal 60S subunit protein L34B	orf19.6220.4	1	0.0327521	60.895	LVAQHVK(1)K	2	-0.20904	1
A0A1D8PDZ1	24	K	Ribosomal 60S subunit protein L34B	orf19.6220.4	1	0.00577246	82.452	VVK(1)TPGGK	2	0.32385	1
A0A1D8PDZ1	43	K	Ribosomal 60S subunit protein L34B	orf19.6220.4	1	4.91575e-17	170.47	VK(1)CGDCGSALAGISTLRPR	2	-0.27363	7
A0A1D8PDZ1	86	K	Ribosomal 60S subunit protein L34B	orf19.6220.4	1	0.00153078	122.19	CANCVK(1)ER	2	-0.77916	1
A0A1D8PDZ1	29	K	Ribosomal 60S subunit protein L34B	orf19.6220.4	1	1.842e-06	146.5	TPGGK(1)LVAQHVK	2	0.31288	5
A0A1D8PDZ3	99	K	Uncharacterized protein	orf19.6198.1	1	0.0448688	45.7	DLDDFK(1)QK	2	0.93649	1
A0A1D8PE03	66	K	Uncharacterized protein	orf19.4450.1	1	0.00205862	70.363	IQYEGNYK(1)SQ	2	-0.42482	1
A0A1D8PE03	58	K	Uncharacterized protein	orf19.4450.1	1	2.19139e-11	169.79	VHPMQK(1)IQYEGNYK	2	0.43615	4
A0A1D8PE03	41	K	Uncharacterized protein	orf19.4450.1	1	0.000332849	76.357	K(1)VYVESDK	2	-3.0556	2
A0A1D8PE30	119	K	Pyridoxal phosphate homeostasis protein	orf19.2794	1	0.00028676	75.736	WHFIGGLQSGK(1)AK	2	1.7582	2
A0A1D8PE30	143	K	Pyridoxal phosphate homeostasis protein	orf19.2794	1	0.0101604	70.816	CK(1)QLDNTR	2	-0.56798	1
A0A1D8PE36	275	K	Lhp1p	LHP1	1	5.1094e-17	171.46	VEEIDSTK(1)ENTEEVAAK	2	0.4425	1
A0A1D8PE36	133	K	Lhp1p	LHP1	1	0.00959449	61.48	VIVQLPK(1)EK	2	-0.44474	1
A0A1D8PE41	661	K	Ist2p	IST2	0.999913	6.71231e-05	81.448	VKPTYK(1)VHSDELWEK	3	-0.79795	1
A0A1D8PE41	542	K	Ist2p	IST2	1	0.0412684	47.082	YFK(1)PPVPR	2	-3.4518	1
A0A1D8PE41	804	K	Ist2p	IST2	1	5.85449e-42	191.22	K(1)STSTSTSAATDTTNTAPSHSGPTPVTSSEK	3	0.21929	1
A0A1D8PE41	95	K	Ist2p	IST2	1	0.00436484	92.051	DDVLASK(1)LR	2	2.4619	1
A0A1D8PE41	863	K	Ist2p	IST2	1	0.000113964	80.917	TLDPK(1)GVGSTTTGGK	2	-0.49342	1
A0A1D8PE41	655	K	Ist2p	IST2	0.998248	0.000914452	65.212	HDYYSGK(0.998)VK(0.002)PTYK	3	-1.0356	1
A0A1D8PE41	726	K	Ist2p	IST2	1	0.000340184	99.283	ILAEK(1)EAILK	2	-1.1638	1
A0A1D8PE41	410	K	Ist2p	IST2	1	0.018429	61.602	LK(1)SQEEFK	2	1.8776	1
A0A1D8PE45	128	K	Nicotinate-nucleotide pyrophosphorylase [carboxylating]	orf19.5054	1	1.32931e-05	122.34	ASGVATQSYK(1)TK	2	1.6234	1
A0A1D8PE53	366	K	Smi1p	SMI1	1	0.00346581	81.95	LSYIEVLK(1)R	2	1.8359	1
A0A1D8PE53	187	K	Smi1p	SMI1	1	0.00122551	93.098	ILWTK(1)VAER	2	0.30563	1
A0A1D8PE54	916	K	Bbc1p	BBC1	1	0.000326969	68.044	FK(1)VIEQDQSGHIIK	3	-0.40091	1
A0A1D8PE54	928	K	Bbc1p	BBC1	1	1.87363e-05	83.54	VIEQDQSGHIIK(1)GSYK	3	-0.38063	1
A0A1D8PE56	708	K	Uncharacterized protein	orf19.4713	1	0.0249207	43.68	TK(1)EENEAEQTTK	2	4.4138	1
A0A1D8PE67	137	K	Bifunctional aminoimidazole ribotide synthase/glycinamide ribotide synthase	ADE5,7	1	7.5058e-05	108.9	FQNFTDVAK(1)AK	2	-0.074839	1
A0A1D8PE67	495	K	Bifunctional aminoimidazole ribotide synthase/glycinamide ribotide synthase	ADE5,7	1	5.81314e-13	135.09	PGADSDIGGFGGLFDLK(1)K	2	-0.45853	1
A0A1D8PE67	767	K	Bifunctional aminoimidazole ribotide synthase/glycinamide ribotide synthase	ADE5,7	1	0.00022985	91.313	VLK(1)NLEESGEK	2	1.2126	1
A0A1D8PE67	139	K	Bifunctional aminoimidazole ribotide synthase/glycinamide ribotide synthase	ADE5,7	1	3.08845e-12	193.15	AK(1)EHIQSIDYK	2	0.36592	4
A0A1D8PE67	58	K	Bifunctional aminoimidazole ribotide synthase/glycinamide ribotide synthase	ADE5,7	1	1.40395e-08	118.21	ITNVPISSSPK(1)DFNK	2	1.2928	1
A0A1D8PE67	62	K	Bifunctional aminoimidazole ribotide synthase/glycinamide ribotide synthase	ADE5,7	1	7.40364e-07	129.29	DFNK(1)LQQFAVENK	2	-0.89431	1
A0A1D8PE67	734	K	Bifunctional aminoimidazole ribotide synthase/glycinamide ribotide synthase	ADE5,7	1	1.28122e-06	100.4	WFGK(1)QGNVPYEDILK	2	-0.74096	1
A0A1D8PE69	92	K	Uncharacterized protein	orf19.5079.1	1	0.000461764	77.185	ELVK(1)ESMSPENR	2	-0.10989	1
A0A1D8PE69	46	K	Uncharacterized protein	orf19.5079.1	1	0.0115766	59.067	YYK(1)AADEQR	2	-1.8745	1
A0A1D8PE69	86	K	Uncharacterized protein	orf19.5079.1	1	0.0131206	97.068	YFAELK(1)R	2	0.44401	2
A0A1D8PE69	111	K	Uncharacterized protein	orf19.5079.1	1	4.43587e-10	175.15	EKFEEDIYNDK(1)SK	2	-0.085296	1
A0A1D8PE70	435	K	AP-2 complex subunit alpha	orf19.2786	1	0.0100477	89.752	DK(1)DISVR	2	-1.2001	1
A0A1D8PE78	1022	K	Importin-alpha export receptor	orf19.1229	1	0.00336711	82.279	LIIFNNIK(1)K	2	-1.3153	1
A0A1D8PE78	385	K	Importin-alpha export receptor	orf19.1229	1	0.00330853	116.05	K(1)SATDFLR	2	0.47908	1
A0A1D8PE79	232	K	Oxysterol-binding protein related protein	orf19.5095	1	0.000846655	69.878	LPIDLVNSK(1)NEALK	2	1.3992	1
A0A1D8PE79	148	K	Oxysterol-binding protein related protein	orf19.5095	1	0.0264379	45.829	FVEK(1)AATNLR	2	-2.1291	1
A0A1D8PE79	15	K	Oxysterol-binding protein related protein	orf19.5095	1	0.003055	98.933	LK(1)LLDALR	2	-0.29475	2
A0A1D8PE82	32	K	Uncharacterized protein	orf19.5064.1	1	0.00983018	71.692	NK(1)WVSDNR	2	-0.052081	1
A0A1D8PE87	641	K	CCR4-NOT core subunit	NOT5	1	0.00158068	74.611	YFDYEK(1)TWLTR	2	2.1766	1
A0A1D8PE91	115	K	Tyrosine protein phosphatase	LTP1	1	0.00597115	52.576	DSK(1)TVVELFGHWK	3	-0.46016	1
A0A1D8PE97	32	K	Glycine cleavage system P protein	GCV2	1	2.3822e-09	128.06	VLNPK(1)VSFDNLDVFAR	2	-1.4463	2
A0A1D8PE97	116	K	Glycine cleavage system P protein	GCV2	1	0.00811363	47.726	SFIGK(1)GYAGTLLPPVIQR	2	2.5174	1
A0A1D8PE97	861	K	Glycine cleavage system P protein	GCV2	1	0.00344033	57.788	EFQK(1)IGIEAIDVAK	2	0.87889	1
A0A1D8PEA2	56	K	Dolichyl-phosphate beta-D-mannosyltransferase	DPM1	1	1.26865e-09	129.38	K(1)LIDIFGPEHIQLRPR	3	-0.73514	2
A0A1D8PEA2	139	K	Dolichyl-phosphate beta-D-mannosyltransferase	DPM1	1	5.16085e-07	119.96	YAGDGGVFGWDFK(1)R	2	-0.27107	2
A0A1D8PEA2	16	K	Dolichyl-phosphate beta-D-mannosyltransferase	DPM1	1	4.5364e-05	108.56	YSVILPTYNEK(1)R	2	0.70004	1
A0A1D8PEA2	176	K	Dolichyl-phosphate beta-D-mannosyltransferase	DPM1	1	0.00433177	79.07	K(1)IIDVTQSK	2	2.262	1
A0A1D8PEA9	120	K	Uncharacterized protein	orf19.5085	1	0.00605302	52.484	HK(1)LSDAISEVAK	2	-1.5875	1
A0A1D8PEA9	465	K	Uncharacterized protein	orf19.5085	1	0.0260758	55.112	LTNK(1)SVPR	2	-0.1568	1
A0A1D8PEB0	281	K	S-adenosylmethionine-homocysteine S-methyltransferase	SAM4	1	0.00375659	59.116	SVAK(1)WLAFPNVK	2	-0.19538	1
A0A1D8PEB0	183	K	S-adenosylmethionine-homocysteine S-methyltransferase	SAM4	1	0.0331798	60.682	VIIGLAK(1)K	2	-0.082338	1
A0A1D8PEB0	277	K	S-adenosylmethionine-homocysteine S-methyltransferase	SAM4	1	3.40545e-05	97.273	VLQESTWSK(1)SVAK	2	1.4312	1
A0A1D8PEB4	866	K	Gcr3p	GCR3	1	2.40324e-06	108.36	VK(1)EIVGQLENASAK	2	1.3252	1
A0A1D8PEF8	24	K	Frequenin	orf19.4726	1	0.0195055	67.507	QATYFDK(1)R	2	-0.54214	1
A0A1D8PEG2	25	K	Glucose-6-phosphate 1-dehydrogenase	ZWF1	1	4.77723e-05	133.81	K(1)TFPALFGLFR	2	0.53893	1
A0A1D8PEG2	365	K	Glucose-6-phosphate 1-dehydrogenase	ZWF1	1	0.00445645	89.046	GMFK(1)EIQR	2	0.3647	1
A0A1D8PEG2	67	K	Glucose-6-phosphate 1-dehydrogenase	ZWF1	1	9.52968e-07	156.73	ISEHFK(1)GGDEK	2	-1.251	2
A0A1D8PEG2	95	K	Glucose-6-phosphate 1-dehydrogenase	ZWF1	1	3.72974e-06	97.904	LVSYISGPYDTDEGYK(1)K	2	-1.8119	1
A0A1D8PEG2	111	K	Glucose-6-phosphate 1-dehydrogenase	ZWF1	1	3.7353e-05	146.11	DK(1)NDSYTPER	2	1.2764	2
A0A1D8PEG2	361	K	Glucose-6-phosphate 1-dehydrogenase	ZWF1	1	0.0118693	67.169	PVAK(1)GMFK	2	1.5052	2
A0A1D8PEG2	59	K	Glucose-6-phosphate 1-dehydrogenase	ZWF1	1	1.02611e-06	155.97	SHLEDEEFK(1)QR	2	1.2025	3
A0A1D8PEG2	191	K	Glucose-6-phosphate 1-dehydrogenase	ZWF1	1	2.39097e-05	127.87	IDHYLGK(1)EMVK	2	1.6014	3
A0A1D8PEG2	357	K	Glucose-6-phosphate 1-dehydrogenase	ZWF1	1	0.039769	47.657	IQFK(1)PVAK	2	-0.24782	1
A0A1D8PEG2	301	K	Glucose-6-phosphate 1-dehydrogenase	ZWF1	0.99936	1.24141e-07	154.72	SEDGK(0.999)K(0.001)PGYLDDK	2	0.11965	2
A0A1D8PEH4	222	K	Uncharacterized protein	orf19.4758	1	0.0245614	72.243	EELLYNK(1)EK	2	1.4149	1
A0A1D8PEI2	553	K	Dihydroxyacetone kinase	DAK2	1	0.000326969	68.044	GCEETK(1)NLHASFGR	3	-0.099368	1
A0A1D8PEI2	387	K	Dihydroxyacetone kinase	DAK2	1	1.90547e-11	160.79	NETLTSSDLK(1)IDGQK	2	0.017706	1
A0A1D8PEI2	547	K	Dihydroxyacetone kinase	DAK2	1	4.11452e-11	177.42	AVEAANK(1)GCEETK	2	-0.1756	1
A0A1D8PEI2	534	K	Dihydroxyacetone kinase	DAK2	1	0.000188316	63.869	TLIDTLQPFVDALHK(1)TGDLTK	3	-0.16395	2
A0A1D8PEI2	540	K	Dihydroxyacetone kinase	DAK2	1	0.0073863	50.108	TGDLTK(1)AVEAANK	2	-3.3173	1
A0A1D8PEI2	358	K	Dihydroxyacetone kinase	DAK2	1	5.97206e-10	164.66	PK(1)IYDSEIWDSQNK	2	0.027799	2
A0A1D8PEI2	445	K	Dihydroxyacetone kinase	DAK2	1	7.19003e-08	100.97	EDDDFK(1)SNLNDPVYTLGK	2	-3.7185	3
A0A1D8PEI2	356	K	Dihydroxyacetone kinase	DAK2	1	5.74149e-05	83.877	FLDTPTNAPGWK(1)PK	2	1.5117	1
A0A1D8PEI2	439	K	Dihydroxyacetone kinase	DAK2	1	0.0102216	60.717	ALK(1)EDDDFK	2	-1.4371	2
A0A1D8PEI2	179	K	Dihydroxyacetone kinase	DAK2	1	3.65464e-07	76.799	ILGSASATSPDVDLK(1)SLSDLGHAINK	3	0.12686	1
A0A1D8PEI2	164	K	Dihydroxyacetone kinase	DAK2	1	2.8575e-14	121.92	GLAGTAFIHK(1)ILGSASATSPDVDLK	3	0.74928	1
A0A1D8PEI2	235	K	Dihydroxyacetone kinase	DAK2	1	0.000333542	77.204	IK(1)PIPNIDELIQK	2	0.074207	1
A0A1D8PEI2	410	K	Dihydroxyacetone kinase	DAK2	1	0.00274362	64.266	VLLDEEPK(1)ITR	2	2.1845	1
A0A1D8PEI6	199	K	Bifunctional acetylglutamate kinase/N-acetyl-gamma-glutamyl-phosphate reductase	ARG5,6	1	0.033485	40.224	YQLVGK(1)ITSVNK	2	-1.9687	1
A0A1D8PEI6	794	K	Bifunctional acetylglutamate kinase/N-acetyl-gamma-glutamyl-phosphate reductase	ARG5,6	1	0.00016844	75.548	LITISGEAPLVK(1)DISGK	2	-0.051191	1
A0A1D8PEM3	4	K	Doa1p	DOA1	1	1.62988e-09	126.63	SYK(1)LSSTLLGHEQDVK	2	2.4066	1
A0A1D8PEM3	166	K	Doa1p	DOA1	1	0.00806624	56.632	FWHGK(1)SEVK	3	0.48126	1
A0A1D8PEM3	492	K	Doa1p	DOA1	1	0.0425679	46.352	SYIYFTDYK(1)R	2	-3.7411	1
A0A1D8PEM5	190	K	Isocitrate dehydrogenase [NAD] subunit, mitochondrial	IDH1	1	8.73384e-05	100.88	FAFDFALK(1)NNR	2	-1.1439	2
A0A1D8PEM5	90	K	Isocitrate dehydrogenase [NAD] subunit, mitochondrial	IDH1	1	0.0209108	41.56	SHGVDEAVESLK(1)R	3	3.2656	1
A0A1D8PEM5	194	K	Isocitrate dehydrogenase [NAD] subunit, mitochondrial	IDH1	1	0.00864582	84.615	K(1)LVTAIHK	2	0.52038	1
A0A1D8PEM5	298	K	Isocitrate dehydrogenase [NAD] subunit, mitochondrial	IDH1	1	0.00416619	69.915	HVGLDIK(1)GK	2	0.27585	2
A0A1D8PEM5	206	K	Isocitrate dehydrogenase [NAD] subunit, mitochondrial	IDH1	1	0.00428736	57.583	ANIMK(1)LGDGLFR	2	0.23848	1
A0A1D8PEM5	97	K	Isocitrate dehydrogenase [NAD] subunit, mitochondrial	IDH1	1	0.0018012	63.727	VGLK(1)GILYTSTGK	2	1.0913	2
A0A1D8PEM5	135	K	Isocitrate dehydrogenase [NAD] subunit, mitochondrial	IDH1	1	0.000335572	66.893	NIPGVK(1)GIYDGIDFALVR	2	2.313	1
A0A1D8PEM5	327	K	Isocitrate dehydrogenase [NAD] subunit, mitochondrial	IDH1	1	1.2736e-07	143.25	HLGLNDHADK(1)ISK	3	0.48739	3
A0A1D8PEM5	52	K	Isocitrate dehydrogenase [NAD] subunit, mitochondrial	IDH1	1	1.92274e-07	85.062	YTVTLIPGDGAGQEITDSVK(1)QIFK	2	0.41546	2
A0A1D8PEM5	106	K	Isocitrate dehydrogenase [NAD] subunit, mitochondrial	IDH1	1	0.000149496	89.301	GILYTSTGK(1)SAK	2	-0.36112	2
A0A1D8PEQ8	233	K	Acylglycerol lipase	orf19.4864	0.999956	0.00270362	55.335	GDALLKPEYVAK(1)FK	3	-0.30635	1
A0A1D8PEQ8	181	K	Acylglycerol lipase	orf19.4864	1	0.0111312	53.028	LLPNFK(1)IDSK	2	0.17005	1
A0A1D8PEQ8	40	K	Acylglycerol lipase	orf19.4864	1	0.000456048	94.66	VPQSVSYK(1)GK	2	-0.11285	1
A0A1D8PEQ8	206	K	Acylglycerol lipase	orf19.4864	1	0.0342695	50.353	NYIIEHDK(1)K	2	-4.2092	1
A0A1D8PEQ8	185	K	Acylglycerol lipase	orf19.4864	1	9.94581e-07	101.01	IDSK(1)LNFDYITSNER	2	-2.1896	1
A0A1D8PEQ8	198	K	Acylglycerol lipase	orf19.4864	1	0.0140889	46.844	WK(1)NYIIEHDK	3	-1.9787	1
A0A1D8PEQ8	235	K	Acylglycerol lipase	orf19.4864	1	4.26894e-16	137.12	FK(1)DDLPLLIVHGTNDNINDIK	3	-0.83018	1
A0A1D8PER8	377	K	ER oxidoreductin	ERO1	1	5.00882e-07	109.1	MWGK(1)IQTIGYGTALK	2	-0.42284	1
A0A1D8PES3	53	K	Ran GTPase-binding protein	NTF2	1	5.4612e-08	148.89	DIVEK(1)LASLPFQK	2	-0.42237	3
A0A1D8PES3	61	K	Ran GTPase-binding protein	NTF2	1	8.40885e-06	120.77	LASLPFQK(1)VAHR	2	-0.40622	4
A0A1D8PEV4	6	K	Ribosomal 60S subunit protein L42A	RPL42	1	0.00454954	113.89	VNVPK(1)TR	2	0.4341	1
A0A1D8PEV4	32	K	Ribosomal 60S subunit protein L42A	RPL42	1	0.000402842	82.954	AGK(1)ASLFAQGK	2	0.85125	1
A0A1D8PEV4	40	K	Ribosomal 60S subunit protein L42A	RPL42	1	0.0296292	51.949	ASLFAQGK(1)R	2	-0.36703	1
A0A1D8PEV4	97	K	Ribosomal 60S subunit protein L42A	RPL42	1	0.0118608	65.535	HFELGGDK(1)K	2	-0.020894	1
A0A1D8PEV4	80	K	Ribosomal 60S subunit protein L42A	RPL42	1	0.000432332	120.99	TK(1)AQLPLKR	3	-0.098896	1
A0A1D8PEV4	78	K	Ribosomal 60S subunit protein L42A	RPL42	1	0.00512491	66.92	LECVVCK(1)TK	2	-1.1264	1
A0A1D8PEV4	89	K	Ribosomal 60S subunit protein L42A	RPL42	1	0.000151705	138.89	CK(1)HFELGGDKK	2	-1.2877	5
A0A1D8PEV4	24	K	Ribosomal 60S subunit protein L42A	RPL42	1	0.000200833	125.97	HTQHK(1)VTQYK	2	-0.21494	1
A0A1D8PEV4	86	K	Ribosomal 60S subunit protein L42A	RPL42	1	0.0115751	99.919	AQLPLK(1)R	2	-0.94886	1
A0A1D8PEV4	29	K	Ribosomal 60S subunit protein L42A	RPL42	1	0.0180044	61.962	VTQYK(1)AGK	2	-0.1315	1
A0A1D8PEV5	480	K	Phosphatidylinositol-3-phosphatase	SAC1	1	0.000140007	97.163	YYK(1)NNLTDGSR	2	-0.72405	1
A0A1D8PEV5	465	K	Phosphatidylinositol-3-phosphatase	SAC1	1	0.00388421	53.861	TYK(1)GGLNDFLNSVTR	2	-0.12441	1
A0A1D8PEX2	149	K	Djp1p	DJP1	1	0.00621285	56.548	QK(1)LDTTENGHK	2	2.5232	2
A0A1D8PEY6	1194	K	Tricalbin	orf19.1840	1	0.00142157	64.534	VGNVGVGVGK(1)GVGK	2	2.3754	1
A0A1D8PEY6	1202	K	Tricalbin	orf19.1840	1	0.00450707	60.342	GVGK(1)GVGALGK	2	1.1796	1
A0A1D8PEY9	32	K	Ribosomal 40S subunit protein S17B	RPS17B	1	6.24125e-08	172.98	LTLDFETNK(1)R	2	2.3576	2
A0A1D8PEY9	63	K	Ribosomal 40S subunit protein S17B	RPS17B	1	0.011216	86.086	IQK(1)GPVR	2	0.79206	2
A0A1D8PEY9	14	K	Ribosomal 40S subunit protein S17B	RPS17B	1	0.000590946	137.13	ASK(1)VLIER	2	0.15122	2
A0A1D8PEY9	59	K	Ribosomal 40S subunit protein S17B	RPS17B	1	0.00368029	59.198	IAGYTTHLMK(1)R	3	-0.65759	2
A0A1D8PEY9	116	K	Ribosomal 40S subunit protein S17B	RPS17B	1	6.81496e-06	86.005	SLGFK(1)IPVQTVSISAQR	3	-0.043885	1
A0A1D8PEY9	72	K	Ribosomal 40S subunit protein S17B	RPS17B	1	1.55756e-06	150.46	GISFK(1)LQEEER	2	-0.67494	1
A0A1D8PEY9	49	K	Ribosomal 40S subunit protein S17B	RPS17B	1	0.000746335	71.806	NK(1)IAGYTTHLMK	3	-0.44405	5
A0A1D8PEY9	23	K	Ribosomal 40S subunit protein S17B	RPS17B	1	1.25807e-06	120.53	FYPK(1)LTLDFETNKR	3	-0.74814	7
A0A1D8PEY9	44	K	Ribosomal 40S subunit protein S17B	RPS17B	1	3.17259e-05	115.05	LTSEIAVIQSK(1)R	2	0.69272	2
A0A1D8PF08	149	K	Ribosomal 60S subunit protein L2A	RPL2	1	0.00271362	102.51	VK(1)LPSGAK	2	0.23147	2
A0A1D8PF08	221	K	Ribosomal 60S subunit protein L2A	RPL2	1	5.00776e-32	180.26	GVAMNPVDHPHGGGNHQHIGK(1)ASTISR	3	0.26475	8
A0A1D8PF08	181	K	Ribosomal 60S subunit protein L2A	RPL2	0.99999	0.00151362	68.485	IDKPLLK(1)AGR	3	0.31975	2
A0A1D8PF08	156	K	Ribosomal 60S subunit protein L2A	RPL2	1	0.00446538	104.06	K(1)IISSDAR	2	-1.27	2
A0A1D8PF08	234	K	Ribosomal 60S subunit protein L2A	RPL2	1	3.38805e-07	117.48	GAVSGQK(1)AGLIAAR	2	0.67304	2
A0A1D8PF08	198	K	Ribosomal 60S subunit protein L2A	RPL2	1	0.00727304	98.458	NSWPK(1)TR	2	-0.046053	4
A0A1D8PF08	92	K	Ribosomal 60S subunit protein L2A	RPL2	1	0.000219275	57.152	LREETFIANEGVYTGQFIYAGK(1)K	3	3.9816	1
A0A1D8PF08	60	K	Ribosomal 60S subunit protein L2A	RPL2	1	0.00215497	69.375	GAPLAK(1)VAFR	2	-0.67288	2
A0A1D8PF08	145	K	Ribosomal 60S subunit protein L2A	RPL2	1	2.16891e-21	189.55	TSGNYVIIIGHNPDENK(1)TR	2	-0.07405	4
A0A1D8PF08	46	K	Ribosomal 60S subunit protein L2A	RPL2	1	1.80114e-05	115.57	GVVK(1)QIIHDPGR	2	0.16738	4
A0A1D8PF08	10	K	Ribosomal 60S subunit protein L2A	RPL2	1	0.000311563	78.157	K(1)GAGSIFTSHTR	3	0.29255	1
A0A1D8PF22	395	K	Dolichyl-diphosphooligosaccharide--protein glycosyltransferase subunit WBP1	WBP1	1	0.00106694	121.5	HFANDEFK(1)R	2	-0.090316	2
A0A1D8PF22	97	K	Dolichyl-diphosphooligosaccharide--protein glycosyltransferase subunit WBP1	WBP1	1	0.0141829	42.314	TITSK(1)EALSSHNLLR	3	-1.7678	1
A0A1D8PF42	371	K	Uncharacterized protein	orf19.2296	1	1.41252e-14	127.79	NK(1)SAYNPGGVSAVFEENTTGPQATK	3	-0.8214	1
A0A1D8PF42	1047	K	Uncharacterized protein	orf19.2296	0.999231	0.00973874	47.915	IWEK(0.999)DAADYDK(0.001)K	3	-1.8142	1
A0A1D8PF42	2157	K	Uncharacterized protein	orf19.2296	1	0.0007011	84.882	THASVVAK(1)VK	2	-1.2046	1
A0A1D8PF42	2138	K	Uncharacterized protein	orf19.2296	1	0.0067616	60.255	DNVLATK(1)IAR	2	-1.3427	1
A0A1D8PF42	1320	K	Uncharacterized protein	orf19.2296	1	6.68703e-09	171.92	IWEK(1)ETDDYNK	2	-1.5949	3
A0A1D8PF42	977	K	Uncharacterized protein	orf19.2296	1	0.000104109	99.5	IWEK(1)DVEDYNK	2	-1.6074	2
A0A1D8PF42	814	K	Uncharacterized protein	orf19.2296	1	1.62659e-07	100.02	NAIAGAVPTGEAYQAGK(1)AK	2	-1.3776	1
A0A1D8PF42	984	K	Uncharacterized protein	orf19.2296	1	5.7958e-07	101.32	DVEDYNK(1)QHGFVGNK	3	-0.26879	2
A0A1D8PF42	1937	K	Uncharacterized protein	orf19.2296	1	0.000321419	80.905	LDAK(1)GVDLTTGK	2	2.4863	1
A0A1D8PF42	1532	K	Uncharacterized protein	orf19.2296	1	0.000600967	98.754	K(1)DLYSQGYTK	2	-4.2861	1
A0A1D8PF42	16	K	Uncharacterized protein	orf19.2296	1	0.0660473	43.769	NAFK(1)SDK	2	-0.95623	1
A0A1D8PF42	654	K	Uncharacterized protein	orf19.2296	1	5.6751e-14	126.86	GLKDELYQAGYNQGK(1)DIYAGIDK	3	0.42646	1
A0A1D8PF42	838	K	Uncharacterized protein	orf19.2296	1	5.85869e-23	157.3	AEAYQAGK(1)TQGYEDKDISASTVPR	3	-0.044588	2
A0A1D8PF42	790	K	Uncharacterized protein	orf19.2296	1	0.00740045	59.198	TEAYEAGK(1)DK	2	-0.15251	1
A0A1D8PF42	333	K	Uncharacterized protein	orf19.2296	0.918733	0.00409514	91.549	NLAYEEGK(0.081)K(0.919)K	2	-0.057126	1
A0A1D8PF42	440	K	Uncharacterized protein	orf19.2296	1	1.98566e-05	88.768	SSSK(1)GVYDISDAQGK	2	0.23542	1
A0A1D8PF42	662	K	Uncharacterized protein	orf19.2296	1	0.00270203	62.162	DIYAGIDK(1)NSTK	2	-2.4316	1
A0A1D8PF42	451	K	Uncharacterized protein	orf19.2296	1	2.39123e-07	113.4	GVYDISDAQGK(1)DIPR	2	0.22359	1
A0A1D8PF42	316	K	Uncharacterized protein	orf19.2296	0.999986	0.000407807	61.963	TKPSYPEGTVEK(1)GGDLETVK	3	0.58151	1
A0A1D8PF42	938	K	Uncharacterized protein	orf19.2296	1	0.000436008	77.867	VDPTISK(1)LPQHK	2	-0.77817	2
A0A1D8PF42	2149	K	Uncharacterized protein	orf19.2296	1	0.0152303	44.564	LQK(1)THASVVAK	3	0.81598	1
A0A1D8PF42	1021	K	Uncharacterized protein	orf19.2296	1	0.0173325	89.296	K(1)DTTLGR	2	0.32599	1
A0A1D8PF42	1597	K	Uncharacterized protein	orf19.2296	1	8.03266e-05	105.46	DLYSQGYTK(1)GK	2	0.27743	2
A0A1D8PF42	773	K	Uncharacterized protein	orf19.2296	1	2.04431e-06	103.97	ANAEK(1)NATASHVPR	3	0.57553	2
A0A1D8PF42	281	K	Uncharacterized protein	orf19.2296	1	0.00505939	51.577	DTQGGVLGATK(1)TDK	2	-2.1297	1
A0A1D8PF42	1742	K	Uncharacterized protein	orf19.2296	1	1.76145e-06	64.856	GLNTTGSTNSGLHPTLK(1)EQLYNEGYTSATTGHPYLGK	4	-0.014736	1
A0A1D8PF42	294	K	Uncharacterized protein	orf19.2296	1	1.55265e-05	118.26	TK(1)AEYHDLSNLK	3	3.165	2
A0A1D8PF42	1294	K	Uncharacterized protein	orf19.2296	1	1.18354e-14	192.96	K(1)ETTLSHDATFDDK	3	0.18699	2
A0A1D8PF42	1016	K	Uncharacterized protein	orf19.2296	1	0.0208516	71.134	VYK(1)DQLR	2	0.64018	2
A0A1D8PF42	1181	K	Uncharacterized protein	orf19.2296	1	1.8125e-11	131.45	DADNYNK(1)QHGFVSGNSK	3	-0.66976	1
A0A1D8PF42	1820	K	Uncharacterized protein	orf19.2296	1	0.000272634	77.26	LK(1)QDIYEHGYAK	3	-0.79871	1
A0A1D8PF42	2508	K	Uncharacterized protein	orf19.2296	1	7.32616e-05	110.08	YSVDNK(1)NLSGR	2	-4.1302	1
A0A1D8PF42	6	K	Uncharacterized protein	orf19.2296	1	0.00187641	74.772	SSDGK(1)FFTK	2	0.86567	1
A0A1D8PF42	304	K	Uncharacterized protein	orf19.2296	0.998727	6.64974e-08	98.218	AEYHDLSNLK(0.999)TK(0.001)PSYPEGTVEK	3	1.4203	1
A0A1D8PF42	2110	K	Uncharacterized protein	orf19.2296	1	0.00531104	48.899	HGYEGDGGISSQPPVK(1)K	3	0.098871	1
A0A1D8PF42	951	K	Uncharacterized protein	orf19.2296	1	0.00639922	119.17	K(1)ETTLSR	2	0.66758	1
A0A1D8PF42	261	K	Uncharacterized protein	orf19.2296	1	1.59925e-06	94.023	YTDGAETVK(1)GSGK	2	1.186	1
A0A1D8PF42	332	K	Uncharacterized protein	orf19.2296	1	0.00203847	93.649	NLAYEEGK(1)K	2	-0.024778	1
A0A1D8PF42	114	K	Uncharacterized protein	orf19.2296	1	1.82703e-06	96.773	LFHYHAK(1)HGVSSSTSQK	3	0.17386	1
A0A1D8PF42	1054	K	Uncharacterized protein	orf19.2296	1	0.0380921	58.23	DAADYDK(1)K	2	0.078685	2
A0A1D8PF42	1217	K	Uncharacterized protein	orf19.2296	1	4.65464e-25	183.65	SATSTESNYDSGK(1)PYSSSAEK	2	-0.046671	1
A0A1D8PF42	1174	K	Uncharacterized protein	orf19.2296	1	1.40482e-06	152.04	IWEK(1)DADNYNK	2	2.4446	2
A0A1D8PF42	797	K	Uncharacterized protein	orf19.2296	1	5.90972e-19	151.96	TDK(1)NAIAGAVPTGEAYQAGK	2	-0.6514	1
A0A1D8PF42	766	K	Uncharacterized protein	orf19.2296	1	0.0266738	47.96	EAYQAGK(1)AK	2	1.1297	1
A0A1D8PF42	265	K	Uncharacterized protein	orf19.2296	1	0.00747113	64.064	GSGK(1)YFDPK	2	-0.34857	1
A0A1D8PF42	1328	K	Uncharacterized protein	orf19.2296	1	0.00246068	42.367	K(1)HGFTNQTDSLIQEAAEVDPSITQLPAHK	4	0.87725	1
A0A1D8PF42	642	K	Uncharacterized protein	orf19.2296	1	2.4185e-10	147.7	GLK(1)DELYQAGYNQGK	2	-1.5276	1
A0A1D8PF42	284	K	Uncharacterized protein	orf19.2296	1	6.38372e-07	159.99	TDK(1)DADAYNER	2	-0.39674	2
A0A1D8PF42	1466	K	Uncharacterized protein	orf19.2296	1	0.00468244	63.694	EVSENIK(1)SDK	2	-0.1993	1
A0A1D8PF45	52	K	Ribosomal protein L37	RPL37B	1	3.61544e-05	149.27	SHNWALK(1)AK	3	-0.067554	4
A0A1D8PF45	32	K	Ribosomal protein L37	RPL37B	1	6.70716e-09	162.93	K(1)TCSSCGYPAAK(1)MR	2	-0.83062	3
A0A1D8PF45	3	K	Ribosomal protein L37	RPL37B	1	0.00181839	101.97	GK(1)GTPSLGK(1)R	2	0.2767	2
A0A1D8PF45	75	K	Ribosomal protein L37	RPL37B	1	8.26999e-05	103.91	FK(1)NGFQTGVAK	2	0.37646	2
A0A1D8PF45	68	K	Ribosomal protein L37	RPL37B	1	0.000812956	90.15	MAYLK(1)HVTR	2	0.2527	3
A0A1D8PF45	43	K	Ribosomal protein L37	RPL37B	1	6.70716e-09	162.93	TCSSCGYPAAK(1)MR	2	-0.44222	3
A0A1D8PF45	10	K	Ribosomal protein L37	RPL37B	1	0.00181839	101.97	GK(1)GTPSLGK(1)R	2	0.2767	1
A0A1D8PF45	31	K	Ribosomal protein L37	RPL37B	1	0.0296635	76.035	SFHVQK(1)K	2	1.3427	1
A0A1D8PF45	14	K	Ribosomal protein L37	RPL37B	1	0.000376531	87.568	HNK(1)SHTLCNR	3	-0.40008	1
A0A1D8PF48	209	K	Erp5p	ERP5	1	0.00110027	128.36	HLK(1)SFFVK	2	1.1074	1
A0A1D8PF48	139	K	Erp5p	ERP5	1	2.95351e-19	159.26	IFFDVAQGSANEYVDSK(1)STR	2	-0.34229	2
A0A1D8PF48	214	K	Erp5p	ERP5	1	0.0373553	58.687	SFFVK(1)QK	2	-0.24914	1
A0A1D8PF48	157	K	Erp5p	ERP5	1	0.00406995	81.799	VNQLYDK(1)LDK	2	-1.6958	1
A0A1D8PF48	160	K	Erp5p	ERP5	1	9.79695e-05	86.911	LDK(1)IHWEQEHMR	4	-0.17844	2
A0A1D8PF48	150	K	Erp5p	ERP5	1	1.20712e-09	135.72	MVDDLTGK(1)VNQLYDK	2	-0.10857	1
A0A1D8PF48	54	K	Erp5p	ERP5	1	0.00213817	55.011	IDAYEK(1)QDHSNEYFK	3	-0.67695	1
A0A1D8PF49	3	K	Uncharacterized protein	orf19.670.2	1	0.0181109	44.847	CK(1)TEICGICQHK	3	-0.37372	1
A0A1D8PF49	13	K	Uncharacterized protein	orf19.670.2	1	0.000164591	72.187	TEICGICQHK(1)SWTGCGK	3	-0.074029	1
A0A1D8PF49	20	K	Uncharacterized protein	orf19.670.2	1	2.21512e-06	93.371	SWTGCGK(1)HVHEIMDISSK	4	0.38773	3
A0A1D8PF50	189	K	18S rRNA pseudouridine methyltransferase	NEP1	1	1.30232e-09	174.21	NPITDHLPTK(1)CR	3	0.063839	2
A0A1D8PF53	660	K	Cta3p	CTA3	1	0.000476185	81.625	ILITK(1)SEIENK	2	0.54325	1
A0A1D8PF53	182	K	Cta3p	CTA3	1	0.0532955	49.358	DIFLK(1)AK	2	1.6485	1
A0A1D8PF53	769	K	Cta3p	CTA3	1	0.000677578	96.957	K(1)SQVQVAIVK	2	-0.1502	1
A0A1D8PF53	785	K	Cta3p	CTA3	1	0.000646381	70.54	SK(1)IAEIEASHK	3	-0.11975	1
A0A1D8PF53	177	K	Cta3p	CTA3	1	0.0167242	77.072	AK(1)DIFLK	2	-0.37307	1
A0A1D8PF56	122	K	H/ACA ribonucleoprotein complex subunit	GAR1	0.999033	0.02133	40.287	FLPK(0.001)PPSVGPK(0.999)PK	3	-0.24828	1
A0A1D8PF56	105	K	H/ACA ribonucleoprotein complex subunit	GAR1	1	0.0101253	49.216	FYIGPDK(1)LLPLER	2	-0.50405	1
A0A1D8PF68	210	K	S-adenosylmethionine synthase	SAM2	1	0.000340104	128.03	K(1)EIIEHVIK	2	1.3031	2
A0A1D8PF68	71	K	S-adenosylmethionine synthase	SAM2	1	0.000627808	87.806	AQLDYQK(1)IIR	2	0.073626	3
A0A1D8PF68	381	K	S-adenosylmethionine synthase	SAM2	1	2.05748e-11	122.01	TASYGHFTNQENSWEQPK(1)K	3	0.29927	1
A0A1D8PF68	188	K	S-adenosylmethionine synthase	SAM2	1	0.00254721	87.476	DGGAVIPK(1)R	2	-2.6126	2
A0A1D8PF68	218	K	S-adenosylmethionine synthase	SAM2	1	0.00130012	113.66	EIIEHVIK(1)K	2	-0.74402	2
A0A1D8PF68	78	K	S-adenosylmethionine synthase	SAM2	1	6.3762e-07	131.03	DTIK(1)HIGYDDSEK	3	0.041007	6
A0A1D8PF68	363	K	S-adenosylmethionine synthase	SAM2	1	9.11147e-14	121.35	PIYFK(1)TASYGHFTNQENSWEQPK	3	-0.15919	1
A0A1D8PF68	87	K	S-adenosylmethionine synthase	SAM2	1	2.26976e-09	159.22	HIGYDDSEK(1)GFDYK	2	-0.38484	6
A0A1D8PF68	302	K	S-adenosylmethionine synthase	SAM2	1	0.0637737	41.704	SLVTAGLAK(1)R	2	-0.1211	1
A0A1D8PF68	352	K	S-adenosylmethionine synthase	SAM2	1	3.68814e-08	104.84	PGVIVK(1)ELDLAR	2	-1.3444	2
A0A1D8PF68	219	K	S-adenosylmethionine synthase	SAM2	1	0.000248895	84.169	K(1)VIPEHLLDDK	3	-0.27459	1
A0A1D8PF68	229	K	S-adenosylmethionine synthase	SAM2	1	7.00243e-06	82.609	VIPEHLLDDK(1)TIYHIQPSGR	3	0.49735	3
A0A1D8PF68	255	K	S-adenosylmethionine synthase	SAM2	1	1.39449e-07	98.543	K(1)IIVDTYGGWGAHGGGAFSGK	3	0.2056	1
A0A1D8PF68	275	K	S-adenosylmethionine synthase	SAM2	1	1.07258e-10	108.77	IIVDTYGGWGAHGGGAFSGK(1)DFSK	3	-0.66113	3
A0A1D8PF68	293	K	S-adenosylmethionine synthase	SAM2	1	0.000248311	79.875	WVAK(1)SLVTAGLAK	2	-0.83608	2
A0A1D8PF68	5	K	S-adenosylmethionine synthase	SAM2	1	8.59894e-13	129.77	TTSK(1)ETFLFTSESVGEGHPDK	3	0.64023	1
A0A1D8PF76	435	K	Uncharacterized protein	orf19.1139	1	6.41587e-05	116.03	TK(1)SIQYENDEK	2	-0.80962	1
A0A1D8PF79	27	K	Glutamate decarboxylase	GAD1	1	8.93126e-06	138.2	K(1)EAFIDAYDSHK	2	-1.1785	2
A0A1D8PF79	400	K	Glutamate decarboxylase	GAD1	1	1.02018e-05	84.375	YFDVVSVIHHK(1)LSDSEK(1)K	3	-3.0822	2
A0A1D8PF79	129	K	Glutamate decarboxylase	GAD1	1	0.0109747	68.657	VDK(1)VTGNR	2	-0.070928	1
A0A1D8PF79	394	K	Glutamate decarboxylase	GAD1	1	3.29342e-31	231.77	YFDVVSVIHHK(1)LSDSEK(1)K	3	-3.0822	12
A0A1D8PF79	38	K	Glutamate decarboxylase	GAD1	1	3.73838e-13	104.79	EAFIDAYDSHK(1)NIPQFEIPQNSSNEQLIYK	3	0.039835	2
A0A1D8PF79	215	K	Glutamate decarboxylase	GAD1	1	1.37784e-06	96.143	LIPVTEESGHLIDVSK(1)IK	3	-0.63838	4
A0A1D8PF79	18	K	Glutamate decarboxylase	GAD1	1	0.0157761	73.157	LESQILK(1)K	2	0.47967	2
A0A1D8PF79	416	K	Glutamate decarboxylase	GAD1	1	1.6021e-16	135.21	LDSK(1)LYTINEEFKPGLPVVAFR	3	2.0261	1
A0A1D8PF79	383	K	Glutamate decarboxylase	GAD1	1	0.000253045	66.826	FLEESK(1)YFDVVSVIHHK	3	0.25195	2
A0A1D8PF79	532	K	Glutamate decarboxylase	GAD1	1	0.00130911	56.906	IHK(1)LLAAIASGGVAEVK	3	0.73589	1
A0A1D8PF79	19	K	Glutamate decarboxylase	GAD1	1	0.0165963	71.877	K(1)TPQAQLR	2	0.35379	1
A0A1D8PF79	5	K	Glutamate decarboxylase	GAD1	1	0.000533585	82.261	VLSK(1)HIDALR	3	-0.89997	3
A0A1D8PF79	126	K	Glutamate decarboxylase	GAD1	1	0.000126187	73.138	CISILSNLWHAPGK(1)VDK	3	-2.1934	1
A0A1D8PF90	721	K	Uncharacterized protein	orf19.5281	1	0.0105842	103.02	VSALAK(1)R	2	-0.8222	1
A0A1D8PF90	862	K	Uncharacterized protein	orf19.5281	1	0.00467854	49.595	GHSEVELTGSK(1)SALK	3	-1.119	1
A0A1D8PF90	632	K	Uncharacterized protein	orf19.5281	1	0.00151125	74.15	K(1)EIESVLADAK	2	1.3203	1
A0A1D8PF90	475	K	Uncharacterized protein	orf19.5281	1	1.33844e-05	149.33	GDDEHIK(1)VAK	2	-0.9256	2
A0A1D8PF90	353	K	Uncharacterized protein	orf19.5281	1	0.0050915	55.261	VVVEEVPIPK(1)IK	2	0.89031	1
A0A1D8PF90	851	K	Uncharacterized protein	orf19.5281	1	0.0106511	45.459	DSEETK(1)GHSEVELTGSK	3	-0.90583	1
A0A1D8PF90	383	K	Uncharacterized protein	orf19.5281	1	0.0449407	53.878	VK(1)FIGDK	2	1.5738	1
A0A1D8PF90	1181	K	Uncharacterized protein	orf19.5281	1	0.000507519	107.03	K(1)SNTFITVPR	2	1.2456	1
A0A1D8PF90	399	K	Uncharacterized protein	orf19.5281	1	0.000775461	94.66	IAAAQASAK(1)K	2	1.8041	1
A0A1D8PF90	1018	K	Uncharacterized protein	orf19.5281	1	0.00188067	64.534	ITGLPDK(1)IDSAK	2	1.2173	1
A0A1D8PF90	479	K	Uncharacterized protein	orf19.5281	1	0.00232808	90.135	K(1)AIVNQVNK	2	-2.1863	1
A0A1D8PF90	261	K	Uncharacterized protein	orf19.5281	1	0.00685393	60.102	AK(1)NAILAIVK	2	-2.7846	1
A0A1D8PF90	424	K	Uncharacterized protein	orf19.5281	1	0.000177113	94.747	HVK(1)AVASVLTK	2	-1.5168	1
A0A1D8PF90	138	K	Uncharacterized protein	orf19.5281	1	0.00167397	74.306	ILTFVK(1)QETK	2	0.37596	1
A0A1D8PF90	390	K	Uncharacterized protein	orf19.5281	1	0.0551041	43.604	K(1)IAAAQASAK	2	-0.64911	1
A0A1D8PF90	706	K	Uncharacterized protein	orf19.5281	1	0.014665	57.174	TEVTITGVK(1)R	2	-0.83503	1
A0A1D8PF90	168	K	Uncharacterized protein	orf19.5281	1	0.00777469	48.405	TFLITGRPDEVK(1)LAK	3	-3.5083	1
A0A1D8PF90	191	K	Uncharacterized protein	orf19.5281	1	0.01139	52.6	ISFNIPAK(1)LR	2	-0.31871	1
A0A1D8PF90	414	K	Uncharacterized protein	orf19.5281	1	0.000148078	90.05	VEILDMSK(1)AHK	3	-0.36295	1
A0A1D8PFC1	456	K	Putative alanine--tRNA ligase	orf19.5239	1	0.0311915	42.425	FEK(1)GELEAVLK	2	-0.5381	1
A0A1D8PFE1	6	K	Csi2p	CSI2	1	0.000528218	81.923	SAIYK(1)ALQSK	2	1.559	1
A0A1D8PFE8	1446	K	Ras GTPase activating protein	IRA2	1	0.0473947	40.352	LPINNPK(1)VK	2	-0.14054	1
A0A1D8PFF9	9	K	E2 ubiquitin-conjugating protein	orf19.6358	1	0.000548664	90.964	NFK(1)LLEELEK	2	0.87872	1
A0A1D8PFG4	128	K	60S ribosomal protein L27	RPL27A	1	0.00295834	124.89	NK(1)WFFQK	2	0.34249	3
A0A1D8PFG4	22	K	60S ribosomal protein L27	RPL27A	0.999984	0.000419929	68.168	K(1)VVIVKPHDEGTK	3	-0.096461	2
A0A1D8PFG4	52	K	60S ribosomal protein L27	RPL27A	1	0.0203345	71.877	APLK(1)VTK	2	0.79878	1
A0A1D8PFG4	73	K	60S ribosomal protein L27	RPL27A	0.923537	0.00190026	53.453	VK(0.076)PFVK(0.924)LVNYNHLMPTR	3	0.8505	2
A0A1D8PFG4	9	K	60S ribosomal protein L27	RPL27A	1	0.00452583	67.881	SGK(1)VAIVVR	2	0.11197	2
A0A1D8PFG4	133	K	60S ribosomal protein L27	RPL27A	1	0.00880327	74.415	WFFQK(1)LHF	2	0.43596	2
A0A1D8PFG4	121	K	60S ribosomal protein L27	RPL27A	1	0.000186538	127.51	AFEEK(1)HQAGK	2	0.6786	2
A0A1D8PFH5	973	K	Sortilin	PEP1	1	0.00777222	52.495	FIIFAENPK(1)DHR	3	-1.2827	1
A0A1D8PFJ8	170	K	DNA-directed RNA polymerase core subunit	orf19.6340	1	0.00302635	99.136	LK(1)ESQLPR	2	0.29418	1
A0A1D8PFJ8	44	K	DNA-directed RNA polymerase core subunit	orf19.6340	1	3.6446e-06	142.12	SK(1)ICDSMGTPQR	2	-2.0546	1
A0A1D8PFL7	939	K	26S proteasome regulatory subunit RPN1	RPN1	1	1.14061e-05	94.059	VGQAVDVVGQAGK(1)PK	2	-0.45228	1
A0A1D8PFL7	66	K	26S proteasome regulatory subunit RPN1	RPN1	1	0.00091548	73.666	ALYNK(1)YLDALK	2	0.18423	1
A0A1D8PFL9	6	K	Ribosomal 60S subunit protein L14B	RPL14	1	0.000230214	96.665	SSTVK(1)AANWR	2	-0.78316	2
A0A1D8PFL9	77	K	Ribosomal 60S subunit protein L14B	RPL14	1	0.00279591	74.611	K(1)WAAADIDAK	2	1.0745	2
A0A1D8PFL9	36	K	Ribosomal 60S subunit protein L14B	RPL14	1	3.48134e-10	166.45	ELATIVEIIDQK(1)R	2	0.12302	1
A0A1D8PFL9	94	K	Ribosomal 60S subunit protein L14B	RPL14	1	0.00278305	84.615	WAASGWAK(1)K	2	0.34606	3
A0A1D8PFL9	86	K	Ribosomal 60S subunit protein L14B	RPL14	1	8.09606e-06	90.334	WAAADIDAK(1)WAASGWAK	2	-1.636	1
A0A1D8PFL9	117	K	Ribosomal 60S subunit protein L14B	RPL14	1	0.0260022	64.265	FQVMVLK(1)K	2	0.15703	1
A0A1D8PFL9	44	K	Ribosomal 60S subunit protein L14B	RPL14	1	2.92348e-05	147.2	VLIDGPK(1)IQR	2	-0.4509	3
A0A1D8PFM0	116	K	Uncharacterized protein	orf19.4947	1	3.89877e-09	159.14	K(1)DVGADGQPTEELK	2	0.50889	1
A0A1D8PFM0	129	K	Uncharacterized protein	orf19.4947	1	3.52401e-08	112.34	DVGADGQPTEELK(1)ALNK	2	-3.3406	1
A0A1D8PFM0	133	K	Uncharacterized protein	orf19.4947	1	0.0272004	54.157	ALNK(1)QFGK	2	0.64062	1
A0A1D8PFM0	110	K	Uncharacterized protein	orf19.4947	0.999983	0.0372636	86.205	NK(1)LIADKK	2	-0.24893	1
A0A1D8PFM7	295	K	Uncharacterized protein	orf19.4959	1	0.00089516	125.54	K(1)SANAWTLR	2	-1.3324	1
A0A1D8PFM7	361	K	Uncharacterized protein	orf19.4959	0.999999	0.000546927	67.952	IKEEYPDVLIK(1)R	3	-0.75199	1
A0A1D8PFM9	44	K	Peptidylprolyl isomerase	orf19.4952.1	1	0.00122774	62.237	TK(1)SGDFISVHYSGK	3	0.3484	1
A0A1D8PFM9	62	K	Peptidylprolyl isomerase	orf19.4952.1	1	7.74358e-08	138.73	LEADGK(1)EFDSSYSR	2	-0.76008	2
A0A1D8PFN6	325	K	AAA family ATPase	SEC18	1	0.00029558	68.576	GLLLYGPPGTGK(1)TLIAR	2	-0.031722	1
A0A1D8PFP3	1066	K	5'-3' exoribonuclease 1	KEM1	1	0.0021522	112.41	TK(1)FPGLFK	2	-0.28975	1
A0A1D8PFR4	85	K	Actin	ACT1	1	9.12921e-10	97.771	YPIEHGIVSNWDDMEK(1)IWHHTFYNELR	4	-0.52581	2
A0A1D8PFR4	374	K	Actin	ACT1	1	2.16114e-21	201.16	QEYDESGPSIVHHK(1)CF	2	0.26901	3
A0A1D8PFR4	192	K	Actin	ACT1	1	3.04756e-29	232.53	DLTNHLSK(1)ILSER	3	-0.97461	2
A0A1D8PFR4	114	K	Actin	ACT1	1	9.79708e-22	169.62	VAPEEHPVLLTEAPMNPK(1)SNR	2	-0.16261	5
A0A1D8PFR4	51	K	Actin	ACT1	1	1.15529e-25	184.95	HQGIMVGMGQK(1)DSYVGDEAQSK	2	-2.2406	6
A0A1D8PFR4	316	K	Actin	ACT1	1	1.65612e-05	96.247	MQK(1)EITALAPSSMK	2	1.271	2
A0A1D8PFR4	327	K	Actin	ACT1	1	0.000718912	70.438	EITALAPSSMK(1)VK	2	-0.44591	2
A0A1D8PFR4	329	K	Actin	ACT1	1	0.00136839	90.15	VK(1)IIAPPER	2	-0.34061	3
A0A1D8PFR4	62	K	Actin	ACT1	1	4.6155e-07	155.24	DSYVGDEAQSK(1)R	2	0.42322	4
A0A1D8PFS0	44	K	SNAP receptor	orf19.5006.1	1	0.0008116	107.45	DNINK(1)VAER	2	-1.0778	1
A0A1D8PFS4	53	K	6-phosphogluconate dehydrogenase, decarboxylating	GND1	1	0.000512902	74.611	GK(1)SILGAHSIK	2	-0.62903	4
A0A1D8PFS4	208	K	6-phosphogluconate dehydrogenase, decarboxylating	GND1	1	9.00336e-23	158	MVHNGIEYGDMQLICEAYDLMK(1)R	3	-1.5656	2
A0A1D8PFS4	322	K	6-phosphogluconate dehydrogenase, decarboxylating	GND1	1	0.00239964	58.688	K(1)QFIDDLEQALYASK	2	-4.3913	1
A0A1D8PFS4	121	K	6-phosphogluconate dehydrogenase, decarboxylating	GND1	1	0.0228683	81.784	YEELAK(1)K	2	1.153	2
A0A1D8PFS4	212	K	6-phosphogluconate dehydrogenase, decarboxylating	GND1	1	0.0269036	65.313	VGK(1)FEDK	2	2.604	1
A0A1D8PFS4	166	K	6-phosphogluconate dehydrogenase, decarboxylating	GND1	1	8.32948e-21	140.9	DIFQDVAAK(1)SDGEPCCDWVGDAGAGHYVK	3	-0.60187	6
A0A1D8PFS4	461	K	6-phosphogluconate dehydrogenase, decarboxylating	GND1	1	3.81259e-19	157.14	DYFGAHTFK(1)VLPGQENELLK	3	0.34771	2
A0A1D8PFS4	157	K	6-phosphogluconate dehydrogenase, decarboxylating	GND1	1	5.9222e-08	115.68	AWPHIK(1)DIFQDVAAK	3	-0.59452	2
A0A1D8PFS4	264	K	6-phosphogluconate dehydrogenase, decarboxylating	GND1	1	9.01563e-06	130.16	ILDTAGQK(1)GTGK	2	0.4914	3
A0A1D8PFS4	473	K	6-phosphogluconate dehydrogenase, decarboxylating	GND1	1	2.39052e-05	113.37	K(1)DEWIHINWTGR	2	-1.0022	3
A0A1D8PFS4	297	K	6-phosphogluconate dehydrogenase, decarboxylating	GND1	1	0.0292245	70.056	CLSAMK(1)AER	2	1.9722	1
A0A1D8PFS4	251	K	6-phosphogluconate dehydrogenase, decarboxylating	GND1	1	1.32899e-10	124.29	DILYYNDPTDGK(1)PLVEK	2	0.61914	4
A0A1D8PFS4	305	K	6-phosphogluconate dehydrogenase, decarboxylating	GND1	1	0.0215174	58.981	VEASK(1)ALK	2	0.44772	1
A0A1D8PFS4	51	K	6-phosphogluconate dehydrogenase, decarboxylating	GND1	1	0.00197876	82.287	FLENEAK(1)GK	2	-0.32315	2
A0A1D8PFS4	308	K	6-phosphogluconate dehydrogenase, decarboxylating	GND1	1	3.35449e-10	139.29	ALK(1)GPQVTGESPITDK	2	-0.37179	1
A0A1D8PFS4	472	K	6-phosphogluconate dehydrogenase, decarboxylating	GND1	1	0.00569001	60.301	VLPGQENELLK(1)K	2	1.7678	2
A0A1D8PFS4	69	K	6-phosphogluconate dehydrogenase, decarboxylating	GND1	1	1.86516e-10	192.12	ELVDQLK(1)RPR	2	-0.81183	10
A0A1D8PFS4	151	K	6-phosphogluconate dehydrogenase, decarboxylating	GND1	1	0.00661524	45.876	TGPSLMPGGNEK(1)AWPHIK	3	2.6225	1
A0A1D8PFS4	256	K	6-phosphogluconate dehydrogenase, decarboxylating	GND1	0.994461	3.34213e-08	92.886	DILYYNDPTDGK(0.006)PLVEK(0.994)ILDTAGQK	3	-0.92955	1
A0A1D8PFS4	321	K	6-phosphogluconate dehydrogenase, decarboxylating	GND1	1	3.93844e-11	169.04	GPQVTGESPITDK(1)K	2	-0.031877	2
A0A1D8PFS4	216	K	6-phosphogluconate dehydrogenase, decarboxylating	GND1	1	6.20337e-12	164.7	FEDK(1)EIGDVFATWNK	3	0.22811	4
A0A1D8PFS4	62	K	6-phosphogluconate dehydrogenase, decarboxylating	GND1	1	3.66972e-15	137.45	SILGAHSIK(1)ELVDQLK	2	-0.093477	4
A0A1D8PFT9	25	K	Rab family GTPase	YPT52	1	4.19702e-06	91.657	LVLLGESAVGK(1)SSIVHR	3	-0.98222	1
A0A1D8PFU8	38	K	Uncharacterized protein	orf19.7215.3	1	1.60729e-06	111.72	TSTGIYIPEK(1)NQEK	2	1.3416	1
A0A1D8PFU8	9	K	Uncharacterized protein	orf19.7215.3	1	0.0127391	50.116	SAK(1)SLQPLFDR	2	-0.76866	1
A0A1D8PFV0	336	K	High-affinity iron permease	FTR1	1	0.000101487	77.42	NLTLVQLNPMYHIK(1)GK	3	1.0717	1
A0A1D8PFV1	306	K	Ribosomal 60S subunit protein L4B	RPL4B	1	1.25464e-07	99.343	LINSAEVQAVVRPAGEK(1)TQK	3	0.65524	1
A0A1D8PFV1	181	K	Ribosomal 60S subunit protein L4B	RPL4B	1	0.000566189	89.55	DVVK(1)VIK	2	0.82217	5
A0A1D8PFV1	322	K	Ribosomal 60S subunit protein L4B	RPL4B	1	0.00420659	116.11	NK(1)QVLLR	2	0.2029	3
A0A1D8PFV1	119	K	Ribosomal 60S subunit protein L4B	RPL4B	1	0.000585177	147.52	WNVK(1)VNHNEK(1)R	3	-0.85765	4
A0A1D8PFV1	354	K	Ribosomal 60S subunit protein L4B	RPL4B	0.999975	3.15726e-05	95.183	VKPSK(1)GQFAEVLK	3	0.52435	2
A0A1D8PFV1	349	K	Ribosomal 60S subunit protein L4B	RPL4B	0.991308	0.00451662	89.356	VEQAK(0.991)VK(0.009)PSK	2	-1.5396	1
A0A1D8PFV1	344	K	Ribosomal 60S subunit protein L4B	RPL4B	1	0.00485093	63.415	VGSAK(1)VEQAK	2	0.099537	1
A0A1D8PFV1	162	K	Ribosomal 60S subunit protein L4B	RPL4B	1	9.06308e-25	205.95	ELPLVVSNEFESVTK(1)TK	3	1.8174	3
A0A1D8PFV1	105	K	Ribosomal 60S subunit protein L4B	RPL4B	1	0.000596421	128.36	MFAPTK(1)TWR	2	-0.65754	4
A0A1D8PFV1	147	K	Ribosomal 60S subunit protein L4B	RPL4B	1	4.77356e-07	95.034	VEQVK(1)ELPLVVSNEFESVTK	3	0.2861	1
A0A1D8PFV1	333	K	Ribosomal 60S subunit protein L4B	RPL4B	1	0.00903881	50.088	LNPYAK(1)AYAAEK	2	1.0263	1
A0A1D8PFV1	272	K	Ribosomal 60S subunit protein L4B	RPL4B	1	2.06181e-19	161.47	SIK(1)SGYTLPSNIISNTDVTR	3	-2.4915	4
A0A1D8PFV1	339	K	Ribosomal 60S subunit protein L4B	RPL4B	1	0.0001487	92.943	AYAAEK(1)VGSAK	2	-1.4716	2
A0A1D8PFV1	218	K	Ribosomal 60S subunit protein L4B	RPL4B	1	7.91989e-23	194.48	GPLVVYAQDNGIVK(1)ALR	2	1.9442	5
A0A1D8PFV1	164	K	Ribosomal 60S subunit protein L4B	RPL4B	1	8.37658e-07	120.27	TK(1)DAVAVLK(1)AVGAHK	3	1.1411	2
A0A1D8PFV1	177	K	Ribosomal 60S subunit protein L4B	RPL4B	1	0.000300005	106	AVGAHK(1)DVVK(1)VIK	3	-0.36256	5
A0A1D8PFV1	232	K	Ribosomal 60S subunit protein L4B	RPL4B	1	9.51614e-12	103.03	NVPGVETASVK(1)HLGLLQLAPGAHLGR	4	0.19309	3
A0A1D8PFV1	171	K	Ribosomal 60S subunit protein L4B	RPL4B	1	8.37658e-07	106.14	TK(1)DAVAVLK(1)AVGAHK	3	1.1411	3
A0A1D8PFV1	113	K	Ribosomal 60S subunit protein L4B	RPL4B	1	0.00017622	108.26	WNVK(1)VNHNEK(1)R	3	-0.85765	4
A0A1D8PFV4	151	K	mRNA-binding protein	NPL3	1	5.31846e-05	121.6	AIPLLDK(1)AVFR	2	-0.21968	1
A0A1D8PFV4	111	K	mRNA-binding protein	NPL3	1	3.35363e-05	131.12	EK(1)TDSQPSYVK	2	0.29285	2
A0A1D8PFV4	78	K	mRNA-binding protein	NPL3	1	0.0119672	58.592	LQIEFAK(1)ER	2	-1.7812	1
A0A1D8PFV6	119	K	Uncharacterized protein	orf19.7244	1	6.02573e-05	80.316	GLPWSIGK(1)GFDTFLPVSK	2	-1.0602	2
A0A1D8PFV6	229	K	Uncharacterized protein	orf19.7244	0.999931	0.000524419	82.578	FDAEEKPGPYEYK(1)QI	2	-0.14949	1
A0A1D8PFV6	135	K	Uncharacterized protein	orf19.7244	1	0.0124319	66.692	EK(1)IPDPYK	2	0.60698	1
A0A1D8PFV7	8	K	Mdg1p	MDG1	1	0.000280967	93.096	SLHYTFK(1)WPK	2	2.2077	2
A0A1D8PFV7	398	K	Mdg1p	MDG1	1	0.00138318	77.288	LK(1)TTGLPESK	2	0.57209	2
A0A1D8PFV7	147	K	Mdg1p	MDG1	1	0.0116032	52.247	EK(1)DALSAFEK	2	-1.2991	1
A0A1D8PFV7	84	K	Mdg1p	MDG1	1	7.14371e-06	90.498	DESGIENNIISK(1)DHLK	3	1.623	1
A0A1D8PFV7	586	K	Mdg1p	MDG1	1	4.22856e-07	102.03	EAK(1)LAAGVDGPVTVEK	2	0.62801	2
A0A1D8PFV7	145	K	Mdg1p	MDG1	1	3.82545e-05	75.017	EEPHHPSLAGEPGIVIPK(1)EK	4	0.7706	3
A0A1D8PFV7	608	K	Mdg1p	MDG1	1	0.00403233	58.32	INVPEDELK(1)SQK	2	3.7984	1
A0A1D8PFV8	431	K	17-beta-hydroxysteroid dehydrogenase-like protein	orf19.7214	1	1.18401e-05	95.067	NEHPDGK(1)FEHDNFK	3	0.48104	2
A0A1D8PFV8	33	K	17-beta-hydroxysteroid dehydrogenase-like protein	orf19.7214	0.999267	7.84989e-12	106.88	ASDIPQADSASTSGK(0.001)PPSTK(0.999)QIYQSR	3	-0.36106	1
A0A1D8PFV8	141	K	17-beta-hydroxysteroid dehydrogenase-like protein	orf19.7214	1	0.0318342	50.703	GVYK(1)NAWK	2	0.99389	1
A0A1D8PFV8	94	K	17-beta-hydroxysteroid dehydrogenase-like protein	orf19.7214	1	0.000142326	76.341	FENHWK(1)GYVNDDDWK	3	0.19952	1
A0A1D8PFV8	477	K	17-beta-hydroxysteroid dehydrogenase-like protein	orf19.7214	1	0.000830558	82.954	LQEFASSK(1)GK	2	0.60493	1
A0A1D8PFV8	148	K	17-beta-hydroxysteroid dehydrogenase-like protein	orf19.7214	1	0.00794963	76.679	IIK(1)DDFIK	2	-1.9201	1
A0A1D8PFV8	153	K	17-beta-hydroxysteroid dehydrogenase-like protein	orf19.7214	0.999979	0.00275521	70.399	IIKDDFIK(1)K	3	0.090312	1
A0A1D8PFW3	474	K	Uncharacterized protein	orf19.7234	1	0.0186671	86.833	K(1)QILLER	2	-0.57901	1
A0A1D8PFW3	486	K	Uncharacterized protein	orf19.7234	1	0.0128383	57.532	WVQFEK(1)ISK	2	0.65638	1
A0A1D8PFW3	118	K	Uncharacterized protein	orf19.7234	1	8.29631e-05	89.231	LNPK(1)EYLTITAVR	2	-0.53153	1
A0A1D8PFW5	408	K	RING-type E3 ubiquitin transferase	orf19.7224	1	0.0327326	54.056	YLHFYK(1)R	3	-0.37458	1
A0A1D8PFX2	52	K	DNA-directed RNA polymerase core subunit	RPC10	1	0.0230974	67.903	CK(1)ECGHR	2	-0.011153	1
A0A1D8PFX8	421	K	Rab GDP dissociation inhibitor	GDI1	1	3.42385e-12	118.54	SYDASSHFESTTDDVK(1)DIYFR	3	-1.251	2
A0A1D8PFX8	123	K	Rab GDP dissociation inhibitor	GDI1	1	1.20124e-08	104.84	VPSNAK(1)EALASSLMGIFEK	3	-0.91066	1
A0A1D8PFX8	267	K	Rab GDP dissociation inhibitor	GDI1	1	0.0440925	55.235	K(1)FAGVVTK	2	0.56182	1
A0A1D8PFX8	117	K	Rab GDP dissociation inhibitor	GDI1	1	0.016137	53.517	IAK(1)VPSNAK	2	0.60042	1
A0A1D8PFX8	295	K	Rab GDP dissociation inhibitor	GDI1	1	2.86033e-10	121.82	APIVIADPTYFPENVK(1)K	2	1.0102	1
A0A1D8PFX8	29	K	Rab GDP dissociation inhibitor	GDI1	1	0.0461666	65.156	K(1)VLHIDR	2	0.11158	1
A0A1D8PFZ8	154	K	Proteasome regulatory particle lid subunit	orf19.7264	1	0.000255403	75.764	AVAVVIDPIQSVK(1)GK	2	0.47437	1
A0A1D8PG14	325	K	Ethanolamine-phosphate cytidylyltransferase	MUQ1	1	0.0105191	46.063	IDSSVYETIGK(1)HK	3	3.1808	1
A0A1D8PG16	74	K	Ribosomal 60S subunit protein L38	RPL38	1	5.69622e-06	105.14	KLQQSLPPTLK(1)ITNL	2	0.402	2
A0A1D8PG16	21	K	Ribosomal 60S subunit protein L38	RPL38	1	0.00304045	96.113	SDIK(1)SAIVK	2	1.0275	3
A0A1D8PG16	64	K	Ribosomal 60S subunit protein L38	RPL38	1	0.0001255	109.72	K(1)LQQSLPPTLK	2	0.21743	3
A0A1D8PG16	61	K	Ribosomal 60S subunit protein L38	RPL38	1	2.14195e-07	126.25	YQYTLVVNDASK(1)AK	2	-0.075922	1
A0A1D8PG16	30	K	Ribosomal 60S subunit protein L38	RPL38	1	0.000449807	94.909	VNAK(1)VNANGK	2	0.34642	1
A0A1D8PG16	26	K	Ribosomal 60S subunit protein L38	RPL38	1	0.0111417	59.597	SAIVK(1)VNAK	2	1.015	1
A0A1D8PG16	9	K	Ribosomal 60S subunit protein L38	RPL38	0.943289	0.00514316	57.567	EIK(0.057)DIK(0.943)EFVELAR	3	0.13477	1
A0A1D8PG20	457	K	Bifunctional 2-aminoadipate transaminase/aromatic-amino-acid:2-oxoglutarate transaminase	ARO8	1	3.00951e-07	108.58	NLPANPSHK(1)THIFFR	4	-0.80971	2
A0A1D8PG20	88	K	Bifunctional 2-aminoadipate transaminase/aromatic-amino-acid:2-oxoglutarate transaminase	ARO8	1	0.00195062	65.511	K(1)AADNVPDQIELAR	2	1.6011	1
A0A1D8PG20	230	K	Bifunctional 2-aminoadipate transaminase/aromatic-amino-acid:2-oxoglutarate transaminase	ARO8	1	0.00203056	88.495	K(1)QIYDIACK	2	-1.7555	1
A0A1D8PG20	29	K	Bifunctional 2-aminoadipate transaminase/aromatic-amino-acid:2-oxoglutarate transaminase	ARO8	1	0.00283015	66.758	QTSPLK(1)GIFK	2	1.0121	1
A0A1D8PG20	407	K	Bifunctional 2-aminoadipate transaminase/aromatic-amino-acid:2-oxoglutarate transaminase	ARO8	1	0.00932193	56.02	YK(1)EFLEDPLK	2	-2.2315	1
A0A1D8PG20	300	K	Bifunctional 2-aminoadipate transaminase/aromatic-amino-acid:2-oxoglutarate transaminase	ARO8	1	0.000503506	71.879	LDSFSK(1)VLAPGLR	2	1.4522	1
A0A1D8PG26	231	K	Uncharacterized protein	orf19.2095	1	2.60291e-05	98.592	IEFTAVK(1)ENLINK	2	-0.1314	1
A0A1D8PG26	382	K	Uncharacterized protein	orf19.2095	1	7.11256e-08	107.51	NLK(1)CEFSQGLSPVEELK	2	-0.64495	1
A0A1D8PG31	228	K	ATP-dependent RNA helicase	orf19.2090	0.999996	0.00307206	54.199	K(1)DTTEIPK(0.333)K(0.333)K(0.333)YSWR	3	-1.3048	1
A0A1D8PG37	214	K	Uncharacterized protein	orf19.2091	1	0.000164884	94.538	ELTEIGPVDGK(1)R	2	1.3665	1
A0A1D8PG46	70	K	Uncharacterized protein	orf19.2067	1	0.000135971	68.088	IPGVK(1)SVMLGHDFLTVNK	3	2.5219	1
A0A1D8PG50	56	K	F1F0 ATP synthase subunit i	ATP18	1	0.0108864	59.908	GGK(1)YIDLDK	2	-0.51399	1
A0A1D8PG50	62	K	F1F0 ATP synthase subunit i	ATP18	1	0.0477462	64.567	YIDLDK(1)R	2	1.0636	1
A0A1D8PG62	365	K	Npl6p	NPL6	1	0.00363342	72.928	TNNMYK(1)GYK	2	0.59172	1
A0A1D8PG62	68	K	Npl6p	NPL6	1	1.5926e-08	124.78	K(1)ITTVVEDEDNNTTK	2	0.10379	1
A0A1D8PG80	286	K	Replication factor C subunit 5	RFC5	1	0.00072463	77.124	NQNVATLAK(1)TR	2	-0.22191	1
A0A1D8PG82	297	K	Hgt8p	HGT8	1	9.93706e-05	82.529	LAGSASWK(1)SLITGK	2	1.6535	1
A0A1D8PG82	258	K	Hgt8p	HGT8	1	0.029742	44.598	IEDAK(1)ISLAK	2	-0.54356	1
A0A1D8PG94	57	K	Mitochondrial 54S ribosomal protein YmL47	orf19.2019	1	0.00272762	62.088	GNSLEFGK(1)IGLR	2	-3.0504	1
A0A1D8PG94	115	K	Mitochondrial 54S ribosomal protein YmL47	orf19.2019	1	0.000169823	87.667	GK(1)GAFDHWASR	3	-0.31833	1
A0A1D8PG96	130	K	Hsp70 family ATPase	KAR2	1	0.00574725	57.583	YNDDTVQK(1)ELK	2	0.059163	1
A0A1D8PG96	549	K	Hsp70 family ATPase	KAR2	1	3.84171e-05	100.38	SESITITNEK(1)GR	2	-0.035916	2
A0A1D8PG96	612	K	Hsp70 family ATPase	KAR2	1	4.97143e-08	143.05	LDDDDK(1)ETLDDAIK	2	-0.66706	2
A0A1D8PG96	287	K	Hsp70 family ATPase	KAR2	1	0.0168807	76.847	YLAK(1)QFK	2	0.59899	2
A0A1D8PG96	122	K	Hsp70 family ATPase	KAR2	1	4.08993e-07	136.38	LIGLK(1)YNDDTVQK	2	1.1474	2
A0A1D8PG96	401	K	Hsp70 family ATPase	KAR2	1	2.09469e-08	157.56	VQELLEGFFDGK(1)K	3	0.45792	8
A0A1D8PG96	575	K	Hsp70 family ATPase	KAR2	1	1.34164e-06	152.7	YAQQDQELK(1)EK	2	0.31212	2
A0A1D8PG96	644	K	Hsp70 family ATPase	KAR2	1	1.16167e-05	103.76	QK(1)LIDVANPITAK	2	0.84326	2
A0A1D8PG96	292	K	Hsp70 family ATPase	KAR2	1	1.37839e-08	169.57	K(1)HNIDITANAK	2	0.29717	1
A0A1D8PG96	500	K	Hsp70 family ATPase	KAR2	1	0.000269405	77.068	LGK(1)FELTGIPPAPR	2	0.22762	2
A0A1D8PG96	133	K	Hsp70 family ATPase	KAR2	1	0.00349699	95.815	ELK(1)HLPYK	2	1.7173	1
A0A1D8PG96	182	K	Hsp70 family ATPase	KAR2	1	0.000703771	96.342	SIAEDYLGK(1)K	2	-0.079196	2
A0A1D8PG96	138	K	Hsp70 family ATPase	KAR2	1	0.0128236	57.55	HLPYK(1)IENK	2	1.3962	1
A0A1D8PG96	183	K	Hsp70 family ATPase	KAR2	1	0.000117532	73.057	K(1)VTHAVVTVPAYFNDAQR	3	-4.3759	3
A0A1D8PG96	655	K	Hsp70 family ATPase	KAR2	1	8.79175e-10	96.793	LIDVANPITAK(1)LYGGAAGEGAGGAGDAK	3	-4.184	1
A0A1D8PG96	465	K	Hsp70 family ATPase	KAR2	1	0.021515	66.504	RNTAIPTK(1)K	2	-1.7971	2
A0A1D8PG96	606	K	Hsp70 family ATPase	KAR2	0.999918	2.19192e-32	181.43	GQLSDTSETGLGSK(1)LDDDDKETLDDAIK	3	0.35784	1
A0A1D8PG96	345	K	Hsp70 family ATPase	KAR2	1	4.92915e-06	138.99	AK(1)FEELNIAAFR	2	1.0846	1
A0A1D8PG96	173	K	Hsp70 family ATPase	KAR2	1	0.000100237	99.752	MK(1)SIAEDYLGK	2	-0.49645	4
A0A1D8PG96	232	K	Hsp70 family ATPase	KAR2	1	2.32036e-19	156.45	IVNEPTAAAIAYGLDK(1)GDQEK	2	0.99584	1
A0A1D8PG96	539	K	Hsp70 family ATPase	KAR2	1	2.28185e-09	159.18	GTGK(1)SESITITNEK	2	-1.0318	2
A0A1D8PG96	171	K	Hsp70 family ATPase	KAR2	1	1.92862e-10	139.66	TFSPEEISSMVLGK(1)MK	3	-1.4438	6
A0A1D8PGA2	1007	K	Protein phosphatase regulator	REG1	1	0.0554119	41.652	GLAK(1)HFFG	2	-0.11681	1
A0A1D8PGA6	77	K	Proteasome regulatory particle lid subunit	orf19.1993	1	0.00920755	56.209	QFQLK(1)LNPIK	2	-0.48282	1
A0A1D8PGA6	114	K	Proteasome regulatory particle lid subunit	orf19.1993	1	0.065947	48.036	DFINDLK(1)R	2	-0.71676	1
A0A1D8PGB0	826	K	Nuclear pore protein	orf19.2002	1	0.000166584	74.853	VK(1)HTSELLLPIIGIR	3	-1.3568	1
A0A1D8PGB0	441	K	Nuclear pore protein	orf19.2002	1	0.000304238	103.18	FDK(1)NFPVYVK	2	-1.2527	1
A0A1D8PGB7	127	K	Epsin	orf19.1444	1	0.00116197	94.409	AK(1)ELVSLLR	2	0.5488	1
A0A1D8PGB7	90	K	Epsin	orf19.1444	1	0.00110707	70.195	YGSDK(1)CVLWAK	2	-0.1454	1
A0A1D8PGD2	101	K	Uncharacterized protein	orf19.1991	1	3.23752e-05	90.707	YK(1)FICDDYAINELK	2	-1.0782	1
A0A1D8PGD2	122	K	Uncharacterized protein	orf19.1991	1	0.0438483	54.571	GK(1)FIVNK	2	1.8013	1
A0A1D8PGE0	45	K	Dynein light chain	orf19.1448.1	1	0.0570677	50.04	DIAAFLK(1)K	2	-0.32832	1
A0A1D8PGE3	6	K	Rad23p	RAD23	1	0.00145499	88.364	MQIIFK(1)DFK	2	2.5659	1
A0A1D8PGE3	60	K	Rad23p	RAD23	0.999999	1.92689e-07	121.24	VLQDDKDLQSYK(1)LK	3	-0.19526	2
A0A1D8PGE3	54	K	Rad23p	RAD23	1	1.32931e-05	122.34	VLQDDK(1)DLQSYK	2	0.15332	1
A0A1D8PGE3	48	K	Rad23p	RAD23	1	1.5995e-08	111.77	LVYSGK(1)VLQDDKDLQSYK	3	2.2157	1
A0A1D8PGF0	238	K	Lysophospholipase	PLB4.5	1	0.021594	58.916	FDLEAK(1)EK	2	-1.463	1
A0A1D8PGF0	75	K	Lysophospholipase	PLB4.5	1	0.0116032	52.247	VNK(1)SLIEFLK	2	-0.40011	1
A0A1D8PGF0	502	K	Lysophospholipase	PLB4.5	1	0.00187938	72.2	TFLEK(1)GLTAK	2	0.93288	1
A0A1D8PGF0	264	K	Lysophospholipase	PLB4.5	1	2.25276e-21	210.34	GK(1)DNYGSSETWSDIR	2	-1.443	1
A0A1D8PGF0	262	K	Lysophospholipase	PLB4.5	1	0.0036873	62.166	GLAHQLFPK(1)GK	2	-0.83267	1
A0A1D8PGG3	172	K	Rex2p	REX2	1	0.0162591	77.741	HNPK(1)LMK	2	-0.71817	1
A0A1D8PGG5	207	K	Uncharacterized protein	orf19.1514	1	0.00017578	67.168	NFFLFDMATHPVADK(1)LSK	3	-2.4902	1
A0A1D8PGG5	192	K	Uncharacterized protein	orf19.1514	1	0.00011173	78.228	K(1)NFFLFDMATHPVADK	3	0.35767	1
A0A1D8PGG5	171	K	Uncharacterized protein	orf19.1514	1	0.000325561	133.58	INYQLK(1)QVR	2	1.9217	1
A0A1D8PGI8	272	K	Phospho-2-dehydro-3-deoxyheptonate aldolase	ARO3	1	0.00101147	81.099	VVTESK(1)PGPR	2	0.34897	1
A0A1D8PGI8	130	K	Phospho-2-dehydro-3-deoxyheptonate aldolase	ARO3	1	1.81019e-06	88.565	GLINDPDIDGTFHINK(1)GLR	3	-0.087098	1
A0A1D8PGI8	114	K	Phospho-2-dehydro-3-deoxyheptonate aldolase	ARO3	1	1.57106e-07	94.176	TTVGWK(1)GLINDPDIDGTFHINK	3	-2.4103	1
A0A1D8PGI8	266	K	Phospho-2-dehydro-3-deoxyheptonate aldolase	ARO3	1	0.000294612	100.38	SK(1)VVTESKPGPR	2	-0.13689	3
A0A1D8PGI8	295	K	Phospho-2-dehydro-3-deoxyheptonate aldolase	ARO3	1	1.9111e-11	131.25	NQPK(1)VAQVVAEQVAGGDK	2	-0.42666	2
A0A1D8PGI8	59	K	Phospho-2-dehydro-3-deoxyheptonate aldolase	ARO3	1	3.10404e-07	139.86	NAACDILNGK(1)DDR	2	0.12812	1
A0A1D8PGI8	93	K	Phospho-2-dehydro-3-deoxyheptonate aldolase	ARO3	1	0.00168075	74.237	HK(1)GELLIVMR	2	0.35246	1
A0A1D8PGI8	106	K	Phospho-2-dehydro-3-deoxyheptonate aldolase	ARO3	1	0.0143674	80.462	AYLEK(1)PR	2	0.31282	2
A0A1D8PGI8	335	K	Phospho-2-dehydro-3-deoxyheptonate aldolase	ARO3	1	0.0320069	46.001	EQGGK(1)DALK	2	0.71063	1
A0A1D8PGJ9	163	K	Uncharacterized protein	orf19.1549	1	0.00133581	124.98	YTQQTK(1)LR	2	-0.61293	1
A0A1D8PGJ9	225	K	Uncharacterized protein	orf19.1549	1	0.000315307	77.776	ILAGDYDK(1)LAELK	2	0.86957	2
A0A1D8PGJ9	194	K	Uncharacterized protein	orf19.1549	1	0.000677573	85.821	AK(1)EFLSNEGK	2	-0.027161	2
A0A1D8PGJ9	192	K	Uncharacterized protein	orf19.1549	1	0.000146968	77.776	AMEDYFHGDTAK(1)AK	3	0.14924	3
A0A1D8PGJ9	117	K	Uncharacterized protein	orf19.1549	1	1.31193e-05	122.66	IPYK(1)DASTGELK	2	1.0582	1
A0A1D8PGJ9	175	K	Uncharacterized protein	orf19.1549	1	0.000501759	71.933	ELEGPDWAEK(1)ELR	2	-0.36245	1
A0A1D8PGJ9	202	K	Uncharacterized protein	orf19.1549	1	0.00649825	60.691	EFLSNEGK(1)SK	2	-0.16603	1
A0A1D8PGJ9	113	K	Uncharacterized protein	orf19.1549	1	0.0106086	69.628	IIDK(1)IPYK	2	0.73278	2
A0A1D8PGL1	134	K	Uncharacterized protein	orf19.1564	1	0.00962955	91.064	DK(1)VDDLK	2	0.90827	1
A0A1D8PGL1	186	K	Uncharacterized protein	orf19.1564	1	1.90888e-11	160.78	SLSSEYEDVSELK(1)ER	2	2.9355	1
A0A1D8PGL1	139	K	Uncharacterized protein	orf19.1564	0.977893	0.0165676	45.205	DK(0.022)VDDLK(0.978)STETVTEDSATVAK	3	1.3265	1
A0A1D8PGL1	153	K	Uncharacterized protein	orf19.1564	1	2.68672e-09	127.18	STETVTEDSATVAK(1)LK	2	1.9283	2
A0A1D8PGL6	129	K	Ent3p	ENT3	1	0.000255536	120.06	SFHYIDSK(1)GR	2	1.013	2
A0A1D8PGL6	80	K	Ent3p	ENT3	1	8.25061e-07	164.97	FTEK(1)AANEWR	2	0.042172	2
A0A1D8PGN7	97	K	Hypoxanthine phosphoribosyltransferase	HPT1	1	2.86869e-07	106.93	TQWIDYHQSK(1)IDLVGK	2	0.48231	2
A0A1D8PGN7	144	K	Hypoxanthine phosphoribosyltransferase	HPT1	1	0.00341237	53.377	DTK(1)FGIFVLHDK	3	0.42719	2
A0A1D8PGN7	126	K	Hypoxanthine phosphoribosyltransferase	HPT1	1	0.000227599	90.861	TTLHYAVSELK(1)K	2	2.5325	2
A0A1D8PGN7	153	K	Hypoxanthine phosphoribosyltransferase	HPT1	1	0.000328327	80.24	FGIFVLHDK(1)QK	3	-0.24679	1
A0A1D8PGN9	987	K	Uncharacterized protein	orf19.5834	1	0.00206816	84.297	YDVLFGGIDSNK(1)K	2	-0.21724	1
A0A1D8PGN9	903	K	Uncharacterized protein	orf19.5834	1	0.000580824	69.456	AK(1)NAILSSESSQK	2	-0.25458	1
A0A1D8PGP8	65	K	Uncharacterized protein	orf19.5825.1	1	8.06457e-05	105.25	TK(1)LINLISAVR	2	0.54586	2
A0A1D8PGR5	1667	K	Uncharacterized protein	orf19.1578	1	1.66034e-05	116.71	TSDEDDTDIK(1)SK	2	-2.2915	1
A0A1D8PGR5	190	K	Uncharacterized protein	orf19.1578	1	0.00452559	60.301	AK(1)ITTSHEDYK	2	-0.15868	1
A0A1D8PGR5	366	K	Uncharacterized protein	orf19.1578	1	0.0166173	49.489	YAIGSTVK(1)AR	2	2.0071	1
A0A1D8PGR5	1557	K	Uncharacterized protein	orf19.1578	1	0.0148196	68.525	FDQAK(1)QLFNR	2	1.2879	1
A0A1D8PGR8	337	K	Uncharacterized protein	orf19.5828	1	0.000209712	78.985	AK(1)LSGLFPLPGYPR	2	1.3775	1
A0A1D8PGS5	197	K	Isocitrate dehydrogenase [NAD] subunit, mitochondrial	IDH2	1	0.00600041	49.448	SINK(1)PHVLVVHK	4	-0.52444	1
A0A1D8PGS5	339	K	Isocitrate dehydrogenase [NAD] subunit, mitochondrial	IDH2	1	1.06637e-11	157.7	IENAVLK(1)TIASGPENR	2	1.559	1
A0A1D8PGS5	95	K	Isocitrate dehydrogenase [NAD] subunit, mitochondrial	IDH2	1	1.8205e-14	146.69	TTLPQPAVDSVNK(1)NLVALK	2	-0.45954	5
A0A1D8PGS5	210	K	Isocitrate dehydrogenase [NAD] subunit, mitochondrial	IDH2	1	3.69016e-09	124.25	ASIMK(1)LSDGLFVNTAK	2	0.91935	1
A0A1D8PGS5	183	K	Isocitrate dehydrogenase [NAD] subunit, mitochondrial	IDH2	1	0.00448867	88.819	PASEK(1)VIR	2	-0.050538	1
A0A1D8PGS5	367	K	Isocitrate dehydrogenase [NAD] subunit, mitochondrial	IDH2	1	0.000965716	98.458	FTEEVIK(1)NL	2	-1.1438	1
A0A1D8PGS5	353	K	Isocitrate dehydrogenase [NAD] subunit, mitochondrial	IDH2	1	6.91898e-05	91.093	TGDLK(1)GTATTTR	2	1.5769	2
A0A1D8PGS5	178	K	Isocitrate dehydrogenase [NAD] subunit, mitochondrial	IDH2	1	0.0116214	59.013	LITK(1)PASEK	2	0.86277	1
A0A1D8PGS5	101	K	Isocitrate dehydrogenase [NAD] subunit, mitochondrial	IDH2	1	0.00419714	52.599	NLVALK(1)GPLATPVGK	2	-0.14661	1
A0A1D8PGS5	110	K	Isocitrate dehydrogenase [NAD] subunit, mitochondrial	IDH2	1	0.00541216	46.15	GPLATPVGK(1)GHTSMNLTLR	3	0.90304	1
A0A1D8PGS7	190	K	Phosphoribosylglycinamide formyltransferase	ADE8	1	1.27677e-07	112.67	ELDLIK(1)GESLEEYEER	2	-0.27058	1
A0A1D8PGS7	61	K	Phosphoribosylglycinamide formyltransferase	ADE8	1	0.00122564	93.096	THVLK(1)TYYK	2	-0.59731	1
A0A1D8PGT3	2911	K	E3 ubiquitin-protein ligase	TOM1	1	0.0168442	71.491	VLEFDNK(1)K	2	-0.19518	1
A0A1D8PGT3	970	K	E3 ubiquitin-protein ligase	TOM1	1	0.0207915	59.597	FK(1)NTLQLR	2	2.3445	1
A0A1D8PGT5	391	K	Aldehyde dehydrogenase (NAD(P)(+))	ALD5	1	0.0429612	66.351	K(1)DMDIVR	2	-0.96461	1
A0A1D8PGT5	11	K	Aldehyde dehydrogenase (NAD(P)(+))	ALD5	1	0.000120519	92.19	ALPLVSK(1)LTTPK	2	1.782	2
A0A1D8PGT5	234	K	Aldehyde dehydrogenase (NAD(P)(+))	ALD5	1	5.33248e-10	110.6	GVINIVSGFGATAGAAIAK(1)HPK	3	0.22416	1
A0A1D8PGT5	139	K	Aldehyde dehydrogenase (NAD(P)(+))	ALD5	1	4.32695e-41	210.32	SCGGWADK(1)ILGSQINTGNTHFNYTQR	3	-0.74858	2
A0A1D8PGT5	263	K	Aldehyde dehydrogenase (NAD(P)(+))	ALD5	1	0.0111773	65.157	LAAESNLK(1)K	2	-0.75788	2
A0A1D8PGT5	16	K	Aldehyde dehydrogenase (NAD(P)(+))	ALD5	1	5.50178e-11	108.79	LTTPK(1)GITYNQPLGLFINNEYVHPK	3	0.2412	1
A0A1D8PGT5	355	K	Aldehyde dehydrogenase (NAD(P)(+))	ALD5	1	0.00211345	81.525	ILK(1)YVESGK	2	1.5534	2
A0A1D8PGT5	240	K	Aldehyde dehydrogenase (NAD(P)(+))	ALD5	1	2.02529e-07	127.07	IEK(1)VAFTGSTATGK	2	1.8738	2
A0A1D8PGT5	251	K	Aldehyde dehydrogenase (NAD(P)(+))	ALD5	1	4.19492e-07	110.44	VAFTGSTATGK(1)IIMK	2	-0.56241	2
A0A1D8PGT5	36	K	Aldehyde dehydrogenase (NAD(P)(+))	ALD5	1	4.8803e-11	114.55	GITYNQPLGLFINNEYVHPK(1)QQK	3	0.029971	2
A0A1D8PGT5	390	K	Aldehyde dehydrogenase (NAD(P)(+))	ALD5	1	3.2306e-05	85.287	PTIFADVK(1)K	2	0.64051	3
A0A1D8PGT5	323	K	Aldehyde dehydrogenase (NAD(P)(+))	ALD5	1	0.00305002	76.228	FK(1)EAAESVK	2	0.62455	2
A0A1D8PGT5	361	K	Aldehyde dehydrogenase (NAD(P)(+))	ALD5	1	2.94866e-17	170.79	YVESGK(1)SQGATVVTGGAR	2	-0.14773	2
A0A1D8PGT5	377	K	Aldehyde dehydrogenase (NAD(P)(+))	ALD5	1	0.000206746	67.994	ADGK(1)GYFVK	2	-1.7453	3
A0A1D8PGT5	4	K	Aldehyde dehydrogenase (NAD(P)(+))	ALD5	1	0.0303304	62.104	K(1)ALPLVSK	2	-0.7808	1
A0A1D8PGT5	382	K	Aldehyde dehydrogenase (NAD(P)(+))	ALD5	1	0.000142079	83.204	GYFVK(1)PTIFADVK	2	0.21183	1
A0A1D8PGT5	321	K	Aldehyde dehydrogenase (NAD(P)(+))	ALD5	1	0.00114923	60.307	LLIQSGVYDQVVEK(1)FK	3	1.3739	1
A0A1D8PGU0	763	K	Hsp70 family chaperone	LHS1	1	0.00455234	88.37	IK(1)QILTGK	2	3.7011	1
A0A1D8PGU0	639	K	Hsp70 family chaperone	LHS1	1	3.20694e-05	131.83	NELEGQCYK(1)LR	2	0.095816	1
A0A1D8PGU0	704	K	Hsp70 family chaperone	LHS1	1	0.000120892	98.407	YK(1)EIATTDLSK	2	0.18792	1
A0A1D8PGU0	106	K	Hsp70 family chaperone	LHS1	1	0.000762651	62.104	SIDDPSVNQYLK(1)NHFVK	3	2.6238	1
A0A1D8PGU0	807	K	Hsp70 family chaperone	LHS1	1	0.00846286	47.987	VAK(1)SQLYSYHEK	3	-0.76206	1
A0A1D8PGU0	509	K	Hsp70 family chaperone	LHS1	1	0.0407771	57.532	LIEDK(1)NIFGK	2	1.3908	1
A0A1D8PGU0	606	K	Hsp70 family chaperone	LHS1	1	0.0257902	48.284	VAK(1)QSLLDK	2	-1.049	1
A0A1D8PGU4	191	K	Delta-aminolevulinic acid dehydratase	HEM2	1	1.47955e-05	96.866	DIK(1)TGLMNAGLANK	2	0.39255	1
A0A1D8PGU4	82	K	Delta-aminolevulinic acid dehydratase	HEM2	1	0.0279824	53.493	NLVEK(1)GLR	2	-3.8103	1
A0A1D8PGV7	492	K	FG-nucleoporin	NSP1	1	0.0054248	62.466	VFDSYTTK(1)VK	2	-1.3611	1
A0A1D8PGV7	494	K	FG-nucleoporin	NSP1	1	5.07953e-07	144.35	VK(1)EWDQK	2	3.6613	1
A0A1D8PGV7	477	K	FG-nucleoporin	NSP1	1	6.98684e-05	111.27	WSK(1)QLTTTTK	2	-0.27623	1
A0A1D8PGY0	32	K	Ribosomal 60S subunit protein L21A	RPL21A	1	1.39254e-06	112.62	HGAIPLSTYLK(1)VYK	2	1.0441	2
A0A1D8PGY0	60	K	Ribosomal 60S subunit protein L21A	RPL21A	1	2.16686e-11	169.94	YYHGK(1)TGIVYNVTK	2	1.191	3
A0A1D8PGY0	21	K	Ribosomal 60S subunit protein L21A	RPL21A	1	0.00199916	62.088	K(1)HGAIPLSTYLK	3	0.31971	1
A0A1D8PGY0	78	K	Ribosomal 60S subunit protein L21A	RPL21A	1	2.68533e-06	107.17	SSVGVIINK(1)VVGNR	2	-1.0618	1
A0A1D8PGY0	55	K	Ribosomal 60S subunit protein L21A	RPL21A	1	0.0172457	44.863	GMPHK(1)YYHGK	3	0.0079074	1
A0A1D8PGY8	90	K	Ribosomal 40S subunit protein S9B	RPS9B	1	0.000945933	81.771	IGVLSEDK(1)MK	2	0.24556	2
A0A1D8PGY8	138	K	Ribosomal 40S subunit protein S9B	RPS9B	1	2.93383e-15	164.01	HIAVGK(1)QIVNIPSFTVR	3	1.5726	3
A0A1D8PGY8	51	K	Ribosomal 40S subunit protein S9B	RPS9B	1	0.000719147	117.84	IGFQLSK(1)IR	2	0.41436	1
A0A1D8PGY8	115	K	Ribosomal 40S subunit protein S9B	RPS9B	1	2.81866e-05	107.34	LQTQVFK(1)LGLAR	2	0.21059	2
A0A1D8PGY8	92	K	Ribosomal 40S subunit protein S9B	RPS9B	1	1.39411e-10	119.8	MK(1)LDYVLALKPEDFLER	3	-0.35228	4
A0A1D8PGY8	154	K	Ribosomal 40S subunit protein S9B	RPS9B	1	4.76164e-31	217.97	LDSQK(1)HIDFAHNSPYGGGR	3	-0.39041	10
A0A1D8PGY8	179	K	Ribosomal 40S subunit protein S9B	RPS9B	1	1.36871e-07	131.69	NQGK(1)GGEEGAEEEE	2	-0.039824	1
A0A1D8PGY8	37	K	Ribosomal 40S subunit protein S9B	RPS9B	1	0.000144914	132.01	LAGEYGLK(1)NK	2	-0.4777	2
A0A1D8PGY8	16	K	Ribosomal 40S subunit protein S9B	RPS9B	1	7.5995e-05	84.365	TYSVPK(1)RPYESAR	2	-0.69035	3
A0A1D8PGY8	10	K	Ribosomal 40S subunit protein S9B	RPS9B	1	0.000304041	103.31	TYSK(1)TYSVPK	2	-0.25566	1
A0A1D8PH00	99	K	Asr3p	ASR3	1	4.27603e-08	115.73	VDPNSFPDIEPEAK(1)ER	2	-0.20366	1
A0A1D8PH08	59	K	Cytochrome c oxidase subunit VI	COX6	1	6.34766e-14	171.26	FEK(1)EFENAYDLFEVQR	3	-0.55909	3
A0A1D8PH08	115	K	Cytochrome c oxidase subunit VI	COX6	1	8.70281e-11	127.49	FK(1)VETPEQYQAYLEELK	2	0.80532	1
A0A1D8PH08	113	K	Cytochrome c oxidase subunit VI	COX6	1	0.0124319	66.692	TFEALK(1)FK	2	-0.086142	2
A0A1D8PH17	80	K	V-type proton ATPase subunit F	VMA7	1	5.55861e-05	78.708	FK(1)VDSFSNAFPAILEIPSK	3	-1.3183	2
A0A1D8PH21	85	K	60S ribosomal protein L36	RPL39	1	1.37294e-06	128.15	K(1)VEEMTQVIAESR	2	2.1478	1
A0A1D8PH21	3	K	60S ribosomal protein L36	RPL39	1	6.01456e-05	118.23	AK(1)SGIAAGVNK(1)GR	2	1.5524	3
A0A1D8PH21	24	K	60S ribosomal protein L36	RPL39	1	0.00133178	90.906	TTAK(1)EVAPK(1)ISYR	2	1.6086	3
A0A1D8PH21	19	K	60S ribosomal protein L36	RPL39	1	0.000817448	106.68	TTAK(1)EVAPK(1)ISYR	2	1.6086	2
A0A1D8PH21	44	K	60S ribosomal protein L36	RPL39	1	1.63238e-07	121.99	SIVK(1)EVAGLAPYER	3	0.33996	4
A0A1D8PH21	12	K	60S ribosomal protein L36	RPL39	1	8.47822e-05	102.55	SGIAAGVNK(1)GR	2	-0.49245	3
A0A1D8PH30	402	K	Rpd3L histone deacetylase complex subunit	orf19.808	1	0.00455234	88.37	DK(1)LSLLEK	2	0.24118	1
A0A1D8PH31	52	K	TATA-binding protein-associated factor	TAF14	1	3.23347e-08	104.88	ILDK(1)VTYTLHPTFANPIR	3	2.3432	1
A0A1D8PH31	102	K	TATA-binding protein-associated factor	TAF14	1	0.0209601	41.293	K(1)IQHDLNFLQEK	3	0.39688	1
A0A1D8PH31	257	K	TATA-binding protein-associated factor	TAF14	1	0.0168376	71.501	SLWDYVK(1)K	2	0.17422	1
A0A1D8PH31	113	K	TATA-binding protein-associated factor	TAF14	1	3.8953e-09	91.655	IQHDLNFLQEK(1)YVNDHVISIPVSPTR	4	0.19806	1
A0A1D8PH39	69	K	Uncharacterized protein	orf19.804.1	1	0.000115766	135.56	VLDK(1)AVEEEK	2	-0.64681	2
A0A1D8PH39	50	K	Uncharacterized protein	orf19.804.1	1	0.000774457	112.36	HFTYDK(1)ELR	2	-1.9117	2
A0A1D8PH39	56	K	Uncharacterized protein	orf19.804.1	1	1.32668e-05	122.39	LWK(1)NADLSELNK	2	0.28024	5
A0A1D8PH42	37	K	Branched-chain-amino-acid aminotransferase	BAT21	1	0.000650989	86.882	LIVEK(1)TSNPK	2	-0.31792	1
A0A1D8PH52	74	K	Acetyl-CoA C-acetyltransferase	ERG10	1	0.00399559	61.48	QVALK(1)AGLTDK	2	-1.4311	1
A0A1D8PH52	240	K	Acetyl-CoA C-acetyltransferase	ERG10	1	2.17128e-06	97.933	AVFQK(1)ENGTVTGPNASK	2	0.80879	1
A0A1D8PH52	36	K	Acetyl-CoA C-acetyltransferase	ERG10	1	1.07684e-20	138.23	TPIGSFQGTLSSLTYSDLGAHAVK(1)AALNK	3	-0.067715	1
A0A1D8PH52	165	K	Acetyl-CoA C-acetyltransferase	ERG10	1	1.72129e-11	131.56	LMGVAAEK(1)CAADHGFTR	2	2.4297	5
A0A1D8PH52	207	K	Acetyl-CoA C-acetyltransferase	ERG10	1	0.00144458	60.937	FNQEIAPVTIK(1)GVR	3	0.10916	1
A0A1D8PH52	183	K	Acetyl-CoA C-acetyltransferase	ERG10	1	2.25721e-05	99.161	EQQDEFAIK(1)SYQK	2	-3.0811	2
A0A1D8PH52	230	K	Acetyl-CoA C-acetyltransferase	ERG10	1	0.0201532	72.138	FNEAK(1)LK	2	2.0426	2
A0A1D8PH52	193	K	Acetyl-CoA C-acetyltransferase	ERG10	1	0.0054666	66.504	AGNALK(1)QGK	2	-0.49915	1
A0A1D8PH52	269	K	Acetyl-CoA C-acetyltransferase	ERG10	0.999994	0.00853988	58.17	LK(1)ELGLKPLAK	3	-0.51064	1
A0A1D8PH52	212	K	Acetyl-CoA C-acetyltransferase	ERG10	1	1.11585e-05	90.853	GK(1)PDVVVEKDEEIEK	3	-0.34583	1
A0A1D8PH52	302	K	Acetyl-CoA C-acetyltransferase	ERG10	1	4.53602e-09	116.06	NPIDFTIAPALAVPK(1)AVK	3	-0.82168	2
A0A1D8PH52	219	K	Acetyl-CoA C-acetyltransferase	ERG10	0.99932	0.0164789	42.072	GK(0.001)PDVVVEK(0.999)DEEIEK	3	-0.76822	1
A0A1D8PH52	187	K	Acetyl-CoA C-acetyltransferase	ERG10	1	0.000945933	81.771	SYQK(1)AGNALK	2	0.76953	1
A0A1D8PH55	371	K	4-aminobutyrate transaminase	UGA1	1	3.11676e-06	90.385	MILAGAIGQEILK(1)HDLVK	3	0.38893	2
A0A1D8PH55	36	K	4-aminobutyrate transaminase	UGA1	1	0.0238359	89.698	LGK(1)VFDNR	2	-0.085574	2
A0A1D8PH55	214	K	4-aminobutyrate transaminase	UGA1	1	0.00427142	64.374	LDMPSFK(1)WPK	2	-0.25487	1
A0A1D8PH55	26	K	4-aminobutyrate transaminase	UGA1	1	8.79628e-06	130.56	EPVVVDSHAK(1)SK	2	1.1042	2
A0A1D8PH72	200	K	Uncharacterized protein	orf19.4492	1	0.000570264	53.033	IELPWSK(1)HSFIEHQSITSVDK	4	0.66556	1
A0A1D8PH78	51	K	Bifunctional (2E,6E)-farnesyl diphosphate synthase/dimethylallyltranstransferase	ERG20	1	1.14396e-06	122.46	SLNYNTPGGK(1)LNR	2	1.1692	2
A0A1D8PH78	323	K	Bifunctional (2E,6E)-farnesyl diphosphate synthase/dimethylallyltranstransferase	ERG20	1	5.75232e-06	159.83	K(1)QIDQIDESR	2	0.095201	2
A0A1D8PH78	79	K	Bifunctional (2E,6E)-farnesyl diphosphate synthase/dimethylallyltranstransferase	ERG20	1	0.00514525	99.139	LNDTEYK(1)K	2	2.2748	2
A0A1D8PH78	336	K	Bifunctional (2E,6E)-farnesyl diphosphate synthase/dimethylallyltranstransferase	ERG20	1	0.000575873	99.343	K(1)DVLTAFLGK	2	-1.7202	2
A0A1D8PH78	308	K	Bifunctional (2E,6E)-farnesyl diphosphate synthase/dimethylallyltranstransferase	ERG20	1	0.0078569	44.595	QLGIEK(1)IYHDYEESIVAK	3	0.23084	1
A0A1D8PH78	345	K	Bifunctional (2E,6E)-farnesyl diphosphate synthase/dimethylallyltranstransferase	ERG20	1	3.61147e-05	100.93	DVLTAFLGK(1)VYK	2	-4.216	1
A0A1D8PH78	4	K	Bifunctional (2E,6E)-farnesyl diphosphate synthase/dimethylallyltranstransferase	ERG20	1	0.0310162	48.756	SDK(1)LAAR	2	-0.38153	1
A0A1D8PH78	302	K	Bifunctional (2E,6E)-farnesyl diphosphate synthase/dimethylallyltranstransferase	ERG20	1	0.000304041	103.31	DLFK(1)QLGIEK	2	2.7338	2
A0A1D8PH78	320	K	Bifunctional (2E,6E)-farnesyl diphosphate synthase/dimethylallyltranstransferase	ERG20	1	9.37756e-19	204.13	IYHDYEESIVAK(1)LR	2	1.3893	2
A0A1D8PH88	15	K	NADPH-adrenodoxin reductase (Fragment)	ARH2	1	0.0569813	47.743	LLTK(1)PFK	2	-0.76592	1
A0A1D8PH89	189	K	Uncharacterized protein	orf19.4127	1	0.00139788	89.542	FYGSNCK(1)AR	2	-0.42585	1
A0A1D8PH89	405	K	Uncharacterized protein	orf19.4127	1	0.013266	53.013	GEQSGDLPFK(1)K	2	3.5251	1
A0A1D8PH89	415	K	Uncharacterized protein	orf19.4127	1	0.00013204	96.464	K(1)TDTIDDWWTGR	2	-1.5406	1
A0A1D8PH91	294	K	Mitochondrial 37S ribosomal protein MRP51	orf19.185	1	0.00780681	77.058	NAPGK(1)HHR	2	0.43636	1
A0A1D8PH91	207	K	Mitochondrial 37S ribosomal protein MRP51	orf19.185	1	0.0401617	40.714	FLSTSSK(1)ISK	2	-1.1482	1
A0A1D8PH91	44	K	Mitochondrial 37S ribosomal protein MRP51	orf19.185	1	0.0146136	40.798	TPTHQVIFTPK(1)SSALR	3	0.83807	1
A0A1D8PH96	9	K	Rho family GTPase	RHO3	1	1.32931e-05	122.34	PLCGGGQK(1)TIQR	2	0.32808	1
A0A1D8PHA0	101	K	Uncharacterized protein	orf19.182	1	0.0244957	52.482	AMK(1)IAHEK	2	-3.351	1
A0A1D8PHA2	39	K	Ubiquinol--cytochrome-c reductase subunit 8	QCR8	1	4.38542e-10	141.54	PLK(1)GAAYNAVFNTFR	3	-0.70727	3
A0A1D8PHA3	124	K	Ubiquinol--cytochrome-c reductase catalytic subunit	CYT1	1	1.30189e-38	248.54	AMAEELEYDDEPDDEGK(1)PR	2	-0.68036	2
A0A1D8PHA3	272	K	Ubiquinol--cytochrome-c reductase catalytic subunit	CYT1	1	0.00173377	133.6	FK(1)WTPIK	2	-0.67494	2
A0A1D8PHA3	107	K	Ubiquinol--cytochrome-c reductase catalytic subunit	CYT1	1	7.45876e-18	117.94	NLVGVSHTTSEAK(1)AMAEELEYDDEPDDEGKPR	4	-1.955	1
A0A1D8PHA3	277	K	Ubiquinol--cytochrome-c reductase catalytic subunit	CYT1	1	0.0423757	55.504	WTPIK(1)NR	2	-0.6892	1
A0A1D8PHB8	329	K	Lem3p	LEM3	1	0.0258412	40.278	PSALATFNK(1)LALR	2	-0.085757	1
A0A1D8PHC4	237	K	Uncharacterized protein	orf19.3547	1	0.000232851	79.036	AIIVDELHGK(1)LR	3	0.81656	1
A0A1D8PHC4	138	K	Uncharacterized protein	orf19.3547	1	0.0261297	65.803	SLWEK(1)LR	2	-1.0373	1
A0A1D8PHC4	133	K	Uncharacterized protein	orf19.3547	1	0.0100477	89.752	IK(1)SLWEK	2	0.82408	2
A0A1D8PHC9	197	K	Aspartate transaminase	AAT1	1	0.00241175	76.927	NDLDYANLK(1)K	2	-1.6761	1
A0A1D8PHC9	161	K	Aspartate transaminase	AAT1	1	0.000619785	64.52	ILVPK(1)PTWANHVAVFK	3	0.60411	1
A0A1D8PHC9	369	K	Aspartate transaminase	AAT1	1	0.015854	78.324	LYEK(1)LDK	2	-0.13768	1
A0A1D8PHC9	70	K	Aspartate transaminase	AAT1	1	6.78754e-05	91.712	DNSGK(1)PIIFPSVK	2	1.6562	3
A0A1D8PHC9	91	K	Aspartate transaminase	AAT1	1	4.24911e-07	135.81	ETEK(1)EYTAIVGSK	2	0.54191	1
A0A1D8PHC9	78	K	Aspartate transaminase	AAT1	1	0.0058041	74.173	PIIFPSVK(1)K	2	0.76853	1
A0A1D8PHC9	121	K	Aspartate transaminase	AAT1	1	0.000625826	72.835	DANGK(1)QLIDDGR	2	-4.2719	1
A0A1D8PHC9	87	K	Aspartate transaminase	AAT1	1	8.65055e-10	167.69	KAEEILLGK(1)ETEK	2	1.2919	5
A0A1D8PHC9	317	K	Aspartate transaminase	AAT1	1	9.99173e-05	78.244	K(1)LIRPIYSSPPIHGSK	4	-0.15462	1
A0A1D8PHC9	382	K	Aspartate transaminase	AAT1	1	4.94698e-10	179.67	SNYNWDHLLK(1)QR	3	-0.29801	4
A0A1D8PHC9	372	K	Aspartate transaminase	AAT1	1	0.0132765	44.132	LDK(1)SNYNWDHLLK	3	-2.6018	1
A0A1D8PHC9	100	K	Aspartate transaminase	AAT1	1	3.26163e-09	125.5	EYTAIVGSK(1)NFQSIVK	2	2.0886	1
A0A1D8PHD8	289	K	DNA-directed RNA polymerase core subunit	RPC40	1	1.36566e-05	121.68	HPEFDGK(1)VQLGR	3	0.13661	3
A0A1D8PHD8	325	K	DNA-directed RNA polymerase core subunit	RPC40	1	0.0373679	58.679	NK(1)AEYLR	2	-1.4269	1
A0A1D8PHE0	306	K	Mitochondrial 37S ribosomal protein MRPS35	orf19.3559	1	5.07891e-06	94.203	AIGFDASGK(1)MVYLHPEQ	2	0.52086	1
A0A1D8PHE0	263	K	Mitochondrial 37S ribosomal protein MRPS35	orf19.3559	1	0.0232307	76.345	VDVIYGK(1)R	2	-0.53109	2
A0A1D8PHE0	277	K	Mitochondrial 37S ribosomal protein MRPS35	orf19.3559	1	0.00699246	55.261	FTMK(1)EVGNFGYR	2	-0.033421	1
A0A1D8PHE3	60	K	Uncharacterized protein	orf19.3577.1	1	0.00869185	94.006	FK(1)LLQLK	2	0.57637	1
A0A1D8PHE5	69	K	Uncharacterized protein	orf19.6867	1	0.0105042	69.905	AYHK(1)LVGK	2	0.27918	1
A0A1D8PHE5	83	K	Uncharacterized protein	orf19.6867	1	0.00419909	90.862	LLGLNK(1)LK	2	0.17283	1
A0A1D8PHE5	65	K	Uncharacterized protein	orf19.6867	1	1.08955e-09	112.55	GYIYDVTSNSNSYGPGK(1)AYHK	3	-0.85438	1
A0A1D8PHF1	81	K	U1 snRNP complex subunit	orf19.6866	1	0.0163379	76.1	QK(1)QHEANLK	2	-0.4532	1
A0A1D8PHF5	25	K	Ribosomal 60S subunit protein L31B	orf19.3572.3	1	0.00201828	116.9	LHGVNFK(1)K(1)R	3	1.0215	3
A0A1D8PHF5	85	K	Ribosomal 60S subunit protein L31B	orf19.3572.3	1	3.29298e-10	102.21	NDEEDAK(1)EK	2	-0.24062	2
A0A1D8PHF5	53	K	Ribosomal 60S subunit protein L31B	orf19.3572.3	1	0.00347755	62.633	LDPK(1)LNIAIWK	2	-0.5351	2
A0A1D8PHF5	26	K	Ribosomal 60S subunit protein L31B	orf19.3572.3	1	0.00201828	84.498	LHGVNFK(1)K(1)R	3	1.0215	1
A0A1D8PHF5	17	K	Ribosomal 60S subunit protein L31B	orf19.3572.3	1	0.00309457	69.598	EYTINLHK(1)R	2	0.41987	3
A0A1D8PHF5	87	K	Ribosomal 60S subunit protein L31B	orf19.3572.3	1	4.3035e-09	122.46	EK(1)LFAYVEPVIVPSTK	3	0.68672	4
A0A1D8PHF5	60	K	Ribosomal 60S subunit protein L31B	orf19.3572.3	1	5.64329e-05	157.21	LNIAIWK(1)R	2	0.18259	2
A0A1D8PHF5	37	K	Ribosomal 60S subunit protein L31B	orf19.3572.3	1	1.59574e-10	170.26	K(1)FATLHMGTTDVR	2	0.2984	4
A0A1D8PHF9	288	K	Uncharacterized protein	orf19.3583	1	0.00740895	78.113	ISEGWK(1)ER	2	-1.8197	1
A0A1D8PHG1	280	K	Oxysterol-binding protein	orf19.6883	1	1.67585e-05	89.858	SYIGK(1)GSSTPTSK	2	0.63212	1
A0A1D8PHG1	97	K	Oxysterol-binding protein	orf19.6883	1	9.94327e-06	105.95	WFISTLK(1)SQYCSR	2	1.677	1
A0A1D8PHH2	243	K	Png2p	PNG2	1	0.0380783	68.915	VFSDFK(1)K	2	0.26121	1
A0A1D8PHH2	237	K	Png2p	PNG2	1	0.063175	58.815	K(1)VFSDFK	2	0.54327	1
A0A1D8PHH2	878	K	Png2p	PNG2	1	0.0151984	55.531	IK(1)FGPHQR	3	0.85312	1
A0A1D8PHH2	549	K	Png2p	PNG2	1	0.0073953	78.149	YK(1)DIFADR	2	-0.45255	1
A0A1D8PHH2	861	K	Png2p	PNG2	1	0.00816022	45.342	FFLSSK(1)GNHGFGSTFSK	3	-2.342	1
A0A1D8PHH4	92	K	Ribosomal 60S subunit protein L33A	orf19.6882.1	1	0.000418787	78.324	NLPPK(1)TFGASVR	2	0.57361	3
A0A1D8PHH4	42	K	Ribosomal 60S subunit protein L33A	orf19.6882.1	1	0.0152877	76.1	DAK(1)FYLGK(1)R	2	0.56034	4
A0A1D8PHH4	39	K	Ribosomal 60S subunit protein L33A	orf19.6882.1	1	5.86234e-26	192.11	SVTNPNVSLIQIEGVASPK(1)DAK	2	-0.25449	3
A0A1D8PHH4	70	K	Ribosomal 60S subunit protein L33A	orf19.6882.1	1	0.00204611	114.28	VIWGK(1)VTR	2	0.30494	2
A0A1D8PHH4	10	K	Ribosomal 60S subunit protein L33A	orf19.6882.1	1	0.000841717	71.268	LYVK(1)GK(1)HISYQR	3	-3.7477	1
A0A1D8PHH4	12	K	Ribosomal 60S subunit protein L33A	orf19.6882.1	1	0.000841717	119.21	LYVK(1)GK(1)HISYQR	3	-3.7477	5
A0A1D8PHH4	20	K	Ribosomal 60S subunit protein L33A	orf19.6882.1	1	1.97617e-19	152.06	SK(1)SVTNPNVSLIQIEGVASPK	2	-0.15849	4
A0A1D8PHH4	47	K	Ribosomal 60S subunit protein L33A	orf19.6882.1	1	0.0182563	76.1	DAK(1)FYLGK(1)R	2	0.56034	1
A0A1D8PHH7	36	K	Isocitrate dehydrogenase [NADP]	IDP1	1	5.29492e-07	108.63	VK(1)NPIVELDGDEMTR	2	-0.266	1
A0A1D8PHH7	386	K	Isocitrate dehydrogenase [NADP]	IDP1	1	4.5032e-07	101.04	LDETPEVVDFADK(1)LEK	2	1.894	1
A0A1D8PHH7	154	K	Isocitrate dehydrogenase [NADP]	IDP1	1	0.000505822	71.806	LIPGWK(1)EPIVIGR	2	0.57506	1
A0A1D8PHH7	411	K	Isocitrate dehydrogenase [NADP]	IDP1	1	0.00889859	62.088	DLALAMGK(1)TDR	2	1.1616	1
A0A1D8PHH7	101	K	Isocitrate dehydrogenase [NADP]	IDP1	1	1.01932e-14	151.59	EHGVGVK(1)CATITPDEAR	3	0.11989	2
A0A1D8PHH7	169	K	Isocitrate dehydrogenase [NADP]	IDP1	1	0.00980335	41.115	HAFGDQYK(1)ATDLVINEPGK	3	3.2148	1
A0A1D8PHH7	270	K	Isocitrate dehydrogenase [NADP]	IDP1	1	0.00680006	73.157	K(1)GLWYEHR	3	-0.47165	1
A0A1D8PHH7	54	K	Isocitrate dehydrogenase [NADP]	IDP1	1	0.0241869	67.035	IIWQK(1)IK	2	-0.41119	2
A0A1D8PHH7	290	K	Isocitrate dehydrogenase [NADP]	IDP1	1	0.00652811	60.641	SK(1)GGFVMALK	2	-2.2014	1
A0A1D8PHI5	11	K	Cytochrome c oxidase subunit 7A	COX9	1	0.00906337	58.511	ALAPITGTLK(1)R	2	-0.98455	1
A0A1D8PHJ3	85	K	Cytochrome c oxidase subunit VIII	COX8	1	0.0156006	92.491	K(1)SGAFNK	2	0.51734	1
A0A1D8PHJ3	51	K	Cytochrome c oxidase subunit VIII	COX8	1	0.00165721	65.179	EGPYENLPFK(1)IK	2	-2.8453	1
A0A1D8PHK8	310	K	rRNA-processing protein	LAS1	1	0.012367	98.458	K(1)LGFTEK	2	0.012673	1
A0A1D8PHL8	640	K	Sulfite reductase (NADPH) subunit beta	ECM17	1	5.38168e-05	94.023	LTLLASK(1)DPLLSR	2	0.57275	1
A0A1D8PHL8	1237	K	Sulfite reductase (NADPH) subunit beta	ECM17	1	0.0584837	63.673	K(1)IAEFLK	2	-2.3379	1
A0A1D8PHL8	657	K	Sulfite reductase (NADPH) subunit beta	ECM17	1	3.10387e-06	107.65	NLTANANTEAK(1)TK	2	-3.7701	1
A0A1D8PHL8	794	K	Sulfite reductase (NADPH) subunit beta	ECM17	1	0.0532955	49.358	DLFAK(1)LK	2	-0.72974	1
A0A1D8PHL8	316	K	Sulfite reductase (NADPH) subunit beta	ECM17	1	0.000729406	70.089	SDNPK(1)QNLSFGK	2	-1.1955	2
A0A1D8PHR0	1063	K	Valine--tRNA ligase	VAS1	1	0.00590377	73.841	K(1)LSNVLEQK	2	-0.10431	1
A0A1D8PHR0	702	K	Valine--tRNA ligase	VAS1	1	0.000206593	76.759	VPFK(1)EVFCHSLVR	3	-0.4075	1
A0A1D8PHR0	506	K	Valine--tRNA ligase	VAS1	1	0.00116682	94.309	QK(1)GLFVDQK	2	2.2739	1
A0A1D8PHR0	952	K	Valine--tRNA ligase	VAS1	1	0.000141218	81.185	APYPVYK(1)SEFDDIK	2	0.43625	1
A0A1D8PHR0	419	K	Valine--tRNA ligase	VAS1	1	9.53881e-05	77.505	YTHLHGK(1)FVQHPFLDR	4	0.7519	1
A0A1D8PHR0	851	K	Valine--tRNA ligase	VAS1	1	2.34236e-05	83.633	LSHAAK(1)LTNESLEAR	3	2.4503	1
A0A1D8PHR0	1071	K	Valine--tRNA ligase	VAS1	1	0.00272206	85.355	LSNVLEQK(1)K	2	0.26025	2
A0A1D8PHR0	1018	K	Valine--tRNA ligase	VAS1	1	0.041956	42.348	GVEK(1)ITVVK	2	0.12656	1
A0A1D8PHR0	355	K	Valine--tRNA ligase	VAS1	1	0.0153749	45.384	TIPGK(1)TLLSVPGYESK	2	-0.14942	1
A0A1D8PHR0	290	K	Valine--tRNA ligase	VAS1	1	0.000578448	99.283	K(1)LGSSYDWSR	2	-0.95524	1
A0A1D8PHR0	553	K	Valine--tRNA ligase	VAS1	1	0.0343089	60.118	DAIEVVK(1)R	2	-0.4969	1
A0A1D8PHR0	272	K	Valine--tRNA ligase	VAS1	1	0.00253368	79.148	FIEK(1)VWEWK	2	0.28797	1
A0A1D8PHR0	463	K	Valine--tRNA ligase	VAS1	1	7.54489e-09	123.76	ITPAHDQNDYNTGK(1)R	3	0.34377	2
A0A1D8PHR0	230	K	Valine--tRNA ligase	VAS1	1	3.09053e-08	92.416	MQGK(1)TTLFIPGFDHAGIATQSVVEK	3	-1.3274	2
A0A1D8PHR0	277	K	Valine--tRNA ligase	VAS1	1	0.00141894	65.056	VWEWK(1)EEYHQR	3	-0.10777	1
A0A1D8PHR0	807	K	Valine--tRNA ligase	VAS1	1	0.000307065	101.3	FCNK(1)IYQATK	2	0.06227	1
A0A1D8PHR0	945	K	Valine--tRNA ligase	VAS1	1	0.00675001	55.353	TIMK(1)APYPVYK	2	-0.21238	1
A0A1D8PHR0	504	K	Valine--tRNA ligase	VAS1	1	0.00974334	71.922	VIEQLK(1)QK	2	0.3488	1
A0A1D8PHR5	182	K	Pst1p	PST1	1	0.000305223	102.52	VTDLEK(1)AIAK	2	0.94884	5
A0A1D8PHR5	90	K	Pst1p	PST1	1	0.000993416	66.059	FGNFPAQIK(1)AFWDR	2	0.084975	1
A0A1D8PHR5	194	K	Pst1p	PST1	1	0.018999	46.069	QQGEDFFK(1)TVFK	2	-0.39578	3
A0A1D8PHR5	102	K	Pst1p	PST1	1	0.00119866	68.536	TGGLWAK(1)NALR	2	-0.45633	2
A0A1D8PHR5	186	K	Pst1p	PST1	1	5.36361e-07	110.08	AIAK(1)QQGEDFFK	2	0.57527	1
A0A1D8PHR5	176	K	Pst1p	PST1	1	0.0103119	104.06	K(1)VTDLEK	2	-0.24754	1
A0A1D8PHT4	370	K	Uncharacterized protein	orf19.2265	1	6.7187e-07	106.3	ELLDVNK(1)TAFENLAK	2	1.3855	1
A0A1D8PHT4	311	K	Uncharacterized protein	orf19.2265	1	0.00346396	73.887	TFK(1)FSDLYK	2	1.3268	1
A0A1D8PHU0	201	K	Mitochondrial 54S ribosomal protein MRPL50	orf19.2259	1	0.000513756	71.558	LITIDAK(1)ELPFGK	2	1.683	1
A0A1D8PHU0	93	K	Mitochondrial 54S ribosomal protein MRPL50	orf19.2259	1	0.0524244	41.295	IPVVEPEMEIK(1)K	2	2.4483	1
A0A1D8PHU0	194	K	Mitochondrial 54S ribosomal protein MRPL50	orf19.2259	1	0.00032842	99.752	LPK(1)LITIDAK	2	-0.28133	1
A0A1D8PHU0	207	K	Mitochondrial 54S ribosomal protein MRPL50	orf19.2259	1	0.010366	48.899	ELPFGK(1)DVVIQTIR	2	-0.12111	1
A0A1D8PHU0	250	K	Mitochondrial 54S ribosomal protein MRPL50	orf19.2259	1	0.000201387	93.166	YQVK(1)LISADGK	2	-1.6883	1
A0A1D8PHU0	184	K	Mitochondrial 54S ribosomal protein MRPL50	orf19.2259	1	0.00522333	62.799	FDK(1)IYEVSDK	2	1.5318	1
A0A1D8PHU4	291	K	Uncharacterized protein	orf19.2257	1	0.00366952	56.527	LADGAITFK(1)PEALK	2	2.0776	1
A0A1D8PHU4	178	K	Uncharacterized protein	orf19.2257	1	0.000740374	95.483	K(1)FNYFLSLCK	2	-0.51007	1
A0A1D8PHU6	231	K	Putative phosphoric monoester hydrolase	orf19.2269	1	0.0655301	57.888	VSK(1)IIDGEK	2	0.79638	1
A0A1D8PHU6	159	K	Putative phosphoric monoester hydrolase	orf19.2269	1	7.60616e-05	71.148	SIK(1)EYLTSHGYEGDADTPR	3	-0.046508	1
A0A1D8PHU6	200	K	Putative phosphoric monoester hydrolase	orf19.2269	1	0.000297959	86.879	ETDLLFAK(1)HGK	2	0.58067	1
A0A1D8PHU6	154	K	Putative phosphoric monoester hydrolase	orf19.2269	1	1.20415e-12	189.3	DPDSGFGHDK(1)AK	3	0.23418	2
A0A1D8PHU6	49	K	Putative phosphoric monoester hydrolase	orf19.2269	1	0.000749022	115.71	ILEGK(1)QSFR	2	0.068796	3
A0A1D8PHU6	144	K	Putative phosphoric monoester hydrolase	orf19.2269	1	0.000760141	50.964	VDGDNWEILFK(1)DPDSGFGHDK	3	-0.41055	1
A0A1D8PHU6	44	K	Putative phosphoric monoester hydrolase	orf19.2269	1	0.0123016	50.786	MIINDK(1)ILEGK	2	2.0549	1
A0A1D8PHV8	37	K	DNA-directed RNA polymerase subunit	RPA12	1	0.000179712	86.288	CTVCSAAYPK(1)SR	2	0.00064594	1
A0A1D8PHW0	39	K	Sedoheptulose-bisphosphatase	orf19.1889	1	1.06962e-06	113.99	TDLDLTPFGVK(1)QMR	2	-1.5019	2
A0A1D8PHW0	21	K	Sedoheptulose-bisphosphatase	orf19.1889	1	0.00224069	54.315	HGQTEWSK(1)SGQYTSR	3	0.39059	1
A0A1D8PHW0	157	K	Sedoheptulose-bisphosphatase	orf19.1889	1	0.0556058	48.346	FIEK(1)IQK	2	0.51823	1
A0A1D8PHW1	87	K	Ribosomal 60S subunit protein L11B	RPL11	1	0.000131834	153.15	VK(1)EYQLR	2	-0.17522	2
A0A1D8PHW1	4	K	Ribosomal 60S subunit protein L11B	RPL11	1	0.00695048	58.246	SDK(1)SQNVMR	2	0.75324	2
A0A1D8PHW1	49	K	Ribosomal 60S subunit protein L11B	RPL11	1	7.8914e-14	168.41	VLEQLSGQTPVQSK(1)AR	2	0.57124	2
A0A1D8PHW1	156	K	Ribosomal 60S subunit protein L11B	RPL11	1	5.74049e-06	131.83	TNK(1)EDTIQWFK(1)TR	3	-1.0942	5
A0A1D8PHW1	75	K	Ribosomal 60S subunit protein L11B	RPL11	1	0.000298428	107.06	GPK(1)AEEILER	2	1.1085	2
A0A1D8PHW1	164	K	Ribosomal 60S subunit protein L11B	RPL11	1	2.48875e-35	250.89	TNK(1)EDTIQWFK(1)TR	3	-1.0942	8
A0A1D8PHW1	153	K	Ribosomal 60S subunit protein L11B	RPL11	1	3.37671e-09	177.41	STIGNSHK(1)TNK	2	-0.31594	1
A0A1D8PHY0	71	K	Uncharacterized protein	orf19.1872	1	1.2879e-08	120.92	NPPFVLK(1)QYLDPYAK	2	1.1858	1
A0A1D8PHY2	181	K	Mitochondrial 54S ribosomal protein YmL7/YmL5	orf19.2214	1	0.0108864	59.908	SNILPWK(1)VR	2	0.35597	1
A0A1D8PHY2	174	K	Mitochondrial 54S ribosomal protein YmL7/YmL5	orf19.2214	1	0.00445258	57.106	ILYGK(1)SNILPWK	2	0.10042	1
A0A1D8PHY2	218	K	Mitochondrial 54S ribosomal protein YmL7/YmL5	orf19.2214	1	0.0123416	83.377	AFK(1)GIPR	2	0.43096	1
A0A1D8PHY7	121	K	Uncharacterized protein	orf19.1860.1	1	0.00705223	79.059	TFK(1)NLVLK	2	-0.59446	1
A0A1D8PI00	1051	K	NAD-specific glutamate dehydrogenase	GDH2	1	0.0133444	56.916	DFIQK(1)GLLK	2	-0.076292	1
A0A1D8PI00	1013	K	NAD-specific glutamate dehydrogenase	GDH2	1	0.000134623	72.359	VPEAYLK(1)AIFATHLASK	3	-0.32526	1
A0A1D8PI00	693	K	NAD-specific glutamate dehydrogenase	GDH2	1	0.00774253	63.734	AYVNK(1)IYEK	2	2.3453	1
A0A1D8PI00	662	K	NAD-specific glutamate dehydrogenase	GDH2	1	8.72484e-05	95.507	GAPWWK(1)SFLTGK	2	-0.3305	1
A0A1D8PI00	704	K	NAD-specific glutamate dehydrogenase	GDH2	1	0.00132298	91.087	LDIDDAK(1)IR	2	0.60363	2
A0A1D8PI00	40	K	NAD-specific glutamate dehydrogenase	GDH2	1	1.2887e-05	132.79	HDYIDSPFSGK(1)K	3	0.29256	2
A0A1D8PI00	482	K	NAD-specific glutamate dehydrogenase	GDH2	1	0.00255388	64.688	ALYTFNK(1)SILK	2	1.5541	1
A0A1D8PI00	922	K	NAD-specific glutamate dehydrogenase	GDH2	1	7.19089e-06	94.532	AKPQFYQDYVK(1)DVQK	3	0.78158	1
A0A1D8PI00	759	K	NAD-specific glutamate dehydrogenase	GDH2	1	0.00425878	106.2	K(1)MIEHYDK	2	0.043273	2
A0A1D8PI00	264	K	NAD-specific glutamate dehydrogenase	GDH2	1	0.00780681	77.058	VVIGYK(1)QK	2	1.3925	1
A0A1D8PI00	247	K	NAD-specific glutamate dehydrogenase	GDH2	1	1.26464e-09	101.75	DVINTTGPVIK(1)HFPLEDSEEYR	3	-0.8547	1
A0A1D8PI07	153	K	Serine/threonine protein kinase	RCK2	1	0.00786899	52.863	HLSTGK(1)EVAVK	2	-0.17269	1
A0A1D8PI08	43	K	Pho86p	PHO86	1	0.00789387	96.51	YK(1)QLQAK	2	0.54992	1
A0A1D8PI15	25	K	Ribosomal 40S subunit protein S10A	RPS10	1	0.0126105	98.009	K(1)DFNQPK	2	-1.1795	1
A0A1D8PI15	52	K	Ribosomal 40S subunit protein S10A	RPS10	1	0.00608397	52.395	ALQSLTSK(1)GYVK	2	1.0471	1
A0A1D8PI15	93	K	Ribosomal 40S subunit protein S10A	RPS10	1	0.000208046	125.74	LK(1)NAPAERPR	3	-0.24982	6
A0A1D8PI15	24	K	Ribosomal 40S subunit protein S10A	RPS10	1	3.67705e-13	168.41	K(1)IHQYLFQEGVVVAK(1)K	3	-0.72771	3
A0A1D8PI15	10	K	Ribosomal 40S subunit protein S10A	RPS10	1	3.05902e-12	166.04	K(1)IHQYLFQEGVVVAK(1)K	3	-0.72771	3
A0A1D8PI15	31	K	Ribosomal 40S subunit protein S10A	RPS10	1	9.64278e-07	125.5	DFNQPK(1)HDEIDTR	3	-0.10695	3
A0A1D8PI15	44	K	Ribosomal 40S subunit protein S10A	RPS10	1	9.56343e-09	149.32	NLFVIK(1)ALQSLTSK	2	1.4703	1
A0A1D8PI15	5	K	Ribosomal 40S subunit protein S10A	RPS10	1	0.00725684	78.516	MLIPK(1)EDRK	3	-0.98437	3
A0A1D8PI17	373	K	Rnr22p	RNR22	1	3.53714e-05	101.53	VSDYQK(1)AGVMEK	2	-0.41944	2
A0A1D8PI17	87	K	Rnr22p	RNR22	1	3.68161e-06	95.57	HTIYPIK(1)YPELWQFYK	3	-0.4309	1
A0A1D8PI17	56	K	Rnr22p	RNR22	1	0.0172457	44.863	EFLAK(1)HVVNR	3	0.040812	1
A0A1D8PI17	51	K	Rnr22p	RNR22	1	0.00811538	95.815	HK(1)EFLAK	2	0.85659	1
A0A1D8PI17	96	K	Rnr22p	RNR22	1	0.000375778	123.79	YPELWQFYK(1)K	2	-1.5121	2
A0A1D8PI19	833	K	Phm7p	PHM7	1	2.72169e-12	127.97	AIAAPTQGVSWLTSFFQPK(1)K	3	0.053262	3
A0A1D8PI19	357	K	Phm7p	PHM7	1	0.0121722	47.639	AYQAIPYQPDFK(1)GVK	2	-0.30555	1
A0A1D8PI24	166	K	D-arabinose 1-dehydrogenase (NAD(P)(+))	ARA1	1	3.29863e-05	103.46	LEDILETTTK(1)VR	2	-1.4311	1
A0A1D8PI24	28	K	D-arabinose 1-dehydrogenase (NAD(P)(+))	ARA1	1	0.00829035	48.907	TIPALGLGTVASK(1)DPK	2	1.8324	1
A0A1D8PI24	186	K	D-arabinose 1-dehydrogenase (NAD(P)(+))	ARA1	1	0.00974365	90.706	QLLPK(1)VK	2	-0.36598	1
A0A1D8PI24	239	K	D-arabinose 1-dehydrogenase (NAD(P)(+))	ARA1	1	0.0187322	48.701	IPLVK(1)QLAEK	2	-0.90007	1
A0A1D8PI24	285	K	D-arabinose 1-dehydrogenase (NAD(P)(+))	ARA1	1	3.34191e-12	109.72	LPDLTK(1)EELDELYQVGVK	2	-1.6632	1
A0A1D8PI71	92	K	Bifunctional farnesyl-diphosphate farnesyltransferase/squalene synthase	ERG9	1	0.00153707	86.67	SSIK(1)IPLLR	2	0.44004	1
A0A1D8PI71	350	K	Bifunctional farnesyl-diphosphate farnesyltransferase/squalene synthase	ERG9	1	1.92681e-05	103.91	IFK(1)EYIQVINHK	3	-2.7494	1
A0A1D8PI71	246	K	Bifunctional farnesyl-diphosphate farnesyltransferase/squalene synthase	ERG9	1	0.00191663	56.514	EIWSK(1)YTENLQDFHK	3	-1.2783	1
A0A1D8PI71	359	K	Bifunctional farnesyl-diphosphate farnesyltransferase/squalene synthase	ERG9	1	0.00657332	50.897	EYIQVINHK(1)SSVR	3	2.9945	1
A0A1D8PI71	3	K	Bifunctional farnesyl-diphosphate farnesyltransferase/squalene synthase	ERG9	1	0.000304529	69.258	GK(1)FLQLLSHPIELK	3	-0.28958	1
A0A1D8PI71	256	K	Bifunctional farnesyl-diphosphate farnesyltransferase/squalene synthase	ERG9	1	0.0100939	46.88	YTENLQDFHK(1)VK	3	0.46608	1
A0A1D8PI73	588	K	Translation initiation factor eIF4G	TIF4631	1	0.00030328	71.601	FNGPGGK(1)GGGQFDGGR	2	-0.93318	1
A0A1D8PI73	512	K	Translation initiation factor eIF4G	TIF4631	1	6.67746e-17	167.92	YPETIQGVDGSK(1)QISGK	2	0.62665	1
A0A1D8PI73	951	K	Translation initiation factor eIF4G	TIF4631	1	0.00593576	57.164	WVSLK(1)GDAGPK	2	1.7079	1
A0A1D8PI73	488	K	Translation initiation factor eIF4G	TIF4631	1	0.000512481	69.261	LK(1)IATPIDDILATK	2	-0.45198	1
A0A1D8PI73	957	K	Translation initiation factor eIF4G	TIF4631	1	2.7668e-06	115.34	GDAGPK(1)TIEEIHR	2	1.1892	1
A0A1D8PI73	845	K	Translation initiation factor eIF4G	TIF4631	1	6.24058e-09	85.849	LPTNPDGSPLEPEMMSDEYYAMAAAK(1)R	3	-0.96553	1
A0A1D8PI73	711	K	Translation initiation factor eIF4G	TIF4631	1	0.0405541	56.659	TK(1)SLLNK	2	0.24584	1
A0A1D8PI73	927	K	Translation initiation factor eIF4G	TIF4631	1	0.00408173	64.688	VLEGVK(1)LTSR	2	0.031533	2
A0A1D8PI76	159	K	Protein YOP1	orf19.2168.3	1	6.71163e-17	142.97	VENPIASK(1)IQETAEGVSTGVHY	3	-0.35537	1
A0A1D8PI76	151	K	Protein YOP1	orf19.2168.3	1	0.000768674	76.326	YVK(1)VENPIASK	2	-2.6708	1
A0A1D8PI76	20	K	Protein YOP1	orf19.2168.3	1	1.1236e-09	162.94	STK(1)NFGVLDQFEQR	3	-0.045692	3
A0A1D8PI93	191	K	Proteasome regulatory particle base subunit	RPT6	1	2.5799e-05	83.37	GVILYGPPGTGK(1)TLLAR	2	-0.12048	1
A0A1D8PI95	158	K	Peptide hydrolase	APE3	1	9.93706e-05	82.529	VK(1)SFSLLIDGVEPK	2	-0.35113	1
A0A1D8PI95	349	K	Peptide hydrolase	APE3	1	0.000409496	71.153	HLTQFK(1)LNNAVR	3	-0.32118	1
A0A1D8PI95	522	K	Peptide hydrolase	APE3	1	0.00790304	87.696	SFEGFPK(1)R	2	0.045972	2
A0A1D8PI95	151	K	Peptide hydrolase	APE3	1	0.0365297	42.068	TQSFK(1)ALDGK	2	-0.057147	1
A0A1D8PI95	146	K	Peptide hydrolase	APE3	1	7.5058e-05	108.9	GYYNVK(1)TQSFK	2	0.1226	1
A0A1D8PI95	255	K	Peptide hydrolase	APE3	1	9.86635e-11	121.54	GTLGNPTGK(1)EVATVSVAK	2	0.89094	1
A0A1D8PI95	140	K	Peptide hydrolase	APE3	1	0.030907	51.059	LK(1)GYYNVK	2	1.262	2
A0A1D8PIA6	191	K	Slp2p	SLP2	1	0.00223682	68.536	YSILK(1)LIESR	2	0.44831	1
A0A1D8PIA6	186	K	Slp2p	SLP2	1	0.00254014	60.55	ASYGIDDYK(1)YSILK	2	-0.87512	2
A0A1D8PIB2	455	K	Asparagine synthase (Glutamine-hydrolyzing) 2	ASN1	1	9.37364e-10	107.07	K(1)AFDTSDEPDVKPYLPEEILWR	3	1.1373	2
A0A1D8PIB2	91	K	Asparagine synthase (Glutamine-hydrolyzing) 2	ASN1	1	0.0152967	54.539	EQFPDYK(1)FK	2	-0.47578	1
A0A1D8PIB2	17	K	Asparagine synthase (Glutamine-hydrolyzing) 2	ASN1	1	0.00516616	62.894	QPEVEDFK(1)SK	2	1.9234	1
A0A1D8PIB2	358	K	Asparagine synthase (Glutamine-hydrolyzing) 2	ASN1	1	0.0438483	54.571	IK(1)AQGVK	2	-0.71213	1
A0A1D8PIB2	521	K	Asparagine synthase (Glutamine-hydrolyzing) 2	ASN1	1	5.65867e-16	125.83	MVSDEEFAHPKPEWGDDIPTTK(1)EAYWYR	3	-0.79566	3
A0A1D8PIB2	93	K	Asparagine synthase (Glutamine-hydrolyzing) 2	ASN1	1	2.02047e-10	143.83	FK(1)SLSDCEPIIPLFTK	3	-0.9581	3
A0A1D8PIB2	399	K	Asparagine synthase (Glutamine-hydrolyzing) 2	ASN1	1	3.92233e-05	128.36	VK(1)NLHYADCLR	3	-0.41531	2
A0A1D8PIB2	532	K	Asparagine synthase (Glutamine-hydrolyzing) 2	ASN1	1	0.000927008	99.257	FDK(1)MFNGSK	2	-0.53715	1
A0A1D8PIB2	570	K	Asparagine synthase (Glutamine-hydrolyzing) 2	ASN1	1	0.000777575	76.165	YAATHDHK(1)VAQ	2	-0.26177	1
A0A1D8PIB2	25	K	Asparagine synthase (Glutamine-hydrolyzing) 2	ASN1	1	0.000810695	107.57	ALQYSK(1)LIR	2	0.81793	1
A0A1D8PIB2	210	K	Asparagine synthase (Glutamine-hydrolyzing) 2	ASN1	1	0.000512043	105.25	VPEQHVDFK(1)K	2	-0.12608	5
A0A1D8PIB2	253	K	Asparagine synthase (Glutamine-hydrolyzing) 2	ASN1	1	1.44517e-13	167.29	K(1)AAQASFNPEGIDANK	2	0.76796	1
A0A1D8PIB2	396	K	Asparagine synthase (Glutamine-hydrolyzing) 2	ASN1	1	2.80334e-05	154.35	EFHEECVK(1)R	2	-0.80171	2
A0A1D8PIB2	447	K	Asparagine synthase (Glutamine-hydrolyzing) 2	ASN1	1	0.00408066	70.399	LIQPGK(1)IEK	2	-0.40946	1
A0A1D8PIB2	510	K	Asparagine synthase (Glutamine-hydrolyzing) 2	ASN1	1	5.28777e-06	81.017	MVSDEEFAHPK(1)PEWGDDIPTTK	3	-0.66853	1
A0A1D8PIB2	411	K	Asparagine synthase (Glutamine-hydrolyzing) 2	ASN1	1	9.93652e-06	109.02	ANK(1)STMAWGLEAR	2	-0.16056	2
A0A1D8PIB2	148	K	Asparagine synthase (Glutamine-hydrolyzing) 2	ASN1	1	3.68698e-11	155.37	DPIGITTLYMGK(1)SSK	2	-1.4715	2
A0A1D8PIB2	19	K	Asparagine synthase (Glutamine-hydrolyzing) 2	ASN1	1	0.0107178	69.338	SK(1)ALQYSK	2	-0.95124	1
A0A1D8PIB2	550	K	Asparagine synthase (Glutamine-hydrolyzing) 2	ASN1	1	0.00131598	58.98	WIPK(1)AEWGCHADPSGR	3	-0.8203	1
A0A1D8PIB2	478	K	Asparagine synthase (Glutamine-hydrolyzing) 2	ASN1	1	2.11646e-15	163.18	QK(1)EQFSDGVGYSWIDGLK	2	-2.2375	1
A0A1D8PIC6	137	K	Uncharacterized protein	orf19.4066	1	0.000460918	94.465	VK(1)QYMVEYYK	2	-0.010337	1
A0A1D8PIC9	259	K	Uncharacterized protein	orf19.3604	1	0.051753	40.767	K(1)TEQFIELDDSGK	2	0.29826	1
A0A1D8PID4	60	K	Hydroxyacylglutathione hydrolase	GLO2	1	0.00873344	74.6	HK(1)TDFNLK	2	-0.99381	1
A0A1D8PID4	194	K	Hydroxyacylglutathione hydrolase	GLO2	1	0.00187443	59.225	VYPGHEYTK(1)SNVK	3	-1.5532	1
A0A1D8PIF0	92	K	Uncharacterized protein	orf19.1389	1	0.0133777	59.038	AIDELHGK(1)EFR	2	1.6422	3
A0A1D8PIF8	392	K	Leu42p	LEU42	1	7.57499e-08	114.54	VNSQSGK(1)GGSAWVILR	2	-0.12644	1
A0A1D8PIF8	151	K	Leu42p	LEU42	1	0.0075525	77.732	ALAVK(1)CTK	2	0.17808	1
A0A1D8PIG5	337	K	Co-chaperone	SGT1	1	0.00740756	89.752	K(1)INWNNFK	2	-1.0064	1
A0A1D8PIG5	211	K	Co-chaperone	SGT1	1	2.26588e-07	109.1	STNVDVINK(1)IAPLNVK	2	0.79375	1
A0A1D8PIH0	606	K	Kinesin-like protein	KAR3	1	0.00164237	84.498	LK(1)ETQAINK	2	0.2573	2
A0A1D8PIK6	38	K	Uncharacterized protein	orf19.1785	1	6.29174e-05	116.84	QVQFTDDTK(1)LK	2	1.2159	2
A0A1D8PIK6	109	K	Uncharacterized protein	orf19.1785	1	0.000255536	120.06	IPQDLIDK(1)FK	2	-0.26233	3
A0A1D8PIK6	122	K	Uncharacterized protein	orf19.1785	1	1.33291e-08	115.29	LIVDDEK(1)VSSIFSNTPK	3	-0.60632	2
A0A1D8PIL9	20	K	Uncharacterized protein	orf19.1367.1	1	0.0128278	58.917	EK(1)MGHYFR	2	-1.9419	2
A0A1D8PIM4	457	K	Ubiquitin-specific protease	orf19.1777	1	3.22276e-05	90.759	IEGALNDIFVGK(1)MK	2	-0.50933	1
A0A1D8PIM4	764	K	Ubiquitin-specific protease	orf19.1777	1	0.00160684	85.493	K(1)DSTFTQLVEAVGK	2	-1.682	1
A0A1D8PIM4	957	K	Ubiquitin-specific protease	orf19.1777	1	0.0324894	68.525	IDSK(1)LTFEK	2	0.29563	1
A0A1D8PIN1	244	K	Uncharacterized protein	orf19.1764	1	0.0178613	69.905	K(1)QVVQNLK	2	-0.7945	1
A0A1D8PIN1	66	K	Uncharacterized protein	orf19.1764	1	0.00134132	90.709	LK(1)NIIFGNR	2	-0.19445	1
A0A1D8PIN6	144	K	Dolichyl-diphosphooligosaccharide--protein glycosyltransferase subunit OST2	orf19.1761	1	0.0257902	48.284	LFK(1)EITPER	2	0.13114	1
A0A1D8PIP0	26	K	Slr1p	SLR1	1	0.00205696	59.728	AADLAPDFEK(1)YGELVR	2	0.9772	1
A0A1D8PIR2	826	K	Gcn1p	GCN1	1	0.0358899	40.616	VLYDGK(1)AVAIK	2	1.8643	1
A0A1D8PIR2	466	K	Gcn1p	GCN1	1	0.000527781	80.69	IFSK(1)LDEVELK	2	1.4836	1
A0A1D8PIR2	337	K	Gcn1p	GCN1	1	0.000456704	72.898	ALIIK(1)SLLHLHDSEK	3	-0.58218	1
A0A1D8PIR2	2113	K	Gcn1p	GCN1	1	0.000682553	85.622	SLSDSNEK(1)LR	2	-0.87584	2
A0A1D8PIS4	84	K	Trehalose 6-phosphate synthase/phosphatase complex subunit	TPS3	1	8.54139e-06	138.76	SDTPEGFFYNK(1)R	2	-1.2986	2
A0A1D8PIS4	721	K	Trehalose 6-phosphate synthase/phosphatase complex subunit	TPS3	1	0.00765498	68.016	DWCSVNGK(1)R	2	-0.6535	1
A0A1D8PIS4	492	K	Trehalose 6-phosphate synthase/phosphatase complex subunit	TPS3	1	0.000445165	95.094	WK(1)DQHLIVSR	2	-1.6395	2
A0A1D8PIS4	904	K	Trehalose 6-phosphate synthase/phosphatase complex subunit	TPS3	1	0.00626264	65.535	DQISLK(1)AIR	2	0.92326	1
A0A1D8PIS4	856	K	Trehalose 6-phosphate synthase/phosphatase complex subunit	TPS3	1	4.49857e-05	108.47	FHAGK(1)SFSEDR	2	2.3514	4
A0A1D8PIS4	69	K	Trehalose 6-phosphate synthase/phosphatase complex subunit	TPS3	1	0.00140535	65.043	PAAAIPDNK(1)QFER	2	3.0091	1
A0A1D8PIS4	383	K	Trehalose 6-phosphate synthase/phosphatase complex subunit	TPS3	1	0.0245585	66.799	DK(1)LPNAK	2	0.21574	1
A0A1D8PIS4	89	K	Trehalose 6-phosphate synthase/phosphatase complex subunit	TPS3	1	1.48255e-05	85.576	NSAK(1)SEHQFIQPISK	3	-0.063085	1
A0A1D8PIS4	264	K	Trehalose 6-phosphate synthase/phosphatase complex subunit	TPS3	1	1.03744e-05	87.411	AK(1)WVGIVAMPSDDVSLR	2	-2.4135	3
A0A1D8PIS4	329	K	Trehalose 6-phosphate synthase/phosphatase complex subunit	TPS3	1	4.30435e-06	86.453	QILWPTLHYQIPDDPK(1)SK	3	1.9513	1
A0A1D8PIV7	421	K	Proteasome regulatory particle base subunit	RPT2	1	0.0412344	80.219	AEDFK(1)SAK	2	1.6293	1
A0A1D8PIV7	233	K	Proteasome regulatory particle base subunit	RPT2	1	0.00758768	48.711	GVILYGAPGTGK(1)TLLAK	2	-1.6662	1
A0A1D8PIV7	70	K	Proteasome regulatory particle base subunit	RPT2	1	2.1963e-06	80.813	IK(1)DHLLLEEEFVTNQEAFQPTEAR	3	0.29846	1
A0A1D8PIW1	342	K	Etr1p	ETR1	1	2.19076e-05	112.42	FDGSK(1)ELHELYK	2	-0.23373	2
A0A1D8PIW1	256	K	Etr1p	ETR1	1	1.7827e-07	110.84	LALNCVGGK(1)SSTGIAR	2	0.65364	1
A0A1D8PIW1	236	K	Etr1p	ETR1	1	0.00109511	70.412	EFGPTIK(1)GWIK	2	0.32712	2
A0A1D8PIW1	247	K	Etr1p	ETR1	1	4.03539e-09	123.24	ESGGEAK(1)LALNCVGGK	2	-0.59865	1
A0A1D8PJ01	621	K	Plasma membrane ATPase	PMA1	1	1.38245e-11	159.81	K(1)ADTGIAVEGATDAAR	3	-0.12824	5
A0A1D8PJ01	620	K	Plasma membrane ATPase	PMA1	1	5.66535e-21	184.22	GYLVAMTGDGVNDAPSLK(1)K	3	-0.23162	4
A0A1D8PJ01	543	K	Plasma membrane ATPase	PMA1	1	5.43811e-11	150.05	MLTGDAVGIAK(1)ETCR	2	0.53981	4
A0A1D8PJ01	726	K	Plasma membrane ATPase	PMA1	1	0.00717692	78.728	PVK(1)WNLPR	2	-0.64681	1
A0A1D8PJ01	394	K	Plasma membrane ATPase	PMA1	1	0.0380594	58.246	K(1)GLDAIDK	2	1.5266	2
A0A1D8PJ01	401	K	Plasma membrane ATPase	PMA1	1	6.90434e-05	112.83	GLDAIDK(1)AFLK	2	0.75143	4
A0A1D8PJ01	434	K	Plasma membrane ATPase	PMA1	1	2.51242e-07	145.6	K(1)VTAIVESPEGER	3	1.3347	3
A0A1D8PJ01	72	K	Plasma membrane ATPase	PMA1	1	6.60667e-12	191.52	VGLTDDEVTK(1)R	2	-0.33566	4
A0A1D8PJ01	867	K	Plasma membrane ATPase	PMA1	1	0.0294217	62.558	K(1)PQQHTDK	2	1.2607	1
A0A1D8PJ01	419	K	Plasma membrane ATPase	PMA1	1	0.0310022	62.714	AK(1)AALPK(1)YK	2	0.34951	3
A0A1D8PJ01	532	K	Plasma membrane ATPase	PMA1	1	5.47893e-06	111.79	VK(1)MLTGDAVGIAK	2	0.083481	2
A0A1D8PJ01	433	K	Plasma membrane ATPase	PMA1	1	3.43933e-06	107.82	YK(1)VIEFQPFDPVSK(1)K	2	0.76305	3
A0A1D8PJ01	333	K	Plasma membrane ATPase	PMA1	1	0.00751804	114.72	K(1)QAIVQK	2	0.8997	1
A0A1D8PJ01	451	K	Plasma membrane ATPase	PMA1	1	3.81197e-05	96.604	IICVK(1)GAPLFVLK	3	-0.89211	3
A0A1D8PJ01	421	K	Plasma membrane ATPase	PMA1	1	1.14856e-06	113.65	YK(1)VIEFQPFDPVSK(1)K	2	0.76305	4
A0A1D8PJ01	356	K	Plasma membrane ATPase	PMA1	1	4.09657e-08	96.881	LSAIESLAGVEILCSDK(1)TGTLTK	3	-1.39	1
A0A1D8PJ01	362	K	Plasma membrane ATPase	PMA1	1	0.00294629	99.7	TGTLTK(1)NK	2	1.4249	1
A0A1D8PJ01	874	K	Plasma membrane ATPase	PMA1	1	0.000559542	128.81	KPQQHTDK(1)R	2	-0.2811	5
A0A1D8PJ01	414	K	Plasma membrane ATPase	PMA1	1	0.0114778	85.265	AK(1)AALPK(1)YK	2	0.34951	3
A0A1D8PJ01	151	K	Plasma membrane ATPase	PMA1	1	0.0058581	62.705	K(1)TLANSALVVR	2	0.96101	1
A0A1D8PJ01	10	K	Plasma membrane ATPase	PMA1	1	2.1795e-05	100.38	SATEPTNEK(1)VDK	2	0.33577	1
A0A1D8PJ01	405	K	Plasma membrane ATPase	PMA1	1	6.47535e-09	172.27	AFLK(1)SLINYPR	2	0.029022	2
A0A1D8PJ10	365	K	Uncharacterized protein	orf19.6160	1	0.000989918	120.77	KEEHEAK(1)EK	2	-0.71579	4
A0A1D8PJ10	538	K	Uncharacterized protein	orf19.6160	1	3.92882e-06	92.236	HESTDK(1)EVAELQELHDK	3	-0.41194	1
A0A1D8PJ10	549	K	Uncharacterized protein	orf19.6160	1	3.52458e-11	178.22	EVAELQELHDK(1)EK	3	0.43754	2
A0A1D8PJ10	593	K	Uncharacterized protein	orf19.6160	1	7.64526e-09	122.63	DILAAIDEK(1)VK	2	0.26326	2
A0A1D8PJ10	734	K	Uncharacterized protein	orf19.6160	1	0.00853823	59.198	STTTPSSAVK(1)K	2	0.58144	1
A0A1D8PJ10	77	K	Uncharacterized protein	orf19.6160	1	0.000715072	58.339	SVAPEAHTAALAAK(1)QQEIK	3	0.64769	1
A0A1D8PJ10	444	K	Uncharacterized protein	orf19.6160	1	7.70217e-06	132.56	IDTEEAEK(1)IAAR	2	1.6157	1
A0A1D8PJ10	264	K	Uncharacterized protein	orf19.6160	1	6.00978e-05	92.99	LNSLK(1)SNNPATLK	2	0.95216	1
A0A1D8PJ10	255	K	Uncharacterized protein	orf19.6160	1	0.0155832	54.191	AANEK(1)AELR	2	-1.1895	1
A0A1D8PJ10	616	K	Uncharacterized protein	orf19.6160	1	3.04906e-14	141.07	INSELPEHLREEVDEGK(1)IR	3	-0.3086	7
A0A1D8PJ10	147	K	Uncharacterized protein	orf19.6160	1	0.013877	65.465	INPEK(1)DIR	2	0.4095	1
A0A1D8PJ10	233	K	Uncharacterized protein	orf19.6160	1	0.0100585	47.47	HGAGFTDQVSSQK(1)R	3	1.556	1
A0A1D8PJ10	418	K	Uncharacterized protein	orf19.6160	1	0.000301462	105.03	DVEAK(1)HAEEK	2	0.16869	1
A0A1D8PJ10	356	K	Uncharacterized protein	orf19.6160	1	0.000140933	83.137	ELELQQLHEK(1)AK	3	-3.4943	1
A0A1D8PJ10	393	K	Uncharacterized protein	orf19.6160	1	1.64741e-06	116.81	AEDEK(1)YAEYQAGR	2	3.5304	2
A0A1D8PJ10	101	K	Uncharacterized protein	orf19.6160	1	3.65622e-11	149.97	GQEDPDASAAASNAK(1)R	2	0.81367	1
A0A1D8PJ10	178	K	Uncharacterized protein	orf19.6160	1	0.0244243	48.785	NSTK(1)SLSSR	2	-1.6436	1
A0A1D8PJ10	584	K	Uncharacterized protein	orf19.6160	0.796726	4.76466e-05	98.582	K(0.203)K(0.797)DILAAIDEK	2	0.6992	1
A0A1D8PJ13	784	K	Bifunctional hydroxyacyl-CoA dehydrogenase/enoyl-CoA hydratase	FOX2	1	0.00010318	98.156	SFATNPFPAPK(1)R	2	-0.17696	1
A0A1D8PJ13	820	K	Bifunctional hydroxyacyl-CoA dehydrogenase/enoyl-CoA hydratase	FOX2	1	5.17249e-05	82.925	NPLHIDPNFAK(1)GAK	3	-0.25026	1
A0A1D8PJ13	767	K	Bifunctional hydroxyacyl-CoA dehydrogenase/enoyl-CoA hydratase	FOX2	1	2.649e-05	108.72	NCQADNK(1)VYAER	2	-0.052952	1
A0A1D8PJ13	444	K	Bifunctional hydroxyacyl-CoA dehydrogenase/enoyl-CoA hydratase	FOX2	1	0.0187118	53.237	LAWPYFAEK(1)K	2	0.58678	1
A0A1D8PJ13	113	K	Bifunctional hydroxyacyl-CoA dehydrogenase/enoyl-CoA hydratase	FOX2	1	0.0150703	79.451	MTEK(1)DFK	2	-0.26461	1
A0A1D8PJ20	191	K	Proteasome endopeptidase complex	SCL1	1	0.00479448	79.07	TDAVK(1)GDWQK	2	-0.42241	1
A0A1D8PJ20	182	K	Proteasome endopeptidase complex	SCL1	1	0.0259071	48.568	QQEATTYLEK(1)K	2	-0.74866	1
A0A1D8PJ20	62	K	Proteasome endopeptidase complex	SCL1	1	0.00374316	59.155	LLDPK(1)TVSYIFK	2	1.1569	1
A0A1D8PJ25	451	K	Delta(24(24(1)))-sterol reductase	ERG4	1	0.0117	84.568	YGK(1)DWDR	2	0.43534	1
A0A1D8PJ25	378	K	Delta(24(24(1)))-sterol reductase	ERG4	1	9.68951e-05	79.471	TFPYLPYSDLVNPK(1)YIK	2	1.3584	1
A0A1D8PJ26	897	K	Alpha-ketoglutarate dehydrogenase	KGD1	1	0.000503703	76.073	ASLDDK(1)STAFIK	2	1.8556	1
A0A1D8PJ26	320	K	Alpha-ketoglutarate dehydrogenase	KGD1	1	4.32921e-14	125.79	KPNESIFSEFTGSK(1)EFDEGSGDVK	3	0.4333	1
A0A1D8PJ26	577	K	Alpha-ketoglutarate dehydrogenase	KGD1	1	1.15894e-13	118.04	SPK(1)ELATEVLPHLPTAVDEATLK	3	1.607	1
A0A1D8PJ26	515	K	Alpha-ketoglutarate dehydrogenase	KGD1	1	0.00100532	89.266	K(1)NSVIDIYEK	2	0.47174	1
A0A1D8PJ26	574	K	Alpha-ketoglutarate dehydrogenase	KGD1	1	0.000399251	72.898	EWLTTPWEDFK(1)SPK	2	3.6029	1
A0A1D8PJ35	572	K	Uncharacterized protein	orf19.2515	1	0.0304966	43.218	VK(1)YYHLGK	3	-0.020223	1
A0A1D8PJ73	61	K	Ali1p	ALI1	1	0.000830558	82.954	YK(1)VQIEELHK	2	-0.73973	1
A0A1D8PJ75	256	K	Bzz1p	BZZ1	1	6.25176e-11	147.12	EK(1)LHAIDQTIEQNNPK	3	-0.50456	1
A0A1D8PJ75	114	K	Bzz1p	BZZ1	1	0.00189129	62.861	EFQSK(1)IADNLITLK	2	-0.061733	1
A0A1D8PJ76	116	K	Uncharacterized protein	orf19.1697	1	0.000497267	75.088	CK(1)FSHDPNVGR	3	0.026635	1
A0A1D8PJ76	259	K	Uncharacterized protein	orf19.1697	1	0.00341883	96.367	WK(1)QEQTSK	2	0.52315	1
A0A1D8PJ95	877	K	Met18p (Fragment)	MET18	1	7.98238e-05	89.747	FTNNADFIESK(1)LK	2	-2.0759	1
A0A1D8PJ95	107	K	Met18p (Fragment)	MET18	1	0.00198338	82.261	SK(1)SIECLSK	2	0.02889	1
A0A1D8PJA6	367	K	Uncharacterized protein	orf19.1682	1	7.47292e-05	96.756	HPLIAQK(1)GAPGK	3	-0.86313	2
A0A1D8PJA6	71	K	Uncharacterized protein	orf19.1682	1	0.0228394	57.859	YVTSK(1)LAR	2	-2.0933	1
A0A1D8PJA6	314	K	Uncharacterized protein	orf19.1682	1	4.17758e-06	91.699	VQQLVWWK(1)LTNPDQVQR	2	-0.40149	2
A0A1D8PJA6	329	K	Uncharacterized protein	orf19.1682	1	0.000152637	88.987	LVINQK(1)IDPNAK	2	0.1153	1
A0A1D8PJB0	1021	K	Coatomer subunit alpha	orf19.1672	1	3.4272e-07	117.2	FK(1)ANNLEEAITTFR	2	0.069363	2
A0A1D8PJB0	617	K	Coatomer subunit alpha	orf19.1672	1	3.84171e-05	100.38	ALVNK(1)NFGEVLR	2	-0.40998	1
A0A1D8PJB1	191	K	Mitochondrial 37S ribosomal protein MRP1	orf19.1662	1	0.0273012	42.843	NLIINSAK(1)GIK	2	-3.2673	1
A0A1D8PJC1	21	K	Tom6p	TOM6	1	0.00895517	73.885	EEQSTFEK(1)IK	2	-0.039127	1
A0A1D8PJD2	79	K	Deoxyhypusine synthase	orf19.1626	1	1.99008e-20	165.1	HK(1)DTLEEHEQTGEFDDEGYQK	3	0.93222	2
A0A1D8PJD7	159	K	GTPase-activating protein	RNA1	1	0.00176954	73.327	IGGSLFK(1)LAK	2	1.0008	1
A0A1D8PJD7	227	K	GTPase-activating protein	RNA1	1	7.43122e-05	126.19	LVEQGLSNNK(1)K	2	0.14782	1
A0A1D8PJD7	230	K	GTPase-activating protein	RNA1	1	2.5504e-06	107.74	LK(1)VLDLQDNTITTR	2	0.57608	1
A0A1D8PJD7	313	K	GTPase-activating protein	RNA1	1	1.93661e-05	95.264	VLADAIASK(1)LPQLK	3	2.3038	4
A0A1D8PJE0	252	K	Metalloaminopeptidase	LAP41	1	0.00863393	51.162	NAPLYGK(1)HPLK	3	0.74284	2
A0A1D8PJE0	181	K	Metalloaminopeptidase	LAP41	1	0.0472681	52.403	LLVK(1)DGK	2	-2.1754	1
A0A1D8PJE0	45	K	Metalloaminopeptidase	LAP41	1	0.00774881	67.704	K(1)FTDDYYSK	2	1.2503	3
A0A1D8PJE0	292	K	Metalloaminopeptidase	LAP41	1	0.000466371	77.062	GGLNK(1)EFVFAPR	2	2.103	1
A0A1D8PJE0	91	K	Metalloaminopeptidase	LAP41	1	2.21011e-05	87.363	GFTYLPESK(1)SWADLK	2	1.339	1
A0A1D8PJE0	100	K	Metalloaminopeptidase	LAP41	1	0.00236028	108.74	AGK(1)YFTTR	2	0.31946	2
A0A1D8PJE0	491	K	Metalloaminopeptidase	LAP41	1	0.0139951	47.606	ATLGSK(1)DIGLGIK	2	-0.28363	1
A0A1D8PJF0	363	K	Uncharacterized protein	orf19.1632	1	0.000739744	69.815	NFFGDGK(1)GWGLK	2	-4.4904	1
A0A1D8PJF9	128	K	Acetolactate synthase	ILV2	1	0.00452889	114.02	FK(1)FVLPR	2	-0.50432	2
A0A1D8PJF9	611	K	Acetolactate synthase	ILV2	1	2.99557e-05	132.85	LAESMNVK(1)GIR	2	-0.50054	1
A0A1D8PJF9	314	K	Acetolactate synthase	ILV2	0.999978	0.00232656	48.968	KPIIYAGAGILNNEQGPK(1)LLK	3	0.50404	1
A0A1D8PJF9	622	K	Acetolactate synthase	ILV2	1	3.56592e-05	101.3	ITNQQELK(1)SGVK	2	1.5125	1
A0A1D8PJF9	407	K	Acetolactate synthase	ILV2	1	9.78816e-10	138.55	GGILHFEISPK(1)NINK	2	0.27379	1
A0A1D8PJG0	68	K	Cytochrome c oxidase subunit VII	COX7	1	0.000419995	70.685	HYQNTPK(1)PLWLR	3	1.2804	1
A0A1D8PJG1	146	K	Guanine nucleotide-binding protein subunit alpha	GPA2	1	8.00441e-05	81.409	VLLLGSGESGK(1)STIVK	2	3.0531	1
A0A1D8PJH2	6	K	Mitochondrial pyruvate carrier	orf19.252	1	0.00184397	96.009	K(1)FTDFLFSK	2	1.0402	1
A0A1D8PJH2	14	K	Mitochondrial pyruvate carrier	orf19.252	1	6.00381e-06	136.38	FTDFLFSK(1)QSLR	2	-0.91401	1
A0A1D8PJJ9	25	K	Stress-associated endoplasmic reticulum protein	orf19.242.2	1	0.014172	55.908	NTNQWGK(1)PK	2	2.4141	1
A0A1D8PJJ9	7	K	Stress-associated endoplasmic reticulum protein	orf19.242.2	1	0.00510115	84.498	ALQTPK(1)QR	2	-0.48771	1
A0A1D8PJK2	109	K	D-aminoacyl-tRNA deacylase	DTD2	1	0.00148228	61.42	AAK(1)GHHAVELYNK	3	-0.2364	1
A0A1D8PJL8	86	K	Purine nucleoside phosphorylase	PNP1	1	0.0171103	60.91	LVFGLIGK(1)K	2	-0.27898	1
A0A1D8PJP4	303	K	Alanine transaminase	ALT1	1	0.0101932	89.296	GK(1)FVSFK	2	-0.44798	1
A0A1D8PJP6	27	K	NEDD8 family protein	RUB1	1	0.00881797	74.376	IK(1)EMMEEK	2	3.6142	1
A0A1D8PJP6	22	K	NEDD8 family protein	RUB1	1	0.000429235	71.935	DMPLDVEPQDK(1)IIR	2	2.005	1
A0A1D8PJQ8	150	K	Uncharacterized protein	orf19.352	1	0.0659593	43.808	AEK(1)LFSK	2	-0.0069877	1
A0A1D8PJQ9	381	K	Sphinganine-1-phosphate aldolase	orf19.6951	1	0.0306307	40.278	YGFAPK(1)GSSIIMYR	2	-0.5135	1
A0A1D8PJR2	234	K	Gtt11p	GTT11	1	0.00860637	57.204	YIK(1)AQELVAK	2	2.0301	1
A0A1D8PJR2	227	K	Gtt11p	GTT11	1	0.0224503	40.278	EYPHLNQWAEDIK(1)K	3	-0.72022	1
A0A1D8PJR2	55	K	Gtt11p	GTT11	1	0.00174117	53.454	ELENVHPLGK(1)SPVIEVIDTK	3	1.1408	1
A0A1D8PJT8	80	K	Ubiquinol--cytochrome-c reductase subunit 6	orf19.913.2	1	0.00854534	43.955	TAACK(1)PFDHHFHECIER	5	-1.2114	1
A0A1D8PJT8	108	K	Ubiquinol--cytochrome-c reductase subunit 6	orf19.913.2	1	8.05563e-05	61.417	HYK(1)EDCIEEFFHLQHCVNDCVAPR	4	-1.3994	1
A0A1D8PJW9	356	K	Atf1p	ATF1	1	0.00203847	93.649	VFSWDLVK(1)K	2	-1.7254	2
A0A1D8PJX3	94	K	Cytochrome b-c1 complex subunit Rieske, mitochondrial	RIP1	1	0.00272999	62.081	VEVK(1)LGAIPEGK	2	0.20588	2
A0A1D8PJX3	132	K	Cytochrome b-c1 complex subunit Rieske, mitochondrial	RIP1	1	1.33192e-30	229.68	TADEIEEANQVDIK(1)TLR	2	1.0882	1
A0A1D8PJX3	102	K	Cytochrome b-c1 complex subunit Rieske, mitochondrial	RIP1	1	0.0050685	52.863	LGAIPEGK(1)NVIIK	2	-2.6119	1
A0A1D8PJX3	111	K	Cytochrome b-c1 complex subunit Rieske, mitochondrial	RIP1	1	0.000777565	111.95	WQGK(1)PVFIR	2	-0.32315	2
A0A1D8PJX3	107	K	Cytochrome b-c1 complex subunit Rieske, mitochondrial	RIP1	1	0.0254103	48.423	NVIIK(1)WQGK	2	-0.67757	1
A0A1D8PK11	123	K	RNA-binding protein	orf19.5917.3	1	0.0149223	48.568	GFATIVFK(1)SSK	2	3.5644	1
A0A1D8PK11	28	K	RNA-binding protein	orf19.5917.3	1	0.0419221	66.504	RPGAK(1)FGAK	2	-1.5674	1
A0A1D8PK11	186	K	RNA-binding protein	orf19.5917.3	1	0.000276371	117.81	IAAAK(1)NALNK	2	0.50905	2
A0A1D8PK11	126	K	RNA-binding protein	orf19.5917.3	1	0.00327151	63.091	SSK(1)FATAAVDK	2	0.73876	1
A0A1D8PK22	35	K	Ribosomal 40S subunit protein S15	RPS15	1	2.36878e-14	150.76	DLVEMPTEEFTK(1)LCGAR	3	0.83731	4
A0A1D8PK22	9	K	Ribosomal 40S subunit protein S15	RPS15	1	0.0242454	70.399	VDATAPK(1)K(1)R	2	2.2072	1
A0A1D8PK22	58	K	Ribosomal 40S subunit protein S15	RPS15	1	0.010594	102.98	PMGLIK(1)K	2	-0.71607	2
A0A1D8PK22	52	K	Ribosomal 40S subunit protein S15	RPS15	1	0.00250718	64.792	GLDSK(1)PMGLIK	2	1.7989	1
A0A1D8PK22	8	K	Ribosomal 40S subunit protein S15	RPS15	1	0.0112478	80.219	VDATAPK(1)K(1)R	2	2.2072	2
A0A1D8PK22	77	K	Ribosomal 40S subunit protein S15	RPS15	1	3.65864e-06	158.76	PAVVK(1)THLR	2	0.21997	6
A0A1D8PK22	18	K	Ribosomal 40S subunit protein S15	RPS15	1	0.000476517	93.843	QFSFK(1)GVDLK	2	0.76555	4
A0A1D8PK22	13	K	Ribosomal 40S subunit protein S15	RPS15	1	0.000303434	144.09	TFK(1)QFSFK	2	-0.10233	2
A0A1D8PK30	32	K	Ribosomal 60S subunit protein L35A	RPL35	1	0.000289673	112.89	QELATLK(1)VQK	2	0.39208	2
A0A1D8PK30	103	K	Ribosomal 60S subunit protein L35A	RPL35	1	8.87225e-09	168.3	FEASQETEK(1)AR	2	-0.55494	2
A0A1D8PK30	94	K	Ribosomal 60S subunit protein L35A	RPL35	1	6.54103e-08	158.52	LTK(1)FEASQETEK	2	1.9829	2
A0A1D8PK30	73	K	Ribosomal 60S subunit protein L35A	RPL35	1	0.052716	62.714	AFYAGK(1)K	2	1.2718	1
A0A1D8PK30	91	K	Ribosomal 60S subunit protein L35A	RPL35	1	6.54103e-08	158.52	K(1)LTK(1)FEASQETEK	2	-1.4189	1
A0A1D8PK30	78	K	Ribosomal 60S subunit protein L35A	RPL35	1	0.0130866	82.305	YIPK(1)DLR	2	1.2561	2
A0A1D8PK30	14	K	Ribosomal 60S subunit protein L35A	RPL35	1	1.96719e-08	152.16	SK(1)EQLESQLVELK	2	0.002486	1
A0A1D8PK40	104	K	Ribosomal protein L19	RPL19A	1	0.0629622	88.029	K(1)LLAK(1)YR	2	0.10343	1
A0A1D8PK40	128	K	Ribosomal protein L19	RPL19A	1	0.00441273	89.355	AAK(1)GNTFK	2	-2.7147	2
A0A1D8PK40	21	K	Ribosomal protein L19	RPL19A	1	1.50497e-15	165.16	K(1)VWLDPNETTEIANANSR	2	-0.80994	1
A0A1D8PK40	156	K	Ribosomal protein L19	RPL19A	1	0.0137099	77.533	ALK(1)EEAEAR	2	2.3921	1
A0A1D8PK40	146	K	Ribosomal protein L19	RPL19A	1	9.0287e-10	139.49	SLVEHIIAAK(1)AEALR	2	1.3374	3
A0A1D8PK40	108	K	Ribosomal protein L19	RPL19A	1	0.0629622	88.029	K(1)LLAK(1)YR	2	0.10343	1
A0A1D8PK40	80	K	Ribosomal protein L19	RPL19A	1	0.0128341	97.596	HMGYGK(1)R	2	-0.39084	1
A0A1D8PK40	114	K	Ribosomal protein L19	RPL19A	1	0.0329315	40.983	DAGK(1)IDK(1)HLYHNLYK	3	0.36871	1
A0A1D8PK40	135	K	Ribosomal protein L19	RPL19A	1	0.0647825	68.846	GNTFK(1)HK(1)R	2	1.517	1
A0A1D8PK40	52	K	Ribosomal protein L19	RPL19A	0.82691	0.000203694	75.764	NGTIVK(0.827)K(0.173)PETVHSR	4	-1.641	1
A0A1D8PK40	46	K	Ribosomal protein L19	RPL19A	1	0.000803153	108.57	LYK(1)NGTIVK	2	0.12265	2
A0A1D8PK40	125	K	Ribosomal protein L19	RPL19A	1	4.10117e-07	162.36	HLYHNLYK(1)AAK	2	0.96911	3
A0A1D8PK40	19	K	Ribosomal protein L19	RPL19A	1	1.35976e-05	146.11	LAASVIGVGK(1)R	2	-0.041585	2
A0A1D8PK40	117	K	Ribosomal protein L19	RPL19A	1	2.44587e-09	178.95	IDK(1)HLYHNLYK	2	0.70271	9
A0A1D8PK40	133	K	Ribosomal protein L19	RPL19A	1	0.0280795	68.846	GNTFK(1)HK(1)R	2	1.517	2
A0A1D8PK43	159	K	Ribosomal 60S subunit protein L18A	RPL18	1	7.10758e-06	152.34	HFGFGPHK(1)GK	2	-0.55811	3
A0A1D8PK43	50	K	Ribosomal 60S subunit protein L18A	RPL18	1	0.00101949	81.017	VILK(1)SLFLSK	2	0.14314	3
A0A1D8PK43	111	K	Ribosomal 60S subunit protein L18A	RPL18	1	0.00142387	123.72	FTAGAK(1)DR	2	-0.13147	1
A0A1D8PK43	8	K	Ribosomal 60S subunit protein L18A	RPL18	1	6.36728e-05	147.78	DHTSK(1)QHVR	2	0.053149	3
A0A1D8PK43	98	K	Ribosomal 60S subunit protein L18A	RPL18	1	5.61706e-07	125.82	LLEFPK(1)ATIAALR	3	-0.51921	3
A0A1D8PK43	116	K	Ribosomal 60S subunit protein L18A	RPL18	1	5.26994e-07	100.04	ILK(1)NGGEAITLDQLALR	3	0.49907	3
A0A1D8PK43	56	K	Ribosomal 60S subunit protein L18A	RPL18	1	4.4429e-06	95.236	SLFLSK(1)INRPPVSVSR	2	-0.51556	3
A0A1D8PK43	46	K	Ribosomal 60S subunit protein L18A	RPL18	1	0.000352716	83.862	TDAPFNK(1)VILK(1)SLFLSK	2	0.0021413	4
A0A1D8PK43	133	K	Ribosomal 60S subunit protein L18A	RPL18	1	2.14154e-05	137.89	APK(1)GQNTLIVR	2	0.14678	2
A0A1D8PK61	27	K	Ribosomal 40S subunit protein S19A	RPS19A	1	2.28079e-05	94.059	QGK(1)LEVPGYVDIVK	2	1.5325	1
A0A1D8PK61	84	K	Ribosomal 40S subunit protein S19A	RPS19A	1	0.000539843	138.37	LYGGAK(1)NR	2	0.96665	2
A0A1D8PK61	78	K	Ribosomal 40S subunit protein S19A	RPS19A	1	3.65433e-08	117.08	QVGVGALNK(1)LYGGAK	2	-0.95354	2
A0A1D8PK61	119	K	Ribosomal 40S subunit protein S19A	RPS19A	1	6.7875e-05	97.439	IGVLEISPK(1)GGR	2	-0.63323	2
A0A1D8PK61	92	K	Ribosomal 40S subunit protein S19A	RPS19A	1	7.21975e-06	91.657	GFRPHK(1)HVDASGSINR	3	-1.4472	1
A0A1D8PK61	69	K	Ribosomal 40S subunit protein S19A	RPS19A	1	3.65433e-08	117.08	K(1)QVGVGALNK(1)LYGGAK	2	-0.8813	4
A0A1D8PK61	103	K	Ribosomal 40S subunit protein S19A	RPS19A	1	0.00142941	132.08	K(1)CVQALQK	2	-0.22931	2
A0A1D8PK61	56	K	Ribosomal 40S subunit protein S19A	RPS19A	1	3.28996e-15	151.95	TSAGNDLPPQEAETWFYK(1)R	3	-0.87596	9
A0A1D8PK61	110	K	Ribosomal 40S subunit protein S19A	RPS19A	1	6.10453e-05	80.411	CVQALQK(1)IGVLEISPK	3	2.4259	2
A0A1D8PK65	371	K	Trifunctional fatty acid synthase subunit	FAS2	1	2.25438e-10	105.51	EASAVLQK(1)ELDLWEAEHGEFYAK	3	-0.51129	1
A0A1D8PK65	1706	K	Trifunctional fatty acid synthase subunit	FAS2	1	6.58906e-06	82.8	DK(1)APYSDELEQPVYLDPLAR	3	-3.7705	1
A0A1D8PK65	812	K	Trifunctional fatty acid synthase subunit	FAS2	1	5.66426e-15	115.67	K(1)TTDTRPAQCILPLSPNHGTFGFDGLYSESK	4	-1.1161	1
A0A1D8PK65	460	K	Trifunctional fatty acid synthase subunit	FAS2	1	3.99791e-09	115.57	FMQYHIDHCPEYK(1)GETYK	3	-1.0185	3
A0A1D8PK65	1854	K	Trifunctional fatty acid synthase subunit	FAS2	1	0.00479377	77.533	VILHGEAK(1)K	2	0.31202	1
A0A1D8PK65	1509	K	Trifunctional fatty acid synthase subunit	FAS2	1	0.00479377	77.533	K(1)QWGNSFYK	2	-1.9118	1
A0A1D8PK65	1679	K	Trifunctional fatty acid synthase subunit	FAS2	1	2.12673e-07	143.31	STYEEYATK(1)VSAR	2	-2.5618	1
A0A1D8PK65	550	K	Trifunctional fatty acid synthase subunit	FAS2	1	0.0338714	60.895	VYK(1)AISK	2	-0.12071	1
A0A1D8PK65	504	K	Trifunctional fatty acid synthase subunit	FAS2	1	2.58988e-07	123.1	VSAK(1)GNIEYEETQK	2	-0.11916	2
A0A1D8PK65	1090	K	Trifunctional fatty acid synthase subunit	FAS2	1	0.00205313	57.288	SK(1)YEEEILEHSGIR	3	0.81243	1
A0A1D8PK65	1085	K	Trifunctional fatty acid synthase subunit	FAS2	1	0.00636695	56.205	TQTPIDEK(1)DIK	2	-2.0261	1
A0A1D8PK65	1421	K	Trifunctional fatty acid synthase subunit	FAS2	1	0.00367331	56.514	SVPAPGK(1)GILTTAR	2	0.30144	1
A0A1D8PK65	579	K	Trifunctional fatty acid synthase subunit	FAS2	1	4.68588e-11	152.34	VVESSK(1)EIETEQLTK	2	3.3707	1
A0A1D8PK65	941	K	Trifunctional fatty acid synthase subunit	FAS2	1	0.0118033	91.626	DFTSK(1)LR	2	-0.51662	2
A0A1D8PK65	363	K	Trifunctional fatty acid synthase subunit	FAS2	1	0.00205385	70.412	EK(1)EASAVLQK	2	1.1097	1
A0A1D8PK65	715	K	Trifunctional fatty acid synthase subunit	FAS2	1	3.37437e-07	158.3	K(1)VTEYYQNMYAR	2	-0.63803	1
A0A1D8PK65	354	K	Trifunctional fatty acid synthase subunit	FAS2	1	1.10389e-05	108.47	YLQVDLNK(1)GAK	2	2.2511	2
A0A1D8PK65	1846	K	Trifunctional fatty acid synthase subunit	FAS2	1	0.00387645	53.308	DVNGAPK(1)VILHGEAK	2	2.4455	1
A0A1D8PK65	995	K	Trifunctional fatty acid synthase subunit	FAS2	1	1.05239e-05	105.19	FDFPTLK(1)SYDEIK	2	-0.02923	1
A0A1D8PK65	1752	K	Trifunctional fatty acid synthase subunit	FAS2	1	2.92565e-17	170.89	TIQSSQSYVGEVAQK(1)TAK	2	0.49877	1
A0A1D8PK65	1731	K	Trifunctional fatty acid synthase subunit	FAS2	1	0.0634402	58.716	K(1)LVFSDK	2	-0.75457	1
A0A1D8PK65	64	K	Trifunctional fatty acid synthase subunit	FAS2	1	8.3392e-08	137.8	AK(1)YESYDAALSLQR	2	-2.0486	1
A0A1D8PK65	809	K	Trifunctional fatty acid synthase subunit	FAS2	1	0.0124319	66.692	LLGAVK(1)SK	2	0.41845	2
A0A1D8PK65	1435	K	Trifunctional fatty acid synthase subunit	FAS2	1	3.33007e-08	103.87	EHHGNLK(1)YPSPLLNIEYR	4	0.97242	2
A0A1D8PK65	561	K	Trifunctional fatty acid synthase subunit	FAS2	1	0.00387572	93.143	DSK(1)LELQR	2	1.3923	2
A0A1D8PK65	396	K	Trifunctional fatty acid synthase subunit	FAS2	1	3.0282e-05	105.65	GIQPTFSALK(1)SR	2	1.0839	1
A0A1D8PK65	1762	K	Trifunctional fatty acid synthase subunit	FAS2	1	0.0261415	45.939	ALSSLNK(1)SSK	2	-1.3544	1
A0A1D8PK65	498	K	Trifunctional fatty acid synthase subunit	FAS2	1	0.0107863	87.435	ITGPK(1)TK	2	1.112	1
A0A1D8PK65	1077	K	Trifunctional fatty acid synthase subunit	FAS2	0.99999	1.92326e-06	89.353	GKPYSGWVDAK(1)TQTPIDEK	3	-1.0395	1
A0A1D8PK65	357	K	Trifunctional fatty acid synthase subunit	FAS2	1	0.0340238	60.799	GAK(1)SFIK	2	-0.16086	2
A0A1D8PK65	1175	K	Trifunctional fatty acid synthase subunit	FAS2	1	0.00136442	67.334	GATLYVPK(1)ALR	2	-0.82423	1
A0A1D8PK65	171	K	Trifunctional fatty acid synthase subunit	FAS2	1	8.23844e-05	104.9	KPLDAVPMTK(1)AIK	2	-0.98052	1
A0A1D8PK65	573	K	Trifunctional fatty acid synthase subunit	FAS2	1	0.00299738	59.75	VYEDLLK(1)VVESSK	2	-1.39	1
A0A1D8PK69	130	K	Uso6p	USO6	1	0.0311195	50.978	IK(1)ELQLSK	2	-2.2538	1
A0A1D8PK69	53	K	Uso6p	USO6	1	0.0515139	43.149	DK(1)LQVVEK	2	1.4903	1
A0A1D8PK71	112	K	Uncharacterized protein	orf19.5943.1	1	0.000117162	112.93	LQQGWGQSDK(1)R	2	0.17071	2
A0A1D8PK71	102	K	Uncharacterized protein	orf19.5943.1	1	0.000119736	111.94	K(1)LQQGWGQSDK	2	0.45699	1
A0A1D8PK71	65	K	Uncharacterized protein	orf19.5943.1	1	1.028e-05	127.85	SPTGNEAALK(1)NK	2	-1.678	1
A0A1D8PK71	262	K	Uncharacterized protein	orf19.5943.1	0.99913	0.02023	58.885	GAAK(0.001)PEVNDK(0.999)NFPSL	2	-3.9949	1
A0A1D8PK71	55	K	Uncharacterized protein	orf19.5943.1	1	0.0357467	46.34	K(1)SPTGNEAALK	2	1.5881	1
A0A1D8PK80	327	K	Bifunctional choline kinase/ethanolamine kinase	orf19.6966	1	0.00567297	82.716	YK(1)QWLFNK	2	-2.4462	1
A0A1D8PK85	52	K	Proteasome core particle subunit beta 1	PRE3	1	1.61084e-07	107.5	VTDK(1)LTQIHDTIYCCR	3	-1.0251	1
A0A1D8PK87	271	K	Dolichyl-diphosphooligosaccharide--protein glycosyltransferase subunit 1	OST1	1	0.00657514	100.74	IDWMK(1)GR	2	0.11238	1
A0A1D8PK87	314	K	Dolichyl-diphosphooligosaccharide--protein glycosyltransferase subunit 1	OST1	1	0.00233077	67.252	VVK(1)NHLLLSPR	2	-0.050301	2
A0A1D8PK87	347	K	Dolichyl-diphosphooligosaccharide--protein glycosyltransferase subunit 1	OST1	1	0.0120952	43.914	FLHK(1)LHDTSDEYIIK	3	-4.0961	1
A0A1D8PKA6	113	K	Peptidyl-prolyl cis-trans isomerase	orf19.6990	1	2.69248e-06	95.409	GGK(1)SIYGDSFNDENFILK	2	-0.35317	1
A0A1D8PKB4	199	K	Serine/threonine protein kinase	YCK2	1	0.00280878	100.84	TK(1)QHIPYR	2	-0.29138	2
A0A1D8PKB4	491	K	Serine/threonine protein kinase	YCK2	1	0.0035032	73.665	GFWSK(1)LCCH	2	-0.89079	1
A0A1D8PKB9	298	K	Branched-chain-amino-acid aminotransferase	BAT22	1	0.027553	40.725	LTIHEVK(1)ER	3	1.0994	1
A0A1D8PKB9	352	K	Branched-chain-amino-acid aminotransferase	BAT22	1	1.98273e-07	110.12	INDWIK(1)AIQYGDESFK	2	-0.75403	3
A0A1D8PKB9	280	K	Branched-chain-amino-acid aminotransferase	BAT22	1	0.000394639	78.964	SK(1)LPSDWTVNER	2	-3.6112	3
A0A1D8PKB9	278	K	Branched-chain-amino-acid aminotransferase	BAT22	1	0.00701278	59.84	DSTLELAK(1)SK	2	1.9897	1
A0A1D8PKB9	195	K	Branched-chain-amino-acid aminotransferase	BAT22	1	0.0131229	50.791	AWPK(1)GVGSYK	2	-1.2323	1
A0A1D8PKC3	130	K	Translation elongation factor EF1B gamma	CAM1	1	2.81092e-12	133.24	QVDDNSAYLAK(1)VVDIFEK	3	0.43108	3
A0A1D8PKC3	53	K	Translation elongation factor EF1B gamma	CAM1	1	0.000850623	74.841	IPAFIGPK(1)GFK	2	0.99423	2
A0A1D8PKC3	118	K	Translation elongation factor EF1B gamma	CAM1	1	0.000689103	72.705	VFQPLNGTIPYNK(1)K	2	3.0593	1
A0A1D8PKC3	80	K	Translation elongation factor EF1B gamma	CAM1	1	1.44017e-06	112.42	LLGK(1)NAVEYSQILR	3	0.46097	3
A0A1D8PKC3	119	K	Translation elongation factor EF1B gamma	CAM1	1	1.39364e-05	131.66	K(1)QVDDNSAYLAK	2	-0.50553	3
A0A1D8PKC3	22	K	Translation elongation factor EF1B gamma	CAM1	1	0.042219	55.604	ALVK(1)HFK	2	1.0936	1
A0A1D8PKC3	402	K	Translation elongation factor EF1B gamma	CAM1	1	4.73456e-14	144.68	FINNMFAWDEPVVVNGEK(1)R	2	0.12595	1
A0A1D8PKC3	18	K	Translation elongation factor EF1B gamma	CAM1	1	0.0307527	46.462	SLAPK(1)ALVK	2	0.41006	1
A0A1D8PKC3	29	K	Translation elongation factor EF1B gamma	CAM1	1	2.98517e-08	153.94	LDIK(1)LSDKDEAFNK	2	3.6524	2
A0A1D8PKC3	25	K	Translation elongation factor EF1B gamma	CAM1	1	0.00219974	130.27	HFK(1)LDIK	2	-0.17221	1
A0A1D8PKC3	251	K	Translation elongation factor EF1B gamma	CAM1	1	0.000182798	100.88	PK(1)HPLEALGK	3	0.067629	4
A0A1D8PKC3	261	K	Translation elongation factor EF1B gamma	CAM1	1	0.00872713	62.536	PK(1)NPLDEWK	2	0.46632	1
A0A1D8PKC3	39	K	Translation elongation factor EF1B gamma	CAM1	1	1.15053e-18	146.33	LSDKDEAFNK(1)AFPLNK	2	-0.62627	2
A0A1D8PKC3	298	K	Translation elongation factor EF1B gamma	CAM1	1	6.88143e-05	79.837	NQYDPEEWSLWK(1)VDYK	3	0.34304	3
A0A1D8PKC3	259	K	Translation elongation factor EF1B gamma	CAM1	1	0.000577179	89.827	HPLEALGK(1)PK	2	0.13766	2
A0A1D8PKC3	268	K	Translation elongation factor EF1B gamma	CAM1	1	6.50809e-05	155.75	NPLDEWK(1)R	2	0.0087561	6
A0A1D8PKC3	249	K	Translation elongation factor EF1B gamma	CAM1	1	2.15157e-13	140.8	EAAAPAASEEPAPAPK(1)PK	2	0.63632	1
A0A1D8PKC3	137	K	Translation elongation factor EF1B gamma	CAM1	1	0.00436133	105.14	VVDIFEK(1)R	2	0.65218	3
A0A1D8PKC3	231	K	Translation elongation factor EF1B gamma	CAM1	0.952146	0.00170501	126.66	KDAAAAPK(0.952)K(0.048)K	2	-0.98734	2
A0A1D8PKC3	409	K	Translation elongation factor EF1B gamma	CAM1	1	0.00134132	90.709	EIADGK(1)VFK	1	-0.41914	6
A0A1D8PKC3	45	K	Translation elongation factor EF1B gamma	CAM1	1	3.99953e-08	144.57	AFPLNK(1)IPAFIGPK	2	0.13853	2
A0A1D8PKC3	171	K	Translation elongation factor EF1B gamma	CAM1	1	1.59749e-06	150.04	GFDFLFGK(1)EWR	2	-0.47203	2
A0A1D8PKC9	160	K	Dynamin-related GTPase	DNM1	1	0.000880157	82.445	IAGQNK(1)GISR	2	2.3461	1
A0A1D8PKD0	70	K	Uncharacterized protein	orf19.7368	1	0.000343802	80.312	QVNAASAK(1)EGGR	2	0.86898	1
A0A1D8PKD2	298	K	Phosphopantothenoylcysteine decarboxylase complex subunit	orf19.7378	1	0.00528629	109.11	VK(1)LIVNK	2	2.0687	1
A0A1D8PKD3	486	K	Nucleolar GTP-binding protein 1	NOG1	1	0.0527676	49.59	EK(1)AQWIR	2	-0.98146	1
A0A1D8PKD3	144	K	Nucleolar GTP-binding protein 1	NOG1	1	0.000343882	80.31	LK(1)DPFVYLEQVR	2	0.49464	1
A0A1D8PKE2	470	K	Mitogen-activated protein kinase kinase	PBS2	1	0.0078894	64.121	GK(1)ETNLAQTVK	2	-0.76333	1
A0A1D8PKE2	320	K	Mitogen-activated protein kinase kinase	PBS2	1	0.00948514	72.607	DK(1)HNIIHR	2	0.83788	2
A0A1D8PKG5	376	K	Uncharacterized protein	orf19.7422	1	0.0514045	52.482	K(1)ATTVWDK	2	1.4126	1
A0A1D8PKH4	931	K	FG-nucleoporin	orf19.7433	1	6.88842e-05	112.94	SK(1)LELQGEQQK	2	3.2522	1
A0A1D8PKH4	815	K	FG-nucleoporin	orf19.7433	1	0.00780214	60.161	K(1)AVTLGSTSQK	2	0.52934	1
A0A1D8PKH4	1059	K	FG-nucleoporin	orf19.7433	1	0.00644265	51.359	LPILDPK(1)SEIVK	2	0.85937	1
A0A1D8PKI3	91	K	Acetyltransferase	orf19.7437	1	0.000113702	65.833	DNLNHLPFTEK(1)DGGAWENYER	3	-0.97047	1
A0A1D8PKI3	58	K	Acetyltransferase	orf19.7437	1	0.0052478	109.36	DK(1)EDFVK	2	-0.71781	1
A0A1D8PKJ3	710	K	E1 ubiquitin-activating protein	UBA1	1	0.00920019	51.726	TSTGAPFWSGPK(1)R	2	-1.0998	1
A0A1D8PKJ3	486	K	E1 ubiquitin-activating protein	UBA1	1	0.00786117	98.582	PK(1)DVGK(1)NK	2	-0.86704	1
A0A1D8PKJ3	492	K	E1 ubiquitin-activating protein	UBA1	1	5.77329e-19	182.76	NK(1)SDVAALAVQQMNPDLK	2	1.551	2
A0A1D8PKJ3	347	K	E1 ubiquitin-activating protein	UBA1	1	0.000306047	101.97	YLK(1)ELFYQAR	2	-1.003	1
A0A1D8PKJ3	429	K	E1 ubiquitin-activating protein	UBA1	1	0.000677913	85.807	AFQEK(1)IANLK	2	-0.27085	1
A0A1D8PKJ3	606	K	E1 ubiquitin-activating protein	UBA1	1	0.0106337	46.704	SFPNK(1)IDHTIAWAK	3	1.486	1
A0A1D8PKJ3	474	K	E1 ubiquitin-activating protein	UBA1	1	1.62665e-21	204.82	IFITDNDSIEK(1)SNLNR	2	-0.11527	1
A0A1D8PKJ3	851	K	E1 ubiquitin-activating protein	UBA1	1	1.20712e-09	135.72	ALNYGIEIADAHK(1)TK	2	-0.33337	2
A0A1D8PKJ3	885	K	E1 ubiquitin-activating protein	UBA1	1	7.48393e-05	96.745	VVDGK(1)DDIEQYK	2	0.88963	2
A0A1D8PKJ3	508	K	E1 ubiquitin-activating protein	UBA1	1	0.00156639	58.339	SDVAALAVQQMNPDLK(1)GK	2	1.9145	1
A0A1D8PKJ3	490	K	E1 ubiquitin-activating protein	UBA1	1	0.00786117	98.582	PK(1)DVGK(1)NK	2	-0.86704	1
A0A1D8PKJ3	29	K	E1 ubiquitin-activating protein	UBA1	1	0.000200964	84.169	QLYVLGK(1)EAMLK	2	1.0967	1
A0A1D8PKJ4	403	K	Saccharopine dehydrogenase (NADP+, L-glutamate-forming)	LYS9	1	8.87276e-07	94.45	LVGVPCAVATK(1)QILSGELSK	2	2.9212	2
A0A1D8PKJ4	104	K	Saccharopine dehydrogenase (NADP+, L-glutamate-forming)	LYS9	1	0.00820052	48.376	NVVTTSYINPQLK(1)ALEK	2	-1.5444	1
A0A1D8PKJ4	303	K	Saccharopine dehydrogenase (NADP+, L-glutamate-forming)	LYS9	1	0.00643951	80.684	INQLTK(1)FK	2	0.085415	1
A0A1D8PKJ4	91	K	Saccharopine dehydrogenase (NADP+, L-glutamate-forming)	LYS9	1	1.52985e-06	114.7	K(1)NVVTTSYINPQLK	2	0.93903	1
A0A1D8PKJ4	305	K	Saccharopine dehydrogenase (NADP+, L-glutamate-forming)	LYS9	1	0.001269	92.201	FK(1)SPEDQER	2	-0.04076	2
A0A1D8PKJ4	287	K	Saccharopine dehydrogenase (NADP+, L-glutamate-forming)	LYS9	1	1.74734e-15	153.36	ALAELVGAK(1)SSSEQDIIDK	2	-0.83278	3
A0A1D8PKJ4	434	K	Saccharopine dehydrogenase (NADP+, L-glutamate-forming)	LYS9	1	0.00848692	57.401	DK(1)YDIYLVEK	2	-0.53275	1
A0A1D8PKJ4	4	K	Saccharopine dehydrogenase (NADP+, L-glutamate-forming)	LYS9	1	0.00126906	69.641	K(1)VLLLGSGFVAK	2	0.017925	1
A0A1D8PKJ4	278	K	Saccharopine dehydrogenase (NADP+, L-glutamate-forming)	LYS9	1	6.77123e-28	232.17	PGPWNK(1)ALAELVGAK	2	1.0907	1
A0A1D8PKJ4	141	K	Saccharopine dehydrogenase (NADP+, L-glutamate-forming)	LYS9	1	6.1701e-09	134.3	TIEEVHK(1)AGGK	2	0.13418	2
A0A1D8PKJ4	297	K	Saccharopine dehydrogenase (NADP+, L-glutamate-forming)	LYS9	1	4.49837e-07	101.05	SSSEQDIIDK(1)INQLTK	3	-0.72289	2
A0A1D8PKJ5	355	K	Uncharacterized protein	orf19.7450	1	0.00344514	62.705	NLGDGK(1)EIWVR	2	-0.11238	1
A0A1D8PKJ8	223	K	Uncharacterized protein	orf19.6828	1	0.00500717	85.161	SAQLK(1)TLR	2	0.057322	1
A0A1D8PKK1	18	K	Translocon subunit	orf19.6828.1	1	4.81813e-08	110.6	LTEVPVEFFK(1)DGSAFVK	2	0.027845	2
A0A1D8PKK1	37	K	Translocon subunit	orf19.6828.1	1	0.0187267	74.191	EYLK(1)IIR	2	-0.64759	1
A0A1D8PKL0	190	K	Peptidyl-prolyl cis-trans isomerase (Fragment)	CYP5	1	0.00337189	67.08	GDRPVK(1)EIK	3	-3.079	1
A0A1D8PKL0	181	K	Peptidyl-prolyl cis-trans isomerase (Fragment)	CYP5	1	8.33393e-07	127.71	DVVDYIENVK(1)TGR	2	-0.17351	1
A0A1D8PKL0	48	K	Peptidyl-prolyl cis-trans isomerase (Fragment)	CYP5	1	5.94441e-08	141.54	VYFDVEEDGK(1)SIGR	2	-2.1387	2
A0A1D8PKL0	126	K	Peptidyl-prolyl cis-trans isomerase (Fragment)	CYP5	1	7.37608e-06	123.95	FDDENFELK(1)HDR	3	-0.022791	1
A0A1D8PKM5	65	K	Phosphatidyl-N-methylethanolamine N-methyltransferase	OPI3	1	0.000376531	87.568	LEYK(1)THFLTK	3	0.59268	1
A0A1D8PKP3	90	K	Cornichon family protein	orf19.6787	1	4.41284e-07	105.14	FYNK(1)NHLLDATEIFR	3	0.26143	2
A0A1D8PKV4	448	K	Fum12p	FUM12	1	0.00184411	66.267	IGYDAASK(1)VAK	2	1.2641	2
A0A1D8PKV4	77	K	Fum12p	FUM12	1	0.052716	62.714	AFGILK(1)K	2	2.4636	1
A0A1D8PKV4	284	K	Fum12p	FUM12	1	0.000148095	89.44	LTGFPFK(1)TAPNK	2	2.2422	1
A0A1D8PKV4	199	K	Fum12p	FUM12	1	3.10432e-05	132.32	DSLQAK(1)AEEFK	2	-1.4424	1
A0A1D8PKV4	451	K	Fum12p	FUM12	1	0.00864188	94.163	VAK(1)NAHK	2	0.97274	1
A0A1D8PKV4	270	K	Fum12p	FUM12	1	0.000291097	81.709	GWDSK(1)VAEEVSR	2	-0.26161	1
A0A1D8PKV6	760	K	FG-nucleoporin	NUP159	1	0.0134488	81.784	EK(1)LNNVR	2	-2.1628	1
A0A1D8PKV6	105	K	FG-nucleoporin	NUP159	1	0.0302201	63.21	NK(1)DYSFR	2	2.537	1
A0A1D8PKW2	327	K	Fructose 1,6-bisphosphate 1-phosphatase	FBP1	1	0.0497834	50.898	YLK(1)HVPK	2	-2.5808	1
A0A1D8PKW2	306	K	Fructose 1,6-bisphosphate 1-phosphatase	FBP1	1	2.26863e-05	111.79	ILDILPK(1)GIHDK	2	0.95268	2
A0A1D8PKW2	319	K	Fructose 1,6-bisphosphate 1-phosphatase	FBP1	1	0.000746221	67.234	SSIVLGSK(1)GEVEK	2	-0.7153	1
A0A1D8PKW2	214	K	Fructose 1,6-bisphosphate 1-phosphatase	FBP1	1	4.51864e-36	232.62	LPDTK(1)NIYSLNEGYSNK	2	-0.26336	1
A0A1D8PKW2	311	K	Fructose 1,6-bisphosphate 1-phosphatase	FBP1	1	9.03925e-05	88.009	GIHDK(1)SSIVLGSK	2	-0.34551	3
A0A1D8PKW5	144	K	Uncharacterized protein	orf19.6189	1	0.0148494	55.084	SILAHPK(1)SK	2	-0.6265	1
A0A1D8PKW5	97	K	Uncharacterized protein	orf19.6189	1	0.0109222	48.885	LK(1)DPQESAQVIEK	2	0.3438	1
A0A1D8PKX3	319	K	V-type proton ATPase subunit	orf19.364	1	0.00647191	101.41	SK(1)EQEIR	2	1.3886	1
A0A1D8PKY7	237	K	Histidine biosynthesis trifunctional protein	HIS4	1	0.00444399	123.42	RDELWYK(1)GK	2	-1.0742	3
A0A1D8PKY7	436	K	Histidine biosynthesis trifunctional protein	HIS4	1	0.00681487	60.167	LVLPIIEK(1)VK	2	0.0823	1
A0A1D8PKY7	498	K	Histidine biosynthesis trifunctional protein	HIS4	1	0.000419611	96.113	FHAAQLPK(1)EK	2	0.66601	1
A0A1D8PKY7	328	K	Histidine biosynthesis trifunctional protein	HIS4	1	0.000178538	86.405	LK(1)EELDELIEAK	2	-0.80836	1
A0A1D8PKY7	321	K	Histidine biosynthesis trifunctional protein	HIS4	1	0.0129499	49.448	LFDDEK(1)LLIAK	2	2.2596	1
A0A1D8PKY7	314	K	Histidine biosynthesis trifunctional protein	HIS4	1	0.000178055	93.766	LENAPEVSYTK(1)R	2	0.12934	1
A0A1D8PKY7	500	K	Histidine biosynthesis trifunctional protein	HIS4	1	5.47672e-09	119.04	EK(1)VMTVETSPGVYCSR	2	-0.61093	1
A0A1D8PKY7	550	K	Histidine biosynthesis trifunctional protein	HIS4	1	4.27722e-05	83.511	VAGCK(1)NIIVASPPSR	2	-0.066738	1
A0A1D8PKZ3	159	K	ATP-dependent RNA helicase	SUB2	1	0.00110026	72.272	TDVFYGGTPIK(1)R	2	-0.35255	1
A0A1D8PKZ3	197	K	ATP-dependent RNA helicase	SUB2	1	9.93706e-05	82.529	LNNVK(1)SFVIDECDK	2	0.94535	1
A0A1D8PKZ3	189	K	ATP-dependent RNA helicase	SUB2	1	0.00012029	93.096	LHALVEEK(1)AIR	3	-0.15533	2
A0A1D8PKZ3	57	K	ATP-dependent RNA helicase	SUB2	1	0.00119653	79.201	DFLLK(1)PELLR	2	0.75193	1
A0A1D8PKZ3	390	K	ATP-dependent RNA helicase	SUB2	1	1.42252e-05	97.065	FGTK(1)GLAVSFVSSK	2	0.53094	1
A0A1D8PKZ3	168	K	ATP-dependent RNA helicase	SUB2	1	5.4366e-12	164.93	NK(1)DTCPHIVVATPGR	2	1.2432	3
A0A1D8PKZ3	340	K	ATP-dependent RNA helicase	SUB2	1	0.0256819	66.087	SFK(1)EFNK	2	-0.51127	2
A0A1D8PKZ3	148	K	ATP-dependent RNA helicase	SUB2	1	1.94719e-10	119.96	YMPDVK(1)TDVFYGGTPIK	2	-0.87071	1
A0A1D8PKZ9	468	K	ATP synthase subunit beta	ATP2	1	0.00072264	117.7	SFK(1)DVLEGK	2	-0.33102	2
A0A1D8PKZ9	498	K	ATP synthase subunit beta	ATP2	1	0.0128236	57.55	AEK(1)LAAESN	2	3.3206	1
A0A1D8PKZ9	228	K	ATP synthase subunit beta	ATP2	1	1.26943e-08	121.13	EMK(1)ETGVINLEGDSK	2	-0.21163	2
A0A1D8PKZ9	138	K	ATP synthase subunit beta	ATP2	1	0.00465584	87.639	GPIECK(1)EK	2	1.1542	1
A0A1D8PKZ9	465	K	ATP synthase subunit beta	ATP2	1	0.000621695	121.73	LQDTVK(1)SFK	2	1.0884	3
A0A1D8PKZ9	380	K	ATP synthase subunit beta	ATP2	1	4.67042e-18	173.87	GISELGIYPAVDPLDSK(1)SR	3	-0.24702	6
A0A1D8PL01	242	K	Zinc metalloprotease	STE24	1	6.94151e-05	112.59	TAIEK(1)LALEQK	2	1.4469	1
A0A1D8PL01	438	K	Zinc metalloprotease	STE24	1	0.00720408	54.343	LSALGYVSK(1)VK	2	0.53242	1
A0A1D8PL02	50	K	F1F0 ATP synthase subunit e	orf19.5660.1	1	6.52898e-05	115.29	LIQQAK(1)AEYAR	2	-3.412	2
A0A1D8PL02	44	K	F1F0 ATP synthase subunit e	orf19.5660.1	1	0.000406955	96.618	QEEK(1)LIQQAK	2	-0.50063	1
A0A1D8PL02	31	K	F1F0 ATP synthase subunit e	orf19.5660.1	1	2.14008e-06	109.47	FSVDSAFK(1)AEQAAK	2	-0.35372	2
A0A1D8PL06	307	K	Type 2C protein phosphatase	PTC7	1	0.0251421	66.429	FVK(1)EVVK	2	-0.51367	1
A0A1D8PL06	41	K	Type 2C protein phosphatase	PTC7	1	0.00854674	50.286	SYWGGYGK(1)GSAR	2	0.033137	1
A0A1D8PL12	161	K	Uncharacterized protein	orf19.5671	1	6.30473e-07	137.73	APQSFQNLEDFK(1)K	2	-2.2467	1
A0A1D8PL12	642	K	Uncharacterized protein	orf19.5671	1	7.54857e-09	126.77	VLVNK(1)TFIEDLGQSK	2	0.78278	1
A0A1D8PL12	531	K	Uncharacterized protein	orf19.5671	1	0.00102706	67.252	K(1)VLHHEEPTVR	3	1.078	1
A0A1D8PL14	35	K	Ornithine-oxo-acid transaminase	CAR2	1	1.22138e-05	62.295	YSAHNYHPLPVVFSK(1)AEGAHVWDPEGK	4	-1.3287	2
A0A1D8PL14	387	K	Ornithine-oxo-acid transaminase	CAR2	1	0.00504457	48.216	TAWDLCLLMK(1)NHGVLAK	3	1.6169	1
A0A1D8PL14	394	K	Ornithine-oxo-acid transaminase	CAR2	1	5.72069e-07	101.53	NHGVLAK(1)PTHDNIIR	3	-0.72781	1
A0A1D8PL15	271	K	D-arabinose 1-dehydrogenase (NAD(P)(+))	orf19.5665	1	0.0639418	44.692	EWLFK(1)YK	2	-0.70401	1
A0A1D8PL18	6	K	Uncharacterized protein	orf19.371	1	0.000236407	96.229	MDHNYK(1)LALK	2	1.2657	1
A0A1D8PL37	305	K	Histidinol-phosphate transaminase	HIS5	1	0.0137422	56.432	LLSLK(1)YVGR	2	-0.25621	1
A0A1D8PL68	7	K	Rpl40bp	RPL40B	1	0.000148195	89.43	MIEPSLK(1)ALASK	2	-0.99339	1
A0A1D8PL68	17	K	Rpl40bp	RPL40B	1	7.43503e-05	147.2	YNCEK(1)SICR	2	-0.29708	2
A0A1D8PL68	12	K	Rpl40bp	RPL40B	1	0.000253583	120.27	ALASK(1)YNCEK	2	-3.9051	1
A0A1D8PL85	6	K	Aspartate aminotransferase	AAT22	1	0.0027734	101.46	SK(1)FTHLTK	2	-0.39187	1
A0A1D8PL85	170	K	Aspartate aminotransferase	AAT22	1	0.0219269	66.299	K(1)TLIEAPK	2	1.5068	1
A0A1D8PL99	131	K	40S ribosomal protein S6	RPS6A	1	5.96065e-15	163.51	QGDNEIEGLTDTTVPK(1)R	3	0.53514	3
A0A1D8PL99	167	K	40S ribosomal protein S6	RPS6A	1	0.0017119	113.93	GDK(1)TYTK(1)APK	2	0.52644	2
A0A1D8PL99	79	K	40S ribosomal protein S6	RPS6A	1	0.00017423	87.184	LLLSK(1)GHSCYR	3	0.091621	1
A0A1D8PL99	143	K	40S ribosomal protein S6	RPS6A	1	0.0170851	89.752	K(1)FFGLTK(1)EDDVR	2	1.5455	3
A0A1D8PL99	174	K	40S ribosomal protein S6	RPS6A	1	0.00472903	83.309	TYTK(1)APK(1)IQR	2	0.38778	1
A0A1D8PL99	46	K	40S ribosomal protein S6	RPS6A	1	1.47873e-34	223.5	MGQEVEGDSVGDEFK(1)GYIFK	3	-2.9846	5
A0A1D8PL99	214	K	40S ribosomal protein S6	RPS6A	1	5.14144e-07	140.14	DAAAEYAQLLAK(1)R	2	0.62867	2
A0A1D8PL99	23	K	40S ribosomal protein S6	RPS6A	1	4.10185e-05	115	SIDIDDEHK(1)LR	2	-0.18954	9
A0A1D8PL99	149	K	40S ribosomal protein S6	RPS6A	1	3.99414e-05	128.01	K(1)FFGLTK(1)EDDVR	2	1.5455	3
A0A1D8PL99	64	K	40S ribosomal protein S6	RPS6A	1	0.00297349	51.771	QGFPMK(1)QGVMHPTR	3	-1.1497	1
A0A1D8PL99	51	K	40S ribosomal protein S6	RPS6A	1	1.33033e-05	122.33	GYIFK(1)ITGGNDK	2	-0.5701	1
A0A1D8PL99	58	K	40S ribosomal protein S6	RPS6A	1	2.26233e-07	142.83	ITGGNDK(1)QGFPMK	2	-2.4408	3
A0A1D8PL99	14	K	40S ribosomal protein S6	RPS6A	1	0.00725067	46.415	LNISYPANGTQK(1)SIDIDDEHK	3	-1.2809	1
A0A1D8PL99	164	K	40S ribosomal protein S6	RPS6A	1	0.0409399	55.04	EVTK(1)GDK(1)TYTK	2	-2.8262	1
A0A1D8PL99	196	K	40S ribosomal protein S6	RPS6A	1	0.00624831	81.191	VK(1)NAQQQR	2	0.57321	1
A0A1D8PL99	171	K	40S ribosomal protein S6	RPS6A	1	0.0017119	113.93	TYTK(1)APK(1)IQR	2	0.38778	3
A0A1D8PLB7	212	K	Acetolactate synthase regulatory subunit	ILV6	1	0.00146711	60.345	QK(1)HIHLDHISTLTK	4	-0.33079	1
A0A1D8PLB7	73	K	Acetolactate synthase regulatory subunit	ILV6	1	2.1513e-06	66.294	APPK(1)QHVLNCLVQNEPGVLSGVSGTLAAR	3	1.1203	1
A0A1D8PLB7	224	K	Acetolactate synthase regulatory subunit	ILV6	1	4.24549e-06	91.076	HIHLDHISTLTK(1)QFGGK	4	0.064989	1
A0A1D8PLC3	410	K	Putative tubulin tyrosine ligase	orf19.4621	1	0.0312673	62.546	NPK(1)SILK	2	0.098512	2
A0A1D8PLC9	149	K	60S ribosomal protein L20	RPL20B	1	0.000490876	105.52	DLK(1)FPLPHR	3	-0.37934	4
A0A1D8PLC9	131	K	60S ribosomal protein L20	RPL20B	1	8.07195e-05	105.2	VVELEK(1)TDDVK	2	0.69041	1
A0A1D8PLC9	161	K	60S ribosomal protein L20	RPL20B	1	0.00126393	69.721	K(1)LFQATAPTTFY	2	-0.0012676	2
A0A1D8PLC9	146	K	60S ribosomal protein L20	RPL20B	1	0.00486901	86.136	QFLTK(1)DLK	2	0.22421	1
A0A1D8PLC9	47	K	60S ribosomal protein L20	RPL20B	1	0.000275643	117.89	YWYFLQK(1)LHK	2	0.73054	5
A0A1D8PLC9	38	K	60S ribosomal protein L20	RPL20B	1	1.49112e-05	119.39	IFAPNTVVAK(1)SR	2	2.1877	1
A0A1D8PLC9	92	K	60S ribosomal protein L20	RPL20B	1	0.000260765	89.301	SGIHNMYK(1)EYR	3	-0.8602	2
A0A1D8PLC9	73	K	60S ribosomal protein L20	RPL20B	1	1.73392e-07	168.27	VK(1)TFGIWLR	2	0.55723	3
A0A1D8PLC9	141	K	60S ribosomal protein L20	RPL20B	1	0.00145362	88.392	QYVK(1)QFLTK	2	0.26302	1
A0A1D8PLC9	125	K	60S ribosomal protein L20	RPL20B	1	0.0124494	45.28	SIHILK(1)VVELEK	3	-0.36506	1
A0A1D8PLC9	23	K	60S ribosomal protein L20	RPL20B	1	0.0004172	72.321	NLPTESVPEPK(1)LFR	2	1.0499	1
A0A1D8PLD7	65	K	Uncharacterized protein	orf19.4609	1	5.70567e-05	81.656	YNNVLLVADAISK(1)EGYK	2	-0.46199	1
A0A1D8PLE6	119	K	Uncharacterized protein	orf19.4639	1	0.0280795	64.567	LFENK(1)EK	2	0.95659	1
A0A1D8PLE6	94	K	Uncharacterized protein	orf19.4639	1	1.11604e-07	133.47	EK(1)ETEVDGDIDSIK	2	-0.79696	2
A0A1D8PLF1	81	K	Dpm3p	DPM3	1	0.00701109	54.772	IQIEEAK(1)DFYK	2	-1.6204	1
A0A1D8PLH1	45	K	Protein transporter	TIM10	1	0.0002205	80.746	CINK(1)SYNEADISK	2	2.4902	1
A0A1D8PLI2	276	K	Isopentenyl-diphosphate delta-isomerase	IDI1	1	4.0249e-08	101.9	WWDNLDNLDQFK(1)DEEIHR	3	-0.17065	2
A0A1D8PLI2	192	K	Isopentenyl-diphosphate delta-isomerase	IDI1	1	1.34947e-05	101.3	IHYK(1)SPSGDESSK	2	-1.3764	2
A0A1D8PLI2	232	K	Isopentenyl-diphosphate delta-isomerase	IDI1	1	0.000387821	83.226	DFK(1)YVSADELK	2	2.1678	1
A0A1D8PLI2	157	K	Isopentenyl-diphosphate delta-isomerase	IDI1	1	0.00506002	52.891	DVNNLTNAVK(1)GAK	2	3.037	1
A0A1D8PLJ3	3	K	Superoxide dismutase [Cu-Zn]	SOD1	1	0.00211106	113.14	VK(1)AVAVVR	2	0.29646	2
A0A1D8PLJ3	70	K	Superoxide dismutase [Cu-Zn]	SOD1	1	3.46469e-06	62.405	GFHIHQFGDNTNGCTSAGPHFNPFGK(1)QHGAPEDDER	5	0.42931	1
A0A1D8PLJ3	97	K	Superoxide dismutase [Cu-Zn]	SOD1	1	1.12477e-29	211.43	HVGDLGNISTDGNGVAK(1)GTK	2	1.4052	4
A0A1D8PLJ3	129	K	Superoxide dismutase [Cu-Zn]	SOD1	1	1.29139e-65	287.91	TIVVHAGTDDYGK(1)GGFEDSK	3	-0.50733	8
A0A1D8PLJ3	136	K	Superoxide dismutase [Cu-Zn]	SOD1	1	3.80937e-26	216.54	GGFEDSK(1)TTGHAGAR	3	0.091401	2
A0A1D8PLJ3	106	K	Superoxide dismutase [Cu-Zn]	SOD1	1	8.69604e-05	139.43	QDLLIK(1)LIGK	2	0.1134	2
A0A1D8PLJ3	100	K	Superoxide dismutase [Cu-Zn]	SOD1	1	0.0331056	45.598	GTK(1)QDLLIK	2	0.65927	1
A0A1D8PLJ3	110	K	Superoxide dismutase [Cu-Zn]	SOD1	1	0.01139	52.6	LIGK(1)DSILGR	2	2.9791	1
A0A1D8PLK1	123	K	Proteasome core particle subunit beta 6	orf19.2755	1	0.000496226	111.46	YIQQLLYGK(1)R	2	-0.034523	1
A0A1D8PLK1	92	K	Proteasome core particle subunit beta 6	orf19.2755	1	0.00157625	85.862	FK(1)QSLIWYK	2	-0.25687	1
A0A1D8PLK1	190	K	Proteasome core particle subunit beta 6	orf19.2755	1	1.42742e-05	120.55	NQFVPGTDGK(1)EK	2	-0.98297	3
A0A1D8PLM5	60	K	Negative cofactor 2 transcription regulator complex subunit	HFL2	1	0.00121461	81.915	IK(1)THFPAAR	2	1.4184	3
A0A1D8PLN1	216	K	rRNA-processing protein	SAS10	1	0.0371531	58.815	NK(1)CIETK	2	-0.99929	1
A0A1D8PLN3	203	K	T-complex protein 1 subunit delta	orf19.2720	1	0.0273688	53.567	K(1)NVDLNDIR	2	0.73102	1
A0A1D8PLN3	298	K	T-complex protein 1 subunit delta	orf19.2720	1	0.000405787	96.665	AK(1)CNVLLIQK	2	2.052	2
A0A1D8PLN3	17	K	T-complex protein 1 subunit delta	orf19.2720	1	1.3482e-05	101.32	PAVAPSNATFK(1)DK	2	-0.42919	1
A0A1D8PLP0	434	K	DNA-directed RNA polymerase III subunit	RPC53	1	0.0360193	49.097	SITGK(1)VVR	2	0.64486	1
A0A1D8PLP3	53	K	Ubiquinol--cytochrome-c reductase subunit 9	QCR9	1	4.21866e-06	100.69	GK(1)FLEGEGEEEDDE	2	-0.97506	1
A0A1D8PLP3	43	K	Ubiquinol--cytochrome-c reductase subunit 9	QCR9	1	0.000657392	120.31	WWEEHNK(1)AK	2	-0.73902	2
A0A1D8PLR7	670	K	NADPH--cytochrome P450 reductase	NCP1	1	0.0208464	71.141	SWK(1)VQNR	2	0.4849	1
A0A1D8PLR7	317	K	NADPH--cytochrome P450 reductase	NCP1	1	4.93497e-11	114.53	YSTGDHLAVWPSNSDENIK(1)QFLK	3	-1.8737	2
A0A1D8PLR7	510	K	NADPH--cytochrome P450 reductase	NCP1	1	0.0037121	84.916	FK(1)LPVHVR	2	-0.45775	2
A0A1D8PLR7	270	K	NADPH--cytochrome P450 reductase	NCP1	1	9.70465e-09	117.13	GPFDHTHPYLAK(1)ITK	3	0.20311	1
A0A1D8PLS9	15	K	Uncharacterized protein	orf19.3366.1	0.998395	0.0123338	45.537	VWGDK(0.002)PVYFK(0.998)QPFR	3	4.1411	1
A0A1D8PLT3	39	K	Uncharacterized protein	orf19.3364	1	0.00591289	105.04	FAK(1)YTNK	2	0.42403	1
A0A1D8PLT4	396	K	Karyopherin	MSN5	1	1.83355e-07	114.31	NK(1)VSWESSDVDGYLK	2	-2.1661	1
A0A1D8PLT5	93	K	Uncharacterized protein	orf19.2664	1	0.000763636	61.757	YK(1)NNLIEFDTQHVENTWNK	3	-1.6217	1
A0A1D8PLU5	195	K	Csh3p	CSH3	1	1.50818e-19	155.49	EAALAAESQAQQEHDIATK(1)GK	3	0.46578	2
A0A1D8PLW7	278	K	Nup84p	NUP84	1	0.0419843	42.338	LLWK(1)ETVYK	2	-0.92459	1
A0A1D8PLW8	155	K	Proteasome regulatory particle lid subunit	RPN6	1	0.00598662	76.1	K(1)HHHEAIK	2	-0.71195	2
A0A1D8PLW8	154	K	Proteasome regulatory particle lid subunit	RPN6	1	0.000882831	125.83	LSDLLYQK(1)K	2	0.48373	1
A0A1D8PLW8	108	K	Proteasome regulatory particle lid subunit	RPN6	1	0.00433905	57.434	TLIEDFDK(1)LSAK	2	1.0537	1
A0A1D8PLW8	295	K	Proteasome regulatory particle lid subunit	RPN6	1	0.00985974	71.614	SK(1)DIDAMK	2	-2.2583	1
A0A1D8PLX9	472	K	Tyrosine protein phosphatase	PTP2	1	0.0238128	43.604	YK(1)NIWPYDHSR	3	-0.61012	1
A0A1D8PLY4	289	K	Pyruvate carboxylase	PYC2	1	0.00302295	61.235	DAILTDAVK(1)LAK	2	-0.41653	2
A0A1D8PLY4	670	K	Pyruvate carboxylase	PYC2	1	0.000863331	74.611	EAK(1)ENGVDIFR	2	0.36577	1
A0A1D8PLY4	136	K	Pyruvate carboxylase	PYC2	0.99971	0.00450584	43.241	KVEENGLIWIGPSYK(1)TIDSVGDK	3	-4.173	1
A0A1D8PLY4	1026	K	Pyruvate carboxylase	PYC2	1	0.000277138	76.82	IVDK(1)YGDLSVLPTR	2	-1.2345	1
A0A1D8PLY4	1071	K	Pyruvate carboxylase	PYC2	1	0.000323614	79.337	LMAVGDVSEK(1)TGTR	2	-1.1348	1
A0A1D8PLY4	144	K	Pyruvate carboxylase	PYC2	1	0.000863159	76.073	TIDSVGDK(1)VSAR	2	2.7939	1
A0A1D8PLY4	292	K	Pyruvate carboxylase	PYC2	1	0.0047208	87.181	LAK(1)SANYR	2	-1.7966	1
A0A1D8PLY4	29	K	Pyruvate carboxylase	PYC2	1	4.72377e-09	121.24	ESTVLGPMNK(1)ILVANR	2	0.067826	1
A0A1D8PLY4	890	K	Pyruvate carboxylase	PYC2	1	0.00085561	101.65	WVQTK(1)ETYK	2	-0.43899	1
A0A1D8PLY4	210	K	Pyruvate carboxylase	PYC2	1	0.000782034	81.92	EGDDIEDAFK(1)R	2	-1.0412	3
A0A1D8PLY4	273	K	Pyruvate carboxylase	PYC2	1	0.0288771	42.083	VVEIAPAK(1)NLPK	2	0.63639	1
A0A1D8PLY4	558	K	Pyruvate carboxylase	PYC2	1	0.0041346	60.937	QVLLEEGPEVFAK(1)K	2	-0.95898	1
A0A1D8PLY4	277	K	Pyruvate carboxylase	PYC2	1	0.0165776	77.282	NLPK(1)SVR	2	-1.3695	1
A0A1D8PLY4	750	K	Pyruvate carboxylase	PYC2	1	0.0339599	55.261	DMAGTLK(1)PAAAR	2	-0.23146	1
A0A1D8PLY4	265	K	Pyruvate carboxylase	PYC2	1	2.05532e-05	138.42	HQK(1)VVEIAPAK	2	-0.4409	1
A0A1D8PLY4	173	K	Pyruvate carboxylase	PYC2	1	1.85639e-05	62.404	TLAIENDVPVVPGTPGPIESVDEAK(1)K	3	0.43016	1
A0A1D8PLY4	1126	K	Pyruvate carboxylase	PYC2	1	0.000274395	128.12	AHK(1)HQQIAK	2	-0.31498	3
A0A1D8PLY4	178	K	Pyruvate carboxylase	PYC2	1	0.00264091	62.338	FVEK(1)YGLPVIIK	2	0.52628	1
A0A1D8PLY4	719	K	Pyruvate carboxylase	PYC2	1	0.0062748	72.607	K(1)YNLQYYLK	2	1.7625	1
A0A1D8PM35	8	K	Translation elongation factor 1 subunit beta	EFB1	1	5.546e-11	182.35	SFSDFSK(1)VESIK	2	0.29893	4
A0A1D8PM35	116	K	Translation elongation factor 1 subunit beta	EFB1	1	0.0168376	71.501	LAEYAAK(1)K	2	-2.1391	2
A0A1D8PM35	173	K	Translation elongation factor 1 subunit beta	EFB1	1	1.2995e-10	111.66	AIEMEGLTWGAHQWIPVGFGIK(1)K	3	0.03138	1
A0A1D8PM35	13	K	Translation elongation factor 1 subunit beta	EFB1	1	5.52934e-06	100.11	VESIK(1)SLNEFLADK	2	-0.22939	1
A0A1D8PM35	43	K	Translation elongation factor 1 subunit beta	EFB1	1	3.46793e-05	130.56	AFQK(1)EFPQFTR	2	0.36041	2
A0A1D8PM41	102	K	Ribosomal 60S subunit protein L22B	orf19.1409.1	1	0.000125412	134.26	FVSVK(1)QNQYK	2	0.5033	2
A0A1D8PM44	280	K	Methylenetetrahydrofolate dehydrogenase (NAD(+))	orf19.3810	1	0.0104836	60.398	NFNDDVK(1)LR	2	-0.45588	2
A0A1D8PM53	221	K	Reticulon-like protein	orf19.3799	1	0.00021016	128.52	TK(1)SAEFTEK(1)AHK	2	-0.31935	5
A0A1D8PM53	228	K	Reticulon-like protein	orf19.3799	1	0.000349759	98.337	TK(1)SAEFTEK(1)AHK	2	-0.31935	2
A0A1D8PM53	122	K	Reticulon-like protein	orf19.3799	1	0.00845181	51.567	GFLANFK(1)PTGK	2	-0.99132	1
A0A1D8PM53	268	K	Reticulon-like protein	orf19.3799	1	1.14636e-30	215.51	TAGSTVGDSK(1)ATSYGTDADK	2	0.26572	5
A0A1D8PM53	115	K	Reticulon-like protein	orf19.3799	1	0.000999191	67.08	LITGK(1)GFLANFK	2	3.2819	1
A0A1D8PM53	243	K	Reticulon-like protein	orf19.3799	1	7.65903e-09	131.25	K(1)TGPIGSFIQSK(1)LPVR	2	-1.6766	3
A0A1D8PM53	231	K	Reticulon-like protein	orf19.3799	1	1.28236e-05	94.487	AHK(1)AAGPHIDTLIK	3	-0.030748	1
A0A1D8PM53	205	K	Reticulon-like protein	orf19.3799	1	2.34364e-05	121.45	K(1)EIDAAVADITK	2	-0.28459	2
A0A1D8PM53	254	K	Reticulon-like protein	orf19.3799	1	7.65903e-09	131.25	TGPIGSFIQSK(1)LPVR	2	0.89058	3
A0A1D8PM53	219	K	Reticulon-like protein	orf19.3799	1	0.00021016	101.53	TIK(1)TK(1)SAEFTEK	2	-0.77704	1
A0A1D8PM53	216	K	Reticulon-like protein	orf19.3799	1	1.49951e-08	148.48	EIDAAVADITK(1)TIK	2	-0.0066666	2
A0A1D8PM53	242	K	Reticulon-like protein	orf19.3799	1	5.21019e-05	105.36	AAGPHIDTLIK(1)K	2	-0.17307	6
A0A1D8PM53	126	K	Reticulon-like protein	orf19.3799	1	0.0389818	47.96	PTGK(1)LYAK	2	-0.20897	1
A0A1D8PM60	338	K	Uncharacterized protein	orf19.3792	0.921367	0.00255226	54.281	YSGIMNPK(0.921)DK(0.079)DFVTR	3	0.42108	1
A0A1D8PM60	340	K	Uncharacterized protein	orf19.3792	1	0.0149927	105.04	DK(1)DFVTR	2	-0.55219	1
A0A1D8PM60	435	K	Uncharacterized protein	orf19.3792	1	0.00371816	59.227	LTQYAK(1)EGALGK	2	-1.2793	1
A0A1D8PM62	176	K	Ribonuclease III	DCR1	1	0.00100792	83.883	LK(1)SLHEIGK	3	-0.25782	1
A0A1D8PM75	85	K	Ribosomal 60S subunit protein L30	RPL30	1	3.03567e-35	216.75	TPVYYFQGGNNELGTVCGK(1)LFR	2	0.090162	2
A0A1D8PM75	21	K	Ribosomal 60S subunit protein L30	RPL30	1	0.00085561	101.65	LALTIK(1)SGK	2	0.84212	2
A0A1D8PM75	7	K	Ribosomal 60S subunit protein L30	RPL30	1	4.73173e-07	161.7	SNK(1)NQENINSK	2	-0.79564	1
A0A1D8PM75	15	K	Ribosomal 60S subunit protein L30	RPL30	1	2.22636e-06	109.1	NQENINSK(1)LALTIK	2	1.8633	1
A0A1D8PM75	42	K	Ribosomal 60S subunit protein L30	RPL30	1	0.000449643	71.279	AK(1)LVIIAANTPVLR	3	-0.2268	2
A0A1D8PM75	34	K	Ribosomal 60S subunit protein L30	RPL30	1	1.25973e-05	116.19	YTLGYK(1)SVVK(1)SLR	2	0.94184	3
A0A1D8PM75	24	K	Ribosomal 60S subunit protein L30	RPL30	1	0.00136839	90.15	SGK(1)YTLGYK	2	0.69859	2
A0A1D8PM75	30	K	Ribosomal 60S subunit protein L30	RPL30	1	1.25973e-05	116.19	YTLGYK(1)SVVK(1)SLR	2	0.94184	2
A0A1D8PM75	55	K	Ribosomal 60S subunit protein L30	RPL30	1	4.26919e-05	109.83	K(1)SELEYYAMLSK	2	-0.84061	1
A0A1D8PM83	174	K	Acetylornithine transaminase	ARG8	1	0.000755508	114.86	YGK(1)SINPEK	2	-1.9194	1
A0A1D8PM83	75	K	Acetylornithine transaminase	ARG8	1	1.08145e-05	82.609	PNLVLTHGK(1)GSYIYDLEDR	3	0.55094	1
A0A1D8PM83	141	K	Acetylornithine transaminase	ARG8	1	0.00829584	74.2	TK(1)EFDGMK	2	1.9655	1
A0A1D8PM86	51	K	Mitochondrial 54S ribosomal protein IMG2	IMG2	1	0.000201569	84.188	TK(1)FNHWPVYIK	3	0.13483	1
A0A1D8PMA1	274	K	Saccharopine dehydrogenase [NAD(+), L-lysine-forming]	LYS1	1	5.02382e-07	100.23	PIPPFINK(1)EILNNENR	3	-1.0252	1
A0A1D8PMA1	237	K	Saccharopine dehydrogenase [NAD(+), L-lysine-forming]	LYS1	1	4.37978e-05	81.51	IGIPDDNIAK(1)WDMAETAK	2	2.0544	1
A0A1D8PMA1	59	K	Saccharopine dehydrogenase [NAD(+), L-lysine-forming]	LYS1	1	0.00148207	62.445	EYEAVGAK(1)IVPEGSWK	2	-3.2072	1
A0A1D8PMA1	67	K	Saccharopine dehydrogenase [NAD(+), L-lysine-forming]	LYS1	1	0.00560829	53.769	IVPEGSWK(1)TAPK	2	-2.4168	1
A0A1D8PMA1	191	K	Saccharopine dehydrogenase [NAD(+), L-lysine-forming]	LYS1	1	0.0530206	75.825	DVK(1)IELEK	2	0.90042	1
A0A1D8PMA1	3	K	Saccharopine dehydrogenase [NAD(+), L-lysine-forming]	LYS1	1	4.62297e-05	140.17	SK(1)SPVILHLR	2	-1.1573	2
A0A1D8PMA1	374	K	Saccharopine dehydrogenase [NAD(+), L-lysine-forming]	LYS1	1	0.000851299	88.819	QLFDK(1)HVAR	3	0.86317	1
A0A1D8PMA1	111	K	Saccharopine dehydrogenase [NAD(+), L-lysine-forming]	LYS1	1	4.76401e-05	133.85	DQAGWQDVLK(1)R	2	-2.8869	2
A0A1D8PMA1	226	K	Saccharopine dehydrogenase [NAD(+), L-lysine-forming]	LYS1	1	0.000975322	79.86	CGSGAIDLFK(1)K	2	4.2997	1
A0A1D8PMB3	85	K	Xylulokinase	XKS1	1	0.0138444	81.215	SK(1)FPFDK	2	-0.50265	1
A0A1D8PMB3	563	K	Xylulokinase	XKS1	1	0.000150619	89.189	ASWSYK(1)CELENK	2	-1.1345	1
A0A1D8PMB3	376	K	Xylulokinase	XKS1	1	0.0191484	67.897	K(1)HNVSDNK	2	0.37426	1
A0A1D8PMB3	502	K	Xylulokinase	XKS1	1	0.0320481	45.661	K(1)QSFESLTAR	2	0.19473	1
A0A1D8PMB3	157	K	Xylulokinase	XKS1	1	2.24843e-07	125.5	AIGK(1)EHLAEISGSR	2	0.36402	2
A0A1D8PMB7	118	K	Oxidative DNA demethylase	OFD1	1	0.0305128	51.346	LPSLYK(1)LR	2	0.67792	1
A0A1D8PMB7	446	K	Oxidative DNA demethylase	OFD1	1	6.83756e-05	113.27	LGSFLK(1)SMAFK	2	0.39106	1
A0A1D8PMB7	86	K	Oxidative DNA demethylase	OFD1	1	0.0220781	82.452	K(1)ETDIYK	2	-1.8272	1
A0A1D8PMB8	328	K	Aspartokinase	HOM3	1	0.00204566	70.496	IK(1)NVENPTGK	2	0.0032923	1
A0A1D8PMB8	520	K	Aspartokinase	HOM3	1	0.00117486	52.462	SIHAK(1)LLEGGSAIGDSSAVDTR	3	0.36926	1
A0A1D8PMB8	515	K	Aspartokinase	HOM3	1	0.0225322	58.119	ALK(1)SIHAK	2	0.87079	1
A0A1D8PMD0	130	K	1-(5-phosphoribosyl)-5-[(5-phosphoribosylamino)methylideneamino] imidazole-4-carboxamide isomerase	CAALFM_C405640CA	1	0.0475125	61.48	MELDFGK(1)LR	2	4.2791	1
A0A1D8PMD4	367	K	Tubulin gamma chain	TUB4	1	0.0559928	41.429	GILK(1)SQQR	2	-3.8851	1
A0A1D8PMD5	315	K	Uncharacterized protein	orf19.1246	1	0.00127363	115.71	LAAQIEAK(1)R	2	0.1167	1
A0A1D8PME0	225	K	I-AAA protease	YME1	1	7.38061e-05	109.72	FK(1)DVQGCDEAR	2	-1.2829	1
A0A1D8PME0	660	K	I-AAA protease	YME1	1	0.0311141	46.819	AK(1)TMSNTVIK	2	-3.8287	1
A0A1D8PME0	336	K	I-AAA protease	YME1	1	0.00145362	88.392	NPK(1)DQAYAK	2	-0.091864	1
A0A1D8PME0	616	K	I-AAA protease	YME1	1	0.0139337	63.184	DYLLDSEK(1)R	2	0.47144	1
A0A1D8PMF8	22	K	Calmodulin	CMD1	1	0.0450273	51.643	EAFSLFDK(1)DSDGK	2	0.58354	1
A0A1D8PMF8	27	K	Calmodulin	CMD1	1	3.80198e-06	104.39	DSDGK(1)ITTK	2	-1.065	3
A0A1D8PMF8	4	K	Calmodulin	CMD1	1	2.6034e-07	134.61	AEK(1)LSEQQIAEFK	2	0.32211	1
A0A1D8PMF8	100	K	Calmodulin	CMD1	1	2.65923e-06	144.51	NGDGK(1)ISAAELR	2	-0.40042	1
A0A1D8PMF8	78	K	Calmodulin	CMD1	1	3.42411e-11	156.17	MK(1)DTDSEAEIAEAFK	2	-0.65501	3
A0A1D8PMF8	31	K	Calmodulin	CMD1	1	0.000268412	88.803	ITTK(1)ELGTVMR	2	1.3291	1
A0A1D8PMG0	174	K	Nif3p	NIF3	1	7.78298e-05	107.09	NLVSNIK(1)EQLR	2	2.4362	1
A0A1D8PMG9	1011	K	Uncharacterized protein	orf19.4715	1	0.00212788	52.52	EK(1)HHTLVESSELDALK	3	0.57649	1
A0A1D8PMH6	367	K	Tryptophan synthase	TRP5	1	5.61723e-05	90.476	LSEHAGGAQIWLK(1)R	2	-0.14975	2
A0A1D8PMH6	390	K	Tryptophan synthase	TRP5	1	3.74314e-08	150.44	INNALAQVLIAK(1)R	3	-0.057639	2
A0A1D8PMH6	253	K	Tryptophan synthase	TRP5	1	1.68232e-05	75.064	GK(1)VAYDYVQSILGNDFKPNYPK	3	0.0023014	1
A0A1D8PMH6	441	K	Tryptophan synthase	TRP5	1	0.00443258	57.164	MK(1)ILGANVVPVK	2	-0.95467	1
A0A1D8PMH8	402	K	Glutamate dehydrogenase	GDH3	1	3.95392e-05	96.371	VQWTNEEVDAK(1)LK	2	-1.0282	1
A0A1D8PMH8	77	K	Glutamate dehydrogenase	GDH3	1	9.76577e-07	101.3	VQYNSALGPYK(1)GGLR	2	-0.42337	1
A0A1D8PMH8	113	K	Glutamate dehydrogenase	GDH3	1	1.56685e-15	133.92	NALTGLSMGGGK(1)GGSDFNPK	2	1.5415	1
A0A1D8PMH8	121	K	Glutamate dehydrogenase	GDH3	1	0.000277418	117.7	GGSDFNPK(1)NR	2	0.95094	2
A0A1D8PMJ1	46	K	RNA-binding GTPase	orf19.2917	1	0.000618943	68.262	SK(1)DPGIPASFPYK	2	0.14541	1
A0A1D8PMJ7	84	K	Chromatin DNA-binding EKC/KEOPS complex subunit	orf19.2907.1	1	0.00255157	82.069	TIIECMDEFDGK(1)K	2	0.26011	1
A0A1D8PMJ7	85	K	Chromatin DNA-binding EKC/KEOPS complex subunit	orf19.2907.1	1	0.000114507	113.95	K(1)DQLFELQDYK	2	2.0232	1
A0A1D8PMM8	166	K	Uncharacterized protein	orf19.3139	1	0.00950283	55.721	YLDGPK(1)EGEK	2	-0.89641	1
A0A1D8PMM8	209	K	Uncharacterized protein	orf19.3139	1	2.04412e-05	113.61	VIGISGSDEK(1)CK	2	-0.035461	1
A0A1D8PMM8	328	K	Uncharacterized protein	orf19.3139	1	0.00214463	62.338	IK(1)VQGAYHVEK	3	0.26096	1
A0A1D8PMM8	101	K	Uncharacterized protein	orf19.3139	1	0.000664452	86.344	YQK(1)GDIASGR	2	0.85601	1
A0A1D8PMN4	530	K	Syntaxin-binding protein	orf19.3128	1	3.62007e-05	156.35	IK(1)SFIPEK	2	0.67432	1
A0A1D8PMN9	273	K	Chaperonin-containing T-complex subunit	CCT6	1	0.0114477	85.359	FVDDK(1)LR	2	2.7823	1
A0A1D8PMN9	141	K	Chaperonin-containing T-complex subunit	CCT6	1	0.00888455	74.2	QK(1)VETFDR	2	-0.13458	1
A0A1D8PMN9	139	K	Chaperonin-containing T-complex subunit	CCT6	1	9.18141e-08	147.58	ETSLEFLDQFK(1)QK	2	-4.1114	2
A0A1D8PMP1	108	K	Glycerol-3-phosphate dehydrogenase	GUT2	1	0.00124846	65.565	TDFGAGTSSK(1)STK	2	0.69826	1
A0A1D8PMP1	469	K	Glycerol-3-phosphate dehydrogenase	GUT2	1	0.0506752	51.949	HFDFGDK(1)K	2	1.7762	1
A0A1D8PMP1	277	K	Glycerol-3-phosphate dehydrogenase	GUT2	1	3.78315e-05	88.796	AK(1)SVVNATGPFADK	2	0.72243	1
A0A1D8PMP9	248	K	Methionine aminopeptidase	orf19.3124	1	0.0311016	46.334	HVK(1)PGIAFR	2	-0.014764	1
A0A1D8PMQ4	35	K	Proteasome regulatory particle base subunit	RPT5	1	0.0105291	60.342	TK(1)LLDNDIK	2	1.509	1
A0A1D8PMQ4	362	K	Proteasome regulatory particle base subunit	RPT5	1	0.00434029	52.863	K(1)LHCDNNSVNWR	3	-0.36651	1
A0A1D8PMQ4	203	K	Proteasome regulatory particle base subunit	RPT5	1	0.000330509	93.325	FK(1)NLGIKPPK	3	-0.047134	1
A0A1D8PMQ4	317	K	Proteasome regulatory particle base subunit	RPT5	1	0.0131868	57.108	VK(1)VLAATNR	2	-0.048607	1
A0A1D8PMQ4	266	K	Proteasome regulatory particle base subunit	RPT5	1	0.00455706	67.704	DAFALAK(1)EK	2	-0.5105	1
A0A1D8PMQ4	223	K	Proteasome regulatory particle base subunit	RPT5	1	0.000290684	68.845	GALMYGPPGTGK(1)TLLAR	2	4.051	1
A0A1D8PMQ4	290	K	Proteasome regulatory particle base subunit	RPT5	1	0.0125457	57.888	FDSDK(1)SGDR	2	-0.13603	1
A0A1D8PMQ4	110	K	Proteasome regulatory particle base subunit	RPT5	1	0.0260758	55.112	AGK(1)SAVIK	2	1.2673	1
A0A1D8PMR2	271	K	Anthranilate phosphoribosyltransferase	TRP4	1	8.69344e-05	76.761	ISPK(1)DFGLPEHDLSTVK	3	-1.4088	1
A0A1D8PMT8	27	K	Mitochondrial 54S ribosomal protein MRPL1	orf19.5698	1	0.0202593	49.833	DLK(1)THLQK	3	-0.46785	1
A0A1D8PMU2	189	K	Uncharacterized protein	orf19.5686	1	0.00141894	65.056	EHVLSVWDK(1)VR	3	-0.6449	1
A0A1D8PMU2	107	K	Uncharacterized protein	orf19.5686	1	0.0374853	58.604	YLYEK(1)NR	2	0.046403	1
A0A1D8PMU2	110	K	Uncharacterized protein	orf19.5686	1	0.000100481	83.823	K(1)QGFANQNITDVWK	2	-0.9652	1
A0A1D8PMV9	679	K	Threonine--tRNA ligase	THS1	1	5.36269e-11	99.092	DIPEEQGK(1)NAMVGFDDVVK	2	2.906	1
A0A1D8PMV9	9	K	Threonine--tRNA ligase	THS1	1	0.0252654	66.351	VK(1)DLSLK	2	-1.0259	2
A0A1D8PMV9	38	K	Threonine--tRNA ligase	THS1	1	0.000911953	131.06	IK(1)LFDELK	2	0.56271	2
A0A1D8PMV9	591	K	Threonine--tRNA ligase	THS1	1	0.00804493	58.132	GK(1)WPFWLSPR	2	-4.1439	1
A0A1D8PMV9	60	K	Threonine--tRNA ligase	THS1	1	0.00663489	80.165	LPIK(1)ITLR	2	2.0424	1
A0A1D8PMV9	212	K	Threonine--tRNA ligase	THS1	1	0.0251798	55.872	MFHYNK(1)YK	2	0.044148	1
A0A1D8PMV9	201	K	Threonine--tRNA ligase	THS1	1	0.000455234	94.692	LEMTK(1)EQLLK	2	1.6637	1
A0A1D8PMV9	284	K	Threonine--tRNA ligase	THS1	1	0.00178505	80.706	VYGISFPDK(1)K	2	0.82558	1
A0A1D8PMV9	616	K	Threonine--tRNA ligase	THS1	1	0.000555398	90.696	YYDYAQK(1)LQK	2	-3.8984	1
A0A1D8PMV9	557	K	Threonine--tRNA ligase	THS1	1	0.0179777	51.276	FELEYK(1)SDK	2	3.3201	1
A0A1D8PMW6	98	K	Cofilin	COF1	1	0.0198861	50.452	AK(1)MVYASSK	2	-3.1725	2
A0A1D8PMW6	105	K	Cofilin	COF1	1	5.79956e-05	119.27	MVYASSK(1)DSLR	2	-0.79643	5
A0A1D8PMW6	79	K	Cofilin	COF1	1	4.19891e-13	144.41	YAVYDFEYDIGGGEGK(1)R	3	1.4523	5
A0A1D8PMW6	82	K	Cofilin	COF1	1	4.55015e-14	174.59	SK(1)IVFFTWSPDTAPVR	2	1.2543	2
A0A1D8PMW6	135	K	Cofilin	COF1	1	3.64062e-12	106.44	ALNGVAADVQGTDFSEVAYDAVHEK(1)VSR	3	-0.949	1
A0A1D8PMX7	197	K	Ifg3p	IFG3	1	2.2719e-05	94.09	SIGGVEDK(1)NVYPGR	2	-1.251	1
A0A1D8PMX7	272	K	Ifg3p	IFG3	1	0.00988802	55.084	TTSLFPK(1)ILK	2	0.25149	1
A0A1D8PMX7	77	K	Ifg3p	IFG3	1	0.000763691	76.416	YTYLNLPK(1)IQK	2	2.2157	1
A0A1D8PMX7	85	K	Ifg3p	IFG3	1	6.01456e-05	118.23	AIGGK(1)TQGLDR	2	0.16199	1
A0A1D8PMX7	344	K	Ifg3p	IFG3	1	0.00046349	94.363	ATDLALGK(1)SK	2	1.0304	1
A0A1D8PN01	364	K	Sam51p	SAM51	1	1.44445e-05	69.071	LTPIHPSDK(1)FYLGGYNSFPGFSK	3	1.7708	1
A0A1D8PN32	168	K	Cytochrome c heme lyase	CYC3	1	0.0127874	49.85	PHDLSPK(1)AR	3	0.63313	1
A0A1D8PN34	402	K	Uncharacterized protein	orf19.1956	1	0.00134464	90.64	IASFGGK(1)AK	2	-3.0261	1
A0A1D8PN34	276	K	Uncharacterized protein	orf19.1956	1	0.00937478	57.59	IPPFYHIK(1)K	3	-0.28708	1
A0A1D8PN34	488	K	Uncharacterized protein	orf19.1956	1	0.0403465	64.841	IEEAESK(1)LK	2	2.7205	1
A0A1D8PN34	91	K	Uncharacterized protein	orf19.1956	1	0.00802555	76.478	TPVNPK(1)LR	2	-0.69769	1
A0A1D8PN37	125	K	Uncharacterized protein	orf19.1953	1	0.000231116	122.7	HWK(1)NIASQLK	2	-0.92515	1
A0A1D8PN45	137	K	Dynamin-like GTPase	VPS1	1	5.65681e-09	128.85	TGK(1)NLGISPVPINLR	2	0.19906	1
A0A1D8PN45	116	K	Dynamin-like GTPase	VPS1	1	0.00135159	109.66	K(1)FFNFEDIR	2	1.9424	1
A0A1D8PN45	636	K	Dynamin-like GTPase	VPS1	1	0.00779279	63.673	AIMLK(1)LINK	2	0.77438	1
A0A1D8PN45	631	K	Dynamin-like GTPase	VPS1	1	0.000545487	70.563	TVGDVVPK(1)AIMLK	2	-0.85516	2
A0A1D8PN61	66	K	Non-specific serine/threonine protein kinase	SNF1	1	0.00494565	59.367	TLGEGSFGK(1)VK	2	0.60696	2
A0A1D8PN68	467	K	NEDD8-activating enzyme E1 regulatory subunit	orf19.4153	1	0.00281192	59.84	IYHDEISPK(1)FK	3	-0.70963	1
A0A1D8PN83	36	K	Ribosomal 40S subunit protein S11A	orf19.4149.1	1	0.000268034	118.71	WYK(1)DVGLGFK	2	0.76209	2
A0A1D8PN83	57	K	Ribosomal 40S subunit protein S11A	orf19.4149.1	1	0.000569321	84.479	K(1)CPFAGTVSIR	2	0.34365	1
A0A1D8PN83	79	K	Ribosomal 40S subunit protein S11A	orf19.4149.1	1	6.6868e-05	84.365	ILTGTVVSTK(1)MHR	3	-0.23843	2
A0A1D8PN83	69	K	Ribosomal 40S subunit protein S11A	orf19.4149.1	1	0.000404425	78.705	GK(1)ILTGTVVSTK	2	0.67439	1
A0A1D8PN83	56	K	Ribosomal 40S subunit protein S11A	orf19.4149.1	1	0.000102112	118.28	AAIEGSYIDK(1)K	2	1.0779	1
A0A1D8PN83	46	K	Ribosomal 40S subunit protein S11A	orf19.4149.1	1	2.03419e-07	143.64	TPK(1)AAIEGSYIDK	2	0.36432	6
A0A1D8PN83	24	K	Ribosomal 40S subunit protein S11A	orf19.4149.1	1	0.000337427	84.309	QPHIFTNPK(1)AK	2	0.30898	4
A0A1D8PN83	43	K	Ribosomal 40S subunit protein S11A	orf19.4149.1	1	0.000882931	82.417	DVGLGFK(1)TPK	2	0.20277	2
A0A1D8PN83	133	K	Ribosomal 40S subunit protein S11A	orf19.4149.1	1	0.00209192	131.04	PISK(1)TVR	2	-0.85508	1
A0A1D8PN83	96	K	Ribosomal 40S subunit protein S11A	orf19.4149.1	1	0.00135971	65.278	RDYLHYVPK(1)YNR	3	0.41689	2
A0A1D8PN83	105	K	Ribosomal 40S subunit protein S11A	orf19.4149.1	1	2.62891e-07	141.54	HK(1)NVAAHVSPAFR	2	0.5849	4
A0A1D8PN90	503	K	Hsp90 cochaperone	STI1	1	1.02866e-20	189.51	DVELGGK(1)SIHEIDELMNK	2	2.1428	3
A0A1D8PN90	407	K	Hsp90 cochaperone	STI1	1	0.000821117	106.2	LQGK(1)EYFTK	2	0.59019	2
A0A1D8PN90	269	K	Hsp90 cochaperone	STI1	1	2.34167e-05	86.539	TQADNAK(1)AEGNALYK	2	0.5273	1
A0A1D8PN90	22	K	Hsp90 cochaperone	STI1	1	3.02878e-05	132.69	DFEK(1)AIEAFTK	2	-0.33426	1
A0A1D8PN90	427	K	Hsp90 cochaperone	STI1	1	0.0306145	61.962	AYTEMIK(1)R	2	1.1609	1
A0A1D8PN90	445	K	Hsp90 cochaperone	STI1	1	7.06866e-09	109.87	AAALAK(1)LLSFPDAIQDCNK	3	-0.21172	1
A0A1D8PN90	360	K	Hsp90 cochaperone	STI1	1	6.40471e-06	106.55	KDELPEAVK(1)NFEK	3	-1.3025	1
A0A1D8PN90	93	K	Hsp90 cochaperone	STI1	1	3.92933e-27	199.41	IAGAEFGLGNFDQAK(1)SNYEK	2	4.08	2
A0A1D8PN90	514	K	Hsp90 cochaperone	STI1	1	0.0128709	42.257	SIHEIDELMNK(1)ATYQR	3	-1.9723	1
A0A1D8PN90	18	K	Hsp90 cochaperone	STI1	1	0.00799529	63.426	YFAAK(1)DFEK	2	-0.13764	2
A0A1D8PN90	352	K	Hsp90 cochaperone	STI1	1	0.00258103	87.066	K(1)DELPEAVK	2	1.0526	1
A0A1D8PN90	144	K	Hsp90 cochaperone	STI1	1	0.000198996	84.365	ILNDPNLYTK(1)LK	2	-0.287	2
A0A1D8PN90	351	K	Hsp90 cochaperone	STI1	1	0.0144577	75.213	LGNIYLK(1)K	2	0.46512	1
A0A1D8PN90	13	K	Hsp90 cochaperone	STI1	1	0.00856788	57.267	AEGNK(1)YFAAK	2	1.5463	1
A0A1D8PN90	364	K	Hsp90 cochaperone	STI1	1	0.000500999	92.866	NFEK(1)SLTEHR	2	-2.6376	2
A0A1D8PN90	473	K	Hsp90 cochaperone	STI1	1	0.0489342	47.187	K(1)ANAQLAMK	2	-2.0778	1
A0A1D8PN90	74	K	Hsp90 cochaperone	STI1	1	4.04578e-05	127.76	INPSWAK(1)GYNR	2	0.3025	1
A0A1D8PN90	323	K	Hsp90 cochaperone	STI1	1	9.28839e-10	116.87	GDYDAAIATCEK(1)AIDEGR	2	-1.3021	1
A0A1D8PN90	569	K	Hsp90 cochaperone	STI1	1	3.07198e-08	110.12	ENPAALQDHMK(1)NPEVYK	3	0.09531	2
A0A1D8PN90	377	K	Hsp90 cochaperone	STI1	1	1.55305e-05	155.07	TPDVLNK(1)LR	2	-0.018722	2
A0A1D8PN90	277	K	Hsp90 cochaperone	STI1	1	0.00724648	69.375	AEGNALYK(1)K	2	2.1027	1
A0A1D8PN90	8	K	Hsp90 cochaperone	STI1	1	8.81506e-05	95.417	TTADEYK(1)AEGNK	2	1.5156	3
A0A1D8PN90	163	K	Hsp90 cochaperone	STI1	1	4.65495e-14	174.39	TSEFMNDPQFVAK(1)LER	2	-0.79353	1
A0A1D8PN90	98	K	Hsp90 cochaperone	STI1	1	1.12038e-20	193.56	SNYEK(1)CLELDPNNAMAK	2	-0.95497	1
A0A1D8PN90	296	K	Hsp90 cochaperone	STI1	1	2.59646e-05	86.738	AWELHK(1)DITYLNNR	3	2.8049	1
A0A1D8PN90	462	K	Hsp90 cochaperone	STI1	1	0.000531269	91.658	AIEK(1)DPNFIR	2	2.5692	1
A0A1D8PN90	496	K	Hsp90 cochaperone	STI1	1	0.000857621	101.38	TK(1)DVELGGK	2	-0.86187	2
A0A1D8PN90	340	K	Hsp90 cochaperone	STI1	1	0.00578252	82.426	LIAK(1)SFAR	2	-0.069034	2
A0A1D8PN90	311	K	Hsp90 cochaperone	STI1	1	5.77031e-14	138.46	AAAEYEK(1)GDYDAAIATCEK	2	-1.1082	1
A0A1D8PN90	150	K	Hsp90 cochaperone	STI1	1	3.88188e-07	77.506	NNPK(1)TSEFMNDPQFVAK	2	-0.47506	1
A0A1D8PNA0	285	K	Phosphoinositide 5-phosphatase	orf19.3180	1	0.00966075	53.557	YYLNTGIYNSK(1)R	2	1.1286	1
A0A1D8PNA3	234	K	Peptide alpha-N-acetyltransferase complex A subunit	orf19.3185	1	0.00657333	65.157	LSFLEYK(1)AK	2	-1.1272	1
A0A1D8PNA3	236	K	Peptide alpha-N-acetyltransferase complex A subunit	orf19.3185	1	0.0069717	59.908	AK(1)YLLLLGQK	2	0.30349	1
A0A1D8PNA8	98	K	Proteasome regulatory particle lid subunit	RPN8	1	0.000299248	76.073	EK(1)LIGWYHSGPK	2	1.8311	2
A0A1D8PNA8	227	K	Proteasome regulatory particle lid subunit	RPN8	1	0.00619461	51.567	K(1)LPMNHTILGK	3	-0.30476	1
A0A1D8PNA8	108	K	Proteasome regulatory particle lid subunit	RPN8	1	0.025228	41.242	LIGWYHSGPK(1)LK	3	-1.3628	1
A0A1D8PNA8	300	K	Proteasome regulatory particle lid subunit	RPN8	1	2.89336e-10	134.14	AIIAFHDLIENK(1)LENK	3	0.40287	1
A0A1D8PNB1	77	K	Uncharacterized protein	orf19.3183	0.999947	0.00262961	71.451	FK(1)SIKPPFK	3	0.10763	1
A0A1D8PNB1	214	K	Uncharacterized protein	orf19.3183	1	0.0252654	66.351	AK(1)ELLAK	2	-0.61768	1
A0A1D8PNB3	356	K	Putative electron-transferring-flavoprotein dehydrogenase	orf19.3175	1	0.00162182	74.841	GGK(1)CISYAAR	2	-0.7306	1
A0A1D8PNC7	50	K	Hsp12p	HSP12	1	7.48883e-26	153.31	AVGSNVPDNQK(1)SFTQTVADNVQQGSDNAK	3	-0.045164	1
A0A1D8PNC7	39	K	Hsp12p	HSP12	1	8.84402e-41	235.26	EQVTSTLDK(1)AVGSNVPDNQK	2	0.32322	4
A0A1D8PNC7	83	K	Hsp12p	HSP12	1	6.99949e-11	111.65	QSEQAEGEAK(1)TLAETAQEYVEVAK	3	0.15716	1
A0A1D8PNC7	102	K	Hsp12p	HSP12	1	1.03419e-16	139.16	TEIGK(1)AAEYVSGVVTGATEGAK	3	-0.25037	3
A0A1D8PNC7	68	K	Hsp12p	HSP12	1	2.15655e-30	210.29	SFTQTVADNVQQGSDNAK(1)ADLK	3	0.060794	4
A0A1D8PNC7	12	K	Hsp12p	HSP12	1	4.84005e-09	120.9	NISTK(1)INEAITPESEK	2	0.06673	1
A0A1D8PNC7	119	K	Hsp12p	HSP12	1	5.11895e-27	171.5	AAEYVSGVVTGATEGAK(1)TGADSTK	2	0.31358	1
A0A1D8PNC7	30	K	Hsp12p	HSP12	1	5.4387e-05	121.02	GK(1)EQVTSTLDK	2	-0.26255	3
A0A1D8PNC7	73	K	Hsp12p	HSP12	1	0.000350281	92.866	K(1)QSEQAEGEAK	2	3.2368	1
A0A1D8PNC7	23	K	Hsp12p	HSP12	1	1.8181e-11	151.44	INEAITPESEK(1)STLEK	2	0.17277	2
A0A1D8PNC8	265	K	Proteasome subunit beta	orf19.4230	1	4.62681e-05	95.264	VQNQSWK(1)FAGDIR	2	0.94296	1
A0A1D8PND9	152	K	Coatomer subunit delta	RET2	1	0.000306918	101.39	NK(1)ELEATEER	2	-0.75793	1
A0A1D8PNE5	497	K	Uncharacterized protein	orf19.4246	0.995012	8.70657e-05	87.519	YK(0.005)PK(0.995)HLCNDVLEAVK	3	0.34589	1
A0A1D8PNE5	441	K	Uncharacterized protein	orf19.4246	1	0.0218193	49.742	IADVGK(1)PDK	2	2.0694	1
A0A1D8PNE5	435	K	Uncharacterized protein	orf19.4246	1	5.51469e-05	109.55	DVGK(1)IADVGKPDK	2	0.79837	2
A0A1D8PNE5	482	K	Uncharacterized protein	orf19.4246	1	2.75061e-10	99.954	FANSHDASWHSILVK(1)TGVYQAGTEPK	4	0.30987	1
A0A1D8PNE5	353	K	Uncharacterized protein	orf19.4246	1	0.0165342	63.21	GTFK(1)FANK	2	1.928	1
A0A1D8PNE5	591	K	Uncharacterized protein	orf19.4246	1	0.0361152	49.06	LK(1)DVSVSK	2	-0.31371	1
A0A1D8PNE5	357	K	Uncharacterized protein	orf19.4246	1	0.00229271	65.056	FANK(1)VLSHWR	3	-0.81324	1
A0A1D8PNE5	178	K	Uncharacterized protein	orf19.4246	1	2.85443e-08	106.31	LNCTITK(1)EQIIQGHTPMK	3	0.43976	1
A0A1D8PNF5	217	K	Translation initiation factor eIF5	TIF5	1	0.017129	51.726	K(1)INAEVAQLK(1)AMEIK	2	-1.6869	1
A0A1D8PNF5	134	K	Translation initiation factor eIF5	TIF5	1	0.00952887	61.56	HK(1)LYSFIVK	2	0.35717	1
A0A1D8PNF5	151	K	Translation initiation factor eIF5	TIF5	1	8.52871e-09	150.29	K(1)SATATANVVGGGK	2	0.64489	1
A0A1D8PNF5	132	K	Translation initiation factor eIF5	TIF5	1	0.0100882	52.49	ISMIDPK(1)HK	3	0.31447	2
A0A1D8PNF5	125	K	Translation initiation factor eIF5	TIF5	1	0.00477848	59.739	ACGK(1)ISMIDPK	2	-3.3419	1
A0A1D8PNF5	111	K	Translation initiation factor eIF5	TIF5	1	2.19813e-05	137.55	NPETEIVLK(1)GK	2	-0.59844	1
A0A1D8PNF5	226	K	Translation initiation factor eIF5	TIF5	1	0.017129	51.726	K(1)INAEVAQLK(1)AMEIK	2	-1.6869	1
A0A1D8PNG9	501	K	Threonine synthase	THR4	0.999336	0.0131392	47.154	VK(0.999)QAIK(0.001)DELK	3	-0.34831	1
A0A1D8PNG9	499	K	Threonine synthase	THR4	1	0.000390226	83.182	LIDEASVEK(1)VK	2	1.422	2
A0A1D8PNG9	379	K	Threonine synthase	THR4	1	0.000162333	88.021	FK(1)VPAEVIDAAR	2	0.40281	2
A0A1D8PNG9	490	K	Threonine synthase	THR4	1	0.000800279	84.605	IK(1)LIDEASVEK	2	0.26887	1
A0A1D8PNG9	407	K	Threonine synthase	THR4	1	1.05921e-06	100.04	VDNDTTVQTIK(1)QVYDK	2	-1.9486	1
A0A1D8PNH4	339	K	Proline dehydrogenase	PUT1	1	0.000413887	96.342	GAYIHSEK(1)NR	2	-0.028039	1
A0A1D8PNH4	347	K	Proline dehydrogenase	PUT1	1	0.0314927	50.834	DIVIHK(1)TK	2	0.25546	1
A0A1D8PNH4	133	K	Proline dehydrogenase	PUT1	1	2.83654e-08	154.36	IYCGGETIDQVK(1)K	2	0.11758	2
A0A1D8PNH4	247	K	Proline dehydrogenase	PUT1	1	0.000100237	99.752	IYDSNK(1)ELSQK	2	0.20917	1
A0A1D8PNI6	198	K	Casein kinase II subunit beta	CKB2	1	0.0168737	47.062	VFGFK(1)LHEYSK	3	2.9669	1
A0A1D8PNJ2	61	K	Uncharacterized protein	orf19.4316	1	0.0029448	124.98	PK(1)SIDLK	2	0.80443	2
A0A1D8PNK3	303	K	Trifunctional aldehyde reductase/xylose reductase/glucose 1-dehydrogenase (NADP(+))	GRE3	1	0.000235137	89.356	HGK(1)SPAQVLLR	2	-0.40453	3
A0A1D8PNK3	213	K	Trifunctional aldehyde reductase/xylose reductase/glucose 1-dehydrogenase (NADP(+))	GRE3	1	1.44508e-11	123.55	IK(1)SIGISNFNGGLIYDLIR	2	0.84042	2
A0A1D8PNK3	188	K	Trifunctional aldehyde reductase/xylose reductase/glucose 1-dehydrogenase (NADP(+))	GRE3	1	2.16665e-18	139.51	YPPGFYCGDGDK(1)FHYENVPLLDTWK	3	-0.40619	4
A0A1D8PNK3	323	K	Trifunctional aldehyde reductase/xylose reductase/glucose 1-dehydrogenase (NADP(+))	GRE3	1	1.41148e-06	117.93	NIAVIPK(1)SNNPDR	2	0.065508	1
A0A1D8PNK3	295	K	Trifunctional aldehyde reductase/xylose reductase/glucose 1-dehydrogenase (NADP(+))	GRE3	1	3.01637e-14	139.9	ALDTPTLFEHETIK(1)SIADK	3	1.0357	2
A0A1D8PNK3	211	K	Trifunctional aldehyde reductase/xylose reductase/glucose 1-dehydrogenase (NADP(+))	GRE3	1	0.00374174	85.212	LVNLGK(1)IK	2	0.30264	3
A0A1D8PNK3	121	K	Trifunctional aldehyde reductase/xylose reductase/glucose 1-dehydrogenase (NADP(+))	GRE3	1	0.0216394	72.879	AIK(1)DGLVK(1)R	2	-0.54817	1
A0A1D8PNK3	205	K	Trifunctional aldehyde reductase/xylose reductase/glucose 1-dehydrogenase (NADP(+))	GRE3	1	0.00374174	72.731	ALEK(1)LVNLGK(1)IK	2	-0.67309	2
A0A1D8PNK3	116	K	Trifunctional aldehyde reductase/xylose reductase/glucose 1-dehydrogenase (NADP(+))	GRE3	1	0.0216394	72.879	AIK(1)DGLVK(1)R	2	-0.54817	3
A0A1D8PNK3	201	K	Trifunctional aldehyde reductase/xylose reductase/glucose 1-dehydrogenase (NADP(+))	GRE3	1	6.9065e-11	125.45	FHYENVPLLDTWK(1)ALEK	3	1.9741	1
A0A1D8PNK3	89	K	Trifunctional aldehyde reductase/xylose reductase/glucose 1-dehydrogenase (NADP(+))	GRE3	1	1.11974e-52	276.4	VTNATAADQIYNAIK(1)TGYR	2	0.2966	4
A0A1D8PNK3	105	K	Trifunctional aldehyde reductase/xylose reductase/glucose 1-dehydrogenase (NADP(+))	GRE3	1	1.44975e-29	210.12	LFDGAEDYGNEK(1)EVGEGINR	2	-0.25694	1
A0A1D8PNM3	19	K	mRNA splicing protein	orf19.4340.1	1	0.00670877	60.342	SLIGK(1)TIIVR	2	0.37052	1
A0A1D8PNN8	203	K	Cam1-1p	CAM1-1	1	0.00245224	59.634	DLK(1)FPEQQLAFVPPK	2	-1.2267	1
A0A1D8PNN8	225	K	Cam1-1p	CAM1-1	1	0.000458218	77.279	DATPK(1)AESAAPK	2	0.22807	1
A0A1D8PNN8	139	K	Cam1-1p	CAM1-1	1	3.55344e-05	113.24	IFNTIGEILEK(1)R	2	0.93603	2
A0A1D8PNN8	26	K	Cam1-1p	CAM1-1	1	0.0102421	89.142	YFK(1)LDIK	2	0.2285	1
A0A1D8PNN8	48	K	Cam1-1p	CAM1-1	1	1.33341e-06	119.25	FPLGK(1)TPAFVGAK	2	-0.36784	3
A0A1D8PNN8	215	K	Cam1-1p	CAM1-1	1	1.22339e-13	184.34	FPEQQLAFVPPK(1)K	2	1.1213	3
A0A1D8PNN8	200	K	Cam1-1p	CAM1-1	1	5.16211e-09	119.96	TVSQNEIFQGQFK(1)DLK	2	1.6071	1
A0A1D8PNN8	178	K	Cam1-1p	CAM1-1	1	8.26999e-05	103.91	PFLTK(1)YPSIAR	2	0.046507	1
A0A1D8PNN8	187	K	Cam1-1p	CAM1-1	1	1.06073e-14	159.18	WVK(1)TVSQNEIFQGQFK	2	0.68982	1
A0A1D8PNN8	257	K	Cam1-1p	CAM1-1	1	0.000182798	100.88	PK(1)HPLEALGK	3	0.067629	4
A0A1D8PNN8	82	K	Cam1-1p	CAM1-1	1	4.21025e-06	100.73	LLGK(1)NNQEYANIIK	2	1.2435	1
A0A1D8PNN9	439	K	Ribosomal lysine N-methyltransferase	RMS1	1	0.0219158	43.717	IFNK(1)IYQLIESK	2	-1.048	1
A0A1D8PNP4	238	K	Uncharacterized protein	orf19.6658	1	0.00455706	67.704	QSPSGK(1)SIR	2	1.7978	1
A0A1D8PNP4	144	K	Uncharacterized protein	orf19.6658	1	7.39519e-07	105.19	EK(1)VDSSDESVADNFK	2	-0.41986	1
A0A1D8PNP6	137	K	Nucleoporin	orf19.6665	1	0.00634542	60.943	YIDYYK(1)SISK	2	0.2878	1
A0A1D8PNP6	690	K	Nucleoporin	orf19.6665	1	0.00916338	62.005	SK(1)LMEYDSK	2	-1.4988	1
A0A1D8PNQ6	52	K	Ribosomal 40S subunit protein S25B	RPS25B	1	0.00125264	92.538	ILK(1)DVPTYK	2	-0.90048	1
A0A1D8PNQ6	35	K	Ribosomal 40S subunit protein S25B	RPS25B	1	7.63787e-14	183.41	DK(1)AQHIVILDQEK(1)YDR	3	0.33981	5
A0A1D8PNQ6	22	K	Ribosomal 40S subunit protein S25B	RPS25B	1	0.0384292	51.286	AAAALAGGK(1)K(1)GK	2	4.2012	1
A0A1D8PNQ6	21	K	Ribosomal 40S subunit protein S25B	RPS25B	1	0.00152286	82.287	AAK(1)AAAALAGGK(1)K	2	1.6899	3
A0A1D8PNQ6	46	K	Ribosomal 40S subunit protein S25B	RPS25B	1	1.57088e-07	130.27	DK(1)AQHIVILDQEK(1)YDR	3	0.33981	5
A0A1D8PNQ6	97	K	Ribosomal 40S subunit protein S25B	RPS25B	1	1.24331e-05	157.38	HSK(1)QAIYTR	2	0.10079	2
A0A1D8PNQ6	9	K	Ribosomal 40S subunit protein S25B	RPS25B	1	0.00387299	93.162	VQQTK(1)AAK	2	1.1659	1
A0A1D8PNQ6	12	K	Ribosomal 40S subunit protein S25B	RPS25B	1	0.0044289	60.157	AAK(1)AAAALAGGK(1)K	2	1.6899	2
A0A1D8PNQ8	463	K	Mdj1p	MDJ1	1	2.10361e-05	83.37	VNETYDESDLHPSK(1)LK	3	0.26724	1
A0A1D8PNQ8	282	K	Mdj1p	MDJ1	1	1.2357e-06	100.43	SK(1)TVEIPAGVSDGTR	2	0.58418	1
A0A1D8PNQ8	473	K	Mdj1p	MDJ1	1	0.00581522	51.009	VLGK(1)FFNFEQNDK	2	0.72446	1
A0A1D8PNS0	149	K	Guanylate kinase	GUK1	1	5.57649e-09	177.57	GTETEDSLQK(1)R	2	-1.1239	2
A0A1D8PNS0	19	K	Guanylate kinase	GUK1	1	2.36182e-13	117.96	SSSANRPIVISGPSGTGK(1)STLLK	2	-1.3444	2
A0A1D8PNS0	91	K	Guanylate kinase	GUK1	1	0.000300992	105.35	AVK(1)DVAEQGR	2	-0.1814	1
A0A1D8PNT5	89	K	Uncharacterized protein	orf19.6681	1	0.0324971	73.637	LPSYGK(1)K	2	1.1934	1
A0A1D8PP04	961	K	Uncharacterized protein	orf19.3949	1	0.00149864	75.416	LAGLMDLFK(1)VR	2	-1.4607	1
A0A1D8PP14	28	K	Ribosomal 60S subunit protein L43A	RPL43A	1	0.0308258	42.311	K(1)LEVQQHAK	3	-0.76573	1
A0A1D8PP14	36	K	Ribosomal 60S subunit protein L43A	RPL43A	1	4.5381e-13	133.93	LEVQQHAK(1)YDCSFCGK	3	-0.26974	2
A0A1D8PP14	7	K	Ribosomal 60S subunit protein L43A	RPL43A	1	0.0575948	60.895	K(1)VGITGK(1)FGVR	2	2.1497	2
A0A1D8PP14	13	K	Ribosomal 60S subunit protein L43A	RPL43A	1	0.0335768	50.354	VGITGK(1)FGVR	2	-1.6837	2
A0A1D8PP14	62	K	Ribosomal 60S subunit protein L43A	RPL43A	1	1.96115e-15	157.85	K(1)TVAGGAYTVSTAAAATVR	2	0.18488	1
A0A1D8PP14	44	K	Ribosomal 60S subunit protein L43A	RPL43A	1	2.15921e-07	172.21	YDCSFCGK(1)R	2	-0.025481	5
A0A1D8PP14	58	K	Ribosomal 60S subunit protein L43A	RPL43A	1	1.15901e-05	125.46	GATGIWNCK(1)SCK	2	-1.7853	2
A0A1D8PP21	747	K	Methionine--tRNA ligase	MES1	1	0.0422049	56.177	LYGGQQK(1)K	2	-1.0382	1
A0A1D8PP21	592	K	Methionine--tRNA ligase	MES1	1	0.000743313	69.721	FVIAK(1)YNGVIPK	2	4.1097	1
A0A1D8PP21	359	K	Methionine--tRNA ligase	MES1	1	0.000240598	90.614	CK(1)VDGNTPVVK	2	-0.90847	2
A0A1D8PP21	330	K	Methionine--tRNA ligase	MES1	1	4.02644e-23	215.87	FVEGTCPK(1)CDYEDAR	2	-0.37341	1
A0A1D8PP21	502	K	Methionine--tRNA ligase	MES1	1	0.00858176	45.205	DNVPFHTVVFPASQIGTGDK(1)WTK	3	1.4574	1
A0A1D8PP21	299	K	Methionine--tRNA ligase	MES1	1	0.000295535	108.98	LHNK(1)GYLEEK	2	-0.19474	1
A0A1D8PP21	394	K	Methionine--tRNA ligase	MES1	1	3.23752e-05	90.707	EWVLDSSAK(1)GAWSR	2	-0.11694	1
A0A1D8PP21	316	K	Methionine--tRNA ligase	MES1	1	0.00534858	47.68	TTEQLYCEHHK(1)SFLADR	4	-0.45605	1
A0A1D8PP21	402	K	Methionine--tRNA ligase	MES1	1	7.2405e-05	110.64	NSK(1)NITDSWIK	2	-0.3433	2
A0A1D8PP21	536	K	Methionine--tRNA ligase	MES1	1	3.47199e-19	157.98	GVGVFGNNAK(1)ETGVSPSVWR	2	1.2619	1
A0A1D8PP21	410	K	Methionine--tRNA ligase	MES1	1	0.00359371	81.525	NITDSWIK(1)R	2	-0.72875	2
A0A1D8PP33	457	K	Uncharacterized protein	orf19.3983	1	0.0162296	53.404	LAQK(1)GVIAK	2	-0.36286	1
A0A1D8PP43	32	K	Adh1p	ADH1	1	9.14796e-05	76.341	DYPVPTPK(1)PNELLIHVK	2	0.82362	3
A0A1D8PP43	289	K	Adh1p	ADH1	1	9.39242e-12	153.41	VTAPVFDAVVK(1)SIEIK	2	0.25735	16
A0A1D8PP43	7	K	Adh1p	ADH1	1	0.00140323	79.489	SEQIPK(1)TQK	2	0.15357	2
A0A1D8PP43	267	K	Adh1p	ADH1	1	9.02402e-07	102.52	PLGK(1)VVLVGLPAHAK	2	-0.40666	5
A0A1D8PP43	294	K	Adh1p	ADH1	1	1.13095e-05	125.97	SIEIK(1)GSYVGNR	3	0.98923	4
A0A1D8PP43	235	K	Adh1p	ADH1	1	0.00126893	126.66	DK(1)DIVEAVK(1)K	2	-0.065283	11
A0A1D8PP43	333	K	Adh1p	ADH1	1	1.87671e-13	136.26	IVGLSDLPEVFK(1)LMEEGK	3	0.35561	3
A0A1D8PP43	339	K	Adh1p	ADH1	1	0.000164902	129.85	LMEEGK(1)ILGR	2	-0.57086	6
A0A1D8PP43	228	K	Adh1p	ADH1	1	0.000843419	103.26	DK(1)DIVEAVK(1)K	2	-0.065283	5
A0A1D8PP43	83	K	Adh1p	ADH1	1	1.48123e-46	241.71	LPLVGGHEGAGVVVGMGENVK(1)GWK	3	0.62248	11
A0A1D8PP43	253	K	Adh1p	ADH1	1	3.94115e-35	177.73	K(1)ATDGGPHGAINVSVSEK(1)AIDQSVEYVRPLGK	4	1.5231	7
A0A1D8PP43	236	K	Adh1p	ADH1	1	8.84609e-61	289.76	K(1)ATDGGPHGAINVSVSEK(1)AIDQSVEYVRPLGK	4	1.5231	8
A0A1D8PP43	226	K	Adh1p	ADH1	1	1.1818e-24	194.24	SLGAEAYVDFTK(1)DK	2	-2.9021	10
A0A1D8PP43	41	K	Adh1p	ADH1	1	7.37027e-17	118.63	PNELLIHVK(1)YSGVCHTDLHAWK	5	0.089194	6
A0A1D8PP43	209	K	Adh1p	ADH1	1	1.02941e-08	123.76	VVAIDGGDEK(1)GEFVK	2	-0.11765	2
A0A1D8PP43	317	K	Adh1p	ADH1	1	0.00184785	91.9	GLIK(1)CPIK(1)IVGLSDLPEVFK	3	0.52356	3
A0A1D8PP43	302	K	Adh1p	ADH1	1	5.43891e-09	166.48	K(1)DTAEAIDFFSR	2	-0.026337	8
A0A1D8PP43	321	K	Adh1p	ADH1	1	1.93773e-09	125.5	GLIK(1)CPIK(1)IVGLSDLPEVFK	3	0.52356	4
A0A1D8PP43	24	K	Adh1p	ADH1	1	2.85316e-20	161.97	AVVFDTNGGQLVYK(1)DYPVPTPK	3	-0.20916	4
A0A1D8PP43	10	K	Adh1p	ADH1	1	1.28061e-15	165.45	TQK(1)AVVFDTNGGQLVYK	3	-2.6256	5
A0A1D8PP43	86	K	Adh1p	ADH1	1	8.48094e-05	102.53	GWK(1)IGDFAGIK	2	0.30601	9
A0A1D8PP43	62	K	Adh1p	ADH1	1	5.26321e-08	80.36	GDWPLATK(1)LPLVGGHEGAGVVVGMGENVK	3	0.77615	2
A0A1D8PP43	54	K	Adh1p	ADH1	1	1.4191e-48	254.39	YSGVCHTDLHAWK(1)GDWPLATK	2	0.47796	18
A0A1D8PP59	128	K	Ubiquinol--cytochrome-c reductase subunit	orf19.4016	1	3.68954e-25	211.89	HK(1)QYLSAQASAVEADPK	2	0.20568	3
A0A1D8PP59	84	K	Ubiquinol--cytochrome-c reductase subunit	orf19.4016	1	0.000219476	123.96	GSLLTAK(1)NDR	2	-0.35536	1
A0A1D8PP59	391	K	Ubiquinol--cytochrome-c reductase subunit	orf19.4016	1	0.00200217	70.942	EAFEK(1)IDAIK	2	1.3589	1
A0A1D8PP59	185	K	Ubiquinol--cytochrome-c reductase subunit	orf19.4016	1	1.48563e-10	109.44	HLAK(1)HLVNNNTVIAASGNFDHDK	3	0.37889	3
A0A1D8PP59	143	K	Ubiquinol--cytochrome-c reductase subunit	orf19.4016	1	4.2979e-06	95.205	QYLSAQASAVEADPK(1)SK	3	0.092421	3
A0A1D8PP59	401	K	Ubiquinol--cytochrome-c reductase subunit	orf19.4016	1	0.0016991	83.869	VNDVK(1)EWGK	2	0.27923	3
A0A1D8PP59	351	K	Ubiquinol--cytochrome-c reductase subunit	orf19.4016	1	0.000162102	134.3	AK(1)AQVK(1)TALAK	2	-0.17629	1
A0A1D8PP59	285	K	Ubiquinol--cytochrome-c reductase subunit	orf19.4016	1	5.33406e-18	137.32	FTSPK(1)LASIVQEYNIVESYNHYSK	3	-1.0711	1
A0A1D8PP59	355	K	Ubiquinol--cytochrome-c reductase subunit	orf19.4016	1	0.000162102	134.3	AQVK(1)TALAK	2	0.51938	3
A0A1D8PP67	136	K	Riboflavin synthase	RIB5	1	0.000286184	81.525	DK(1)EFINYIVHK	2	-2.3156	3
A0A1D8PP67	68	K	Riboflavin synthase	RIB5	1	0.00532546	52.009	TLFK(1)VGVAPETLR	2	-0.15865	1
A0A1D8PP67	230	K	Riboflavin synthase	RIB5	1	0.0161559	61.593	LISSLVEK(1)K	2	0.40987	2
A0A1D8PP77	42	K	Proteasome regulatory particle lid subunit	RPN5	1	0.00134196	90.696	YLVLEK(1)QTR	2	-2.4158	2
A0A1D8PP77	118	K	Proteasome regulatory particle lid subunit	RPN5	1	0.000558978	137.9	MK(1)LIETIR	2	0.20901	1
A0A1D8PP77	287	K	Proteasome regulatory particle lid subunit	RPN5	1	0.0068504	64.82	IK(1)SNPIFTK	2	1.5342	1
A0A1D8PP77	31	K	Proteasome regulatory particle lid subunit	RPN5	1	0.00295605	66.55	ISDYK(1)QALDK	2	-2.2091	1
A0A1D8PP77	220	K	Proteasome regulatory particle lid subunit	RPN5	1	0.00472465	63.624	ADEFK(1)ATYLK	2	-0.75958	1
A0A1D8PP77	336	K	Proteasome regulatory particle lid subunit	RPN5	1	0.00174247	83.623	IFADEK(1)NYK	2	-1.0716	1
A0A1D8PP79	369	K	Uncharacterized protein	orf19.4029	1	0.0372052	58.782	IYK(1)WDAR	2	0.43949	1
A0A1D8PP94	439	K	Vid27p	VID27	1	0.00445891	89.029	GK(1)HFSPEK	2	0.85844	1
A0A1D8PPA5	21	K	Het1p	HET1	1	5.29115e-05	76.693	VSDGK(1)IDTADFLQASESLVK	2	1.2146	1
A0A1D8PPA5	63	K	Het1p	HET1	1	1.87845e-08	99.846	NK(1)LLEDPANSATLQDLVLTEAK	3	-0.87387	1
A0A1D8PPA5	139	K	Het1p	HET1	1	0.000711405	68.557	FHGMLVK(1)PVFK	3	-0.84878	1
A0A1D8PPA5	143	K	Het1p	HET1	1	0.00340111	96.492	PVFK(1)LAMK	2	-1.186	1
A0A1D8PPA5	158	K	Het1p	HET1	1	0.00014586	89.663	DFFEK(1)LGADQTK	2	-2.9282	1
A0A1D8PPA5	59	K	Het1p	HET1	1	0.000431344	82.437	SDMTGNITK(1)IR	2	0.23471	1
A0A1D8PPA5	87	K	Het1p	HET1	1	4.09733e-05	96.135	TK(1)TATQGLLWLSR	2	-1.5258	2
A0A1D8PPA5	132	K	Het1p	HET1	1	0.00463499	53.013	TLSK(1)FHGMLVK	3	-0.5379	1
A0A1D8PPA5	16	K	Het1p	HET1	1	0.00410693	61.233	SFADVK(1)VSDGK	2	-0.11491	1
A0A1D8PPA5	10	K	Het1p	HET1	1	5.43846e-17	186.56	STFFDEMSK(1)SFADVK	2	-1.2675	1
A0A1D8PPB4	649	K	Uncharacterized protein	orf19.1189	1	0.00115191	79.659	NTNVEDIK(1)QR	2	-0.83589	1
A0A1D8PPC1	73	K	Dpm2p	DPM2	1	0.00739513	78.149	VLIK(1)NQQK	2	1.0274	1
A0A1D8PPC9	206	K	Ferroxidase	FET34	1	0.0224857	47.302	VEPGK(1)TYLVR	2	0.4379	1
A0A1D8PPE0	112	K	Ribosomal 40S subunit protein S13	RPS13	1	0.037339	111.82	DKDSK(1)FR	2	-1.178	1
A0A1D8PPE0	93	K	Ribosomal 40S subunit protein S13	RPS13	1	0.000289033	72.359	SNGLAPEIPEDLYYLIK(1)K	2	1.0053	1
A0A1D8PPE0	70	K	Ribosomal 40S subunit protein S13	RPS13	1	0.00119882	93.649	VVTGNK(1)ILR	2	0.22671	2
A0A1D8PPE0	64	K	Ribosomal 40S subunit protein S13	RPS13	1	2.01605e-08	116.99	DAHGVSQAK(1)VVTGNK	2	0.81959	1
A0A1D8PPE0	9	K	Ribosomal 40S subunit protein S13	RPS13	1	0.00193064	51.089	MHSSGK(1)GISSSALPYSR	3	0.031441	1
A0A1D8PPE0	43	K	Ribosomal 40S subunit protein S13	RPS13	1	0.000124215	90.861	K(1)GLTPSQIGVILR	2	0.17235	2
A0A1D8PPE5	350	K	Uncharacterized protein	orf19.4203	1	0.000833698	143	FK(1)IFSFR	2	-0.61331	1
A0A1D8PPE8	71	K	Cox15p	COX15	1	0.000296518	81.565	VDSTFTK(1)TEFVK	2	0.29008	1
A0A1D8PPE8	352	K	Cox15p	COX15	1	0.00139108	83.081	K(1)SDQSDLWWR	2	1.9659	1
A0A1D8PPE8	144	K	Cox15p	COX15	1	0.00127766	125.82	YK(1)NSPEFK	2	2.1556	2
A0A1D8PPE8	236	K	Cox15p	COX15	1	0.00985626	61.161	SK(1)PTVSQYR	2	0.13307	1
A0A1D8PPE8	404	K	Cox15p	COX15	1	0.0132508	63.673	GVVPIAAK(1)R	2	1.4037	1
A0A1D8PPG7	231	K	Ketol-acid reductoisomerase, mitochondrial	ILV5	1	4.81985e-22	197.28	GINSSYAVWNDVTGK(1)AEEK	2	-0.01658	1
A0A1D8PPG7	74	K	Ketol-acid reductoisomerase, mitochondrial	ILV5	1	0.0180163	75.213	ADWPK(1)ER	2	0.90441	1
A0A1D8PPG7	337	K	Ketol-acid reductoisomerase, mitochondrial	ILV5	1	2.33463e-17	175.19	FK(1)DALKPVFEELYESVK	3	-1.6381	1
A0A1D8PPG7	213	K	Ketol-acid reductoisomerase, mitochondrial	ILV5	1	0.0146206	80.098	SLFK(1)EGR	2	0.60126	5
A0A1D8PPG7	202	K	Ketol-acid reductoisomerase, mitochondrial	ILV5	1	8.21963e-18	137.23	DLTHVEPPSNIDVILAAPK(1)GSGR	3	0.37145	2
A0A1D8PPH3	650	K	Uncharacterized protein	orf19.92	1	1.60553e-06	125.84	TVQEDVLESSVK(1)K	2	-0.17732	1
A0A1D8PPH3	528	K	Uncharacterized protein	orf19.92	1	0.00457966	88.177	LK(1)EFDTEK	2	-2.8487	1
A0A1D8PPH3	494	K	Uncharacterized protein	orf19.92	1	0.0290458	52.591	EK(1)FVAEPK	2	0.49308	1
A0A1D8PPI2	596	K	DNA topoisomerase 1	TOP1	1	0.00442109	89.296	EFMWQK(1)IR	2	0.12734	1
A0A1D8PPI6	246	K	Cip1p	CIP1	1	0.00689792	91.867	K(1)EFTESLK	2	-1.6536	1
A0A1D8PPI6	126	K	Cip1p	CIP1	1	0.00847115	41.057	VDEYAPGFLGIK(1)TQHSENVR	3	-2.6517	1
A0A1D8PPJ1	7	K	Cic1p	CIC1	1	0.0024879	61.444	SK(1)SAATAAATSPK	2	0.62924	1
A0A1D8PPJ1	343	K	Cic1p	CIC1	1	0.00477054	50.088	NLDLDTIK(1)SIHVK	3	0.073406	1
A0A1D8PPJ2	246	K	Uncharacterized protein	orf19.132	1	0.00305114	76.221	AWSPDGK(1)LK	2	-0.88693	1
A0A1D8PPK1	308	K	Ebp1p	EBP1	1	4.1778e-09	130.47	VTGIYDVSLK(1)DQQGR	2	-1.0794	1
A0A1D8PPK1	161	K	Ebp1p	EBP1	1	0.0142968	50.354	LAK(1)EAGNELR	2	-0.85418	1
A0A1D8PPK1	241	K	Ebp1p	EBP1	1	4.91202e-09	120.2	VVDK(1)LIEVVGANR	2	-0.7227	1
A0A1D8PPK1	320	K	Ebp1p	EBP1	1	0.00345791	65.719	SNEFAYK(1)IWK	2	1.6253	1
A0A1D8PPK1	368	K	Ebp1p	EBP1	1	0.000810922	67.019	FFTSNPDLVEK(1)LK	2	-2.6234	2
A0A1D8PPK1	323	K	Ebp1p	EBP1	1	0.00215453	112.37	IWK(1)GNFIR	2	-1.0437	1
A0A1D8PPK1	105	K	Ebp1p	EBP1	1	0.000772161	53.958	GGIDLHVPGIYNDAQAK(1)SWK	3	0.88644	1
A0A1D8PPL1	3320	K	Histone acetyltransferase	TRA1	1	0.000253024	89.805	FK(1)CTADEDAYR	2	-0.74096	1
A0A1D8PPM7	3	K	Alpha-1,6-mannosyltransferase	HOC1	1	0.0244243	48.785	TK(1)YTTTASR	2	-1.0569	1
A0A1D8PPN6	124	K	Ribosomal 60S subunit protein L32	RPL32	1	0.04748	52.268	VTNPK(1)GK	2	-0.5939	1
A0A1D8PPN6	78	K	Ribosomal 60S subunit protein L32	RPL32	1	0.00366039	94.662	VYLVK(1)NVK	2	0.84438	2
A0A1D8PPN6	119	K	Ribosomal 60S subunit protein L32	RPL32	1	0.00204446	81.915	LGVK(1)VTNPK	2	0.51552	2
A0A1D8PPN6	81	K	Ribosomal 60S subunit protein L32	RPL32	1	9.9743e-06	100.11	NVK(1)DLDVLLLHTK	2	0.49107	4
A0A1D8PPN6	112	K	Ribosomal 60S subunit protein L32	RPL32	1	0.00990214	71.501	VEIVAK(1)AK	2	0.40869	2
A0A1D8PPN6	73	K	Ribosomal 60S subunit protein L32	RPL32	1	4.03404e-06	110.08	FLNPAGYK(1)VYLVK	3	-0.15033	3
A0A1D8PPN6	37	K	Ribosomal 60S subunit protein L32	RPL32	1	0.00085285	102.01	QK(1)GIDSCVR	2	-0.71688	1
A0A1D8PPN6	65	K	Ribosomal 60S subunit protein L32	RPL32	1	0.0029237	66.603	TK(1)FLNPAGYK	2	1.9514	2
A0A1D8PPQ1	170	K	Tif3p	TIF3	1	0.00121676	77.288	K(1)IYVNVAAPPK	2	-2.8555	1
A0A1D8PPQ1	180	K	Tif3p	TIF3	1	1.85199e-10	120.63	IYVNVAAPPK(1)GEDGDWR	2	-0.40219	2
A0A1D8PPQ1	418	K	Tif3p	TIF3	1	3.00327e-22	177.41	SHFSVLNVEGEDEDEEEDEK(1)K	3	-0.31118	1
A0A1D8PPQ1	134	K	Tif3p	TIF3	1	1.24156e-05	123.95	DIISDIVLPK(1)DR	2	0.35453	1
A0A1D8PPQ1	364	K	Tif3p	TIF3	1	0.0425679	46.352	STEPDFDWK(1)R	2	1.0148	1
A0A1D8PPQ1	425	K	Tif3p	TIF3	1	1.67378e-10	148.62	ESK(1)QQIDNLQQATSK	2	1.2068	2
A0A1D8PPQ1	355	K	Tif3p	TIF3	1	0.000740622	95.477	K(1)STEPDFDWK	2	-0.11992	1
A0A1D8PPR4	276	K	Yhm1p	YHM1	1	0.00314122	60.893	GLTPK(1)LLTTGPK	2	0.77964	1
A0A1D8PPR4	49	K	Yhm1p	YHM1	1	8.07868e-12	155.26	LMSNHTK(1)VTSLHELNK	3	-0.38188	1
A0A1D8PPR4	71	K	Yhm1p	YHM1	1	0.000305302	128.27	DQASQALGK(1)R	2	1.4884	1
A0A1D8PPR4	41	K	Yhm1p	YHM1	1	2.6266e-10	100.62	VLGSATAGIAEIGVFHPVDTISK(1)R	3	1.7049	2
A0A1D8PPR4	107	K	Yhm1p	YHM1	1	0.000803781	65.652	YGGQPFANEFLTK(1)NFK	2	-0.3871	1
A0A1D8PPR5	60	K	Hch1p	HCH1	1	0.00138318	77.288	GK(1)VLCIYDMR	2	0.38679	1
A0A1D8PPR5	21	K	Hch1p	HCH1	1	0.000395789	83.081	NCLPWSK(1)DYLK	2	-0.99987	2
A0A1D8PPR5	134	K	Hch1p	HCH1	1	0.0128148	44.132	LMK(1)FQPDLLEAHAK	3	-0.77171	1
A0A1D8PPR5	129	K	Hch1p	HCH1	1	0.0118796	58.699	YFVPILK(1)EK	2	-0.0055511	2
A0A1D8PPR6	190	K	Mitochondrial 37S ribosomal protein YmS18	orf19.688	1	0.0104946	88.35	IK(1)NNIVR	2	0.44644	1
A0A1D8PPR6	48	K	Mitochondrial 37S ribosomal protein YmS18	orf19.688	1	6.06097e-05	87.831	ANK(1)NASMSQLAQK	2	-1.3151	1
A0A1D8PPS1	74	K	Ribosomal 60S subunit protein L25	RPL25	1	7.33147e-05	86.944	IIVAPIATETAMK(1)K	3	-0.21107	4
A0A1D8PPS1	6	K	Ribosomal 60S subunit protein L25	RPL25	1	0.00673141	60.305	APTTK(1)ASAAK(1)K	2	-0.06021	2
A0A1D8PPS1	11	K	Ribosomal 60S subunit protein L25	RPL25	1	0.0641832	50.275	APTTK(1)ASAAK(1)K	2	-0.06021	1
A0A1D8PPS1	39	K	Ribosomal 60S subunit protein L25	RPL25	1	0.0139073	80.24	LPK(1)TLK(1)LTR	2	0.70257	1
A0A1D8PPS1	120	K	Ribosomal 60S subunit protein L25	RPL25	1	0.000541175	56.29	ELYDVDALYVNTLIRPNGTK(1)K	3	-1.825	1
A0A1D8PPS1	21	K	Ribosomal 60S subunit protein L25	RPL25	1	0.0346982	61.78	AALK(1)GVNGK(1)K	2	-0.14387	1
A0A1D8PPS1	36	K	Ribosomal 60S subunit protein L25	RPL25	1	0.0139073	80.24	LPK(1)TLK(1)LTR	2	0.70257	1
A0A1D8PPS1	92	K	Ribosomal 60S subunit protein L25	RPL25	1	8.56293e-06	151.66	SNK(1)HQIK(1)SAVK	2	2.203	4
A0A1D8PPS1	49	K	Ribosomal 60S subunit protein L25	RPL25	1	0.00493352	100.02	K(1)SVPHYNR	3	0.0078174	2
A0A1D8PPS1	16	K	Ribosomal 60S subunit protein L25	RPL25	1	0.0346982	61.78	AALK(1)GVNGK(1)K	2	-0.14387	2
A0A1D8PPS1	96	K	Ribosomal 60S subunit protein L25	RPL25	1	8.56293e-06	151.66	SNK(1)HQIK(1)SAVK	2	2.203	5
[truncated: 4,660 more rows]

## Sheet: Peptide_identify
ID	Sequence	Length	Modifications	Modified sequence	Protein accession	Protein description	Charge	m/z	Mass error [ppm]	PEP	Score	MS/MS Count
0	AAAALAGGKK	10	2-OHib(K)	_AAAALAGGK(2-)K_	A0A1D8PNQ6	Ribosomal 40S subunit protein S25B	2	472.282	-0.071663	0.0015229	82.287	1
1	AAAALAGGKKGK	12	2 2-OHib(K)	_AAAALAGGK(2-)K(2-)GK_	A0A1D8PNQ6	Ribosomal 40S subunit protein S25B	2	607.859	1.2208	0.038429	51.286	1
2	AAADACKIAGLNPVR	15	2-OHib(K)	_AAADACK(2-)IAGLNPVR_	Q96VB9	Heat shock protein homolog SSE1	2	806.927		1.4201e-07	93.228	1
3	AAADAGKTEDKSPEAITADLEK	22	2-OHib(K)	_AAADAGK(2-)TEDKSPEAITADLEK_	Q5ANP2	Nascent polypeptide-associated complex subunit alpha	3	773.052	1.7235	8.4289e-10	108.08	1
4	AAADAGKTEDKSPEAITADLEK	22	2-OHib(K)	_AAADAGK(2-)TEDKSPEAITADLEK_	Q5ANP2	Nascent polypeptide-associated complex subunit alpha	3	773.052	0.84886	1.7188e-13	131.33	1
5	AAADAGKTEDKSPEAITADLEK	22	2-OHib(K)	_AAADAGK(2-)TEDKSPEAITADLEK_	Q5ANP2	Nascent polypeptide-associated complex subunit alpha	3	773.052	1.9346	1.901e-08	99.93	1
6	AAAEYEKGDYDAAIATCEK	19	2-OHib(K)	_AAAEYEK(2-)GDYDAAIATCEK_	A0A1D8PN90	Hsp90 cochaperone	2	1081.48	2.0407	5.7703e-14	138.46	1
7	AAAGATGPELSR	12	Unmodified	_AAAGATGPELSR_	A0A1D8PDD1	Lipid-binding protein	2	550.788	0.02334	0.026345	73.082	1
8	AAAKNHER	8	2-OHib(K)	_AAAK(2-)NHER_	Q5A6R2	Bifunctional phosphoribosylaminoimidazolecarboxamide formyltransferase/IMP cyclohydrolase	2	491.757	-0.29944	0.0079777	76.605	2
9	AAALAKLLSFPDAIQDCNK	19	2-OHib(K)	_AAALAK(2-)LLSFPDAIQDCNK_	A0A1D8PN90	Hsp90 cochaperone	3	711.373	0.12643	7.0687e-09	109.87	1
10	AAAPTVVFLDELDSIAKAR	19	2-OHib(K)	_AAAPTVVFLDELDSIAK(2-)AR_	Q59WG3	AAA family ATPase	2	1037.06	2.5152	3.3728e-11	119.68	1
11	AAAPTVVFLDELDSIAKAR	19	2-OHib(K)	_AAAPTVVFLDELDSIAK(2-)AR_	Q59WG3	AAA family ATPase	3	691.712	2.1018	1.5699e-14	144.97	1
12	AAAPTVVFLDELDSIAKAR	19	2-OHib(K)	_AAAPTVVFLDELDSIAK(2-)AR_	Q59WG3	AAA family ATPase	2	1037.06	1.3927	1.5449e-08	107.72	2
13	AAAPTVVFLDELDSIAKAR	19	2-OHib(K)	_AAAPTVVFLDELDSIAK(2-)AR_	Q59WG3	AAA family ATPase	3	691.712	0.96857	1.3852e-09	115.66	2
14	AAAYKGSVTILGR	13	2-OHib(K)	_AAAYK(2-)GSVTILGR_	A0A1D8PRR5	Argininosuccinate synthase	2	696.896	1.175	0.030018	40.941	1
15	AAAYQKEYTEAER	13	2-OHib(K)	_AAAYQK(2-)EYTEAER_	A0A1D8PDL6	Ribosomal 60S subunit protein L7A	2	808.384	1.1057	1.0549e-08	158.86	1
16	AADIGFNKYR	10	2-OHib(K)	_AADIGFNK(2-)YR_	A0A1D8PTR4	Ribosomal 40S subunit protein S29A	2	620.82	1.5863	0.00037123	98.044	2
17	AADLAPDFEKYGELVR	16	2-OHib(K)	_AADLAPDFEK(2-)YGELVR_	A0A1D8PIP0	Slr1p	2	940.475	1.72	0.002057	59.728	1
18	AADLISTKYR	10	2-OHib(K)	_AADLISTK(2-)YR_	Q5AK46	1-pyrroline-5-carboxylate dehydrogenase	2	612.335	1.2868	0.00032752	99.788	2
19	AADSLNESHPKIK	13	2-OHib(K)	_AADSLNESHPK(2-)IK_	A0A1D8PR99	Protein disulfide isomerase	2	748.391	1.1199	3.188e-08	149.69	2
20	AADSLNESHPKIK	13	2-OHib(K)	_AADSLNESHPK(2-)IK_	A0A1D8PR99	Protein disulfide isomerase	3	499.263	0.73937	3.1617e-05	94.122	1
21	AAESVSTSQMQVKAK	15	2-OHib(K)	_AAESVSTSQMQVK(2-)AK_	Q5AAU7	Translation initiation factor eIF2 subunit alpha	2	825.922	1.4699	2.3232e-13	167.32	1
22	AAEYVSGVVTGATEGAKTGADSTK	24	2-OHib(K)	_AAEYVSGVVTGATEGAK(2-)TGADSTK_	A0A1D8PNC7	Hsp12p	2	1178.58	1.6148	5.119e-27	171.5	1
23	AAFGLVSEGFKTACVSK	17	2-OHib(K)	_AAFGLVSEGFK(2-)TACVSK_	Q5A1E8	Succinate dehydrogenase [ubiquinone] flavoprotein subunit, mitochondrial	2	929.474	1.7104	0.00079077	64.89	1
24	AAFGLVSEGFKTACVSK	17	2-OHib(K)	_AAFGLVSEGFK(2-)TACVSK_	Q5A1E8	Succinate dehydrogenase [ubiquinone] flavoprotein subunit, mitochondrial	2	929.474	1.7068	0.0060813	49.537	1
25	AAGANVDQVWADVFAKAVEGK	21	2-OHib(K)	_AAGANVDQVWADVFAK(2-)AVEGK_	A0A1D8PRG5	Ribosomal protein P1B	2	1116.57	1.8959	3.3181e-25	188.19	2
26	AAGANVDQVWADVFAKAVEGK	21	2-OHib(K)	_AAGANVDQVWADVFAK(2-)AVEGK_	A0A1D8PRG5	Ribosomal protein P1B	3	744.715	1.9531	3.8369e-09	101.17	2
27	AAGANVDQVWADVFAKAVEGK	21	2-OHib(K)	_AAGANVDQVWADVFAK(2-)AVEGK_	A0A1D8PRG5	Ribosomal protein P1B	3	744.715	2.4967	4.9274e-06	82.635	1
28	AAGANVDQVWADVFAKAVEGK	21	2-OHib(K)	_AAGANVDQVWADVFAK(2-)AVEGK_	A0A1D8PRG5	Ribosomal protein P1B	3	744.715	1.0555	1.1968e-12	128.29	2
29	AAGANVDQVWADVFAKAVEGK	21	2-OHib(K)	_AAGANVDQVWADVFAK(2-)AVEGK_	A0A1D8PRG5	Ribosomal protein P1B	2	1116.57	0.99205	2.7433e-19	154.6	2
30	AAGFLMSK	8	Oxidation (M)	_AAGFLM(ox)SK_	P46273	Phosphoglycerate kinase	2	420.718	0.20678	0.052008	59.597	1
31	AAGFLMSKELEYFAK	15	Oxidation (M),2-OHib(K)	_AAGFLM(ox)SK(2-)ELEYFAK_	P46273	Phosphoglycerate kinase	2	903.953	1.0016	2.1347e-07	114.64	2
32	AAGFLMSKELEYFAK	15	2-OHib(K)	_AAGFLMSK(2-)ELEYFAK_	P46273	Phosphoglycerate kinase	2	895.955	2.7649	6.6983e-10	142.38	2
33	AAGPHIDTLIKK	12	2-OHib(K)	_AAGPHIDTLIK(2-)K_	A0A1D8PM53	Reticulon-like protein	3	450.598	0.92823	0.0001818	82.85	1
34	AAGPHIDTLIKK	12	2-OHib(K)	_AAGPHIDTLIK(2-)K_	A0A1D8PM53	Reticulon-like protein	2	675.393	1.4341	5.3711e-05	104.59	1
35	AAGPHIDTLIKK	12	2-OHib(K)	_AAGPHIDTLIK(2-)K_	A0A1D8PM53	Reticulon-like protein	3	450.598	0.68371	0.0045703	51.957	2
36	AAGPHIDTLIKK	12	2-OHib(K)	_AAGPHIDTLIK(2-)K_	A0A1D8PM53	Reticulon-like protein	2	675.393	1.1228	5.2102e-05	105.36	2
37	AAGVILKMVEAGK	13	2-OHib(K)	_AAGVILK(2-)MVEAGK_	Q5AGZ9	RuvB-like helicase 2	2	686.897	1.7273	0.0080299	50.088	1
38	AAGVINEKK	9	2-OHib(K)	_AAGVINEK(2-)K_	Q59RI1	Isoleucine--tRNA ligase	2	508.293	0.092719	0.0070842	69.915	1
39	AAHDKIVK	8	2-OHib(K)	_AAHDK(2-)IVK_	A0A1D8PQJ8	Uncharacterized protein	2	484.282	-0.28457	0.017303	62.558	1
40	AAHLSAIPIAAIAKK	15	2-OHib(K)	_AAHLSAIPIAAIAK(2-)K_	Q59TZ8	Phosphotransferase	3	520.987	1.1918	1.2629e-05	90.412	1
41	AAHLSAIPIAAIAKK	15	2-OHib(K)	_AAHLSAIPIAAIAK(2-)K_	Q59TZ8	Phosphotransferase	2	780.977	2.1018	7.0189e-07	110.55	1
42	AAIEGSYIDKK	11	2-OHib(K)	_AAIEGSYIDK(2-)K_	A0A1D8PN83	Ribosomal 40S subunit protein S11A	2	640.84	0.60315	0.00010211	118.28	1
43	AAIESLKPKATR	12	2-OHib(K)	_AAIESLKPK(2-)ATR_	Q5A4M2	Malate dehydrogenase (Oxaloacetate-decarboxylating)	3	457.605	0.66151	0.011472	46.88	1
44	AAIFTGEKLHHLIK	14	2-OHib(K)	_AAIFTGEK(2-)LHHLIK_	A0A1D8PRZ8	Type 2C protein phosphatase	3	555.323	1.2948	0.02128	41.227	1
45	AAKAAAALAGGK	12	2-OHib(K)	_AAK(2-)AAAALAGGK_	A0A1D8PNQ6	Ribosomal 40S subunit protein S25B	2	543.319	1.1052	0.0044289	57.175	1
46	AAKAAAALAGGKK	13	2 2-OHib(K)	_AAK(2-)AAAALAGGK(2-)K_	A0A1D8PNQ6	Ribosomal 40S subunit protein S25B	2	650.385	1.2871	0.017081	60.157	1
47	AAKEAIAK	8	2-OHib(K)	_AAK(2-)EAIAK_	P79023	Phospho-2-dehydro-3-deoxyheptonate aldolase, tyrosine-inhibited	2	444.263	-0.3162	0.0088846	74.2	1
48	AAKFSHLYR	9	2-OHib(K)	_AAK(2-)FSHLYR_	P46614	Pyruvate kinase	3	393.549	-0.1934	0.0003928	120.15	2
49	AAKFSHLYR	9	2-OHib(K)	_AAK(2-)FSHLYR_	P46614	Pyruvate kinase	2	589.819	1.1611	0.0006217	121.73	2
50	AAKGHHAVELYNK	13	2-OHib(K)	_AAK(2-)GHHAVELYNK_	A0A1D8PJK2	D-aminoacyl-tRNA deacylase	3	508.604	-0.49805	0.0014823	61.42	1
51	AAKGNTFK	8	2-OHib(K)	_AAK(2-)GNTFK_	A0A1D8PK40	Ribosomal protein L19	2	461.753	-0.11518	0.0044127	89.355	2
52	AAKIAPR	7	2-OHib(K)	_AAK(2-)IAPR_	O59931	60S ribosomal protein L13	2	406.753	-0.90546	0.0097436	90.706	2
53	AALANVTKDK	10	2-OHib(K)	_AALANVTK(2-)DK_	Q5APD2	Malate synthase	2	558.817		0.057257	54.486	1
54	AALEKIGEPDQK	12	2-OHib(K)	_AALEK(2-)IGEPDQK_	Q59NN8	Hsp70 nucleotide exchange factor FES1	2	692.87	0.84299	0.00045822	77.279	1
55	AALKGVNGK	9	2-OHib(K)	_AALK(2-)GVNGK_	A0A1D8PPS1	Ribosomal 60S subunit protein L25	2	472.282	-0.053849	0.038978	43.442	1
56	AALKGVNGKK	10	2 2-OHib(K)	_AALK(2-)GVNGK(2-)K_	A0A1D8PPS1	Ribosomal 60S subunit protein L25	2	579.348	0.95318	0.034698	61.78	1
57	AALLKGVNTLADAVSVTLGPK	21	2-OHib(K)	_AALLK(2-)GVNTLADAVSVTLGPK_	O74261	Heat shock protein 60, mitochondrial	3	708.747	1.8954	8.9343e-07	84.107	1
58	AALPKVSSEEVQR	13	2-OHib(K)	_AALPK(2-)VSSEEVQR_	Q59RI1	Isoleucine--tRNA ligase	2	750.407	1.7021	0.00010543	85.536	1
59	AALPKYK	7	2-OHib(K)	_AALPK(2-)YK_	A0A1D8PJ01	Plasma membrane ATPase	2	438.763	1.1627	0.031002	62.714	2
60	AANEKAELR	9	2-OHib(K)	_AANEK(2-)AELR_	A0A1D8PJ10	Uncharacterized protein	2	544.291	0.56048	0.015583	54.191	1
61	AANLTKVTK	9	2-OHib(K)	_AANLTK(2-)VTK_	Q59WF0	Putative hydrolase	2	516.308	0.83314	0.010758	60.064	1
62	AANSQKCIR	9	2-OHib(K)	_AANSQK(2-)CIR_	Q5A8K2	Alanine--tRNA ligase	2	567.29	-0.65696	0.0013311	90.919	1
63	AAPETAVKPAK	11	2-OHib(K)	_AAPETAVK(2-)PAK_	Q5ALV5	Cytochrome c oxidase subunit IV	2	584.832	1.0994	0.025691	44.543	1
64	AAPPTKDEENTGGIR	15	2-OHib(K)	_AAPPTK(2-)DEENTGGIR_	Q5A4M8	Protein SUR7	2	821.408	1.819	0.00030837	73.834	1
65	AAPTEVSSILEDR	13	Unmodified	_AAPTEVSSILEDR_	A0A1D8PDC4	ATP synthase subunit alpha	2	694.357	1.29	0.049097	65.895	1
66	AAPVQVSKK	9	2-OHib(K)	_AAPVQVSK(2-)K_	Q5AH38	Arginine biosynthesis bifunctional protein ArgJ, mitochondrial	2	507.303	0.49031	0.065311	43.651	1
67	AAQKAAK	7	2-OHib(K)	_AAQK(2-)AAK_	Q59QD6	Elongation factor 1-alpha 2	2	387.229	-1.2553	0.053981	49.058	1
68	AAQLGLNTACIEKR	14	2-OHib(K)	_AAQLGLNTACIEK(2-)R_	Q59RQ6	Dihydrolipoyl dehydrogenase	2	815.933	1.6079	2.0194e-07	132.97	1
69	AASASTASKVTYK	13	2-OHib(K)	_AASASTASK(2-)VTYK_	A0A1D8PR93	Histone	2	685.862	0.65613	1.3482e-05	101.32	1
70	AASIIKDAGAHGLK	14	2-OHib(K)	_AASIIK(2-)DAGAHGLK_	P82611	Aconitate hydratase, mitochondrial	3	479.94	0.64572	0.0020288	57.434	2
71	AASIIKDAGAHGLK	14	2-OHib(K)	_AASIIK(2-)DAGAHGLK_	P82611	Aconitate hydratase, mitochondrial	2	719.407	1.0398	3.8303e-06	102.33	2
72	AASYEEIAQAIK	12	Unmodified	_AASYEEIAQAIK_	Q5ADM7	Glyceraldehyde-3-phosphate dehydrogenase	2	647.338	0.95265	0.00039332	129.82	3
73	AASYEEIAQAIKK	13	2-OHib(K)	_AASYEEIAQAIK(2-)K_	Q5ADM7	Glyceraldehyde-3-phosphate dehydrogenase	2	754.404	1.3679	2.854e-08	154.28	3
74	AASYEEIAQAIKK	13	2-OHib(K)	_AASYEEIAQAIK(2-)K_	Q5ADM7	Glyceraldehyde-3-phosphate dehydrogenase	3	503.272	0.89638	5.8244e-06	108.56	2
75	AATEPNERPAVVKTHLR	17	2-OHib(K)	_AATEPNERPAVVK(2-)THLR_	A0A1D8PK22	Ribosomal 40S subunit protein S15	3	659.029	1.1759	3.6586e-06	93.768	2
76	AAVCGQVGEGKSISEEELEK	20	2-OHib(K)	_AAVCGQVGEGK(2-)SISEEELEK_	Q5AED0	Uncharacterized protein	2	1103.53	1.9806	2.0456e-19	161.51	1
77	AAVEEGILPGGGTALIKATK	20	2-OHib(K)	_AAVEEGILPGGGTALIK(2-)ATK_	O74261	Heat shock protein 60, mitochondrial	2	991.562	1.4531	1.3787e-05	82.406	1
78	AAVELGFQKAK	11	2-OHib(K)	_AAVELGFQK(2-)AK_	Q59P03	NADH-cytochrome b5 reductase 1	2	624.353	1.5087	0.00050976	81.017	1
79	AAVGKSTK	8	2-OHib(K)	_AAVGK(2-)STK_	Q5A2T2	ATP-binding cassette family ATPase	2	424.248	-0.37624	0.010186	70.747	1
80	AAVKDNNYFGDSAK	14	2-OHib(K)	_AAVK(2-)DNNYFGDSAK_	Q5AF98	Zuotin	2	793.378	1.3747	1.5808e-07	130.2	1
81	AAVLNEYFAHKFK	13	2-OHib(K)	_AAVLNEYFAHK(2-)FK_	A0A1D8PQL8	Glutamate--tRNA ligase	3	541.956	1.4667	0.00023829	75.088	1
82	AAYDAVTKSK	10	2-OHib(K)	_AAYDAVTK(2-)SK_	A0A1D8PR55	Uncharacterized protein (Fragment)	2	570.301	0.65329	0.00027204	118.28	1
83	AAYEDIKSK	9	2-OHib(K)	_AAYEDIK(2-)SK_	Q5A4W7	Tetrafunctional fatty acid synthase subunit	2	555.788	0.89292	0.0030405	76.282	2
84	ACGKISMIDPK	11	2-OHib(K)	_ACGK(2-)ISMIDPK_	A0A1D8PNF5	Translation initiation factor eIF5	2	653.331	1.9743	0.0047785	59.739	1
85	ACHLAKQAFDDAVADLETLSEDSYK	25	2-OHib(K)	_ACHLAK(2-)QAFDDAVADLETLSEDSYK_	O42766	14-3-3 protein homolog	3	961.783	2.3436	1.0956e-14	129.08	2
86	ACHLAKQAFDDAVADLETLSEDSYK	25	2-OHib(K)	_ACHLAK(2-)QAFDDAVADLETLSEDSYK_	O42766	14-3-3 protein homolog	3	961.783	1.8818	2.9686e-18	135.62	2
87	ACKSLVVK	8	2-OHib(K)	_ACK(2-)SLVVK_	A0A1D8PRF5	Sla2p	2	495.786	0.29068	0.0050072	85.161	1
88	ADDDDSPANIKVR	13	2-OHib(K)	_ADDDDSPANIK(2-)VR_	A0A1D8PTY4	Elf1p	2	751.36	0.91991	2.1267e-07	143.31	1
89	ADDNIESIKK	10	2-OHib(K)	_ADDNIESIK(2-)K_	Q59KZ3	Uridylate kinase	2	609.814		0.031636	45.911	1
90	ADEFINDAKQK	11	2-OHib(K)	_ADEFINDAK(2-)QK_	A0A1D8PRQ2	Uncharacterized protein	2	682.838	1.0222	0.0094749	50.786	1
91	ADEFINDAKQK	11	2-OHib(K)	_ADEFINDAK(2-)QK_	A0A1D8PRQ2	Uncharacterized protein	2	682.838	1.5116	0.00011335	98.898	2
92	ADEFKATYLK	10	2-OHib(K)	_ADEFK(2-)ATYLK_	A0A1D8PP77	Proteasome regulatory particle lid subunit	2	636.33	1.2641	0.0047247	63.624	1
93	ADELKVQGNR	10	2-OHib(K)	_ADELK(2-)VQGNR_	Q5A0I8	Sgt2p	2	608.32	1.0658	0.0042714	64.374	2
94	ADFVDGKLAPPDLK	14	2-OHib(K)	_ADFVDGK(2-)LAPPDLK_	Q5AFB3	Tyrosine--tRNA ligase	2	786.419	1.4038	0.00706	50.305	1
95	ADFVDGKLAPPDLK	14	2-OHib(K)	_ADFVDGK(2-)LAPPDLK_	Q5AFB3	Tyrosine--tRNA ligase	2	786.419	1.6014	0.00044137	71.545	1
96	ADGKGYFVK	9	2-OHib(K)	_ADGK(2-)GYFVK_	A0A1D8PGT5	Aldehyde dehydrogenase (NAD(P)(+))	2	535.779	0.50881	0.014866	55.064	2
97	ADGKGYFVKPTIFADVK	17	2-OHib(K)	_ADGK(2-)GYFVKPTIFADVK_	A0A1D8PGT5	Aldehyde dehydrogenase (NAD(P)(+))	3	648.016	1.0965	0.00020675	67.994	1
98	ADKDSLDLEPISLLPK	16	2-OHib(K)	_ADK(2-)DSLDLEPISLLPK_	P82610	5-methyltetrahydropteroyltriglutamate--homocysteine methyltransferase	2	920.501	2.2373	6.1544e-09	117.07	2
99	ADKDSLDLEPISLLPKILPVYK	22	2-OHib(K)	_ADKDSLDLEPISLLPK(2-)ILPVYK_	P82610	5-methyltetrahydropteroyltriglutamate--homocysteine methyltransferase	3	851.819	1.3131	6.0252e-08	98.443	1
100	ADLSDKK	7	2-OHib(K)	_ADLSDK(2-)K_	Q5AI00	Rab family GTPase	2	431.729	-0.58362	0.064594	58.286	1
101	ADLVNNLGTIAKSGTK	16	2-OHib(K)	_ADLVNNLGTIAK(2-)SGTK_	P46598	Heat shock protein 90 homolog	2	844.465	1.9891	0.00062021	65.175	1
102	ADPSFKPTEKK	11	2-OHib(K)	_ADPSFKPTEK(2-)K_	Q5AGZ7	Ribosomal 60S subunit protein L5	2	667.354	0.11968	0.00081976	99.318	2
103	ADPSFKPTEKK	11	2-OHib(K)	_ADPSFKPTEK(2-)K_	Q5AGZ7	Ribosomal 60S subunit protein L5	3	445.238	-0.14959	0.0041939	56.551	1
104	ADQEVLVLR	9	Acetyl (Protein N-term)	_(ac)ADQEVLVLR_	P83774	Guanine nucleotide-binding protein subunit beta-like protein	2	542.803	0.46065	0.00048281	105.2	1
105	ADQLCNDTENSLNEHK	16	Unmodified	_ADQLCNDTENSLNEHK_	P83784	Heat shock protein SSC1, mitochondrial	3	629.943	-0.041628	3.7906e-06	96.773	1
106	ADQLCNDTENSLNEHKEK	18	2-OHib(K)	_ADQLCNDTENSLNEHK(2-)EK_	P83784	Heat shock protein SSC1, mitochondrial	3	744.334	0.84509	2.027e-11	129.42	1
107	ADQLCNDTENSLNEHKEK	18	2-OHib(K)	_ADQLCNDTENSLNEHK(2-)EK_	P83784	Heat shock protein SSC1, mitochondrial	3	744.334	1.1067	5.3172e-15	152.25	2
108	ADQLCNDTENSLNEHKEK	18	2-OHib(K)	_ADQLCNDTENSLNEHK(2-)EK_	P83784	Heat shock protein SSC1, mitochondrial	2	1116	1.0363	2.9456e-15	161.86	1
109	ADRDESSPYAAMLAAQDVAAKCK	23	Oxidation (M),2-OHib(K)	_ADRDESSPYAAM(ox)LAAQDVAAK(2-)CK_	A0A1D8PDT3	Ribosomal 40S subunit protein S14B	3	857.4	1.8303	1.2583e-13	119.41	1
110	ADRDESSPYAAMLAAQDVAAKCK	23	2-OHib(K)	_ADRDESSPYAAMLAAQDVAAK(2-)CK_	A0A1D8PDT3	Ribosomal 40S subunit protein S14B	3	852.069	1.2333	7.5484e-14	124.66	1
111	ADRDESSPYAAMLAAQDVAAKCK	23	2-OHib(K)	_ADRDESSPYAAMLAAQDVAAK(2-)CK_	A0A1D8PDT3	Ribosomal 40S subunit protein S14B	2	1277.6	1.5185	6.0705e-23	165.96	1
112	ADRDESSPYAAMLAAQDVAAKCK	23	2-OHib(K)	_ADRDESSPYAAMLAAQDVAAK(2-)CK_	A0A1D8PDT3	Ribosomal 40S subunit protein S14B	3	852.069	1.474	1.3187e-10	111.11	1
113	ADSSKVSSYIEK	12	2-OHib(K)	_ADSSK(2-)VSSYIEK_	A0A1D8PPS9	Clathrin heavy chain (Fragment)	2	700.351	1.1238	0.00058653	73.877	1
114	ADTGIAVEGATDAAR	15	Unmodified	_ADTGIAVEGATDAAR_	A0A1D8PJ01	Plasma membrane ATPase	2	709.35	0.92758	3.7998e-08	139.66	1
115	ADTLSPQELDIFKTR	15	2-OHib(K)	_ADTLSPQELDIFK(2-)TR_	A0A1D8PCY5	Septin	2	910.475	1.5114	1.242e-05	93.424	1
116	ADTVAINQKLYQAK	14	2-OHib(K)	_ADTVAINQK(2-)LYQAK_	A0A1D8PQD7	Pex11p	2	824.949	2.0851	0.0026814	60.364	1
117	ADVKGGTLINYQGEVR	16	2-OHib(K)	_ADVK(2-)GGTLINYQGEVR_	Q59KI0	UTP--glucose-1-phosphate uridylyltransferase	2	903.473	1.931	1.8181e-11	151.44	1
118	ADWPKER	7	2-OHib(K)	_ADWPK(2-)ER_	A0A1D8PPG7	Ketol-acid reductoisomerase, mitochondrial	2	494.248	0.44063	0.018016	75.213	1
119	AEAYQAGKTQGYEDK	15	2-OHib(K)	_AEAYQAGK(2-)TQGYEDK_	A0A1D8PF42	Uncharacterized protein	2	872.905	1.144	5.0014e-11	151.38	1
120	AEAYQAGKTQGYEDKDISASTVPR	24	2-OHib(K)	_AEAYQAGK(2-)TQGYEDKDISASTVPR_	A0A1D8PF42	Uncharacterized protein	3	891.1	1.9313	5.8587e-23	157.3	1
121	AEDEKYAEYQAGR	13	2-OHib(K)	_AEDEK(2-)YAEYQAGR_	A0A1D8PJ10	Uncharacterized protein	2	808.365	1.295	1.6474e-06	116.81	1
122	AEDFKSAK	8	2-OHib(K)	_AEDFK(2-)SAK_	A0A1D8PIV7	Proteasome regulatory particle base subunit	2	491.248		0.041234	80.219	1
123	AEDWLYEDGEDSTKAK	16	2-OHib(K)	_AEDWLYEDGEDSTK(2-)AK_	Q96VB9	Heat shock protein homolog SSE1	2	971.931	2.2954	7.8451e-14	168.5	3
124	AEEILLGKETEK	12	2-OHib(K)	_AEEILLGK(2-)ETEK_	A0A1D8PHC9	Aspartate transaminase	2	723.39	2.0308	0.00079073	68.463	1
125	AEEVKQFK	8	2-OHib(K)	_AEEVK(2-)QFK_	A0A1D8PSH3	Citrate synthase	2	532.785	1.4047	0.0024957	106.36	2
126	AEFDKNER	8	2-OHib(K)	_AEFDK(2-)NER_	Q5AK62	Virulence protein SSD1	2	547.759	0.92229	0.021083	59.35	1
127	AEFTVGKSK	9	2-OHib(K)	_AEFTVGK(2-)SK_	Q5A1L6	Major glycerophosphoinositol permease GIT3	2	526.785	0.83601	0.0079953	63.426	2
128	AEGATGGLVPHK	12	Unmodified	_AEGATGGLVPHK_	P83780	Glucose-6-phosphate isomerase	3	379.54	-1.5821	0.035237	35.677	1
129	AEGNALYKK	9	2-OHib(K)	_AEGNALYK(2-)K_	A0A1D8PN90	Hsp90 cochaperone	2	540.29	0.40386	0.0072465	69.375	1
130	AEGNKYFAAK	10	2-OHib(K)	_AEGNK(2-)YFAAK_	A0A1D8PN90	Hsp90 cochaperone	2	592.801	0.78969	0.0085679	57.267	1
131	AEKDAVSVFGFR	12	2-OHib(K)	_AEK(2-)DAVSVFGFR_	Q5A7K0	40S ribosomal protein S24	2	706.364	1.4762	1.2274e-05	124.21	2
132	AEKLAAESN	9	2-OHib(K)	_AEK(2-)LAAESN_	A0A1D8PKZ9	ATP synthase subunit beta	2	509.756	0.63916	0.012824	57.55	1
133	AEKLFSK	7	2-OHib(K)	_AEK(2-)LFSK_	A0A1D8PJQ8	Uncharacterized protein	2	454.758	1.1245	0.065959	43.808	1
134	AEKLSEQQIAEFK	13	Acetyl (Protein N-term),2-OHib(K)	_(ac)AEK(2-)LSEQQIAEFK_	A0A1D8PMF8	Calmodulin	2	824.925	1.9721	2.6034e-07	134.61	1
135	AEKSNDLFGFLAK	13	2-OHib(K)	_AEK(2-)SNDLFGFLAK_	Q59TZ8	Phosphotransferase	2	763.398	2.8048	0.0012693	65.495	1
136	AEKSNDLFGFLAK	13	2-OHib(K)	_AEK(2-)SNDLFGFLAK_	Q59TZ8	Phosphotransferase	2	763.398	1.124	0.00034428	76.868	1
137	AELALKR	7	2-OHib(K)	_AELALK(2-)R_	Q5A397	Hsp70 family ATPase	2	443.771	1.259	0.009694	106.42	2
138	AELHGVKHALK	11	2-OHib(K)	_AELHGVK(2-)HALK_	A0A1D8PQ43	Ribonuclease H	3	430.251	0.032532	0.0043022	54.259	1
139	AELRPLQFKSIK	12	2-OHib(K)	_AELRPLQFK(2-)SIK_	Q5AJ93	40S ribosomal protein S7	3	505.968	0.47608	1.6498e-05	110.38	2
140	AELRPLQFKSIK	12	2-OHib(K)	_AELRPLQFK(2-)SIK_	Q5AJ93	40S ribosomal protein S7	2	758.448	1.1128	0.0001171	118.73	2
141	AEQGEHDENITKEQADK	17	2-OHib(K)	_AEQGEHDENITK(2-)EQADK_	A0A1D8PRQ1	Phosphoribosylaminoimidazolesuccinocarboxamide synthase	3	676.643	-0.095404	4.1757e-08	107.62	1
142	AESITSVLYPNDNFEKGK	18	2-OHib(K)	_AESITSVLYPNDNFEK(2-)GK_	A0A1D8PQQ3	Alpha-1,4 glucan phosphorylase	2	1049.52	1.4314	2.1781e-13	140.68	2
143	AESITSVLYPNDNFEKGK	18	2-OHib(K)	_AESITSVLYPNDNFEK(2-)GK_	A0A1D8PQQ3	Alpha-1,4 glucan phosphorylase	3	700.016	1.2014	0.0012663	54.412	1
144	AESITSVLYPNDNFEKGK	18	2-OHib(K)	_AESITSVLYPNDNFEK(2-)GK_	A0A1D8PQQ3	Alpha-1,4 glucan phosphorylase	2	1049.52	0.90515	1.5665e-13	143.43	2
145	AESITSVLYPNDNFEKGK	18	2-OHib(K)	_AESITSVLYPNDNFEK(2-)GK_	A0A1D8PQQ3	Alpha-1,4 glucan phosphorylase	3	700.016	0.59455	0.0036753	48.907	1
146	AESIVVKK	8	2-OHib(K)	_AESIVVK(2-)K_	Q5A678	Ssz1p	2	480.292		0.030566	65.246	1
147	AESTKSDFFNWNSK	14	2-OHib(K)	_AESTK(2-)SDFFNWNSK_	Q5A9D4	Csp37p	2	873.902	1.6532	2.9634e-06	105.99	2
148	AETDAWHDYVKFNEAYLNK	19	2-OHib(K)	_AETDAWHDYVK(2-)FNEAYLNK_	Q5AI14	Trehalose-phosphatase	3	800.71	1.9242	0.0011268	52.185	1
149	AETLYEGPSDDPFCTAIR	18	Unmodified	_AETLYEGPSDDPFCTAIR_	Q5A0M4	Elongation factor 2	2	1021.46	1.5444	2.7918e-13	156.11	1
150	AEVHALAFSPNR	12	Unmodified	_AEVHALAFSPNR_	P83774	Guanine nucleotide-binding protein subunit beta-like protein	3	437.898	1.0499	3.2926e-05	100.04	1
151	AEVSDVGNAILDGADCVMLSGETAK	25	Unmodified	_AEVSDVGNAILDGADCVMLSGETAK_	P46614	Pyruvate kinase	3	841.396	2.215	5.9365e-08	88.856	1
152	AEYHDLSNLKTKPSYPEGTVEK	22	2-OHib(K)	_AEYHDLSNLK(2-)TKPSYPEGTVEK_	A0A1D8PF42	Uncharacterized protein	3	864.766	1.6614	6.6497e-08	98.218	1
153	AFAVPDKIR	9	2-OHib(K)	_AFAVPDK(2-)IR_	P83779	Pyruvate decarboxylase	2	551.816	1.0377	0.013742	56.432	1
154	AFAVPDKIR	9	2-OHib(K)	_AFAVPDK(2-)IR_	P83779	Pyruvate decarboxylase	2	551.816	0.93667	0.0014901	87.639	3
155	AFAVQEGYAGLVKGGPEYIK	20	2-OHib(K)	_AFAVQEGYAGLVK(2-)GGPEYIK_	Q5AGZ8	ATP-dependent 6-phosphofructokinase	2	1092.07	2.4135	4.3998e-07	97.57	1
156	AFDDESVQKDIK	12	2-OHib(K)	_AFDDESVQK(2-)DIK_	Q5A397	Hsp70 family ATPase	2	740.862	1.8188	1.1036e-07	161.99	2
157	AFDDESVQKDIK	12	2-OHib(K)	_AFDDESVQK(2-)DIK_	Q5A397	Hsp70 family ATPase	2	740.862		0.02774	56.414	1
158	AFEEKHQAGK	10	2-OHib(K)	_AFEEK(2-)HQAGK_	A0A1D8PFG4	60S ribosomal protein L27	3	410.875	-0.8496	0.0175	44.704	1
159	AFEEKHQAGK	10	2-OHib(K)	_AFEEK(2-)HQAGK_	A0A1D8PFG4	60S ribosomal protein L27	2	615.809	-0.14406	0.00018654	127.51	1
160	AFGAKVTVLDK	11	2-OHib(K)	_AFGAK(2-)VTVLDK_	A0A1D8PS45	Adh5p	2	617.856	0.76857	0.00013557	97.452	1
161	AFGFGKFK	8	2-OHib(K)	_AFGFGK(2-)FK_	Q5AC35	Uncharacterized protein	2	494.269	0.90086	0.019513	60.682	1
162	AFGGQSKEFGK	11	2-OHib(K)	_AFGGQSK(2-)EFGK_	Q5A1E8	Succinate dehydrogenase [ubiquinone] flavoprotein subunit, mitochondrial	2	621.312	1.4346	0.00031124	86.014	1
163	AFGILKK	7	2-OHib(K)	_AFGILK(2-)K_	A0A1D8PKV4	Fum12p	2	431.773	1.2963	0.052716	62.714	1
164	AFGTLKK	7	2-OHib(K)	_AFGTLK(2-)K_	Q5A6L1	Fumarase	2	425.755		0.056589	64.567	1
165	AFKGIPR	7	2-OHib(K)	_AFK(2-)GIPR_	A0A1D8PHY2	Mitochondrial 54S ribosomal protein YmL7/YmL5	2	437.761	0.60643	0.012342	83.377	1
166	AFKLHVGEQK	10	2-OHib(K)	_AFK(2-)LHVGEQK_	Q5ALX8	Adenine phosphoribosyltransferase	2	621.846	1.2063	0.0040189	64.792	2
167	AFKLHVGEQK	10	2-OHib(K)	_AFK(2-)LHVGEQK_	Q5ALX8	Adenine phosphoribosyltransferase	3	414.9	0.65565	0.0057368	55.467	1
168	AFLKSLINYPR	11	2-OHib(K)	_AFLK(2-)SLINYPR_	A0A1D8PJ01	Plasma membrane ATPase	2	704.403	1.3678	6.4753e-09	172.27	2
169	AFNDKGYQR	9	2-OHib(K)	_AFNDK(2-)GYQR_	A0A1D8PDN3	Trp99p	2	592.788	0.59377	0.016301	53.317	1
170	AFPLNKIPAFIGPK	14	2-OHib(K)	_AFPLNK(2-)IPAFIGPK_	A0A1D8PKC3	Translation elongation factor EF1B gamma	2	799.969	4.8349	3.9995e-08	144.57	2
171	AFPLQTNLEEIHGGSPYGAGTFAGVDGSR	29	Unmodified	_AFPLQTNLEEIHGGSPYGAGTFAGVDGSR_	A0A1D8PT02	Flavodoxin-like fold family protein	3	983.477	1.4285	7.3531e-10	96.123	1
172	AFPSYDEPAAKSK	13	2-OHib(K)	_AFPSYDEPAAK(2-)SK_	Q59KZ1	Aminopeptidase 2	2	748.867	0.79217	0.00021369	80.96	1
173	AFQEKIANLK	10	2-OHib(K)	_AFQEK(2-)IANLK_	A0A1D8PKJ3	E1 ubiquitin-activating protein	2	624.353	1.4153	0.00067791	85.807	1
174	AFQKEFPQFTR	11	2-OHib(K)	_AFQK(2-)EFPQFTR_	A0A1D8PM35	Translation elongation factor 1 subunit beta	2	742.88	1.6839	3.4679e-05	130.56	2
175	AFSKLISNGIK	11	2-OHib(K)	_AFSK(2-)LISNGIK_	Q5AEN1	Cytochrome c peroxidase, mitochondrial	2	632.369	0.5786	0.0010776	70.728	1
176	AFSSDLKEWK	10	2-OHib(K)	_AFSSDLK(2-)EWK_	Q5AIA2	Homoserine dehydrogenase	2	648.827	0.87054	0.0014259	76.85	1
177	AFTKYSGK	8	2-OHib(K)	_AFTK(2-)YSGK_	Q59LS1	Ribosomal 60S subunit protein L3	2	494.261	1.1269	0.0020461	114.28	1
178	AFWKGLKPR	9	2-OHib(K)	_AFWK(2-)GLKPR_	Q5A2T7	Fe(2+) transporter	3	396.901	-0.43469	0.00088571	91.318	1
179	AFYAGKK	7	2-OHib(K)	_AFYAGK(2-)K_	A0A1D8PK30	Ribosomal 60S subunit protein L35A	2	435.74	0.70166	0.052716	62.714	1
180	AFYKDNYDNLIVK	13	2-OHib(K)	_AFYK(2-)DNYDNLIVK_	Q59PH5	Vtc4p	2	844.93	1.6069	0.00011255	84.365	1
181	AGALENATKEIK	12	Acetyl (Protein N-term),2-OHib(K)	_(ac)AGALENATK(2-)EIK_	Q5AJB1	V-type proton ATPase catalytic subunit A	2	686.87		0.00029877	69.03	1
182	AGAVAPKDVWIPAGNTGMEPGK	22	2-OHib(K)	_AGAVAPK(2-)DVWIPAGNTGMEPGK_	A0A1D8PQS0	60S acidic ribosomal protein P0	2	1126.57	1.6519	6.5068e-13	127.88	1
183	AGELLKEAGINVDVLHTSK	19	2-OHib(K)	_AGELLK(2-)EAGINVDVLHTSK_	P82612	Phosphoglycerate mutase	3	694.048	0.55643	1.8835e-07	99.409	1
184	AGELPEDEYKK	11	2-OHib(K)	_AGELPEDEYK(2-)K_	Q96VB9	Heat shock protein homolog SSE1	2	682.833	0.71588	0.0005639	84.687	1
185	AGELPEDEYKK	11	2-OHib(K)	_AGELPEDEYK(2-)K_	Q96VB9	Heat shock protein homolog SSE1	2	682.833	0.97218	0.0020382	68.536	2
186	AGELTQEELER	11	Unmodified	_AGELTQEELER_	A0A1D8PQQ5	Ribosomal 40S subunit protein S18B	2	637.815	1.2973	0.0017009	80.014	1
187	AGEQEIVKYDLSSLR	15	2-OHib(K)	_AGEQEIVK(2-)YDLSSLR_	Q8NJN3	Acetyl-coenzyme A synthetase 2	2	897.468	1.6327	4.1984e-05	83.54	1
188	AGFTPKFK	8	2-OHib(K)	_AGFTPK(2-)FK_	P34948	Mannose-6-phosphate isomerase	2	491.274	0.45025	0.0034836	95.909	1
189	AGGKHNDLEDVGR	13	2-OHib(K)	_AGGK(2-)HNDLEDVGR_	Q5A8K2	Alanine--tRNA ligase	2	727.355	1.7711	1.2115e-05	103.11	1
190	AGGKHNDLEDVGR	13	2-OHib(K)	_AGGK(2-)HNDLEDVGR_	Q5A8K2	Alanine--tRNA ligase	3	485.239	1.0514	0.00020454	76.868	1
191	AGIIPDVPKSVR	12	2-OHib(K)	_AGIIPDVPK(2-)SVR_	Q5A4Q1	Adenylate kinase	2	669.393	1.1422	0.012806	48.568	1
192	AGIISAAKAGDAR	13	2-OHib(K)	_AGIISAAK(2-)AGDAR_	Q5A0M4	Elongation factor 2	2	643.857	0.55369	0.00033303	77.22	1
193	AGIISAAKAGDAR	13	2-OHib(K)	_AGIISAAK(2-)AGDAR_	Q5A0M4	Elongation factor 2	2	643.857	0.5335	0.00040064	75.102	1
194	AGKASLFAQGK	11	2-OHib(K)	_AGK(2-)ASLFAQGK_	A0A1D8PEV4	Ribosomal 60S subunit protein L42A	2	582.325	1.7024	0.00040284	82.954	1
195	AGKATALGSPDR	12	2-OHib(K)	_AGK(2-)ATALGSPDR_	Q5AJB1	V-type proton ATPase catalytic subunit A	2	615.328	0.9641	0.00063074	72.705	1
196	AGKFPTPVSHNDDLYSK	17	2-OHib(K)	_AGK(2-)FPTPVSHNDDLYSK_	Q9UVJ4	60S ribosomal protein L10a	3	654.658	1.3452	7.8859e-05	77.506	2
197	AGKIAGAALDVYPHEPAK	18	2-OHib(K)	_AGK(2-)IAGAALDVYPHEPAK_	Q5A3K7	Phosphoglycerate dehydrogenase	3	632.007	1.4888	0.0040599	48.51	1
198	AGKIAGAALDVYPHEPAK	18	2-OHib(K)	_AGK(2-)IAGAALDVYPHEPAK_	Q5A3K7	Phosphoglycerate dehydrogenase	2	947.507	2.1061	2.2324e-07	100.27	1
199	AGKITSVEQIYLHSLPVK	18	2-OHib(K)	_AGK(2-)ITSVEQIYLHSLPVK_	Q5A900	Ribosomal 40S subunit protein S2	3	690.393	1.3177	2.1922e-05	82.01	2
200	AGKITSVEQIYLHSLPVK	18	2-OHib(K)	_AGK(2-)ITSVEQIYLHSLPVK_	Q5A900	Ribosomal 40S subunit protein S2	2	1035.09	1.8142	7.6886e-15	154.26	2
201	AGKLTIGDIVSK	12	2-OHib(K)	_AGK(2-)LTIGDIVSK_	A0A1D8PTD1	Bifunctional carbamoylphosphate synthetase/aspartate transcarbamylase	2	644.38	0.9726	0.017327	46.744	1
202	AGKPVIQVEYK	11	Unmodified	_AGKPVIQVEYK_	P41797	Heat shock protein SSA1	3	411.24	0.11485	0.066682	34.695	1
203	AGKPVIQVEYK	11	2-OHib(K)	_AGK(2-)PVIQVEYK_	P41797	Heat shock protein SSA1	2	659.374	1.7414	0.008146	52.247	2
204	AGKPVIQVEYKGETK	15	2-OHib(K)	_AGKPVIQVEYK(2-)GETK_	P41797	Heat shock protein SSA1	3	578.321	1.3744	0.0029726	51.771	2
205	AGKPVIQVEYKGETK	15	2-OHib(K)	_AGKPVIQVEYK(2-)GETK_	P41797	Heat shock protein SSA1	2	866.978	1.9529	0.00010946	92.264	1
206	AGKSAVIK	8	2-OHib(K)	_AGK(2-)SAVIK_	A0A1D8PMQ4	Proteasome regulatory particle base subunit	2	430.266	0.81981	0.026076	55.112	1
207	AGKVTKAAQK	10	2 2-OHib(K)	_AGK(2-)VTK(2-)AAQK_	Q59QD6	Elongation factor 1-alpha 2	2	587.346	-0.11475	0.0056203	81.771	1
208	AGKYFTTR	8	2-OHib(K)	_AGK(2-)YFTTR_	A0A1D8PJE0	Metalloaminopeptidase	2	515.272	0.53851	0.0023603	108.74	2
209	AGLAQMLKGGVIMDVVNADQAK	22	2-OHib(K)	_AGLAQMLK(2-)GGVIMDVVNADQAK_	Q5AIA6	Pyridoxine biosynthesis protein	3	772.408	2.0003	6.1448e-10	109.62	1
210	AGLKPEVPEYTEYYDKL	17	2-OHib(K)	_AGLKPEVPEYTEYYDK(2-)L_	Q5A0M4	Elongation factor 2	2	1051.02	2.025	0.0021812	69.188	2
211	AGLKPEVPEYTEYYDKL	17	2-OHib(K)	_AGLK(2-)PEVPEYTEYYDKL_	Q5A0M4	Elongation factor 2	2	1051.02	1.8618	0.030056	50.722	1
212	AGLVVGTEKK	10	2-OHib(K)	_AGLVVGTEK(2-)K_	Q5A940	Multiprotein-bridging factor 1	2	544.322	0.79415	0.013097	58.699	1
213	AGLWKEQLK	9	2-OHib(K)	_AGLWK(2-)EQLK_	Q5AK53	ATP-dependent 6-phosphofructokinase	2	579.83	1.2879	0.00075343	115.13	1
214	AGMVVTFAPAGVTTEVKSVEMHHEQLAEGVPGDNVGFNVK	40	Oxidation (M),2-OHib(K)	_AGM(ox)VVTFAPAGVTTEVK(2-)SVEMHHEQLAEGVPGDNVGFNVK_	Q59QD6	Elongation factor 1-alpha 2	4	1064.28	1.1678	5.3083e-14	95.002	2
215	AGNALKQGK	9	2-OHib(K)	_AGNALK(2-)QGK_	A0A1D8PH52	Acetyl-CoA C-acetyltransferase	2	486.777	-0.34367	0.0054666	66.504	1
216	AGSAINYIGNTKK	13	2-OHib(K)	_AGSAINYIGNTK(2-)K_	A0A1D8PT27	Aconitate hydratase, mitochondrial	2	711.883	0.66894	8.878e-05	94.287	2
217	AGYKGKVGIAMDVASSEFYK	20	2 2-OHib(K)	_AGYK(2-)GK(2-)VGIAMDVASSEFYK_	P30575	Enolase 1	3	765.052	3.0875	0.010012	45.885	1
218	AHFEEAMKTAK	11	2-OHib(K)	_AHFEEAMK(2-)TAK_	Q59WG3	AAA family ATPase	2	674.832	1.0954	6.2917e-05	116.84	1
219	AHGAAGTIVATKVDEPSK	18	2-OHib(K)	_AHGAAGTIVATK(2-)VDEPSK_	O93827	Mannose-1-phosphate guanyltransferase	3	613.327	1.0263	1.675e-13	137.79	1
220	AHISEIMWVKGHK	13	2-OHib(K)	_AHISEIMWVK(2-)GHK_	A0A1D8PD60	Uncharacterized protein	3	541.289	1.2066	2.2647e-05	96.604	1
221	AHKAAGPHIDTLIK	14	2-OHib(K)	_AHK(2-)AAGPHIDTLIK_	A0A1D8PM53	Reticulon-like protein	3	519.963	0.83721	1.2824e-05	94.487	1
222	AHKHQQIAK	9	2-OHib(K)	_AHK(2-)HQQIAK_	A0A1D8PLY4	Pyruvate carboxylase	3	382.884	-1.2779	0.0002744	128.12	2
223	AHKHQQIAK	9	2-OHib(K)	_AHK(2-)HQQIAK_	A0A1D8PLY4	Pyruvate carboxylase	2	573.823	0.091301	0.00074133	116.73	1
224	AHLAKSIGAEQAEK	14	2-OHib(K)	_AHLAK(2-)SIGAEQAEK_	Q9P940	Triosephosphate isomerase	3	513.611	0.67955	0.00018145	75.911	2
225	AHLAKSIGAEQAEK	14	2-OHib(K)	_AHLAK(2-)SIGAEQAEK_	Q9P940	Triosephosphate isomerase	2	769.912	1.4632	1.8922e-24	229.23	4
226	AHLAKSIGAEQAEKTR	16	2 2-OHib(K)	_AHLAK(2-)SIGAEQAEK(2-)TR_	Q9P940	Triosephosphate isomerase	2	941.505	1.2953	4.815e-09	132.64	1
227	AHLAKSIGAEQAEKTR	16	2 2-OHib(K)	_AHLAK(2-)SIGAEQAEK(2-)TR_	Q9P940	Triosephosphate isomerase	3	628.006	0.66953	1.8652e-11	153.94	1
228	AHPTFPIVLQWTGGR	15	Unmodified	_AHPTFPIVLQWTGGR_	Q5A4W7	Tetrafunctional fatty acid synthase subunit	3	560.639	1.8521	0.056221	36.219	1
229	AHQVVEDGYEFFSKR	15	2-OHib(K)	_AHQVVEDGYEFFSK(2-)R_	Q59N42	Serine/threonine-protein phosphatase	3	633.307	0.52044	1.7359e-07	113.43	1
230	AHSCSNQDYLDDNNIAQGSSGR	22	Unmodified	_AHSCSNQDYLDDNNIAQGSSGR_	Q5ANE3	Non-classical export protein 102	3	803.676	1.6235	2.0704e-10	115.17	1
231	AHSSMVGLEVPQR	13	Oxidation (M)	_AHSSM(ox)VGLEVPQR_	P46273	Phosphoglycerate kinase	3	476.242	1.2412	0.00034283	71.806	2
232	AHSSMVGLEVPQR	13	Oxidation (M)	_AHSSM(ox)VGLEVPQR_	P46273	Phosphoglycerate kinase	2	713.859	1.5286	0.0011376	68.277	1
233	AHSSMVGLEVPQR	13	Unmodified	_AHSSMVGLEVPQR_	P46273	Phosphoglycerate kinase	3	470.91	1.0863	0.013868	46.101	2
234	AIAAPTQGVSWLTSFFQPKK	20	2-OHib(K)	_AIAAPTQGVSWLTSFFQPK(2-)K_	A0A1D8PI19	Phm7p	2	1132.11	1.0867	1.5087e-06	94.45	2
235	AIAAPTQGVSWLTSFFQPKK	20	2-OHib(K)	_AIAAPTQGVSWLTSFFQPK(2-)K_	A0A1D8PI19	Phm7p	3	755.076	1.0095	2.7217e-12	127.97	1
236	AIAFVATGAGKAPVLR	16	2-OHib(K)	_AIAFVATGAGK(2-)APVLR_	Q59PZ6	6-phosphogluconolactonase	2	814.48	0.90652	1.5052e-05	87.863	1
237	AIAKQQGEDFFK	12	2-OHib(K)	_AIAK(2-)QQGEDFFK_	A0A1D8PHR5	Pst1p	2	734.378		5.3636e-07	110.08	1
238	AIAKTCVR	8	2-OHib(K)	_AIAK(2-)TCVR_	Q5AGX8	Acetyltransferase component of pyruvate dehydrogenase complex	2	502.782	-0.60922	0.020229	60.074	1
239	AIAMDGTEGLVR	12	Unmodified	_AIAMDGTEGLVR_	A0A1D8PKZ9	ATP synthase subunit beta	2	616.819	0.66395	0.067167	34.898	1
240	AIAPTYGIPVVLHTDHCAK	19	Unmodified	_AIAPTYGIPVVLHTDHCAK_	Q9URB4	Fructose-bisphosphate aldolase	4	516.524	1.2078	6.5533e-05	71.929	1
241	AIAPTYGIPVVLHTDHCAK	19	Unmodified	_AIAPTYGIPVVLHTDHCAK_	Q9URB4	Fructose-bisphosphate aldolase	3	688.363	1.5575	0.00035501	65.022	1
242	AIAPTYGIPVVLHTDHCAKK	20	2-OHib(K)	_AIAPTYGIPVVLHTDHCAK(2-)K_	Q9URB4	Fructose-bisphosphate aldolase	3	759.74	1.4231	4.3506e-12	124.63	2
243	AIAPTYGIPVVLHTDHCAKK	20	2-OHib(K)	_AIAPTYGIPVVLHTDHCAK(2-)K_	Q9URB4	Fructose-bisphosphate aldolase	2	1139.11	1.4325	2.6185e-19	162.76	1
244	AIAPTYGIPVVLHTDHCAKK	20	2-OHib(K)	_AIAPTYGIPVVLHTDHCAK(2-)K_	Q9URB4	Fructose-bisphosphate aldolase	4	570.057	0.69052	1.1826e-19	161.86	3
245	AIAPTYGIPVVLHTDHCAKK	20	2-OHib(K)	_AIAPTYGIPVVLHTDHCAK(2-)K_	Q9URB4	Fructose-bisphosphate aldolase	3	759.74	1.3129	3.5802e-19	154.49	2
246	AIAPTYGIPVVLHTDHCAKK	20	2-OHib(K)	_AIAPTYGIPVVLHTDHCAK(2-)K_	Q9URB4	Fructose-bisphosphate aldolase	2	1139.11	1.3293	5.6636e-25	193.06	1
247	AIATYNGQKFQR	12	2-OHib(K)	_AIATYNGQK(2-)FQR_	Q5ANP6	Sbp1p	2	741.889	1.4866	5.3797e-06	137.89	1
248	AIAYPQLFNELR	12	Unmodified	_AIAYPQLFNELR_	P46614	Pyruvate kinase	2	717.891	1.485	0.0051256	92.247	2
249	AIDASMKK	8	2-OHib(K)	_AIDASMK(2-)K_	Q5AMT7	Bfr1p	2	475.255	-0.34789	0.051884	51.346	1
250	AIDAVKNAK	9	2-OHib(K)	_AIDAVK(2-)NAK_	Q96UX5	Heat shock protein 78, mitochondrial	2	508.293	-0.50367	0.0016851	83.948	1
251	AIDDGVNSIKGLIK	14	2-OHib(K)	_AIDDGVNSIK(2-)GLIK_	Q5AB74	Chaperonin-containing T-complex subunit	2	764.933	1.7611	4.3116e-05	86.944	1
252	AIDELHGKEFR	11	2-OHib(K)	_AIDELHGK(2-)EFR_	A0A1D8PIF0	Uncharacterized protein	3	467.577	0.63199	0.013378	45.764	2
253	AIDELHGKEFR	11	2-OHib(K)	_AIDELHGK(2-)EFR_	A0A1D8PIF0	Uncharacterized protein	2	700.862		0.018659	59.038	1
254	AIDETISWLDASQAASTEEYEDKR	24	2-OHib(K)	_AIDETISWLDASQAASTEEYEDK(2-)R_	P41797	Heat shock protein SSA1	3	938.77	1.3578	9.2097e-14	118.36	1
255	AIDETISWLDASQAASTEEYEDKRK	25	2-OHib(K)	_AIDETISWLDASQAASTEEYEDK(2-)RK_	P41797	Heat shock protein SSA1	3	981.468	2.1688	9.2881e-28	176.65	2
256	AIDETISWLDASQAASTEEYEDKRK	25	2-OHib(K)	_AIDETISWLDASQAASTEEYEDK(2-)RK_	P41797	Heat shock protein SSA1	4	736.353	1.965	5.8258e-08	86.791	1
257	AIDILKNEILPK	12	2-OHib(K)	_AIDILK(2-)NEILPK_	A0A1D8PPX6	Uncharacterized protein	2	726.937	1.0753	0.022861	44.511	1
258	AIDILKNEILPK	12	2-OHib(K)	_AIDILK(2-)NEILPK_	A0A1D8PPX6	Uncharacterized protein	2	726.937	1.9763	0.0047875	56.139	2
259	AIDLNKEVYDFLSTACAK	18	2-OHib(K)	_AIDLNK(2-)EVYDFLSTACAK_	P82611	Aconitate hydratase, mitochondrial	3	715.358	1.8862	3.6957e-05	80.175	1
260	AIDLNKEVYDFLSTACAK	18	2-OHib(K)	_AIDLNK(2-)EVYDFLSTACAK_	P82611	Aconitate hydratase, mitochondrial	2	1072.53	2.1591	6.8647e-08	109.72	1
261	AIDQSVEYVR	10	Unmodified	_AIDQSVEYVR_	A0A1D8PP43	Adh1p	2	590.304	0.40573	0.012797	106.35	2
262	AIDQSVEYVRPLGK	14	Unmodified	_AIDQSVEYVRPLGK_	A0A1D8PP43	Adh1p	3	525.623	0.81681	4.3204e-05	90.412	2
263	AIDQSVEYVRPLGK	14	Unmodified	_AIDQSVEYVRPLGK_	A0A1D8PP43	Adh1p	2	787.93	1.462	1.0788e-08	129.29	1
264	AIEKDPNFIR	10	2-OHib(K)	_AIEK(2-)DPNFIR_	A0A1D8PN90	Hsp90 cochaperone	2	644.848	1.1685	0.00053127	91.658	1
265	AIELWKQTLHK	11	2-OHib(K)	_AIELWK(2-)QTLHK_	A0A1D8PPV5	Coatomer subunit beta'	3	484.945	0.36302	0.00017423	87.184	1
266	AIEMEGLTWGAHQWIPVGFGIKK	23	2-OHib(K)	_AIEMEGLTWGAHQWIPVGFGIK(2-)K_	A0A1D8PM35	Translation elongation factor 1 subunit beta	3	885.465	3.9576	1.2995e-10	111.66	1
267	AIENAKLTEK	10	2-OHib(K)	_AIENAK(2-)LTEK_	Q59PV8	ATP synthase subunit d, mitochondrial	2	601.835	1.7284	0.0012804	78.342	2
268	AIEQINAKLK	10	2-OHib(K)	_AIEQINAK(2-)LK_	Q5AL45	Elongation factor G, mitochondrial	2	607.361	0.92523	0.0024336	67.414	1
269	AIEQLKMK	8	2-OHib(K)	_AIEQLK(2-)MK_	A0A1D8PCQ3	Eukaryotic translation initiation factor 2A	2	523.799	0.29941	0.010534	69.825	1
270	AIETILETSAHLISSKK	17	2-OHib(K)	_AIETILETSAHLISSK(2-)K_	P46586	ATP phosphoribosyltransferase	3	643.03	1.0665	3.8625e-07	100.04	1
271	AIETILETSAHLISSKK	17	2-OHib(K)	_AIETILETSAHLISSK(2-)K_	P46586	ATP phosphoribosyltransferase	2	964.041	1.7195	2.2147e-14	155.2	1
272	AIFNVKTDNLPFK	13	2-OHib(K)	_AIFNVK(2-)TDNLPFK_	A0A1D8PT60	Actin-related protein 2/3 complex subunit	2	796.938	1.6038	0.0029835	59.796	1
273	AIFPKSVDGDLLK	13	2-OHib(K)	_AIFPK(2-)SVDGDLLK_	Q5A4W7	Tetrafunctional fatty acid synthase subunit	2	744.919	2.2844	7.3463e-05	90.793	1
274	AIGFDASGKMVYLHPEQ	17	2-OHib(K)	_AIGFDASGK(2-)MVYLHPEQ_	A0A1D8PHE0	Mitochondrial 37S ribosomal protein MRPS35	2	974.977	1.9177	5.0789e-06	94.203	1
275	AIGGKTQGLDR	11	2-OHib(K)	_AIGGK(2-)TQGLDR_	A0A1D8PMX7	Ifg3p	2	601.33	1.4988	6.0146e-05	118.23	1
276	AIGKEHLAEISGSR	14	2-OHib(K)	_AIGK(2-)EHLAEISGSR_	A0A1D8PMB3	Xylulokinase	3	518.614	0.5857	0.0016554	59.673	1
277	AIGKEHLAEISGSR	14	2-OHib(K)	_AIGK(2-)EHLAEISGSR_	A0A1D8PMB3	Xylulokinase	2	777.418	1.4481	2.2484e-07	125.5	1
278	AIGVSNFTKK	10	2-OHib(K)	_AIGVSNFTK(2-)K_	Q5ADT4	Glycerol 2-dehydrogenase (NADP(+))	2	575.827	1.3331	0.001172	85.355	2
279	AIIAFHDLIENKLENK	16	2-OHib(K)	_AIIAFHDLIENK(2-)LENK_	A0A1D8PNA8	Proteasome regulatory particle lid subunit	3	652.026	0.89045	2.8934e-10	134.14	1
280	AIIDTVGKDNIMTK	14	2-OHib(K)	_AIIDTVGK(2-)DNIMTK_	A0A1D8PS79	Isocitrate dehydrogenase [NADP]	2	802.932	2.6354	3.0488e-07	119.87	1
281	AIIHQAVSKLK	11	2-OHib(K)	_AIIHQAVSK(2-)LK_	Q5A044	MICOS complex subunit MIC60	2	647.398	0.5387	0.0068242	55.188	1
282	AIIHQAVSKLK	11	2-OHib(K)	_AIIHQAVSK(2-)LK_	Q5A044	MICOS complex subunit MIC60	3	431.934	0.27298	0.00018675	85.813	1
283	AIIKAIFPK	9	2-OHib(K)	_AIIK(2-)AIFPK_	Q5A4W7	Tetrafunctional fatty acid synthase subunit	2	543.85	0.11315	0.0041844	69.812	2
284	AIIVDELHGKLR	12	2-OHib(K)	_AIIVDELHGK(2-)LR_	A0A1D8PHC4	Uncharacterized protein	3	483.952	0.97109	0.00023285	79.036	1
285	AIKDGLVK	8	2-OHib(K)	_AIK(2-)DGLVK_	A0A1D8PNK3	Trifunctional aldehyde reductase/xylose reductase/glucose 1-dehydrogenase (NADP(+))	2	465.287	0.88116	0.024253	56.659	2
286	AIKDGLVKR	9	2 2-OHib(K)	_AIK(2-)DGLVK(2-)R_	A0A1D8PNK3	Trifunctional aldehyde reductase/xylose reductase/glucose 1-dehydrogenase (NADP(+))	2	586.356	1.2667	0.021639	72.879	1
287	AIKDSGVPR	9	2-OHib(K)	_AIK(2-)DSGVPR_	Q5ADT4	Glycerol 2-dehydrogenase (NADP(+))	2	514.79	0.59973	0.0015371	86.67	1
288	AIKIGINGFGR	11	2-OHib(K)	_AIK(2-)IGINGFGR_	Q5ADM7	Glyceraldehyde-3-phosphate dehydrogenase	2	616.362	0.98226	0.00035272	83.862	1
289	AIKITVHNGDR	11	2-OHib(K)	_AIK(2-)ITVHNGDR_	Q5AEN2	Ribosomal 60S subunit protein L9B	2	655.365	1.3215	0.0059358	57.164	1
290	AIKQFLPELLPGLDDSALK	19	2-OHib(K)	_AIK(2-)QFLPELLPGLDDSALK_	Q59S06	Nucleolar protein 58	3	718.74	2.3162	0.00042063	62.739	1
291	AILDAIHSGELSKVEYEK	18	2-OHib(K)	_AILDAIHSGELSK(2-)VEYEK_	A0A1D8PRM7	Phosphoenolpyruvate carboxykinase	3	696.7	1.1008	3.3938e-06	89.468	1
292	AILDAIHSGELSKVEYEK	18	2-OHib(K)	_AILDAIHSGELSK(2-)VEYEK_	A0A1D8PRM7	Phosphoenolpyruvate carboxykinase	2	1044.55	1.3239	2.9456e-15	161.86	1
293	AILFVPKR	8	2-OHib(K)	_AILFVPK(2-)R_	P46598	Heat shock protein 90 homolog	2	515.326	0.66404	0.0087352	84.244	2
294	AILGATNPLQSAPGTIR	17	Unmodified	_AILGATNPLQSAPGTIR_	Q5AG68	Nucleoside diphosphate kinase	2	840.476	1.9912	0.00052835	84.859	1
295	AILPKLIDNLTNTNK	15	2-OHib(K)	_AILPK(2-)LIDNLTNTNK_	P25997	Elongation factor 3	2	877.507	2.2798	4.7434e-11	152.16	2
296	AILPKLIDNLTNTNK	15	2-OHib(K)	_AILPK(2-)LIDNLTNTNK_	P25997	Elongation factor 3	3	585.34	1.6962	1.0635e-05	89.992	1
297	AILPKLIDNLTNTNK	15	2-OHib(K)	_AILPK(2-)LIDNLTNTNK_	P25997	Elongation factor 3	2	877.507	2.2382	6.8384e-05	82.578	1
298	AILPKLIDNLTNTNK	15	2-OHib(K)	_AILPK(2-)LIDNLTNTNK_	P25997	Elongation factor 3	2	877.507	2.9378	8.2243e-17	188.4	1
299	AIMLKLINK	9	2-OHib(K)	_AIMLK(2-)LINK_	A0A1D8PN45	Dynamin-like GTPase	2	565.354	0.148	0.0077928	63.673	1
300	AIMMQQHVQVDGKVR	15	Oxidation (M),2-OHib(K)	_AIMM(ox)QQHVQVDGK(2-)VR_	Q5A5Q8	40S ribosomal protein S4	3	614.65	0.81161	0.00027299	68.168	1
301	AIMMQQHVQVDGKVR	15	Oxidation (M),2-OHib(K)	_AIM(ox)MQQHVQVDGK(2-)VR_	Q5A5Q8	40S ribosomal protein S4	3	614.65	1.319	0.00025532	69.261	1
302	AIMMQQHVQVDGKVR	15	2-OHib(K)	_AIMMQQHVQVDGK(2-)VR_	Q5A5Q8	40S ribosomal protein S4	3	609.319	0.66009	6.1519e-06	94.717	1
303	AIMMQQHVQVDGKVR	15	2-OHib(K)	_AIMMQQHVQVDGK(2-)VR_	Q5A5Q8	40S ribosomal protein S4	3	609.319	1.2709	0.0001832	73.834	2
304	AIPLLDKAVFR	11	2-OHib(K)	_AIPLLDK(2-)AVFR_	A0A1D8PFV4	mRNA-binding protein	2	664.9	1.6369	5.3185e-05	121.6	1
305	AIQEKQQLVVK	11	2-OHib(K)	_AIQEK(2-)QQLVVK_	Q5AND0	Prohibitin subunit	2	685.406	1.1651	8.5549e-05	102.05	1
306	AIQSTGKDAIIR	12	2-OHib(K)	_AIQSTGK(2-)DAIIR_	Q59WC0	Copper chaperone	2	679.886	1.8202	0.00013633	90.614	2
307	AISGPKVSPTDQGELTGALK	20	2-OHib(K)	_AISGPK(2-)VSPTDQGELTGALK_	Q59M70	NADH-cytochrome b5 reductase 2	2	1028.05	1.9121	4.8602e-19	154.55	1
308	AISKIVK	7	2-OHib(K)	_AISK(2-)IVK_	A0A1D8PTP9	Chaperone ATPase	2	422.779	0.65986	0.02613	65.803	1
309	AISKNLPLLNNHFR	14	2-OHib(K)	_AISK(2-)NLPLLNNHFR_	O59931	60S ribosomal protein L13	3	574.993	1.3676	8.128e-07	112.73	2
310	AISKNLPLLNNHFR	14	2-OHib(K)	_AISK(2-)NLPLLNNHFR_	O59931	60S ribosomal protein L13	2	861.986	2.2789	0.0004012	72.835	1
311	AITEAINLIKK	11	2-OHib(K)	_AITEAINLIK(2-)K_	Q5A8K2	Alanine--tRNA ligase	2	650.398	1.251	0.0057136	62.894	1
312	AITLEDKFEDLGAK	14	2-OHib(K)	_AITLEDK(2-)FEDLGAK_	O74261	Heat shock protein 60, mitochondrial	2	818.427	1.0851	1.0377e-07	134.61	1
313	AIVNATTHYNDPVK	14	Unmodified	_AIVNATTHYNDPVK_	Q5AIA6	Pyridoxine biosynthesis protein	3	514.935	1.3079	0.0021859	59.709	1
314	AIVQVFEGTSGIDVKK	16	2-OHib(K)	_AIVQVFEGTSGIDVK(2-)K_	Q59PT0	V-type proton ATPase subunit B	2	888.991	1.5447	4.3083e-07	108.14	1
315	AIVVLSTSGLSAR	13	Unmodified	_AIVVLSTSGLSAR_	P46614	Pyruvate kinase	2	637.377	0.51789	0.012847	49.298	1
316	AIYIETIGNPKYNVPDFEK	19	2-OHib(K)	_AIYIETIGNPK(2-)YNVPDFEK_	Q59US5	Bifunctional cysteine synthase/O-acetylhomoserine aminocarboxypropyltransferase	2	1149.09	1.272	1.0756e-08	110.56	1
317	AIYNYYKK	8	2-OHib(K)	_AIYNYYK(2-)K_	Q5A017	Transaldolase	2	574.803	0.54014	0.020458	67.032	2
318	AKAAAAAVSTSN	12	2-OHib(K)	_AK(2-)AAAAAVSTSN_	Q5ANA1	Ribosomal 60S subunit protein L8B	2	574.301	0.62106	0.0030371	61.194	1
319	AKAALPK	7	2-OHib(K)	_AK(2-)AALPK_	A0A1D8PJ01	Plasma membrane ATPase	2	392.75	-1.5765	0.011478	85.265	2
320	AKAALPKYK	9	2 2-OHib(K)	_AK(2-)AALPK(2-)YK_	A0A1D8PJ01	Plasma membrane ATPase	2	581.348	0.96662	0.059877	60.892	1
321	AKAQVKTALAK	11	2 2-OHib(K)	_AK(2-)AQVK(2-)TALAK_	A0A1D8PP59	Ubiquinol--cytochrome-c reductase subunit	2	650.895	1.4362	0.0001621	134.3	1
322	AKAVASGASVVSK	13	2-OHib(K)	_AK(2-)AVASGASVVSK_	Q5A6A1	Ribosomal 60S subunit protein L24A	2	630.862	1.3445	0.00062194	68.168	2
323	AKCNVLLIQK	10	2-OHib(K)	_AK(2-)CNVLLIQK_	A0A1D8PLN3	T-complex protein 1 subunit delta	2	636.871	1.031	0.00040579	96.665	2
324	AKDFALQK	8	2-OHib(K)	_AK(2-)DFALQK_	Q5A9E1	GrpE protein homolog	2	503.782	0.60897	0.00030208	144.12	2
325	AKDFALQKFAK	11	2 2-OHib(K)	_AK(2-)DFALQK(2-)FAK_	Q5A9E1	GrpE protein homolog	2	719.901	1.3513	0.034433	57.477	1
326	AKDFESNK	8	2-OHib(K)	_AK(2-)DFESNK_	A0A1D8PSU2	Pyridoxamine-phosphate oxidase	2	512.751	-0.47534	0.0019344	116.25	1
327	AKDHASVQISIAK	13	2-OHib(K)	_AK(2-)DHASVQISIAK_	A0A1D8PCG7	40S ribosomal protein S21	3	485.272	0.88033	5.8293e-05	86.738	2
328	AKDHASVQISIAK	13	2-OHib(K)	_AK(2-)DHASVQISIAK_	A0A1D8PCG7	40S ribosomal protein S21	2	727.404	1.5086	3.4062e-14	192.32	1
329	AKDIFLK	7	2-OHib(K)	_AK(2-)DIFLK_	A0A1D8PF53	Cta3p	2	460.776	1.5413	0.016724	77.072	1
330	AKEESAPAAAPK	12	2-OHib(K)	_AK(2-)EESAPAAAPK_	A0A1D8PTH3	Alpha-ketoglutarate dehydrogenase	2	628.33	-0.33517	0.00074959	69.554	1
331	AKEFLSNEGK	10	2-OHib(K)	_AK(2-)EFLSNEGK_	A0A1D8PGJ9	Uncharacterized protein	2	604.812	0.99689	0.00067757	85.821	2
332	AKEHIQSIDYK	11	2-OHib(K)	_AK(2-)EHIQSIDYK_	A0A1D8PE67	Bifunctional aminoimidazole ribotide synthase/glycinamide ribotide synthase	3	473.249	0.47001	0.00021763	83.615	3
333	AKEHIQSIDYK	11	2-OHib(K)	_AK(2-)EHIQSIDYK_	A0A1D8PE67	Bifunctional aminoimidazole ribotide synthase/glycinamide ribotide synthase	2	709.37	0.70581	3.0885e-12	193.15	1
334	AKELFLR	7	2-OHib(K)	_AK(2-)ELFLR_	Q5AML1	Eukaryotic translation initiation factor 3 subunit C	2	481.787	0.7058	0.0062714	102.71	1
335	AKELGYTEPDPR	12	2-OHib(K)	_AK(2-)ELGYTEPDPR_	Q5AIA2	Homoserine dehydrogenase	2	731.365	1.8478	1.2322e-05	124.12	2
336	AKELLAK	7	2-OHib(K)	_AK(2-)ELLAK_	A0A1D8PNB1	Uncharacterized protein	2	429.768	0.5243	0.025265	66.351	1
337	AKELVSLLR	9	2-OHib(K)	_AK(2-)ELVSLLR_	A0A1D8PGB7	Epsin	2	557.845	-0.016437	0.001162	94.409	1
338	AKFEELNIAAFR	12	2-OHib(K)	_AK(2-)FEELNIAAFR_	A0A1D8PG96	Hsp70 family ATPase	2	747.901	1.0399	4.9291e-06	138.99	1
339	AKFIYLLGADEITNK	15	2-OHib(K)	_AK(2-)FIYLLGADEITNK_	A0A1D8PU51	Uncharacterized protein	2	891.488	2.1559	1.4136e-08	119.54	1
340	AKFIYLLGADEITNK	15	2-OHib(K)	_AK(2-)FIYLLGADEITNK_	A0A1D8PU51	Uncharacterized protein	3	594.661	1.2801	5.662e-05	81.597	1
341	AKGDIPGVR	9	2-OHib(K)	_AK(2-)GDIPGVR_	A0A1D8PDU3	Ribosomal 40S subunit protein S23B	2	499.785	0.42131	0.010222	60.717	1
342	AKGDNDPLDVCEIGEK	16	2-OHib(K)	_AK(2-)GDNDPLDVCEIGEK_	P83777	Inorganic pyrophosphatase	2	923.43	2.1851	1.6683e-17	193.32	1
343	AKGDNDPLDVCEIGEKVATVGEVK	24	2-OHib(K)	_AKGDNDPLDVCEIGEK(2-)VATVGEVK_	P83777	Inorganic pyrophosphatase	3	877.106	2.0816	7.6689e-08	91.416	1
344	AKGYTGDIHADEEQV	15	2-OHib(K)	_AK(2-)GYTGDIHADEEQV_	Q5AD47	Hexose transporter	2	859.897	1.3443	2.1069e-05	88.009	2
345	AKHPQLEYEAK	11	2-OHib(K)	_AK(2-)HPQLEYEAK_	Q59S64	Serine/threonine protein kinase	3	467.245	0.37418	0.00037015	78.964	1
346	AKHVYQESLR	10	2-OHib(K)	_AK(2-)HVYQESLR_	Q59VY8	Galactokinase	3	439.57	0.9676	0.00017768	106.62	2
347	AKHVYQESLR	10	2-OHib(K)	_AK(2-)HVYQESLR_	Q59VY8	Galactokinase	2	658.852	1.1929	0.0003029	104.07	2
348	AKIADSGLTALSYTQELR	18	2-OHib(K)	_AK(2-)IADSGLTALSYTQELR_	P83781	Mitochondrial outer membrane protein porin	2	1012.04	1.0598	9.9147e-15	150.7	2
349	AKIADSGLTALSYTQELR	18	2-OHib(K)	_AK(2-)IADSGLTALSYTQELR_	P83781	Mitochondrial outer membrane protein porin	3	675.028	0.93938	3.2228e-08	104.92	1
350	AKIADSGLTALSYTQELR	18	2-OHib(K)	_AK(2-)IADSGLTALSYTQELR_	P83781	Mitochondrial outer membrane protein porin	2	1012.04	2.4602	2.2511e-13	140.35	2
351	AKIADSGLTALSYTQELRPGVK	22	2-OHib(K)	_AK(2-)IADSGLTALSYTQELRPGVK_	P83781	Mitochondrial outer membrane protein porin	3	802.108	2.0282	3.3018e-17	146.97	2
352	AKIADSGLTALSYTQELRPGVK	22	2-OHib(K)	_AK(2-)IADSGLTALSYTQELRPGVK_	P83781	Mitochondrial outer membrane protein porin	2	1202.66	1.8898	2.6539e-25	195.13	1
353	AKIADSGLTALSYTQELRPGVK	22	2-OHib(K)	_AK(2-)IADSGLTALSYTQELRPGVK_	P83781	Mitochondrial outer membrane protein porin	3	802.108	1.8141	5.8425e-13	126.02	2
354	AKIADSGLTALSYTQELRPGVK	22	2-OHib(K)	_AK(2-)IADSGLTALSYTQELRPGVK_	P83781	Mitochondrial outer membrane protein porin	3	802.108	2.0924	5.9255e-10	110.75	1
355	AKIAELK	7	2-OHib(K)	_AK(2-)IAELK_	Q5AMT7	Bfr1p	2	429.768	0.51674	0.010193	89.296	1
356	AKIDVVDQAK	10	2-OHib(K)	_AK(2-)IDVVDQAK_	P30575	Enolase 1	2	586.83	0.81773	0.00030605	101.97	1
357	AKIDVVDQAK	10	2-OHib(K)	_AK(2-)IDVVDQAK_	P30575	Enolase 1	2	586.83	0.99442	9.7789e-05	137.98	3
358	AKIDVVDQAK	10	2-OHib(K)	_AK(2-)IDVVDQAK_	P30575	Enolase 1	2	586.83	0.82449	0.00037132	98.04	3
359	AKIEAELSK	9	2-OHib(K)	_AK(2-)IEAELSK_	O42766	14-3-3 protein homolog	2	537.806	0.73823	0.0016966	83.883	2
360	AKILTHIR	8	2-OHib(K)	_AK(2-)ILTHIR_	Q59TC4	Lys22p	2	519.327	0.49135	0.0054479	83.313	1
361	AKINEFVK	8	2-OHib(K)	_AK(2-)INEFVK_	Q5A850	Glycogen [starch] synthase	2	517.798	0.54409	0.0027852	101.25	2
362	AKISQDVSSSR	11	2-OHib(K)	_AK(2-)ISQDVSSSR_	A0A1D8PCQ5	Ribosomal 60S subunit protein L26B	2	632.331	0.094806	6.8209e-05	113.38	2
363	AKISQDVSSSR	11	2-OHib(K)	_AK(2-)ISQDVSSSR_	A0A1D8PCQ5	Ribosomal 60S subunit protein L26B	2	632.331	0.018229	3.2069e-05	131.83	2
364	AKITTSHEDYK	11	2-OHib(K)	_AK(2-)ITTSHEDYK_	A0A1D8PGR5	Uncharacterized protein	2	689.846	-0.30606	0.0045256	60.301	1
365	AKLAEWK	7	2-OHib(K)	_AK(2-)LAEWK_	A0A1D8PPZ0	Uncharacterized protein	2	466.266	0.46533	0.005101	110.31	1
366	AKLDEQK	7	2-OHib(K)	_AK(2-)LDEQK_	A0A1D8PR99	Protein disulfide isomerase	2	459.251	-1.169	0.0068457	99.799	1
367	AKLIYSK	7	2-OHib(K)	_AK(2-)LIYSK_	P87220	V-type proton ATPase subunit D	2	454.776	0.56944	0.043784	54.611	1
368	AKLLSGLPIR	10	2-OHib(K)	_AK(2-)LLSGLPIR_	A0A1D8PSV5	Ribosomal 40S subunit protein S3	2	577.369	1.7081	1.0496e-05	149.72	2
369	AKLNDSSLSPEEHSK	15	2-OHib(K)	_AK(2-)LNDSSLSPEEHSK_	A0A1D8PRR7	Acetyl-CoA carboxylase	3	576.62	1.0029	1.0968e-05	89.642	2
370	AKLNDSSLSPEEHSK	15	2-OHib(K)	_AK(2-)LNDSSLSPEEHSK_	A0A1D8PRR7	Acetyl-CoA carboxylase	3	576.62	0.76818	0.00014233	76.341	1
371	AKLSGLFPLPGYPR	14	2-OHib(K)	_AK(2-)LSGLFPLPGYPR_	A0A1D8PGR8	Uncharacterized protein	2	801.456	3.0686	0.00020971	78.985	1
372	AKLTEGCSFR	10	2-OHib(K)	_AK(2-)LTEGCSFR_	A0A1D8PTI7	40S ribosomal protein S27	2	627.811	1.3428	0.00028534	115.78	1
373	AKLTEGCSFR	10	2-OHib(K)	_AK(2-)LTEGCSFR_	A0A1D8PTI7	40S ribosomal protein S27	2	627.811	1.1901	0.00026047	119.53	1
374	AKLVDGSSFR	10	2-OHib(K)	_AK(2-)LVDGSSFR_	A0A1D8PDP4	40S ribosomal protein S27	2	583.314	0.85058	0.00051198	92.428	1
375	AKLVIIAANTPVLR	14	2-OHib(K)	_AK(2-)LVIIAANTPVLR_	A0A1D8PM75	Ribosomal 60S subunit protein L30	2	782.993	1.8875	0.00044964	71.279	1
376	AKLVIIAANTPVLR	14	2-OHib(K)	_AK(2-)LVIIAANTPVLR_	A0A1D8PM75	Ribosomal 60S subunit protein L30	3	522.331	1.0215	0.013273	45.347	1
377	AKMVYASSK	9	2-OHib(K)	_AK(2-)MVYASSK_	A0A1D8PMW6	Cofilin	2	535.781	0.8018	0.019886	50.452	2
378	AKNAILAIVK	10	2-OHib(K)	_AK(2-)NAILAIVK_	A0A1D8PF90	Uncharacterized protein	2	563.863	1.2687	0.0068539	60.102	1
379	AKNAILSSESSQK	13	2-OHib(K)	_AK(2-)NAILSSESSQK_	A0A1D8PGN9	Uncharacterized protein	2	724.883	1.7422	0.00058082	69.456	1
380	AKNELDK	7	2-OHib(K)	_AK(2-)NELDK_	P42800	Inositol-3-phosphate synthase	2	452.243	-0.97617	0.038877	57.722	1
381	AKNVELADLIR	11	2-OHib(K)	_AK(2-)NVELADLIR_	A0A1D8PRF5	Sla2p	2	664.383	1.6372	0.00010411	99.5	2
382	AKPQFYQDYVKDVQK	15	2-OHib(K)	_AKPQFYQDYVK(2-)DVQK_	A0A1D8PI00	NAD-specific glutamate dehydrogenase	3	648.335	1.2417	7.1909e-06	94.532	1
383	AKQEFDEHR	9	2-OHib(K)	_AK(2-)QEFDEHR_	Q59R20	Proline--tRNA ligase	2	623.297	-1.0286	0.0022496	80.755	1
384	AKQEGLIIISGIIHNVK	17	2-OHib(K)	_AK(2-)QEGLIIISGIIHNVK_	Q5A747	Acyl-CoA desaturase	3	640.382	1.9539	5.1311e-05	80.049	1
385	AKQETYNDELK	11	2-OHib(K)	_AK(2-)QETYNDELK_	Q5ACX4	Replication protein A subunit	2	712.849	1.4172	0.00022985	91.313	1
386	AKQFVFK	7	2-OHib(K)	_AK(2-)QFVFK_	Q5AMP2	Prephenate dehydrogenase (NADP(+))	2	477.276	1.0806	0.019111	73.637	1
387	AKQGFVIYR	9	2-OHib(K)	_AK(2-)QGFVIYR_	Q5A6R1	Ribosomal protein L15	2	584.33	1.7836	0.0019542	82.426	1
388	AKQMIYQNFK	10	2-OHib(K)	_AK(2-)QMIYQNFK_	A0A1D8PQ55	Uncharacterized protein	2	678.853	1.9468	0.0089519	56.632	1
389	AKSGIAAGVNK	11	2-OHib(K)	_AK(2-)SGIAAGVNK_	A0A1D8PH21	60S ribosomal protein L36	2	551.317	0.082299	6.0146e-05	118.23	2
390	AKSGIAAGVNKGR	13	2 2-OHib(K)	_AK(2-)SGIAAGVNK(2-)GR_	A0A1D8PH21	60S ribosomal protein L36	2	700.896	1.1608	0.0036946	68.171	1
391	AKSLGVDAMSVDDLK	15	2-OHib(K)	_AK(2-)SLGVDAMSVDDLK_	Q9UVJ4	60S ribosomal protein L10a	2	817.919	2.5537	0.0003458	72.47	1
392	AKSLGVDAMSVDDLK	15	2-OHib(K)	_AK(2-)SLGVDAMSVDDLK_	Q9UVJ4	60S ribosomal protein L10a	2	817.919		4.5686e-09	103.6	1
393	AKSLGVDAMSVDDLKK	16	Oxidation (M),2-OHib(K)	_AK(2-)SLGVDAM(ox)SVDDLKK_	Q9UVJ4	60S ribosomal protein L10a	3	593.645	0.45223	6.0057e-06	93.576	2
394	AKSLGVDAMSVDDLKK	16	2-OHib(K)	_AK(2-)SLGVDAMSVDDLKK_	Q9UVJ4	60S ribosomal protein L10a	3	588.313	0.59094	0.0035808	50.392	1
395	AKSLGVDAMSVDDLKK	16	2-OHib(K)	_AK(2-)SLGVDAMSVDDLKK_	Q9UVJ4	60S ribosomal protein L10a	2	881.966	1.3317	0.002868	68.494	1
396	AKSQKYADGFMIHSGQPTR	19	2 2-OHib(K)	_AK(2-)SQK(2-)YADGFMIHSGQPTR_	A0A1D8PSV5	Ribosomal 40S subunit protein S3	3	765.379	2.1759	0.0012526	59.975	1
397	AKSTIDDFYENYNSK	15	2-OHib(K)	_AK(2-)STIDDFYENYNSK_	Q5AMQ2	Clathrin light chain	2	940.931	1.9499	7.7069e-17	189.1	1
398	AKSTIDDFYENYNSK	15	2-OHib(K)	_AK(2-)STIDDFYENYNSK_	Q5AMQ2	Clathrin light chain	2	940.931	2.0583	1.3152e-09	134.37	1
399	AKSVVNATGPFADK	14	2-OHib(K)	_AK(2-)SVVNATGPFADK_	A0A1D8PMP1	Glycerol-3-phosphate dehydrogenase	2	745.896	1.8331	3.7831e-05	88.796	1
400	AKSYFTPK	8	2-OHib(K)	_AK(2-)SYFTPK_	Q59QB8	Gcf1p	2	514.277	0.42043	0.0023052	109.71	1
401	AKTITFHR	8	2-OHib(K)	_AK(2-)TITFHR_	Q59P43	GTP-binding nuclear protein	3	353.87	0.37904	0.0011452	116.37	2
402	AKTITFHR	8	2-OHib(K)	_AK(2-)TITFHR_	Q59P43	GTP-binding nuclear protein	2	530.301	1.2016	0.0015316	122.18	2
403	AKTIVWNGPPGVFEFEK	17	2-OHib(K)	_AK(2-)TIVWNGPPGVFEFEK_	P46273	Phosphoglycerate kinase	2	1003.03	1.237	6.4425e-30	219.01	6
404	AKTIVWNGPPGVFEFEK	17	2-OHib(K)	_AK(2-)TIVWNGPPGVFEFEK_	P46273	Phosphoglycerate kinase	3	669.019	0.82413	6.1601e-06	87.419	3
405	AKTMSNTVIK	10	Oxidation (M),2-OHib(K)	_AK(2-)TM(ox)SNTVIK_	A0A1D8PME0	I-AAA protease	2	597.824	0.93397	0.031114	46.819	1
406	AKTNMDTDGFVK	12	Oxidation (M),2-OHib(K)	_AK(2-)TNM(ox)DTDGFVK_	Q59RQ6	Dihydrolipoyl dehydrogenase	2	714.837	1.0522	2.6744e-05	113.61	1
407	AKTNMDTDGFVK	12	2-OHib(K)	_AK(2-)TNMDTDGFVK_	Q59RQ6	Dihydrolipoyl dehydrogenase	2	706.84	1.3285	1.1229e-05	126.12	2
408	AKTNMDTDGFVK	12	2-OHib(K)	_AK(2-)TNMDTDGFVK_	Q59RQ6	Dihydrolipoyl dehydrogenase	2	706.84	0.66277	0.00029652	81.565	1
409	AKTSPHK	7	2-OHib(K)	_AK(2-)TSPHK_	Q59U89	Uncharacterized protein	2	427.74	-0.054263	0.0053009	109.01	3
410	AKVIIDK	7	2-OHib(K)	_AK(2-)VIIDK_	P83773	Acetyl-CoA hydrolase	2	436.776	0.45909	0.021275	70.525	1
411	AKVINFDK	8	2-OHib(K)	_AK(2-)VINFDK_	A0A1D8PTZ1	Uncharacterized protein	2	510.79	0.58138	0.0033761	96.668	1
412	AKVLDVTLQK	10	2-OHib(K)	_AK(2-)VLDVTLQK_	P42800	Inositol-3-phosphate synthase	2	600.864	1.5123	0.0275	45.433	1
413	AKVLDVTLQK	10	2-OHib(K)	_AK(2-)VLDVTLQK_	P42800	Inositol-3-phosphate synthase	2	600.864	1.7996	0.00067401	85.963	2
414	AKVSLDILK	9	2-OHib(K)	_AK(2-)VSLDILK_	Q59SM8	Trifunctional formate-tetrahydrofolate ligase/methenyltetrahydrofolate cyclohydrolase/methylenetetrahydrofolate dehydrogenase	2	536.834	0.85449	0.016932	52.549	1
415	AKVVGIYDGSK	11	2-OHib(K)	_AK(2-)VVGIYDGSK_	Q5A8K2	Alanine--tRNA ligase	2	611.838	1.0883	0.001058	71.085	2
416	AKWATTSWTDR	11	2-OHib(K)	_AK(2-)WATTSWTDR_	Q5AK46	1-pyrroline-5-carboxylate dehydrogenase	2	704.846	0.55335	7.5058e-05	108.9	2
417	AKWVGIVAMPSDDVSLR	17	2-OHib(K)	_AK(2-)WVGIVAMPSDDVSLR_	A0A1D8PIS4	Trehalose 6-phosphate synthase/phosphatase complex subunit	2	965.509	2.1177	1.0374e-05	87.411	3
418	AKYDSIYHQLQDLK	14	2-OHib(K)	_AK(2-)YDSIYHQLQDLK_	Q5APB5	Uncharacterized protein	3	603.312	1.7126	0.0004105	67.136	1
419	AKYELEQATR	10	2-OHib(K)	_AK(2-)YELEQATR_	Q96UX5	Heat shock protein 78, mitochondrial	2	647.836	1.2278	0.0012093	79.07	1
420	AKYESYDAALSLQR	14	2-OHib(K)	_AK(2-)YESYDAALSLQR_	A0A1D8PK65	Trifunctional fatty acid synthase subunit	2	850.928	1.4409	8.3392e-08	137.8	1
421	AKYFTNMDDEVFPVNHGSYGLTPTPVLEK	29	2-OHib(K)	_AK(2-)YFTNMDDEVFPVNHGSYGLTPTPVLEK_	A0A1D8PCX5	Uncharacterized protein	3	1119.21	1.5301	1.4363e-12	109.25	2
422	AKYLGEPGMAHH	12	2-OHib(K)	_AK(2-)YLGEPGMAHH_	Q5ALV5	Cytochrome c oxidase subunit IV	2	698.838	0.64164	3.2262e-05	104.05	1
423	AKYLGEPGMAHH	12	2-OHib(K)	_AK(2-)YLGEPGMAHH_	Q5ALV5	Cytochrome c oxidase subunit IV	3	466.227	0.36064	0.0066932	49.189	1
424	AKYLLLLGQK	10	2-OHib(K)	_AK(2-)YLLLLGQK_	A0A1D8PNA3	Peptide alpha-N-acetyltransferase complex A subunit	2	616.884	2.2024	0.0069717	59.908	1
425	AKYNLPLFPTTTIGSFPQTK	20	2-OHib(K)	_AK(2-)YNLPLFPTTTIGSFPQTK_	P82610	5-methyltetrahydropteroyltriglutamate--homocysteine methyltransferase	2	1155.62	4.5273	0.00023732	66.182	1
426	AKYNLPLFPTTTIGSFPQTK	20	2-OHib(K)	_AK(2-)YNLPLFPTTTIGSFPQTK_	P82610	5-methyltetrahydropteroyltriglutamate--homocysteine methyltransferase	3	770.751	4.5396	9.2919e-16	133.95	1
427	AKYNSPK	7	2-OHib(K)	_AK(2-)YNSPK_	Q5AGZ7	Ribosomal 60S subunit protein L5	2	447.24	-0.47054	0.015573	78.728	1
428	AKYNSPKYR	9	2 2-OHib(K)	_AK(2-)YNSPK(2-)YR_	Q5AGZ7	Ribosomal 60S subunit protein L5	2	649.841	1.4411	0.0059749	97.635	1
429	AKYTEEQLLELK	12	2-OHib(K)	_AK(2-)YTEEQLLELK_	Q5AQ12	Cap-associated protein CAF20	2	775.919		0.030515	55.899	1
430	ALAELVGAKSSSEQDIIDK	19	2-OHib(K)	_ALAELVGAK(2-)SSSEQDIIDK_	A0A1D8PKJ4	Saccharopine dehydrogenase (NADP+, L-glutamate-forming)	2	1030.54	2.116	5.0772e-14	139.9	1
431	ALAELVGAKSSSEQDIIDK	19	2-OHib(K)	_ALAELVGAK(2-)SSSEQDIIDK_	A0A1D8PKJ4	Saccharopine dehydrogenase (NADP+, L-glutamate-forming)	2	1030.54	1.8896	1.7473e-15	153.36	2
432	ALAKAGDGLLMIR	13	2-OHib(K)	_ALAK(2-)AGDGLLMIR_	Q59SS4	Phb1p	2	707.908	1.0682	0.022557	44.045	1
433	ALAPITGTLKR	11	2-OHib(K)	_ALAPITGTLK(2-)R_	A0A1D8PHI5	Cytochrome c oxidase subunit 7A	2	613.877	1.0969	0.0090634	58.511	1
434	ALASKYNCEK	10	2-OHib(K)	_ALASK(2-)YNCEK_	A0A1D8PL68	Rpl40bp	2	635.311	0.84864	0.00025358	120.27	1
435	ALAVKCTK	8	2-OHib(K)	_ALAVK(2-)CTK_	A0A1D8PIF8	Leu42p	2	488.778	0.80564	0.0075525	77.732	1
436	ALCTGEKGFGYK	12	2-OHib(K)	_ALCTGEK(2-)GFGYK_	P22011	Peptidyl-prolyl cis-trans isomerase	2	708.845	1.1185	1.0191e-05	128.01	3
437	ALDTPTLFEHETIKSIADK	19	2-OHib(K)	_ALDTPTLFEHETIK(2-)SIADK_	A0A1D8PNK3	Trifunctional aldehyde reductase/xylose reductase/glucose 1-dehydrogenase (NADP(+))	3	739.055	1.7176	3.0164e-14	139.9	2
438	ALEEMQGKEIDGR	13	2-OHib(K)	_ALEEMQGK(2-)EIDGR_	Q5AB84	Uncharacterized protein	2	781.38	1.1003	9.6268e-07	125.53	1
439	ALEEMQGKEIDGR	13	2-OHib(K)	_ALEEMQGK(2-)EIDGR_	Q5AB84	Uncharacterized protein	2	781.38	2.0443	1.0073e-07	147.26	1
440	ALEGKDLK	8	2-OHib(K)	_ALEGK(2-)DLK_	Q9HFQ7	60S acidic ribosomal protein P1-A	2	480.274	0.94868	0.0098302	71.692	1
441	ALEGLTISQLKEK	13	2-OHib(K)	_ALEGLTISQLK(2-)EK_	A0A1D8PCT4	Phenylalanine--tRNA ligase subunit alpha	2	758.435	1.8352	0.00021543	80.905	1
442	ALEKLVNLGK	10	2-OHib(K)	_ALEK(2-)LVNLGK_	A0A1D8PNK3	Trifunctional aldehyde reductase/xylose reductase/glucose 1-dehydrogenase (NADP(+))	2	585.858	1.3328	0.021402	47.706	1
443	ALEKLVNLGKIK	12	2 2-OHib(K)	_ALEK(2-)LVNLGK(2-)IK_	A0A1D8PNK3	Trifunctional aldehyde reductase/xylose reductase/glucose 1-dehydrogenase (NADP(+))	2	749.466	1.9676	0.0037417	72.731	1
444	ALELIDLYKQQGIEK	15	2-OHib(K)	_ALELIDLYK(2-)QQGIEK_	Q5A017	Transaldolase	2	924.012	2.8526	2.8677e-11	157.86	2
445	ALELIDLYKQQGIEK	15	2-OHib(K)	_ALELIDLYK(2-)QQGIEK_	Q5A017	Transaldolase	3	616.344	2.0467	7.4803e-09	121.24	1
446	ALELIDLYKQQGIEK	15	2-OHib(K)	_ALELIDLYK(2-)QQGIEK_	Q5A017	Transaldolase	2	924.012	3.1189	1.3927e-08	119.77	1
447	ALELIDLYKQQGIEK	15	2-OHib(K)	_ALELIDLYK(2-)QQGIEK_	Q5A017	Transaldolase	2	924.012	2.5435	1.0922e-16	184.76	2
448	ALENIDQIITQGKCLNR	17	2-OHib(K)	_ALENIDQIITQGK(2-)CLNR_	Q59P08	Glyoxylate reductase	2	1036.54	1.7699	4.4147e-17	173.03	1
449	ALENLTGALFQRPPLISAVKR	21	2-OHib(K)	_ALENLTGALFQRPPLISAVK(2-)R_	O43101	Centromere/microtubule-binding protein CBF5	3	794.129	2.3375	1.0118e-06	84.166	1
450	ALENPERPFLAILGGAK	17	Unmodified	_ALENPERPFLAILGGAK_	P46273	Phosphoglycerate kinase	3	599.34	1.0854	1.0347e-07	106.38	2
451	ALENPERPFLAILGGAK	17	Unmodified	_ALENPERPFLAILGGAK_	P46273	Phosphoglycerate kinase	2	898.507	1.4668	0.0031653	71.872	1
452	ALENPERPFLAILGGAKVSDK	21	2-OHib(K)	_ALENPERPFLAILGGAK(2-)VSDK_	P46273	Phosphoglycerate kinase	3	771.093	1.8394	4.2014e-12	117.35	2
453	ALENPERPFLAILGGAKVSDK	21	2-OHib(K)	_ALENPERPFLAILGGAK(2-)VSDK_	P46273	Phosphoglycerate kinase	2	1156.14	1.9447	1.4873e-18	158.11	2
454	ALENPERPFLAILGGAKVSDK	21	2-OHib(K)	_ALENPERPFLAILGGAK(2-)VSDK_	P46273	Phosphoglycerate kinase	4	578.572	1.7194	0.0082019	40.642	1
455	ALESALQGSVGEKLGQAK	18	2-OHib(K)	_ALESALQGSVGEK(2-)LGQAK_	A0A1D8PU51	Uncharacterized protein	2	936.507	1.699	1.0841e-06	98.572	1
456	ALETPHASVYLYGKTTRPER	20	2-OHib(K)	_ALETPHASVYLYGK(2-)TTRPER_	Q92210	Phosphoribosylaminoimidazole carboxylase	4	594.564	0.81736	0.00069692	56.708	1
457	ALGVKLR	7	2-OHib(K)	_ALGVK(2-)LR_	Q5A940	Multiprotein-bridging factor 1	2	421.777	1.0774	0.0091106	92.692	2
458	ALHDTFSAFGKILSCK	16	2-OHib(K)	_ALHDTFSAFGK(2-)ILSCK_	Q5AI15	Polyadenylate-binding protein, cytoplasmic and nuclear	3	627.657	0.73521	4.5968e-05	81.526	1
459	ALHDTFSAFGKILSCK	16	2-OHib(K)	_ALHDTFSAFGK(2-)ILSCK_	Q5AI15	Polyadenylate-binding protein, cytoplasmic and nuclear	3	627.657	1.9329	0.00015324	73.593	1
460	ALHEAKLAK	9	2-OHib(K)	_ALHEAK(2-)LAK_	A0A1D8PD83	Septin	3	356.213	-1.1345	0.0048471	63.227	1
461	ALIIKSLLHLHDSEK	15	2-OHib(K)	_ALIIK(2-)SLLHLHDSEK_	A0A1D8PIR2	Gcn1p	3	601.684	1.7169	0.0004567	72.898	1
462	ALINADKSSYEAALK	15	2-OHib(K)	_ALINADK(2-)SSYEAALK_	Q59LZ5	Protein channel	2	840.446	2.543	1.2718e-05	93.237	1
463	ALITCDEGKR	10	2-OHib(K)	_ALITCDEGK(2-)R_	Q8NJN3	Acetyl-coenzyme A synthetase 2	2	624.816	0.70057	0.0002804	129.85	2
464	ALKDILGDQVEK	12	2-OHib(K)	_ALK(2-)DILGDQVEK_	P46598	Heat shock protein 90 homolog	2	707.893	0.96536	0.030024	41.621	1
465	ALKDILGDQVEK	12	2-OHib(K)	_ALK(2-)DILGDQVEK_	P46598	Heat shock protein 90 homolog	2	707.893	1.625	0.0015478	65.495	2
466	ALKEDDDFK	9	2-OHib(K)	_ALK(2-)EDDDFK_	A0A1D8PEI2	Dihydroxyacetone kinase	2	583.782	1.5868	0.010222	60.717	1
467	ALKEDDDFK	9	2-OHib(K)	_ALK(2-)EDDDFK_	A0A1D8PEI2	Dihydroxyacetone kinase	2	583.782	1.2467	0.015686	54.066	1
468	ALKEDDDFKSNLNDPVYTLGK	21	2-OHib(K)	_ALKEDDDFK(2-)SNLNDPVYTLGK_	A0A1D8PEI2	Dihydroxyacetone kinase	3	823.411	1.6716	4.8857e-07	92.681	2
469	ALKEEAEAR	9	2-OHib(K)	_ALK(2-)EEAEAR_	A0A1D8PK40	Ribosomal protein L19	2	551.791		0.01371	77.533	1
470	ALKGPQVTGESPITDK	16	2-OHib(K)	_ALK(2-)GPQVTGESPITDK_	A0A1D8PFS4	6-phosphogluconate dehydrogenase, decarboxylating	2	863.965	1.1698	3.3545e-10	139.29	1
471	ALKQALK	7	2-OHib(K)	_ALK(2-)QALK_	Q5AK16	T-complex protein 1 subunit gamma	2	429.276	0.61773	0.0097579	90.661	1
472	ALKSIHAK	8	2-OHib(K)	_ALK(2-)SIHAK_	A0A1D8PMB8	Aspartokinase	2	477.293	-0.14121	0.022532	58.119	1
473	ALLIQFKPK	9	2-OHib(K)	_ALLIQFK(2-)PK_	Q59VY8	Galactokinase	2	572.36	0.51015	0.010063	60.91	2
474	ALLKVVMR	8	2-OHib(K)	_ALLK(2-)VVMR_	Q5A0M4	Elongation factor 2	2	508.32	0.93246	0.0095284	72.492	1
475	ALNGVAADVQGTDFSEVAYDAVHEKVSR	28	2-OHib(K)	_ALNGVAADVQGTDFSEVAYDAVHEK(2-)VSR_	A0A1D8PMW6	Cofilin	3	1012.16	2.0135	3.6406e-12	106.44	1
476	ALNKQFGK	8	2-OHib(K)	_ALNK(2-)QFGK_	A0A1D8PFM0	Uncharacterized protein	2	496.282	0.43179	0.0272	54.157	1
477	ALNSEDKLPYENK	13	2-OHib(K)	_ALNSEDK(2-)LPYENK_	Q9UVL1	Non-histone chromosomal protein 6	2	803.902	2.2153	0.00048938	72.321	1
478	ALNYGIEIADAHKTK	15	2-OHib(K)	_ALNYGIEIADAHK(2-)TK_	A0A1D8PKJ3	E1 ubiquitin-activating protein	3	577.309	1.6877	0.00099636	62.759	1
479	ALNYGIEIADAHKTK	15	2-OHib(K)	_ALNYGIEIADAHK(2-)TK_	A0A1D8PKJ3	E1 ubiquitin-activating protein	2	865.46	2.2762	1.2071e-09	135.72	1
480	ALPDAVKIAEAK	12	2-OHib(K)	_ALPDAVK(2-)IAEAK_	A0A1D8PSV5	Ribosomal 40S subunit protein S3	2	656.38	0.53885	0.00040442	78.705	1
481	ALPDAVKIAEAKDEDEVIPAPTVK	24	2-OHib(K)	_ALPDAVK(2-)IAEAKDEDEVIPAPTVK_	A0A1D8PSV5	Ribosomal 40S subunit protein S3	3	869.137	1.449	0.0022	46.862	1
482	ALPDAVKIAEAKDEDEVIPAPTVK	24	2-OHib(K)	_ALPDAVK(2-)IAEAKDEDEVIPAPTVK_	A0A1D8PSV5	Ribosomal 40S subunit protein S3	3	869.137	1.6171	0.0010863	49.266	2
483	ALPLVSKLTTPK	12	2-OHib(K)	_ALPLVSK(2-)LTTPK_	A0A1D8PGT5	Aldehyde dehydrogenase (NAD(P)(+))	2	677.421	0.74139	0.00012052	92.19	2
484	ALPTKSLIFK	10	2-OHib(K)	_ALPTK(2-)SLIFK_	Q59R20	Proline--tRNA ligase	2	602.371	1.7545	0.0068771	60.064	1
485	ALPTKSLIFKPK	12	2-OHib(K)	_ALPTK(2-)SLIFKPK_	Q59R20	Proline--tRNA ligase	3	476.966	1.2963	0.010078	47.712	1
486	ALQLQESSLTEKR	13	2-OHib(K)	_ALQLQESSLTEK(2-)R_	Q59X74	SnoRNA-binding rRNA-processing protein	2	794.931	2.0916	0.033442	62.287	1
487	ALQSLTSKGYVK	12	2-OHib(K)	_ALQSLTSK(2-)GYVK_	A0A1D8PI15	Ribosomal 40S subunit protein S10A	2	690.89	1.5369	0.006084	52.395	1
488	ALQTPKQR	8	2-OHib(K)	_ALQTPK(2-)QR_	A0A1D8PJJ9	Stress-associated endoplasmic reticulum protein	2	514.298	-0.042006	0.0051012	84.498	1
489	ALQYSKLIR	9	2-OHib(K)	_ALQYSK(2-)LIR_	A0A1D8PIB2	Asparagine synthase (Glutamine-hydrolyzing) 2	2	589.351	0.58017	0.00081069	107.57	1
490	ALSDEQVKSELSK	13	2-OHib(K)	_ALSDEQVK(2-)SELSK_	A0A1D8PS38	H(+)-transporting V1 sector ATPase subunit E	2	760.396	1.713	1.7826e-05	99.941	1
491	ALSDEQVKSELSK	13	2-OHib(K)	_ALSDEQVK(2-)SELSK_	A0A1D8PS38	H(+)-transporting V1 sector ATPase subunit E	2	760.396	1.802	1.5747e-06	116.9	1
492	ALSSLNKSSK	10	2-OHib(K)	_ALSSLNK(2-)SSK_	A0A1D8PK65	Trifunctional fatty acid synthase subunit	2	560.814	1.2574	0.026142	45.939	1
493	ALVKHFK	7	2-OHib(K)	_ALVK(2-)HFK_	A0A1D8PKC3	Translation elongation factor EF1B gamma	2	464.784	1.2753	0.042219	55.604	1
494	ALVNKNFGEVLR	12	2-OHib(K)	_ALVNK(2-)NFGEVLR_	A0A1D8PJB0	Coatomer subunit alpha	2	723.409	1.6004	3.8417e-05	100.38	1
495	ALYNKYLDALK	11	2-OHib(K)	_ALYNK(2-)YLDALK_	A0A1D8PFL7	26S proteasome regulatory subunit RPN1	2	699.387	2.2479	0.00091548	73.666	1
496	ALYTFNKSILK	11	2-OHib(K)	_ALYTFNK(2-)SILK_	A0A1D8PI00	NAD-specific glutamate dehydrogenase	2	692.398	1.2662	0.0025539	64.688	1
497	AMAEELEYDDEPDDEGKPR	19	2-OHib(K)	_AMAEELEYDDEPDDEGK(2-)PR_	A0A1D8PHA3	Ubiquinol--cytochrome-c reductase catalytic subunit	2	1147.98	1.9296	1.3019e-38	248.54	2
498	AMEDYFHGDTAKAK	14	Oxidation (M),2-OHib(K)	_AM(ox)EDYFHGDTAK(2-)AK_	A0A1D8PGJ9	Uncharacterized protein	3	562.587	0.95963	0.0096699	46.318	1
499	AMEDYFHGDTAKAK	14	2-OHib(K)	_AMEDYFHGDTAK(2-)AK_	A0A1D8PGJ9	Uncharacterized protein	3	557.256	0.6422	0.00014697	77.776	2
500	AMKIAHEK	8	Oxidation (M),2-OHib(K)	_AM(ox)K(2-)IAHEK_	A0A1D8PHA0	Uncharacterized protein	2	515.274		0.024496	52.482	1
501	AMKQVAGSLK	10	Oxidation (M),2-OHib(K)	_AM(ox)K(2-)QVAGSLK_	A0A1D8PDC4	ATP synthase subunit alpha	2	567.813	0.31779	0.00092367	84.687	1
502	AMKQVAGSLK	10	2-OHib(K)	_AMK(2-)QVAGSLK_	A0A1D8PDC4	ATP synthase subunit alpha	2	559.816	0.69873	0.00032288	99.973	2
503	AMQYYKTR	8	2-OHib(K)	_AMQYYK(2-)TR_	Q59ZG1	Uncharacterized protein	2	573.784	1.2973	0.018338	61.679	1
504	AMSDDHISKK	10	2-OHib(K)	_AMSDDHISK(2-)K_	A0A1D8PTV7	Putative cystathionine beta-lyase	3	406.533	-1.4209	0.003976	62.466	1
505	AMTVKESVYAQSITSK	16	2-OHib(K)	_AMTVK(2-)ESVYAQSITSK_	P82610	5-methyltetrahydropteroyltriglutamate--homocysteine methyltransferase	2	914.972	1.7389	6.8428e-14	170.35	1
506	ANAEKNATASHVPR	14	2-OHib(K)	_ANAEK(2-)NATASHVPR_	A0A1D8PF42	Uncharacterized protein	3	517.934	-0.75597	2.0443e-06	103.97	2
507	ANAESVVNIKPQVDR	15	Unmodified	_ANAESVVNIKPQVDR_	P83783	Adenosylhomocysteinase	3	547.297	0.61228	0.060793	26.825	1
508	ANALSAGAQAAAEAKHK	17	2-OHib(K)	_ANALSAGAQAAAEAK(2-)HK_	A0A1D8PQJ8	Uncharacterized protein	2	847.945	1.282	5.9011e-17	169.67	1
509	ANANVTVVHSKTPLDK	16	2-OHib(K)	_ANANVTVVHSK(2-)TPLDK_	Q59SM8	Trifunctional formate-tetrahydrofolate ligase/methenyltetrahydrofolate cyclohydrolase/methylenetetrahydrofolate dehydrogenase	3	593.991	0.79005	1.1232e-05	84.508	1
510	ANDKIAK	7	2-OHib(K)	_ANDK(2-)IAK_	Q5ANA1	Ribosomal 60S subunit protein L8B	2	423.24	-0.5502	0.043784	54.611	1
511	ANGTKQQITSIIDNLNK	17	2-OHib(K)	_ANGTK(2-)QQITSIIDNLNK_	Q9P940	Triosephosphate isomerase	3	648.685	1.7446	5.6148e-06	88.596	1
512	ANHDNFYTGQWKSNYLITEQGIK	23	2-OHib(K)	_ANHDNFYTGQWK(2-)SNYLITEQGIK_	Q5A893	F-actin-capping protein subunit alpha	3	938.456	2.3165	1.4638e-10	109.56	1
513	ANHKEHQDSIDANLTK	16	2-OHib(K)	_ANHK(2-)EHQDSIDANLTK_	Q5ADT0	Slk19p	3	636.313	-0.11572	3.661e-06	95.6	1
514	ANHNVKLLFK	10	2-OHib(K)	_ANHNVK(2-)LLFK_	A0A1D8PT80	Rab family GTPase	3	423.915	1.221	0.00017806	106.2	1
515	ANHVKEIPPFLQDLDIAK	18	2-OHib(K)	_ANHVK(2-)EIPPFLQDLDIAK_	P0CY34	Transcriptional repressor TUP1	3	712.056	1.4581	2.5113e-06	92.39	1
516	ANIMKLGDGLFR	12	2-OHib(K)	_ANIMK(2-)LGDGLFR_	A0A1D8PEM5	Isocitrate dehydrogenase [NAD] subunit, mitochondrial	2	710.884	1.3334	0.0042874	57.583	1
517	ANKDQEIEK	9	2-OHib(K)	_ANK(2-)DQEIEK_	A0A1D8PRF5	Sla2p	2	580.793	-0.0091528	0.003586	73.196	1
518	ANKNASMSQLAQK	13	2-OHib(K)	_ANK(2-)NASMSQLAQK_	A0A1D8PPR6	Mitochondrial 37S ribosomal protein YmS18	2	738.877	1.6721	6.061e-05	87.831	1
519	ANKSTMAWGLEAR	13	Oxidation (M),2-OHib(K)	_ANK(2-)STM(ox)AWGLEAR_	A0A1D8PIB2	Asparagine synthase (Glutamine-hydrolyzing) 2	2	768.877	1.1493	9.9365e-06	109.02	1
520	ANKSTMAWGLEAR	13	2-OHib(K)	_ANK(2-)STMAWGLEAR_	A0A1D8PIB2	Asparagine synthase (Glutamine-hydrolyzing) 2	2	760.88	1.0956	1.8477e-05	99.834	1
521	ANPNQKLSPAVELLLHENNISNEDAFAK	28	2-OHib(K)	_ANPNQK(2-)LSPAVELLLHENNISNEDAFAK_	Q5AKV6	Pdx1p	3	1054.87	1.9981	2.0044e-16	130.43	1
522	ANPQSKVDTVEAVSK	15	2-OHib(K)	_ANPQSK(2-)VDTVEAVSK_	Q59TU5	Mrf1p	2	829.933	1.2232	1.1373e-08	122.58	1
523	ANQSSTIAATADHPKSESKPVEK	23	2-OHib(K)	_ANQSSTIAATADHPKSESK(2-)PVEK_	A0A1D8PU72	Aha1p	4	621.316	0.27931	0.0017953	48.255	2
524	ANQVSNLSKRPSDDELLK	18	2-OHib(K)	_ANQVSNLSK(2-)RPSDDELLK_	A0A1D8PQN3	Long-chain fatty acid transporter	3	700.703	1.3753	2.2772e-07	100.04	2
525	ANSFFKNFEIK	11	2-OHib(K)	_ANSFFK(2-)NFEIK_	Q59WT0	Actin-related protein 2/3 complex subunit 3	2	715.869		3.3728e-05	104.07	1
526	ANVDGFLVGGASLKPEFVDIIK	22	Unmodified	_ANVDGFLVGGASLKPEFVDIIK_	Q9P940	Triosephosphate isomerase	3	763.754	2.3268	0.0019438	50.271	1
527	ANVDGFLVGGASLKPEFVDIIKSR	24	2-OHib(K)	_ANVDGFLVGGASLKPEFVDIIK(2-)SR_	Q9P940	Triosephosphate isomerase	3	873.478	1.09	3.5714e-08	96.317	2
528	ANVDGFLVGGASLKPEFVDIIKSR	24	2-OHib(K)	_ANVDGFLVGGASLKPEFVDIIK(2-)SR_	Q9P940	Triosephosphate isomerase	3	873.478	1.7753	6.9483e-14	121.1	1
529	ANVDGFLVGGASLKPEFVDIIKSR	24	2-OHib(K)	_ANVDGFLVGGASLKPEFVDIIK(2-)SR_	Q9P940	Triosephosphate isomerase	3	873.478	4.4857	1.495e-30	186.82	1
530	ANVSKDELR	9	2-OHib(K)	_ANVSK(2-)DELR_	Q5A7K0	40S ribosomal protein S24	2	559.296	0.8074	0.00077178	112.71	2
531	APAAYSDLSKASNDLINK	18	2-OHib(K)	_APAAYSDLSK(2-)ASNDLINK_	P83781	Mitochondrial outer membrane protein porin	2	982.502	1.4738	8.6238e-31	229.16	1
532	APAAYSDLSKASNDLINK	18	2-OHib(K)	_APAAYSDLSK(2-)ASNDLINK_	P83781	Mitochondrial outer membrane protein porin	2	982.502	1.8491	3.604e-30	218.66	1
533	APAAYSDLSKASNDLINK	18	2-OHib(K)	_APAAYSDLSK(2-)ASNDLINK_	P83781	Mitochondrial outer membrane protein porin	2	982.502	1.8744	2.0901e-17	174.35	1
534	APASTVQILGAEKALFR	17	2-OHib(K)	_APASTVQILGAEK(2-)ALFR_	Q59S06	Nucleolar protein 58	2	929.525	3.1141	3.428e-17	175.26	1
535	APFDAFESK	9	Unmodified	_APFDAFESK_	P46598	Heat shock protein 90 homolog	2	506.243	0.97126	0.057344	90.696	1
536	APFDAFESKK	10	2-OHib(K)	_APFDAFESK(2-)K_	P46598	Heat shock protein 90 homolog	2	613.309		2.2052e-07	133.81	1
537	APHQVGKPIAAAINDGR	17	2-OHib(K)	_APHQVGK(2-)PIAAAINDGR_	P83773	Acetyl-CoA hydrolase	3	600.995	1.4367	0.00014192	71.685	1
538	APHQVGKPIAAAINDGR	17	2-OHib(K)	_APHQVGK(2-)PIAAAINDGR_	P83773	Acetyl-CoA hydrolase	2	900.989	1.7668	6.6607e-13	134.08	1
539	APHQVGKPIAAAINDGR	17	2-OHib(K)	_APHQVGK(2-)PIAAAINDGR_	P83773	Acetyl-CoA hydrolase	3	600.995	1.6436	0.0085332	44.998	1
540	APIILQTSQGGAAYFAGK	18	Unmodified	_APIILQTSQGGAAYFAGK_	Q9URB4	Fructose-bisphosphate aldolase	2	896.983	1.8868	1.5851e-09	129.05	1
541	APIILQTSQGGAAYFAGK	18	Unmodified	_APIILQTSQGGAAYFAGK_	Q9URB4	Fructose-bisphosphate aldolase	3	598.325	1.3664	4.286e-05	80.738	1
542	APIILQTSQGGAAYFAGKGVDNK	23	2-OHib(K)	_APIILQTSQGGAAYFAGK(2-)GVDNK_	Q9URB4	Fructose-bisphosphate aldolase	2	1196.63	0.68412	2.3765e-53	249.51	2
543	APIILQTSQGGAAYFAGKGVDNK	23	2-OHib(K)	_APIILQTSQGGAAYFAGK(2-)GVDNK_	Q9URB4	Fructose-bisphosphate aldolase	2	1196.63	1.266	1.0387e-61	269.04	3
544	APIILQTSQGGAAYFAGKGVDNK	23	2-OHib(K)	_APIILQTSQGGAAYFAGK(2-)GVDNK_	Q9URB4	Fructose-bisphosphate aldolase	3	798.088	1.1896	1.3623e-22	150.63	3
545	APIILQTSQGGAAYFAGKGVDNK	23	2-OHib(K)	_APIILQTSQGGAAYFAGK(2-)GVDNK_	Q9URB4	Fructose-bisphosphate aldolase	3	798.088	1.6222	4.6304e-27	171.59	6
546	APIVIADPTYFPENVKK	17	2-OHib(K)	_APIVIADPTYFPENVK(2-)K_	A0A1D8PFX8	Rab GDP dissociation inhibitor	2	994.541	2.4487	2.8603e-10	121.82	1
547	APKAPFK	7	2-OHib(K)	_APK(2-)APFK_	Q59R18	Asparagine--tRNA ligase	2	422.75	1.1047	0.022394	68.915	1
548	APKGQNTLIVR	11	2-OHib(K)	_APK(2-)GQNTLIVR_	A0A1D8PK43	Ribosomal 60S subunit protein L18A	2	641.878	0.70592	2.1415e-05	137.89	2
549	APKILGVK	8	2-OHib(K)	_APK(2-)ILGVK_	A0A1D8PT27	Aconitate hydratase, mitochondrial	2	456.3	0.33359	0.0048748	86.095	1
550	APLEVVKYR	9	2-OHib(K)	_APLEVVK(2-)YR_	Q5AFB3	Tyrosine--tRNA ligase	2	580.837	2.2171	0.0034134	74.173	1
551	APLFITWNKNHQLR	14	2-OHib(K)	_APLFITWNK(2-)NHQLR_	Q5AD20	Uncharacterized protein	3	608.669	1.5365	1.9745e-07	117.93	1
552	APLKVTK	7	2-OHib(K)	_APLK(2-)VTK_	A0A1D8PFG4	60S ribosomal protein L27	2	421.771	-0.44742	0.020335	71.877	1
553	APPAVLSKSGVIYGK	15	2-OHib(K)	_APPAVLSK(2-)SGVIYGK_	Q9URB4	Fructose-bisphosphate aldolase	2	786.953	1.8513	2.5088e-05	85.493	1
554	APPAVLSKSGVIYGK	15	2-OHib(K)	_APPAVLSK(2-)SGVIYGK_	Q9URB4	Fructose-bisphosphate aldolase	3	524.971	1.1882	8.4226e-06	97.69	1
555	APPAVLSKSGVIYGKDVK	18	2 2-OHib(K)	_APPAVLSK(2-)SGVIYGK(2-)DVK_	Q9URB4	Fructose-bisphosphate aldolase	3	667.714	0.97208	6.9983e-11	126.63	2
556	APPAVLSKSGVIYGKDVK	18	2 2-OHib(K)	_APPAVLSK(2-)SGVIYGK(2-)DVK_	Q9URB4	Fructose-bisphosphate aldolase	2	1001.07	1.4215	7.7581e-17	177.6	2
557	APPKQHVLNCLVQNEPGVLSGVSGTLAAR	29	2-OHib(K)	_APPK(2-)QHVLNCLVQNEPGVLSGVSGTLAAR_	A0A1D8PLB7	Acetolactate synthase regulatory subunit	3	1033.55	1.8874	2.1513e-06	66.294	1
558	APPTAVESSINFGGHPTIKSTQDPLVQK	28	2-OHib(K)	_APPTAVESSINFGGHPTIK(2-)STQDPLVQK_	A0A1D8PRM7	Phosphoenolpyruvate carboxykinase	3	1002.52	1.69	2.1521e-12	110.78	1
559	APQSFQNLEDFKK	13	2-OHib(K)	_APQSFQNLEDFK(2-)K_	A0A1D8PL12	Uncharacterized protein	2	819.412	1.7161	6.3047e-07	137.73	1
560	APSNEQIKK	9	2-OHib(K)	_APSNEQIK(2-)K_	Q5A8Z9	Uncharacterized protein	2	550.801	-1.3331	0.0017937	96.618	1
561	APTASQLQAPPPPPSSTKSK	20	2-OHib(K)	_APTASQLQAPPPPPSSTK(2-)SK_	Q59KV8	Lipid-binding protein	3	692.704	1.1167	6.3231e-07	93.215	2
562	APTASQLQAPPPPPSSTKSK	20	2-OHib(K)	_APTASQLQAPPPPPSSTK(2-)SK_	Q59KV8	Lipid-binding protein	2	1038.55	1.507	7.0842e-16	142.74	1
563	APTASQLQSPPPPPSSTK	18	Unmodified	_APTASQLQSPPPPPSSTK_	A0A1D8PDD1	Lipid-binding protein	2	895.968	1.5484	1.5187e-15	168.29	1
564	APTASQLQSPPPPPSSTKNK	20	2-OHib(K)	_APTASQLQSPPPPPSSTK(2-)NK_	A0A1D8PDD1	Lipid-binding protein	3	707.039	0.89491	3.0329e-09	109.63	2
565	APTASQLQSPPPPPSSTKNK	20	2-OHib(K)	_APTASQLQSPPPPPSSTK(2-)NK_	A0A1D8PDD1	Lipid-binding protein	2	1060.06	1.3511	2.0268e-19	161.55	1
566	APTTKASAAK	10	2-OHib(K)	_APTTK(2-)ASAAK_	A0A1D8PPS1	Ribosomal 60S subunit protein L25	2	516.29	-0.31068	0.0067314	60.305	1
567	APTTKASAAKK	11	2 2-OHib(K)	_APTTK(2-)ASAAK(2-)K_	A0A1D8PPS1	Ribosomal 60S subunit protein L25	2	623.356	-0.24735	0.064183	50.275	1
568	APTVKYNR	8	2-OHib(K)	_APTVK(2-)YNR_	O59931	60S ribosomal protein L13	2	517.785	-0.29906	0.0044695	88.954	1
569	APVGNPEGADKPNK	14	2-OHib(K)	_APVGNPEGADK(2-)PNK_	Q9URB4	Fructose-bisphosphate aldolase	2	740.376	0.8621	1.5985e-14	184.51	1
570	APVGNPEGADKPNKK	15	Unmodified	_APVGNPEGADKPNKK_	Q9URB4	Fructose-bisphosphate aldolase	3	507.939	-0.1943	0.066607	19.672	1
571	APVGNPEGADKPNKK	15	2-OHib(K)	_APVGNPEGADKPNK(2-)K_	Q9URB4	Fructose-bisphosphate aldolase	3	536.618	-0.31717	0.00019965	74.296	2
572	APVGNPEGADKPNKK	15	2-OHib(K)	_APVGNPEGADK(2-)PNKK_	Q9URB4	Fructose-bisphosphate aldolase	2	804.423	0.42194	1.2923e-13	181.87	2
573	APVGNPEGADKPNKK	15	2 2-OHib(K)	_APVGNPEGADK(2-)PNK(2-)K_	Q9URB4	Fructose-bisphosphate aldolase	2	847.441	1.4274	1.0017e-20	211.75	1
574	APVGNPEGADKPNKKYFDPR	20	2 2-OHib(K)	_APVGNPEGADKPNK(2-)K(2-)YFDPR_	Q9URB4	Fructose-bisphosphate aldolase	3	791.401	0.89996	2.1423e-06	89.859	1
575	APVVQQPAPSFK	12	Unmodified	_APVVQQPAPSFK_	Q9Y7F0	Peroxiredoxin TSA1-A	2	634.854	1.3922	0.00017701	140.91	2
576	APVVQQPAPSFKK	13	2-OHib(K)	_APVVQQPAPSFK(2-)K_	Q9Y7F0	Peroxiredoxin TSA1-A	2	741.919	1.4225	2.1081e-06	120.84	2
577	APVVQQPAPSFKK	13	2-OHib(K)	_APVVQQPAPSFK(2-)K_	Q9Y7F0	Peroxiredoxin TSA1-A	3	494.949	0.81423	0.015152	44.829	1
578	APYPVYKSEFDDIK	14	2-OHib(K)	_APYPVYK(2-)SEFDDIK_	A0A1D8PHR0	Valine--tRNA ligase	2	879.435	2.0186	0.00014122	81.185	1
579	AQAGEEVSPEELK	13	Unmodified	_AQAGEEVSPEELK_	P83784	Heat shock protein SSC1, mitochondrial	2	693.841	1.2203	0.020135	72.891	1
580	AQAGEEVSPEELKQK	15	2-OHib(K)	_AQAGEEVSPEELK(2-)QK_	P83784	Heat shock protein SSC1, mitochondrial	2	864.936	1.6408	4.0858e-17	193.98	2
581	AQASYEKSGIDQK	13	2-OHib(K)	_AQASYEK(2-)SGIDQK_	Q5AK88	Uncharacterized protein	2	755.873	0.75365	5.2134e-07	133	1
582	AQASYEKSGIDQK	13	2-OHib(K)	_AQASYEK(2-)SGIDQK_	Q5AK88	Uncharacterized protein	2	755.873	1.2381	3.188e-08	149.69	2
583	AQDVAEDVDAGAKDIK	16	2-OHib(K)	_AQDVAEDVDAGAK(2-)DIK_	A0A1D8PTU7	Asr2p	2	865.926	1.9443	5.4039e-06	96.26	1
584	AQFEQLVEPLIK	12	Unmodified	_AQFEQLVEPLIK_	P83784	Heat shock protein SSC1, mitochondrial	2	707.901	1.7393	0.032876	69.03	1
585	AQFEQLVEPLIKK	13	2-OHib(K)	_AQFEQLVEPLIK(2-)K_	P83784	Heat shock protein SSC1, mitochondrial	2	814.967	2.0594	0.00077434	73.386	1
586	AQFKALQEQK	10	2-OHib(K)	_AQFK(2-)ALQEQK_	Q59MZ5	Phosphoribosylformylglycinamidine synthase	2	638.848	0.61476	0.00199	71.066	1
587	AQHIVILDQEK	11	Unmodified	_AQHIVILDQEK_	A0A1D8PNQ6	Ribosomal 40S subunit protein S25B	3	431.91	0.22997	0.038357	35.677	1
588	AQHIVILDQEKYDR	14	2-OHib(K)	_AQHIVILDQEK(2-)YDR_	A0A1D8PNQ6	Ribosomal 40S subunit protein S25B	2	907.476	1.0879	3.2909e-07	118.16	1
589	AQHIVILDQEKYDR	14	2-OHib(K)	_AQHIVILDQEK(2-)YDR_	A0A1D8PNQ6	Ribosomal 40S subunit protein S25B	3	605.32	0.89772	0.00010814	79.875	1
590	AQHIVILDQEKYDR	14	2-OHib(K)	_AQHIVILDQEK(2-)YDR_	A0A1D8PNQ6	Ribosomal 40S subunit protein S25B	2	907.476	1.6712	1.5709e-07	130.27	1
591	AQHIVILDQEKYDR	14	2-OHib(K)	_AQHIVILDQEK(2-)YDR_	A0A1D8PNQ6	Ribosomal 40S subunit protein S25B	3	605.32	1.4423	1.3376e-06	109	1
592	AQIAKSQDLIK	11	2-OHib(K)	_AQIAK(2-)SQDLIK_	Q5A4X0	E3 ubiquitin-protein ligase BRE1	2	650.877	1.3928	0.036323	40.449	1
593	AQKIAVQTIK	10	2-OHib(K)	_AQK(2-)IAVQTIK_	Q59ZV5	Eukaryotic translation initiation factor 3 subunit G	2	593.364	0.95773	0.019107	48.561	1
594	AQKNFQTK	8	2-OHib(K)	_AQK(2-)NFQTK_	Q5A7P9	Thioredoxin peroxidase	2	525.783	-0.50246	0.0050072	85.161	1
595	AQLDYQKIIR	10	2-OHib(K)	_AQLDYQK(2-)IIR_	A0A1D8PF68	S-adenosylmethionine synthase	2	667.377	0.85189	0.0013466	77.662	1
596	AQLDYQKIIR	10	2-OHib(K)	_AQLDYQK(2-)IIR_	A0A1D8PF68	S-adenosylmethionine synthase	2	667.377	1.3876	0.00062781	87.806	2
597	AQLPLKR	7	2-OHib(K)	_AQLPLK(2-)R_	A0A1D8PEV4	Ribosomal 60S subunit protein L42A	2	456.287	0.94248	0.011575	99.919	1
598	AQQAGDLDLSKGDK	14	2-OHib(K)	_AQQAGDLDLSK(2-)GDK_	Q5ANE7	Pin3p	2	766.384	1.6579	1.3775e-05	97.223	1
599	AQQKTAEER	9	2-OHib(K)	_AQQK(2-)TAEER_	A0A1D8PDL6	Ribosomal 60S subunit protein L7A	2	573.791	-0.10964	0.0021135	81.525	1
600	AQTKDNNLLGK	11	2-OHib(K)	_AQTK(2-)DNNLLGK_	P46587	Heat shock protein SSA2	2	644.349	0.74974	0.00018301	94.363	1
601	AQTLEAYGQEK	11	Unmodified	_AQTLEAYGQEK_	P82612	Phosphoglycerate mutase	2	619.307	-0.18842	0.0081641	93.839	2
602	AQTLEAYGQEKFQIWR	16	2-OHib(K)	_AQTLEAYGQEK(2-)FQIWR_	P82612	Phosphoglycerate mutase	2	1027.52	2.0039	9.0178e-33	233.78	3
603	AQTLEAYGQEKFQIWR	16	2-OHib(K)	_AQTLEAYGQEK(2-)FQIWR_	P82612	Phosphoglycerate mutase	3	685.35	1.2582	2.4914e-17	184	2
604	AQVAAKTALGVEAK	14	2-OHib(K)	_AQVAAK(2-)TALGVEAK_	Q5A4Q1	Adenylate kinase	2	721.914	1.4901	3.2208e-06	104.9	1
605	AQVKAPGILPR	11	2-OHib(K)	_AQVK(2-)APGILPR_	A0A1D8PDC4	ATP synthase subunit alpha	2	618.377	1.0873	0.00026275	89.171	2
606	AQVKTALAK	9	2-OHib(K)	_AQVK(2-)TALAK_	A0A1D8PP59	Ubiquinol--cytochrome-c reductase subunit	2	508.311	0.8348	0.001109	95.502	2
607	AQYNDIQPWNNLQLLPLFNAK	21	Unmodified	_AQYNDIQPWNNLQLLPLFNAK_	P83779	Pyruvate decarboxylase	3	834.104	1.9754	4.9818e-05	70.986	1
608	AQYNDIQPWNNLQLLPLFNAKDYETK	26	2-OHib(K)	_AQYNDIQPWNNLQLLPLFNAK(2-)DYETK_	P83779	Pyruvate decarboxylase	3	1074.88	1.2433	1.239e-05	63.372	1
609	AQYTEKYIQDR	11	2-OHib(K)	_AQYTEK(2-)YIQDR_	A0A1D8PC73	Uncharacterized protein	2	750.87	1.1662	0.00010024	99.752	1
610	ARPWELKR	8	2-OHib(K)	_ARPWELK(2-)R_	A0A1D8PU51	Uncharacterized protein	3	381.221	-0.27543	0.0031436	87.639	1
611	ASAESLDVVIKGR	13	2-OHib(K)	_ASAESLDVVIK(2-)GR_	P79023	Phospho-2-dehydro-3-deoxyheptonate aldolase, tyrosine-inhibited	2	715.896	1.254	2.7393e-05	98.368	1
612	ASAQLKSGLLK	11	2-OHib(K)	_ASAQLK(2-)SGLLK_	Q5AQ57	37S ribosomal protein S25, mitochondrial	2	601.361	2.1651	0.0012349	67.879	1
613	ASAVVQKAIEK	11	2-OHib(K)	_ASAVVQK(2-)AIEK_	P82610	5-methyltetrahydropteroyltriglutamate--homocysteine methyltransferase	2	615.359	0.82163	8.5009e-05	102.4	2
614	ASDIPQADSASTSGKPPSTKQIYQSR	26	2-OHib(K)	_ASDIPQADSASTSGKPPSTK(2-)QIYQSR_	A0A1D8PFV8	17-beta-hydroxysteroid dehydrogenase-like protein	3	936.133	1.7769	7.8499e-12	106.88	1
615	ASEGGGGKGIR	11	2-OHib(K)	_ASEGGGGK(2-)GIR_	A0A1D8PRR7	Acetyl-CoA carboxylase	2	537.781	-1.2995	0.0059183	57.203	1
616	ASGSTLDWDKIR	12	2-OHib(K)	_ASGSTLDWDK(2-)IR_	Q59KI0	UTP--glucose-1-phosphate uridylyltransferase	2	717.865	0.91915	2.6355e-06	144.57	1
617	ASGSTLDWDKIR	12	2-OHib(K)	_ASGSTLDWDK(2-)IR_	Q59KI0	UTP--glucose-1-phosphate uridylyltransferase	2	717.865	1.64	0.019534	45.853	1
618	ASGTTCYKCGGPNHFAR	17	2-OHib(K)	_ASGTTCYK(2-)CGGPNHFAR_	Q59YJ9	mRNA-binding translational activator	3	657.293	1.1755	4.1261e-08	107.74	2
619	ASGTTCYKCGGPNHFAR	17	2-OHib(K)	_ASGTTCYK(2-)CGGPNHFAR_	Q59YJ9	mRNA-binding translational activator	2	985.436	1.7188	8.4465e-25	206.63	1
620	ASGVATQSYKTK	12	2-OHib(K)	_ASGVATQSYK(2-)TK_	A0A1D8PE45	Nicotinate-nucleotide pyrophosphorylase [carboxylating]	2	663.849	0.36068	1.3293e-05	122.34	1
621	ASHASCIFCKIIK	13	Acetyl (Protein N-term),2-OHib(K)	_(ac)ASHASCIFCK(2-)IIK_	Q59WG0	Adenosine 5'-monophosphoramidase	2	831.921	1.5133	6.2164e-07	123.28	1
622	ASHEQLTAAKR	11	2-OHib(K)	_ASHEQLTAAK(2-)R_	A0A1D8PTP9	Chaperone ATPase	2	649.347	-0.98881	4.5676e-05	134.56	1
623	ASHPIEVPVKR	11	2-OHib(K)	_ASHPIEVPVK(2-)R_	Q59KZ1	Aminopeptidase 2	3	440.254	0.505	0.00023554	85.355	2
624	ASHPIEVPVKR	11	2-OHib(K)	_ASHPIEVPVK(2-)R_	Q59KZ1	Aminopeptidase 2	2	659.878		0.0252	46.955	1
625	ASIEQSPDTPKLSQMK	16	2-OHib(K)	_ASIEQSPDTPK(2-)LSQMK_	A0A1D8PC43	Diphosphomevalonate decarboxylase	2	923.467	1.459	3.6371e-07	104.16	1
626	ASIFGGKAAPGYYMAK	16	2-OHib(K)	_ASIFGGK(2-)AAPGYYMAK_	A0A1D8PQQ3	Alpha-1,4 glucan phosphorylase	2	859.435	1.8946	0.0015007	62.357	1
627	ASIMKLSDGLFVNTAK	16	2-OHib(K)	_ASIMK(2-)LSDGLFVNTAK_	A0A1D8PGS5	Isocitrate dehydrogenase [NAD] subunit, mitochondrial	2	890.979	1.1993	3.6902e-09	124.25	1
628	ASKPMIQVEYK	11	2-OHib(K)	_ASK(2-)PMIQVEYK_	P46587	Heat shock protein SSA2	2	690.366	1.2865	0.0028784	63.966	1
629	ASKVLIER	8	2-OHib(K)	_ASK(2-)VLIER_	A0A1D8PEY9	Ribosomal 40S subunit protein S17B	2	501.303	1.4284	0.00059095	137.13	2
630	ASLAQQITKSTIGNK	15	2-OHib(K)	_ASLAQQITK(2-)STIGNK_	A0A1D8PS38	H(+)-transporting V1 sector ATPase subunit E	2	823.46	1.5081	3.5647e-10	146.27	1
631	ASLDDKSTAFIK	12	2-OHib(K)	_ASLDDK(2-)STAFIK_	A0A1D8PJ26	Alpha-ketoglutarate dehydrogenase	2	691.364	0.97855	0.0005037	76.073	1
632	ASLFAQGKR	9	2-OHib(K)	_ASLFAQGK(2-)R_	A0A1D8PEV4	Ribosomal 60S subunit protein L42A	2	532.298	0.93155	0.029629	51.949	1
633	ASLGKDATK	9	2-OHib(K)	_ASLGK(2-)DATK_	Q5A747	Acyl-CoA desaturase	2	488.769		0.01412	77.14	1
634	ASLGLTADTKPYPVKPGDKR	20	2-OHib(K)	_ASLGLTADTKPYPVKPGDK(2-)R_	Q5AND4	Rdi1p	3	734.071	1.2439	0.0009539	53.359	1
635	ASLGLTADTKPYPVKPGDKR	20	2-OHib(K)	_ASLGLTADTKPYPVKPGDK(2-)R_	Q5AND4	Rdi1p	4	550.805	0.53024	0.0075444	42.639	1
636	ASNDLINKDFYHLSTAAVDVK	21	2-OHib(K)	_ASNDLINK(2-)DFYHLSTAAVDVK_	P83781	Mitochondrial outer membrane protein porin	3	803.076	2.3737	3.1041e-12	119.94	3
637	ASNDLINKDFYHLSTAAVDVK	21	2-OHib(K)	_ASNDLINK(2-)DFYHLSTAAVDVK_	P83781	Mitochondrial outer membrane protein porin	2	1204.11	2.2933	5.6906e-22	175.23	1
638	ASNDLINKDFYHLSTAAVDVK	21	2-OHib(K)	_ASNDLINK(2-)DFYHLSTAAVDVK_	P83781	Mitochondrial outer membrane protein porin	3	803.076	1.6625	1.9565e-09	108.96	2
639	ASNDLINKDFYHLSTAAVDVK	21	2-OHib(K)	_ASNDLINK(2-)DFYHLSTAAVDVK_	P83781	Mitochondrial outer membrane protein porin	2	1204.11	1.4736	6.3277e-16	138.66	1
640	ASNSYYVDAQPK	12	Unmodified	_ASNSYYVDAQPK_	A0A1D8PDL6	Ribosomal 60S subunit protein L7A	2	671.817	1.0949	0.021524	76.073	1
641	ASNSYYVDAQPKLVFVVR	18	2-OHib(K)	_ASNSYYVDAQPK(2-)LVFVVR_	A0A1D8PDL6	Ribosomal 60S subunit protein L7A	2	1071.57	2.2829	0.0020808	54.764	1
642	ASNSYYVDAQPKLVFVVR	18	2-OHib(K)	_ASNSYYVDAQPK(2-)LVFVVR_	A0A1D8PDL6	Ribosomal 60S subunit protein L7A	2	1071.57	2.9164	2.3483e-17	173.28	1
643	ASNTQGVLGEQGR	13	Unmodified	_ASNTQGVLGEQGR_	A0A1D8PSV5	Ribosomal 40S subunit protein S3	2	658.831	-0.020526	1.0532e-12	194.3	1
644	ASSGINGVPTKYQK	14	2-OHib(K)	_ASSGINGVPTK(2-)YQK_	Q59T35	Osm1p	2	768.407	1.0475	4.3704e-05	86.738	1
645	ASSPVASGPSTTSATGYDTNWIPESHLKQK	30	2-OHib(K)	_ASSPVASGPSTTSATGYDTNWIPESHLK(2-)QK_	Q59YF4	Increased recombination centers protein 22-1	3	1068.52	1.3244	1.6992e-07	67.47	1
646	ASTAESEAAQKLAAFGY	17	2-OHib(K)	_ASTAESEAAQK(2-)LAAFGY_	Q5AB87	Ribosomal 60S subunit protein L16A	2	900.936	4.7489	5.9283e-08	109.1	2
647	ASTGEEYTAETDPGVQSVK	19	Unmodified	_ASTGEEYTAETDPGVQSVK_	Q5A017	Transaldolase	2	984.955	1.446	0.022988	64.249	1
648	ASTGEEYTAETDPGVQSVKAIYNYYK	26	2-OHib(K)	_ASTGEEYTAETDPGVQSVK(2-)AIYNYYK_	Q5A017	Transaldolase	3	990.801	1.7004	1.45e-25	159.67	2
649	ASTGEEYTAETDPGVQSVKAIYNYYK	26	2-OHib(K)	_ASTGEEYTAETDPGVQSVK(2-)AIYNYYK_	Q5A017	Transaldolase	2	1485.7	1.5893	1.5786e-31	179.17	1
650	ASTIMQKR	8	2-OHib(K)	_ASTIMQK(2-)R_	Q5AG89	Thioredoxin reductase	2	510.779		0.036462	60.91	1
651	ASTSTSAPASTPSPSSKK	18	2-OHib(K)	_ASTSTSAPASTPSPSSK(2-)K_	Q5AGX8	Acetyltransferase component of pyruvate dehydrogenase complex	2	889.444	0.68727	8.4999e-06	90.872	1
652	ASTVQHASKFQR	12	Acetyl (Protein N-term),2-OHib(K)	_(ac)ASTVQHASK(2-)FQR_	Q5A328	Mitochondrial pyruvate carrier	2	744.384	1.5356	1.2011e-06	145.83	1
653	ASVAGLNEHNVDQVAKAIDEVVR	23	2-OHib(K)	_ASVAGLNEHNVDQVAK(2-)AIDEVVR_	Q59N40	Aspartate aminotransferase	3	840.773	2.3775	7.6836e-08	93.633	1
654	ASVAGLNEHNVDQVAKAIDEVVR	23	2-OHib(K)	_ASVAGLNEHNVDQVAK(2-)AIDEVVR_	Q59N40	Aspartate aminotransferase	3	840.773	2.4601	3.3074e-06	80.786	1
655	ASVDDVAAASGSNELKK	17	2-OHib(K)	_ASVDDVAAASGSNELK(2-)K_	Q5A6M6	Coatomer subunit beta	2	874.439	1.5879	6.7509e-11	130.81	1
656	ASWGALITGKPR	12	2-OHib(K)	_ASWGALITGK(2-)PR_	Q5AD47	Hexose transporter	2	671.878	1.1659	7.4839e-05	96.745	2
657	ASWSYKCELENK	12	2-OHib(K)	_ASWSYK(2-)CELENK_	A0A1D8PMB3	Xylulokinase	2	800.869	1.2869	0.00015062	89.189	1
658	ASYGIDDYKYSILK	14	2-OHib(K)	_ASYGIDDYK(2-)YSILK_	A0A1D8PIA6	Slp2p	2	861.435	2.3718	0.0025401	60.55	1
659	ASYGIDDYKYSILK	14	2-OHib(K)	_ASYGIDDYK(2-)YSILK_	A0A1D8PIA6	Slp2p	2	861.435	2.8728	0.0042662	54.402	1
660	ASYQEDGKTK	10	2-OHib(K)	_ASYQEDGK(2-)TK_	Q59KZ1	Aminopeptidase 2	2	606.791	0.06658	0.00083056	82.954	1
661	ATAGDTHLGGEDFDNR	16	Unmodified	_ATAGDTHLGGEDFDNR_	P41797	Heat shock protein SSA1	3	559.248	0.58078	0.0032664	50.966	1
662	ATAGDTHLGGEDFDNR	16	Unmodified	_ATAGDTHLGGEDFDNR_	P41797	Heat shock protein SSA1	2	838.369	1.2338	2.9845e-12	170.09	1
663	ATAGDTHLGGQDFDTNLLEHFKK	23	2-OHib(K)	_ATAGDTHLGGQDFDTNLLEHFK(2-)K_	Q5A397	Hsp70 family ATPase	4	651.07	0.67405	1.2871e-10	110.75	2
664	ATAGDTHLGGQDFDTNLLEHFKK	23	2-OHib(K)	_ATAGDTHLGGQDFDTNLLEHFK(2-)K_	Q5A397	Hsp70 family ATPase	3	867.758	1.0784	3.0061e-30	184.2	1
665	ATDGGPHGAINVSVSEK	17	Unmodified	_ATDGGPHGAINVSVSEK_	A0A1D8PP43	Adh1p	3	546.941	0.86558	1.9818e-05	83.404	2
666	ATDGGPHGAINVSVSEK	17	Unmodified	_ATDGGPHGAINVSVSEK_	A0A1D8PP43	Adh1p	2	819.908	1.4895	3.2504e-23	207.56	1
667	ATDGGPHGAINVSVSEKAIDQSVEYVR	27	2-OHib(K)	_ATDGGPHGAINVSVSEK(2-)AIDQSVEYVR_	A0A1D8PP43	Adh1p	3	962.481	1.2822	3.8326e-20	134.91	1
668	ATDGGPHGAINVSVSEKAIDQSVEYVR	27	2-OHib(K)	_ATDGGPHGAINVSVSEK(2-)AIDQSVEYVR_	A0A1D8PP43	Adh1p	3	962.481	2.1033	2.3887e-25	151.42	1
669	ATDGGPHGAINVSVSEKAIDQSVEYVRPLGK	31	2-OHib(K)	_ATDGGPHGAINVSVSEK(2-)AIDQSVEYVRPLGK_	A0A1D8PP43	Adh1p	3	1094.23	1.4113	1.0441e-17	117.8	1
670	ATDGGPHGAINVSVSEKAIDQSVEYVRPLGK	31	2-OHib(K)	_ATDGGPHGAINVSVSEK(2-)AIDQSVEYVRPLGK_	A0A1D8PP43	Adh1p	4	820.926	1.7214	3.4394e-09	79.209	2
671	ATDGGPHGAINVSVSEKAIDQSVEYVRPLGK	31	2-OHib(K)	_ATDGGPHGAINVSVSEK(2-)AIDQSVEYVRPLGK_	A0A1D8PP43	Adh1p	3	1094.23	1.8575	1.0102e-28	163.49	1
672	ATDLALGKSK	10	2-OHib(K)	_ATDLALGK(2-)SK_	A0A1D8PMX7	Ifg3p	2	545.311	0.88905	0.00046349	94.363	1
673	ATELTVQSER	10	Acetyl (Protein N-term)	_(ac)ATELTVQSER_	A0A1D8PN83	Ribosomal 40S subunit protein S11A	2	588.299	1.4133	0.00035423	88.596	1
674	ATGDMNPKYDATYIFPNDYPAVR	23	2-OHib(K)	_ATGDMNPK(2-)YDATYIFPNDYPAVR_	A0A1D8PCM2	Galactose-1-phosphate uridylyltransferase	3	902.423	0.82497	7.6319e-06	76.237	1
675	ATGDMNPKYDATYIFPNDYPAVR	23	2-OHib(K)	_ATGDMNPK(2-)YDATYIFPNDYPAVR_	A0A1D8PCM2	Galactose-1-phosphate uridylyltransferase	3	902.423	2.3007	0.00012783	60.989	1
676	ATGGTKTK	8	2-OHib(K)	_ATGGTK(2-)TK_	A0A1D8PDT3	Ribosomal 40S subunit protein S14B	2	425.237	-0.17575	0.057831	40.724	1
677	ATGGTKTKTPGPGGQSALR	19	2 2-OHib(K)	_ATGGTK(2-)TK(2-)TPGPGGQSALR_	A0A1D8PDT3	Ribosomal 40S subunit protein S14B	2	979.021	1.6863	2.651e-13	141.18	1
678	ATGTTIVTDTGEFEQIAK	18	Unmodified	_ATGTTIVTDTGEFEQIAK_	Q5A017	Transaldolase	2	941.476	1.9876	0.00023443	89.913	1
679	ATIAYGGVLPHINKALLLK	19	2-OHib(K)	_ATIAYGGVLPHINK(2-)ALLLK_	Q5AEE1	Histone H2A.Z	3	693.417	1.9294	0.00040717	62.94	1
680	ATILNTIGKSK	11	2-OHib(K)	_ATILNTIGK(2-)SK_	Q59TU5	Mrf1p	2	616.366	1.2509	0.007557	53.557	1
681	ATKEQDFK	8	2-OHib(K)	_ATK(2-)EQDFK_	A0A1D8PSA9	Phosphoglucomutase	2	526.767	-0.17109	0.026872	54.436	1
682	ATKEQDFK	8	2-OHib(K)	_ATK(2-)EQDFK_	A0A1D8PSA9	Phosphoglucomutase	2	526.767		0.022179	90.601	1
683	ATKIEGVEEANFFR	14	2-OHib(K)	_ATK(2-)IEGVEEANFFR_	Q59TU0	Nascent polypeptide-associated complex subunit beta	2	848.931	0.59439	0.00015845	80.632	1
684	ATKILDEVK	9	2-OHib(K)	_ATK(2-)ILDEVK_	O74261	Heat shock protein 60, mitochondrial	2	551.821	1.0503	0.0074711	64.064	2
685	ATKSTIEAITK	11	2-OHib(K)	_ATK(2-)STIEAITK_	Q5ABB1	Dithiol glutaredoxin	2	624.856	1.2516	0.00012089	98.407	2
686	ATLDDVNIKTGK	12	2-OHib(K)	_ATLDDVNIK(2-)TGK_	A0A1D8PTU7	Asr2p	2	680.87	0.70847	0.0016172	65.295	1
687	ATLDDVNIKTGK	12	2-OHib(K)	_ATLDDVNIK(2-)TGK_	A0A1D8PTU7	Asr2p	2	680.87	1.3636	2.8467e-05	107.12	1
688	ATLGSKDIGLGIK	13	2-OHib(K)	_ATLGSK(2-)DIGLGIK_	A0A1D8PJE0	Metalloaminopeptidase	2	679.898	1.2768	0.013995	47.606	1
689	ATPADFKQAQELWK	14	2-OHib(K)	_ATPADFK(2-)QAQELWK_	O13289	Peroxisomal catalase	2	859.941	1.9703	1.3196e-07	132.04	1
690	ATQGKGVMPDGTPR	14	Oxidation (M),2-OHib(K)	_ATQGK(2-)GVM(ox)PDGTPR_	A0A1D8PU61	S-(hydroxymethyl)glutathione dehydrogenase	2	758.875	0.59608	3.9276e-06	105.83	1
691	ATQGKGVMPDGTPR	14	2-OHib(K)	_ATQGK(2-)GVMPDGTPR_	A0A1D8PU61	S-(hydroxymethyl)glutathione dehydrogenase	2	750.877	1.0675	1.3262e-11	175.01	1
692	ATQGKGVMPDGTPR	14	2-OHib(K)	_ATQGK(2-)GVMPDGTPR_	A0A1D8PU61	S-(hydroxymethyl)glutathione dehydrogenase	2	750.877	0.96593	7.0599e-09	149.71	2
693	ATSGPIVADKNCEK	14	2-OHib(K)	_ATSGPIVADK(2-)NCEK_	A0A1D8PU67	Proteasome core particle subunit beta 2	2	788.388	1.4077	6.3216e-06	99.834	1
694	ATSVIEDFLHQENSELKK	18	2-OHib(K)	_ATSVIEDFLHQENSELK(2-)K_	P0CT51	Blood-induced peptide 1	3	725.371	1.7856	7.6202e-11	120.9	2
695	ATSYLKDYPK	10	2-OHib(K)	_ATSYLK(2-)DYPK_	Q59Q46	Inosine-5'-monophosphate dehydrogenase	2	636.33	1.1544	0.0046824	63.694	1
696	ATTLKPETLQK	11	Acetyl (Protein N-term)	_(ac)ATTLKPETLQK_	A0A1D8PDL6	Ribosomal 60S subunit protein L7A	2	636.364	1.1227	1.4594e-05	139.32	1
697	ATTLKPETLQKK	12	Acetyl (Protein N-term),2-OHib(K)	_(ac)ATTLKPETLQK(2-)K_	A0A1D8PDL6	Ribosomal 60S subunit protein L7A	2	743.43	1.5432	3.0924e-07	155.86	2
698	ATVEELLAKGK	11	2-OHib(K)	_ATVEELLAK(2-)GK_	P82610	5-methyltetrahydropteroyltriglutamate--homocysteine methyltransferase	2	622.858	1.2151	0.00074903	76.682	2
699	ATVTSTEAKDAK	12	2-OHib(K)	_ATVTSTEAK(2-)DAK_	Q5ADT0	Slk19p	2	654.338	-0.19685	0.0010306	66.989	1
700	ATWDSIKSSNVNVEFATK	18	2-OHib(K)	_ATWDSIK(2-)SSNVNVEFATK_	P83781	Mitochondrial outer membrane protein porin	2	1042.02	1.4133	7.3343e-11	124.63	1
701	AVAEAISNKDFDK	13	2-OHib(K)	_AVAEAISNK(2-)DFDK_	Q5AK53	ATP-dependent 6-phosphofructokinase	2	747.378	0.7946	2.1267e-07	143.31	1
702	AVANVNDIIAPALIK	15	Unmodified	_AVANVNDIIAPALIK_	P30575	Enolase 1	3	507.971	1.8095	0.047698	29.911	1
703	AVANVNDIIAPALIK	15	Unmodified	_AVANVNDIIAPALIK_	P30575	Enolase 1	2	761.454	2.4809	2.6597e-07	128.22	1
704	AVANVNDIIAPALIKAK	17	2-OHib(K)	_AVANVNDIIAPALIK(2-)AK_	P30575	Enolase 1	2	904.038	2.5608	2.738e-08	113.4	1
705	AVANVNDIIAPALIKAK	17	2-OHib(K)	_AVANVNDIIAPALIK(2-)AK_	P30575	Enolase 1	3	603.028	1.1791	5.3611e-08	104.94	3
706	AVANVNDIIAPALIKAK	17	2-OHib(K)	_AVANVNDIIAPALIK(2-)AK_	P30575	Enolase 1	2	904.038	1.3115	6.6365e-13	134.14	3
707	AVASGASVVSK	11	Unmodified	_AVASGASVVSK_	Q5A6A1	Ribosomal 60S subunit protein L24A	2	488.277	-0.37369	0.014471	56.205	1
708	AVASGASVVSKQQAK	15	2-OHib(K)	_AVASGASVVSK(2-)QQAK_	Q5A6A1	Ribosomal 60S subunit protein L24A	2	758.92	1.7433	1.4354e-09	133.48	2
709	AVASSGQELSVEER	14	Unmodified	_AVASSGQELSVEER_	O42766	14-3-3 protein homolog	2	731.363	1.9895	3.3575e-06	138.55	1
710	AVAVVIDPIQSVKGK	15	2-OHib(K)	_AVAVVIDPIQSVK(2-)GK_	A0A1D8PFZ8	Proteasome regulatory particle lid subunit	2	805.48	1.3328	0.0002554	75.764	1
711	AVDGKHVLSYWTPESTNQTAR	21	2-OHib(K)	_AVDGK(2-)HVLSYWTPESTNQTAR_	Q5AGV4	Eukaryotic translation initiation factor 3 subunit B	3	816.071	1.8504	0.00048765	55.988	1
712	AVDNCYKNYSK	11	2-OHib(K)	_AVDNCYK(2-)NYSK_	A0A1D8PTW6	3-hydroxy-3-methylglutaryl coenzyme A synthase	2	724.33	1.343	6.8446e-05	113.22	1
713	AVDNCYKNYSK	11	2-OHib(K)	_AVDNCYK(2-)NYSK_	A0A1D8PTW6	3-hydroxy-3-methylglutaryl coenzyme A synthase	2	724.33	1.3203	8.5549e-05	102.05	1
714	AVEAANKGCEETK	13	2-OHib(K)	_AVEAANK(2-)GCEETK_	A0A1D8PEI2	Dihydroxyacetone kinase	2	746.851	-0.34043	4.1145e-11	177.42	1
715	AVEDAEKAIK	10	2-OHib(K)	_AVEDAEK(2-)AIK_	Q5A0I8	Sgt2p	2	580.314	1.4299	0.00061054	88.495	1
716	AVEELNDKEINGQK	14	2-OHib(K)	_AVEELNDK(2-)EINGQK_	Q5AI15	Polyadenylate-binding protein, cytoplasmic and nuclear	2	836.923	1.5057	0.00016232	80.507	1
717	AVEGKNFK	8	2-OHib(K)	_AVEGK(2-)NFK_	A0A1D8PRG5	Ribosomal protein P1B	2	489.766	0.27862	0.0085025	75.213	3
718	AVEGKNFK	8	2-OHib(K)	_AVEGK(2-)NFK_	A0A1D8PRG5	Ribosomal protein P1B	2	489.766		0.060016	74.255	1
719	AVEKSPFLDALK	12	2-OHib(K)	_AVEK(2-)SPFLDALK_	P46598	Heat shock protein 90 homolog	2	702.393	1.1576	2.2686e-05	111.79	2
720	AVEKSPFLDALK	12	2-OHib(K)	_AVEK(2-)SPFLDALK_	P46598	Heat shock protein 90 homolog	2	702.393	1.8293	0.00017485	86.772	1
721	AVEKSPFLDALK	12	2-OHib(K)	_AVEK(2-)SPFLDALK_	P46598	Heat shock protein 90 homolog	2	702.393	0.84724	0.00010114	94.122	2
722	AVEKVNLK	8	2-OHib(K)	_AVEK(2-)VNLK_	Q59LS1	Ribosomal 60S subunit protein L3	2	493.798	0.64479	0.0047757	86.794	1
723	AVENAKDGEIFLLENLR	17	2-OHib(K)	_AVENAK(2-)DGEIFLLENLR_	P46273	Phosphoglycerate kinase	2	1009.03	2.0036	4.3046e-13	139.88	2
724	AVENAKDGEIFLLENLR	17	2-OHib(K)	_AVENAK(2-)DGEIFLLENLR_	P46273	Phosphoglycerate kinase	3	673.025	1.7598	4.0015e-13	133.9	2
725	AVENAKDGEIFLLENLR	17	2-OHib(K)	_AVENAK(2-)DGEIFLLENLR_	P46273	Phosphoglycerate kinase	2	1009.03	2.7327	5.0442e-25	210.39	2
726	AVENAKDGEIFLLENLR	17	2-OHib(K)	_AVENAK(2-)DGEIFLLENLR_	P46273	Phosphoglycerate kinase	3	673.025	2.4459	4.3231e-25	207.92	2
727	AVENAKDGEIFLLENLR	17	2-OHib(K)	_AVENAK(2-)DGEIFLLENLR_	P46273	Phosphoglycerate kinase	2	1009.03	3.507	3.0639e-13	142.94	1
728	AVENAKDGEIFLLENLR	17	2-OHib(K)	_AVENAK(2-)DGEIFLLENLR_	P46273	Phosphoglycerate kinase	3	673.025	3.3014	1.28e-17	178.14	1
729	AVEQHATDKETIEK	14	2-OHib(K)	_AVEQHATDK(2-)ETIEK_	Q5ADT0	Slk19p	3	562.284	-0.1653	0.00030318	69.331	1
730	AVEVPEQTAYR	11	Unmodified	_AVEVPEQTAYR_	O59931	60S ribosomal protein L13	2	631.822	0.58081	0.00079746	90.913	1
731	AVFPSLVGR	9	Unmodified	_AVFPSLVGR_	A0A1D8PFR4	Actin	2	473.279	0.80667	0.033479	111.17	1
732	AVFQKENGTVTGPNASK	17	2-OHib(K)	_AVFQK(2-)ENGTVTGPNASK_	A0A1D8PH52	Acetyl-CoA C-acetyltransferase	2	917.471	1.3493	2.1713e-06	97.933	1
733	AVGAHKDVVK	10	2-OHib(K)	_AVGAHK(2-)DVVK_	A0A1D8PFV1	Ribosomal 60S subunit protein L4B	2	555.319	-0.4613	0.00030001	106	2
734	AVGAHKDVVK	10	2-OHib(K)	_AVGAHK(2-)DVVK_	A0A1D8PFV1	Ribosomal 60S subunit protein L4B	3	370.549	-1.8166	0.021424	42.243	1
735	AVGAHKDVVKVIK	13	2 2-OHib(K)	_AVGAHK(2-)DVVK(2-)VIK_	A0A1D8PFV1	Ribosomal 60S subunit protein L4B	3	512.643	0.74059	0.0031594	61.167	1
736	AVGAHKDVVKVIK	13	2 2-OHib(K)	_AVGAHK(2-)DVVK(2-)VIK_	A0A1D8PFV1	Ribosomal 60S subunit protein L4B	3	512.643	0.73302	0.00056619	73.219	1
737	AVGEDVENIKK	11	2-OHib(K)	_AVGEDVENIK(2-)K_	Q59XW4	Acetyl-coenzyme A synthetase	2	644.343	1.1492	2.3887e-06	152.04	1
738	AVGGEVGASSALAPK	15	Unmodified	_AVGGEVGASSALAPK_	Q5AJF7	Ribosomal 60S subunit protein L12A	2	657.357	0.94904	0.00093373	87.519	1
739	AVGGEVGASSALAPKIGPLGLSPK	24	2-OHib(K)	_AVGGEVGASSALAPK(2-)IGPLGLSPK_	Q5AJF7	Ribosomal 60S subunit protein L12A	2	1131.64	1.4995	1.0756e-17	134.8	1
740	AVGGEVGASSALAPKIGPLGLSPK	24	2-OHib(K)	_AVGGEVGASSALAPK(2-)IGPLGLSPK_	Q5AJF7	Ribosomal 60S subunit protein L12A	3	754.762	1.4352	4.2568e-06	77.576	1
741	AVGIAPKYAR	10	2-OHib(K)	_AVGIAPK(2-)YAR_	O59931	60S ribosomal protein L13	2	566.33	1.1017	0.00074968	83.783	2
742	AVGKTTTDHISMAGPWLK	18	2-OHib(K)	_AVGK(2-)TTTDHISMAGPWLK_	P82611	Aconitate hydratase, mitochondrial	2	1000.02	1.6007	5.6715e-16	165.66	2
743	AVGKTTTDHISMAGPWLK	18	2-OHib(K)	_AVGK(2-)TTTDHISMAGPWLK_	P82611	Aconitate hydratase, mitochondrial	3	667.015	1.1396	2.6906e-08	106.93	1
744	AVGKTTTDHISMAGPWLK	18	Oxidation (M),2-OHib(K)	_AVGK(2-)TTTDHISM(ox)AGPWLK_	P82611	Aconitate hydratase, mitochondrial	3	672.347	1.6803	0.011823	44.391	1
745	AVGKVIPELNGK	12	2-OHib(K)	_AVGK(2-)VIPELNGK_	Q5ADM7	Glyceraldehyde-3-phosphate dehydrogenase	2	655.888	1.608	0.00078878	68.515	1
746	AVGKVIPELNGKLTGMSLR	19	2 2-OHib(K)	_AVGK(2-)VIPELNGK(2-)LTGMSLR_	Q5ADM7	Glyceraldehyde-3-phosphate dehydrogenase	2	1078.11	2.4384	0.00916	55.337	1
747	AVGKVIPELNGKLTGMSLR	19	2 2-OHib(K)	_AVGK(2-)VIPELNGK(2-)LTGMSLR_	Q5ADM7	Glyceraldehyde-3-phosphate dehydrogenase	3	719.077	2.3706	0.00038224	66.264	1
748	AVGSNVPDNQKSFTQTVADNVQQGSDNAK	29	2-OHib(K)	_AVGSNVPDNQK(2-)SFTQTVADNVQQGSDNAK_	A0A1D8PNC7	Hsp12p	3	1035.83	1.8207	7.4888e-26	153.31	1
749	AVIFETNGGKLEYK	14	2-OHib(K)	_AVIFETNGGK(2-)LEYK_	O94038	Alcohol dehydrogenase 2	2	827.938	2.4667	0.024485	40.482	1
750	AVKDVAEQGR	10	2-OHib(K)	_AVK(2-)DVAEQGR_	A0A1D8PNS0	Guanylate kinase	2	579.809	0.38459	0.00030099	105.35	1
751	AVKPVIAAKQYGVEDTIAK	19	2-OHib(K)	_AVKPVIAAK(2-)QYGVEDTIAK_	Q5AB74	Chaperonin-containing T-complex subunit	3	696.396	1.6116	0.00070667	59.733	1
752	AVKSINK	7	2-OHib(K)	_AVK(2-)SINK_	Q5A4W7	Tetrafunctional fatty acid synthase subunit	2	423.258	-0.89623	0.041168	56.27	1
753	AVLAALKNGYK	11	2-OHib(K)	_AVLAALK(2-)NGYK_	Q5ADT4	Glycerol 2-dehydrogenase (NADP(+))	2	617.364	0.73044	0.0010978	70.363	1
754	AVLKHLLTTGK	11	2-OHib(K)	_AVLK(2-)HLLTTGK_	A0A1D8PU56	Long-chain fatty acid-CoA ligase	2	633.893	0.47762	6.7857e-05	113.61	1
755	AVLNQPSGKLVEVVGTIYR	19	2-OHib(K)	_AVLNQPSGK(2-)LVEVVGTIYR_	Q5A4W7	Tetrafunctional fatty acid synthase subunit	3	710.404	1.0266	3.3461e-12	131.25	1
756	AVLNQPSGKLVEVVGTIYR	19	2-OHib(K)	_AVLNQPSGK(2-)LVEVVGTIYR_	Q5A4W7	Tetrafunctional fatty acid synthase subunit	2	1065.1	1.3491	2.4821e-09	115.57	1
757	AVMTILNLKNTNVPDK	16	2-OHib(K)	_AVMTILNLK(2-)NTNVPDK_	A0A1D8PRY0	Mitochondrial 37S ribosomal protein MRPS28	2	929.011	2.0897	0.00017603	77.191	1
758	AVNFDQKLGVDTIR	14	2-OHib(K)	_AVNFDQK(2-)LGVDTIR_	O74261	Heat shock protein 60, mitochondrial	2	831.446	2.0181	9.6277e-06	98.676	1
759	AVNFDQKLGVDTIR	14	2-OHib(K)	_AVNFDQK(2-)LGVDTIR_	O74261	Heat shock protein 60, mitochondrial	2	831.446	2.0234	3.791e-05	88.768	1
760	AVNFDQKLGVDTIR	14	2-OHib(K)	_AVNFDQK(2-)LGVDTIR_	O74261	Heat shock protein 60, mitochondrial	2	831.446	1.6867	0.00096999	67.648	1
761	AVPDAKIR	8	2-OHib(K)	_AVPDAK(2-)IR_	Q5AIB8	Ribosomal 60S subunit protein L10	2	478.282	1.1623	0.0044428	89.142	2
762	AVPDAKIR	8	2-OHib(K)	_AVPDAK(2-)IR_	Q5AIB8	Ribosomal 60S subunit protein L10	2	478.282	0.68245	0.0044428	89.142	2
763	AVPPPTEEEKK	11	2-OHib(K)	_AVPPPTEEEK(2-)K_	Q5ANP6	Sbp1p	2	655.846	0.38618	0.048284	43.501	1
764	AVQKGVADAGYK	12	2-OHib(K)	_AVQK(2-)GVADAGYK_	A0A1D8PT03	Flavodoxin-like fold family protein	2	646.846	0.82162	0.00016233	88.021	1
765	AVQKGVADAGYK	12	2-OHib(K)	_AVQK(2-)GVADAGYK_	A0A1D8PT03	Flavodoxin-like fold family protein	2	646.846	1.3496	0.00039841	78.864	1
766	AVQYLNEIK	9	Unmodified	_AVQYLNEIK_	Q5A0M4	Elongation factor 2	2	539.301	1.7987	0.051227	93.649	1
767	AVSGFKPVTIDVSK	14	2-OHib(K)	_AVSGFK(2-)PVTIDVSK_	Q59PV8	ATP synthase subunit d, mitochondrial	2	767.43	1.3834	2.3785e-05	93.716	2
768	AVSGFKPVTIDVSKNLK	17	2-OHib(K)	_AVSGFKPVTIDVSK(2-)NLK_	Q59PV8	ATP synthase subunit d, mitochondrial	3	630.363	1.0116	0.0020061	52.567	1
769	AVSGFKPVTIDVSKNLK	17	2-OHib(K)	_AVSGFKPVTIDVSK(2-)NLK_	Q59PV8	ATP synthase subunit d, mitochondrial	2	945.041	1.6805	2.9194e-10	130.92	1
770	AVSGFKPVTIDVSKNLK	17	2-OHib(K)	_AVSGFKPVTIDVSK(2-)NLK_	Q59PV8	ATP synthase subunit d, mitochondrial	2	945.041	2.7641	2.1561e-12	143.56	1
771	AVSQLVDTAKAQIALR	16	2-OHib(K)	_AVSQLVDTAK(2-)AQIALR_	P25997	Elongation factor 3	2	885.51	1.9268	3.8485e-17	185.27	2
772	AVSQLVDTAKAQIALR	16	2-OHib(K)	_AVSQLVDTAK(2-)AQIALR_	P25997	Elongation factor 3	3	590.676	0.92352	1.4458e-05	83.856	1
773	AVSQLVDTAKAQIALR	16	2-OHib(K)	_AVSQLVDTAK(2-)AQIALR_	P25997	Elongation factor 3	2	885.51	2.1437	3.6602e-14	176.23	2
774	AVSQLVDTAKAQIALR	16	2-OHib(K)	_AVSQLVDTAK(2-)AQIALR_	P25997	Elongation factor 3	3	590.676	1.0397	1.0955e-11	151.22	1
775	AVTEGFKIKPR	11	2-OHib(K)	_AVTEGFK(2-)IKPR_	Q59PT0	V-type proton ATPase subunit B	3	444.594	0.9992	0.0033238	59.418	1
776	AVTKGMATR	9	2-OHib(K)	_AVTK(2-)GMATR_	Q5A397	Hsp70 family ATPase	2	510.779		0.0067385	88.364	1
777	AVVFDTNGGQLVYK	14	Unmodified	_AVVFDTNGGQLVYK_	A0A1D8PP43	Adh1p	2	755.899	1.0686	0.010413	77.894	1
778	AVVFDTNGGQLVYKDYPVPTPK	22	2-OHib(K)	_AVVFDTNGGQLVYK(2-)DYPVPTPK_	A0A1D8PP43	Adh1p	2	1247.65	1.7003	2.8532e-20	161.97	2
779	AVVFDTNGGQLVYKDYPVPTPK	22	2-OHib(K)	_AVVFDTNGGQLVYK(2-)DYPVPTPK_	A0A1D8PP43	Adh1p	3	832.1	2.0151	2.1778e-05	70.699	1
780	AVVFDTNGGQLVYKDYPVPTPKPNELLIHVK	31	2-OHib(K)	_AVVFDTNGGQLVYK(2-)DYPVPTPKPNELLIHVK_	A0A1D8PP43	Adh1p	4	885.23	2.1241	0.0022802	43.103	1
781	AVVTVPAYFNDAQR	14	Unmodified	_AVVTVPAYFNDAQR_	Q5A397	Hsp70 family ATPase	2	775.902	1.808	0.00068122	96.464	1
782	AWELHKDITYLNNR	14	2-OHib(K)	_AWELHK(2-)DITYLNNR_	A0A1D8PN90	Hsp90 cochaperone	3	620.32	1.1511	2.5965e-05	86.738	1
783	AWETKYR	7	2-OHib(K)	_AWETK(2-)YR_	A0A1D8PU71	Cytochrome c lysine N-methyltransferase	2	520.264	0.50021	0.034085	60.76	1
784	AWPHIKDIFQDVAAK	15	2-OHib(K)	_AWPHIK(2-)DIFQDVAAK_	A0A1D8PFS4	6-phosphogluconate dehydrogenase, decarboxylating	3	608.993	1.3576	5.9222e-08	115.68	2
785	AWPKGVGSYK	10	2-OHib(K)	_AWPK(2-)GVGSYK_	A0A1D8PKB9	Branched-chain-amino-acid aminotransferase	2	589.814	0.41447	0.013123	50.791	1
786	AWSPDGKLK	9	2-OHib(K)	_AWSPDGK(2-)LK_	A0A1D8PPJ2	Uncharacterized protein	2	544.293	0.55529	0.0030511	76.221	1
787	AWTQGTDSFNKEIK	14	2-OHib(K)	_AWTQGTDSFNK(2-)EIK_	A0A1D8PRM7	Phosphoenolpyruvate carboxykinase	2	855.92	1.9294	1.4169e-07	131.35	1
788	AYAAEKVGSAK	11	2-OHib(K)	_AYAAEK(2-)VGSAK_	A0A1D8PFV1	Ribosomal 60S subunit protein L4B	2	590.814		0.00092933	82.954	1
789	AYAAEKVGSAK	11	2-OHib(K)	_AYAAEK(2-)VGSAK_	A0A1D8PFV1	Ribosomal 60S subunit protein L4B	2	590.814		0.0001487	92.943	1
790	AYAINPTDWKHIVFK	15	2-OHib(K)	_AYAINPTDWK(2-)HIVFK_	A0A1D8PQE3	Uncharacterized protein	3	630.337	1.0671	0.00011893	77.776	1
791	AYDLGKIEYHVNDR	14	2-OHib(K)	_AYDLGK(2-)IEYHVNDR_	A0A1D8PRR7	Acetyl-CoA carboxylase	3	593.628	0.51613	0.0002412	72.681	1
792	AYDTQPEKPKHEFQIDLMK	19	2-OHib(K)	_AYDTQPEKPK(2-)HEFQIDLMK_	G1UAZ9	Uncharacterized protein	3	802.067	1.6842	0.0008833	57.41	1
793	AYFETDKR	8	2-OHib(K)	_AYFETDK(2-)R_	Q59YE8	Translation termination factor GTPase eRF3	2	558.272	0.64587	0.0086149	84.743	1
794	AYHKLVGK	8	2-OHib(K)	_AYHK(2-)LVGK_	A0A1D8PHE5	Uncharacterized protein	2	501.293	-0.25306	0.010504	69.905	1
795	AYKCNVTDPNDVSK	14	2-OHib(K)	_AYK(2-)CNVTDPNDVSK_	P87219	Sorbose reductase SOU1	2	848.896	1.24	2.6997e-06	107.11	1
796	AYLAENDPDSVEAFEK	16	Unmodified	_AYLAENDPDSVEAFEK_	Q5A860	Translationally-controlled tumor protein homolog	2	899.413	1.877	1.2913e-05	106.38	1
797	AYLAENDPDSVEAFEKGATAYVK	23	2-OHib(K)	_AYLAENDPDSVEAFEK(2-)GATAYVK_	Q5A860	Translationally-controlled tumor protein homolog	2	1287.62	1.9358	9.6681e-18	141.08	1
798	AYLAENDPDSVEAFEKGATAYVK	23	2-OHib(K)	_AYLAENDPDSVEAFEK(2-)GATAYVK_	Q5A860	Translationally-controlled tumor protein homolog	2	1287.62	2.5995	1.2454e-34	206.85	2
799	AYLEKPR	7	2-OHib(K)	_AYLEK(2-)PR_	A0A1D8PGI8	Phospho-2-dehydro-3-deoxyheptonate aldolase	2	481.769	0.60977	0.014367	80.462	2
800	AYQAIPYQPDFKGVK	15	2-OHib(K)	_AYQAIPYQPDFK(2-)GVK_	A0A1D8PI19	Phm7p	2	905.972	1.7479	0.012172	47.639	1
801	AYQFKQLVK	9	2-OHib(K)	_AYQFK(2-)QLVK_	Q5ABU0	Ornithine carbamoyltransferase	2	605.845	0.91054	0.0095106	61.582	1
802	AYSKQDYSR	9	2-OHib(K)	_AYSK(2-)QDYSR_	Q5AC00	Ribosome assembly factor mrt4	2	602.286	0.80533	0.011577	59.067	1
803	AYTEMIKR	8	2-OHib(K)	_AYTEMIK(2-)R_	A0A1D8PN90	Hsp90 cochaperone	2	549.287	1.0183	0.030615	61.962	1
804	AYTITIKNAGK	11	2-OHib(K)	_AYTITIK(2-)NAGK_	A0A1D8PC77	Ubiquitin-specific protease	2	633.359	0.30573	0.0031258	63.415	1
805	AYVNKIYEK	9	2-OHib(K)	_AYVNK(2-)IYEK_	A0A1D8PI00	NAD-specific glutamate dehydrogenase	2	607.327	0.78047	0.0077425	63.734	1
806	CANCVKER	8	2-OHib(K)	_CANCVK(2-)ER_	A0A1D8PDZ1	Ribosomal 60S subunit protein L34B	2	561.755	-0.063075	0.0015308	122.19	1
807	CCGYELNFGKGEVVETDNK	19	2-OHib(K)	_CCGYELNFGK(2-)GEVVETDNK_	Q59KG2	Respiratory growth induced protein 1	2	1153.01	1.4111	8.6761e-54	281.49	1
808	CCGYELNFGKGEVVETDNK	19	2-OHib(K)	_CCGYELNFGK(2-)GEVVETDNK_	Q59KG2	Respiratory growth induced protein 1	3	769.009	1.2709	1.2256e-06	92.474	1
809	CDDKVMYIDYK	11	Oxidation (M),2-OHib(K)	_CDDK(2-)VM(ox)YIDYK_	P46614	Pyruvate kinase	2	776.339	1.6268	9.4401e-05	110.8	1
810	CDDKVMYIDYK	11	2-OHib(K)	_CDDK(2-)VMYIDYK_	P46614	Pyruvate kinase	2	768.341	1.1201	0.0001133	98.902	1
811	CDDKVMYIDYK	11	2-OHib(K)	_CDDK(2-)VMYIDYK_	P46614	Pyruvate kinase	2	768.341	0.98733	0.00031433	85.813	1
812	CDVVLGSQWGDEGKGK	16	Acetyl (Protein N-term),2-OHib(K)	_(ac)CDVVLGSQWGDEGK(2-)GK_	P0CH96	Adenylosuccinate synthetase	2	931.933	2.3409	9.8869e-12	152.07	2
813	CGANIYLKR	9	2-OHib(K)	_CGANIYLK(2-)R_	Q59P56	Threonine dehydratase	2	590.811		8.5116e-05	113.94	1
814	CGGIDKR	7	2-OHib(K)	_CGGIDK(2-)R_	Q59QD6	Elongation factor 1-alpha 2	2	446.221	-0.44455	0.00022417	153.15	1
815	CGSGAIDLFKK	11	2-OHib(K)	_CGSGAIDLFK(2-)K_	A0A1D8PMA1	Saccharopine dehydrogenase [NAD(+), L-lysine-forming]	2	641.329	0.95861	0.00097532	79.86	1
816	CHLDHLGAKLTTLTETQAEYLGIPEEGPYK	30	2-OHib(K)	_CHLDHLGAK(2-)LTTLTETQAEYLGIPEEGPYK_	P83783	Adenosylhomocysteinase	4	868.434	2.1121	4.0482e-18	132.78	2
817	CHLTLKAN	8	2-OHib(K)	_CHLTLK(2-)AN_	Q5A109	Ubiquitin-ribosomal 40S subunit protein S31 fusion protein	2	521.771		0.041215	80.229	1
818	CINKSYNEADISK	13	2-OHib(K)	_CINK(2-)SYNEADISK_	A0A1D8PLH1	Protein transporter	2	814.385	1.6898	0.0002205	80.746	1
819	CISILSNLWHAPGKVDK	17	2-OHib(K)	_CISILSNLWHAPGK(2-)VDK_	A0A1D8PF79	Glutamate decarboxylase	3	675.359	1.0353	0.00012619	73.138	1
820	CKECGHR	7	2-OHib(K)	_CK(2-)ECGHR_	A0A1D8PFX2	DNA-directed RNA polymerase core subunit	2	516.721	-0.076474	0.023097	67.903	1
821	CKEVGITAVHIK	12	2-OHib(K)	_CK(2-)EVGITAVHIK_	A0A1D8PDT3	Ribosomal 40S subunit protein S14B	2	720.898	1.6351	1.3898e-05	121.24	2
822	CKEVGITAVHIK	12	2-OHib(K)	_CK(2-)EVGITAVHIK_	A0A1D8PDT3	Ribosomal 40S subunit protein S14B	3	480.934	1.2224	0.00048023	67.997	1
823	CKEWYGWHFPELAK	14	2-OHib(K)	_CK(2-)EWYGWHFPELAK_	Q59S06	Nucleolar protein 58	2	968.956	1.3887	1.1486e-06	113.65	1
824	CKEWYGWHFPELAK	14	2-OHib(K)	_CK(2-)EWYGWHFPELAK_	Q59S06	Nucleolar protein 58	3	646.307	0.69138	5.7195e-06	98.676	1
825	CKFSHDPNVGR	11	2-OHib(K)	_CK(2-)FSHDPNVGR_	A0A1D8PJ76	Uncharacterized protein	3	468.223	-0.076321	0.00049727	75.088	1
826	CKGEAGTGDVSSAVDHIR	18	2-OHib(K)	_CK(2-)GEAGTGDVSSAVDHIR_	Q5AIA6	Pyridoxine biosynthesis protein	3	648.974	1.1928	0.0002921	65.808	1
827	CKGEAGTGDVSSAVDHIR	18	2-OHib(K)	_CK(2-)GEAGTGDVSSAVDHIR_	Q5AIA6	Pyridoxine biosynthesis protein	3	648.974	0.84652	6.499e-12	132.25	2
828	CKGEAGTGDVSSAVDHIR	18	2-OHib(K)	_CK(2-)GEAGTGDVSSAVDHIR_	Q5AIA6	Pyridoxine biosynthesis protein	2	972.958	1.6225	5.7341e-26	214.81	1
829	CKGEAGTGDVSSAVDHIR	18	2-OHib(K)	_CK(2-)GEAGTGDVSSAVDHIR_	Q5AIA6	Pyridoxine biosynthesis protein	3	648.974	1.7547	0.0022987	53.327	1
830	CKHFELGGDK	10	2-OHib(K)	_CK(2-)HFELGGDK_	A0A1D8PEV4	Ribosomal 60S subunit protein L42A	2	638.803	0.61016	0.0011172	80.014	1
831	CKHFELGGDK	10	2-OHib(K)	_CK(2-)HFELGGDK_	A0A1D8PEV4	Ribosomal 60S subunit protein L42A	3	426.205	0.3707	0.0008348	77.062	1
832	CKHFELGGDKK	11	2-OHib(K)	_CK(2-)HFELGGDKK_	A0A1D8PEV4	Ribosomal 60S subunit protein L42A	3	468.903	0.67298	0.00095751	67.214	2
833	CKHFELGGDKK	11	2-OHib(K)	_CK(2-)HFELGGDKK_	A0A1D8PEV4	Ribosomal 60S subunit protein L42A	2	702.851	0.91863	0.00015171	138.89	1
834	CKQLDNTR	8	2-OHib(K)	_CK(2-)QLDNTR_	A0A1D8PE30	Pyridoxal phosphate homeostasis protein	2	560.774	-0.37496	0.01016	70.816	1
835	CKTEICGICQHK	12	2-OHib(K)	_CK(2-)TEICGICQHK_	A0A1D8PF49	Uncharacterized protein	3	540.583	0.94151	0.018111	44.847	1
836	CKVDGNTPVVK	11	2-OHib(K)	_CK(2-)VDGNTPVVK_	A0A1D8PP21	Methionine--tRNA ligase	2	651.84	0.98824	0.0002406	90.614	2
837	CLFPNSEVPVELLNFKK	17	2-OHib(K)	_CLFPNSEVPVELLNFK(2-)K_	A0A1D8PSE0	Uncharacterized protein	2	1060.56	1.0431	1.4892e-05	89.484	2
838	CLSAMKAER	9	2-OHib(K)	_CLSAMK(2-)AER_	A0A1D8PFS4	6-phosphogluconate dehydrogenase, decarboxylating	2	576.281		0.029224	70.056	1
839	CMEFKER	7	2-OHib(K)	_CMEFK(2-)ER_	Q5AGZ8	ATP-dependent 6-phosphofructokinase	2	543.241	0.87712	0.025704	66.073	1
840	CNLAAKPVICATQMLESMTYNPR	23	2-OHib(K)	_CNLAAK(2-)PVICATQMLESMTYNPR_	P46614	Pyruvate kinase	3	918.774	1.536	2.4742e-23	163.62	1
841	CPIKIVGLSDLPEVFK	16	2-OHib(K)	_CPIK(2-)IVGLSDLPEVFK_	A0A1D8PP43	Adh1p	2	951.026	2.1175	5.3289e-09	119.47	2
842	CPIKIVGLSDLPEVFK	16	2-OHib(K)	_CPIK(2-)IVGLSDLPEVFK_	A0A1D8PP43	Adh1p	3	634.353	1.4985	1.9377e-09	125.5	1
843	CPSDIPPESPMAINCEYGSFDNEKYILPR	29	2-OHib(K)	_CPSDIPPESPMAINCEYGSFDNEK(2-)YILPR_	P83776	Hexokinase-2	3	1162.53	2.1375	1.2164e-20	136.71	1
844	CPSDIPPESPMAINCEYGSFDNEKYILPR	29	2-OHib(K)	_CPSDIPPESPMAINCEYGSFDNEK(2-)YILPR_	P83776	Hexokinase-2	3	1162.53	2.0654	2.9567e-16	125	1
845	CQGGNNAGHTIVVGKVK	17	2-OHib(K)	_CQGGNNAGHTIVVGK(2-)VK_	P0CH96	Adenylosuccinate synthetase	3	608.984	1.4753	0.0022102	50.831	1
846	CQGTGDLIDPKDR	13	2-OHib(K)	_CQGTGDLIDPK(2-)DR_	A0A1D8PSQ3	Type I HSP40 co-chaperone	2	780.87	1.5919	0.0025522	61.23	1
847	CSEKFLK	7	2-OHib(K)	_CSEK(2-)FLK_	Q59R24	Mitochondrial import inner membrane translocase subunit TIM9	2	499.255	0.73898	0.010684	87.754	1
848	CTDPSIKLMVDCSHDNSR	18	2-OHib(K)	_CTDPSIK(2-)LMVDCSHDNSR_	P79023	Phospho-2-dehydro-3-deoxyheptonate aldolase, tyrosine-inhibited	3	740.994	1.4428	0.0001289	68.952	1
849	CTVCSAAYPKSR	12	2-OHib(K)	_CTVCSAAYPK(2-)SR_	A0A1D8PHV8	DNA-directed RNA polymerase subunit	2	743.345	1.299	0.00017971	86.288	1
850	CVGEVWYKDIVCR	13	2-OHib(K)	_CVGEVWYK(2-)DIVCR_	A0A1D8PCT0	1,3-beta-glucan synthase	2	885.421	2.346	0.002571	61.167	1
851	CVNVKGEEFEPCK	13	2-OHib(K)	_CVNVK(2-)GEEFEPCK_	A0A1D8PQD5	Cytochrome c oxidase subunit	2	841.382	1.9557	3.8873e-07	137.09	1
852	CVQALQKIGVLEISPK	16	2-OHib(K)	_CVQALQK(2-)IGVLEISPK_	A0A1D8PK61	Ribosomal 40S subunit protein S19A	2	935.029	1.7372	0.00034415	69.805	1
853	CVQALQKIGVLEISPK	16	2-OHib(K)	_CVQALQK(2-)IGVLEISPK_	A0A1D8PK61	Ribosomal 40S subunit protein S19A	3	623.689	1.2219	6.1045e-05	80.411	1
854	CWQCGTVLKAK	11	2-OHib(K)	_CWQCGTVLK(2-)AK_	Q5ALV5	Cytochrome c oxidase subunit IV	2	718.855	1.4763	0.00024925	90.05	1
855	CYACGKVGHISK	12	2-OHib(K)	_CYACGK(2-)VGHISK_	Q59YJ9	mRNA-binding translational activator	2	733.35	0.93894	2.0025e-05	113.95	1
856	CYNCGQFGHISKNCDSAPSSTNNAPSFK	28	2-OHib(K)	_CYNCGQFGHISK(2-)NCDSAPSSTNNAPSFK_	Q59YJ9	mRNA-binding translational activator	3	1078.79	1.3293	1.461e-20	141.48	1
857	DAAAEYAQLLAK	12	Unmodified	_DAAAEYAQLLAK_	A0A1D8PL99	40S ribosomal protein S6	2	632.333	1.2735	0.033706	68.515	1
858	DAAAEYAQLLAKR	13	2-OHib(K)	_DAAAEYAQLLAK(2-)R_	A0A1D8PL99	40S ribosomal protein S6	2	753.402	1.7915	5.1414e-07	140.14	2
859	DAADLFKK	8	2-OHib(K)	_DAADLFK(2-)K_	Q59RI1	Isoleucine--tRNA ligase	2	497.266	0.83644	0.014121	75.738	1
860	DAADLFKK	8	2-OHib(K)	_DAADLFK(2-)K_	Q59RI1	Isoleucine--tRNA ligase	2	497.266	0.91926	0.0072587	90.37	1
861	DAADYDKK	8	2-OHib(K)	_DAADYDK(2-)K_	A0A1D8PF42	Uncharacterized protein	2	506.235	-0.87765	0.040936	56.81	1
862	DAADYDKK	8	2-OHib(K)	_DAADYDK(2-)K_	A0A1D8PF42	Uncharacterized protein	2	506.235	-0.4734	0.038092	58.23	1
863	DAAKLPR	7	2-OHib(K)	_DAAK(2-)LPR_	Q5AFE4	Regulator of cytoskeleton and endocytosis RVS161	2	428.748	1.1473	0.056966	47.75	1
864	DADAASVKSTFVEVAK	16	2-OHib(K)	_DADAASVK(2-)STFVEVAK_	Q5AF98	Zuotin	2	862.441	2.4787	1.0693e-05	91.657	1
865	DADAASVKSTFVEVAK	16	2-OHib(K)	_DADAASVK(2-)STFVEVAK_	Q5AF98	Zuotin	2	862.441	2.9013	1.4906e-05	87.99	1
866	DADGKPLER	9	2-OHib(K)	_DADGK(2-)PLER_	Q5A0M4	Elongation factor 2	2	543.775	0.91279	0.00085561	101.65	1
867	DADGNFQPILVAETAYPIKK	20	2-OHib(K)	_DADGNFQPILVAETAYPIK(2-)K_	Q5A678	Ssz1p	3	759.398	1.8454	0.00048221	61.342	1
868	DADGNFQPILVAETAYPIKK	20	2-OHib(K)	_DADGNFQPILVAETAYPIK(2-)K_	Q5A678	Ssz1p	2	1138.59	1.875	5.7676e-05	79.467	1
869	DADNYNKQHGFVSGNSK	17	2-OHib(K)	_DADNYNK(2-)QHGFVSGNSK_	A0A1D8PF42	Uncharacterized protein	3	656.301	1.1694	1.8125e-11	131.45	1
870	DAEIQIKELLK	11	2-OHib(K)	_DAEIQIK(2-)ELLK_	A0A1D8PSZ0	Ife2p	2	693.398	1.9039	0.0019538	66.023	1
871	DAENEQTDGKFHGR	14	2-OHib(K)	_DAENEQTDGK(2-)FHGR_	A0A1D8PTY4	Elf1p	3	563.92	-0.10382	0.0039021	55.196	1
872	DAFAKDPK	8	2-OHib(K)	_DAFAK(2-)DPK_	P83780	Glucose-6-phosphate isomerase	2	489.251	0.43567	0.026132	55.064	2
873	DAFAKDPK	8	2-OHib(K)	_DAFAK(2-)DPK_	P83780	Glucose-6-phosphate isomerase	2	489.251	0.45211	0.013949	65.404	2
874	DAFALAKEK	9	2-OHib(K)	_DAFALAK(2-)EK_	A0A1D8PMQ4	Proteasome regulatory particle base subunit	2	539.793	1.1669	0.0045571	67.704	1
875	DAFALFDKK	9	2-OHib(K)	_DAFALFDK(2-)K_	A0A1D8PSE1	Mlc1p	2	570.8	1.2706	0.0042058	79.489	1
876	DAFEAKSK	8	2-OHib(K)	_DAFEAK(2-)SK_	Q5A6L1	Fumarase	2	491.248	0.31251	0.020294	60.019	1
877	DAGAHGLKSK	10	2-OHib(K)	_DAGAHGLK(2-)SK_	P82611	Aconitate hydratase, mitochondrial	2	535.285	-0.12857	0.00088092	82.437	1
878	DAGAHGLKSK	10	2-OHib(K)	_DAGAHGLK(2-)SK_	P82611	Aconitate hydratase, mitochondrial	2	535.285		0.013926	69.342	1
879	DAGAIAGLNVLR	12	Unmodified	_DAGAIAGLNVLR_	Q5A397	Hsp70 family ATPase	2	585.335	1.0829	0.0052479	91.961	1
880	DAGHKWVVIGDENFGEGSSR	20	2-OHib(K)	_DAGHK(2-)WVVIGDENFGEGSSR_	P82611	Aconitate hydratase, mitochondrial	3	749.354	1.5607	4.0584e-05	74.444	2
881	DAGHKWVVIGDENFGEGSSR	20	2-OHib(K)	_DAGHK(2-)WVVIGDENFGEGSSR_	P82611	Aconitate hydratase, mitochondrial	2	1123.53	1.5479	1.1431e-15	138.28	1
882	DAGHKWVVIGDENFGEGSSR	20	2-OHib(K)	_DAGHK(2-)WVVIGDENFGEGSSR_	P82611	Aconitate hydratase, mitochondrial	3	749.354	0.97756	3.5534e-07	96.467	2
883	DAGHKWVVIGDENFGEGSSR	20	2-OHib(K)	_DAGHK(2-)WVVIGDENFGEGSSR_	P82611	Aconitate hydratase, mitochondrial	2	1123.53	1.2139	1.4015e-16	145.88	1
884	DAGKIDKHLYHNLYK	15	2 2-OHib(K)	_DAGK(2-)IDK(2-)HLYHNLYK_	A0A1D8PK40	Ribosomal protein L19	3	663.014	1.5844	0.032932	40.983	1
885	DAGKIVGLNVLR	12	2-OHib(K)	_DAGK(2-)IVGLNVLR_	P83784	Heat shock protein SSC1, mitochondrial	2	670.898	1.4181	2.6945e-05	108.35	2
886	DAGKIVGLNVLR	12	2-OHib(K)	_DAGK(2-)IVGLNVLR_	P83784	Heat shock protein SSC1, mitochondrial	2	670.898	1.9514	1.525e-05	118.77	3
887	DAGTIAGLNVLR	12	Unmodified	_DAGTIAGLNVLR_	P41797	Heat shock protein SSA1	2	600.341	1.6871	0.0033699	65.179	1
888	DAHGVSQAKVVTGNK	15	2-OHib(K)	_DAHGVSQAK(2-)VVTGNK_	A0A1D8PPE0	Ribosomal 40S subunit protein S13	2	798.921	1.6705	2.0161e-08	116.99	1
889	DAIEVVKR	8	2-OHib(K)	_DAIEVVK(2-)R_	A0A1D8PHR0	Valine--tRNA ligase	2	508.293	0.95846	0.034309	60.118	1
890	DAIKAYDLVR	10	2-OHib(K)	_DAIK(2-)AYDLVR_	A0A1D8PUB4	L-iditol 2-dehydrogenase	2	625.343	1.2409	0.00048657	93.442	1
891	DAIKAYDLVR	10	2-OHib(K)	_DAIK(2-)AYDLVR_	A0A1D8PUB4	L-iditol 2-dehydrogenase	2	625.343	1.157	0.00070472	84.738	2
892	DAIKAYDLVR	10	2-OHib(K)	_DAIK(2-)AYDLVR_	A0A1D8PUB4	L-iditol 2-dehydrogenase	2	625.343	1.1543	0.01102	53.211	2
893	DAILTDAVKLAK	12	2-OHib(K)	_DAILTDAVK(2-)LAK_	A0A1D8PLY4	Pyruvate carboxylase	2	672.393	1.3671	0.0030229	61.235	1
894	DAILTDAVKLAK	12	2-OHib(K)	_DAILTDAVK(2-)LAK_	A0A1D8PLY4	Pyruvate carboxylase	2	672.393	1.1738	0.0054096	54.343	1
895	DAKASNSYYVDAQPK	15	2-OHib(K)	_DAK(2-)ASNSYYVDAQPK_	A0A1D8PDL6	Ribosomal 60S subunit protein L7A	2	871.915	1.4516	3.0987e-07	112.24	2
896	DAKASNSYYVDAQPK	15	2-OHib(K)	_DAK(2-)ASNSYYVDAQPK_	A0A1D8PDL6	Ribosomal 60S subunit protein L7A	2	871.915	1.4604	1.191e-08	121.99	1
897	DAKFYLGK	8	2-OHib(K)	_DAK(2-)FYLGK_	A0A1D8PHH4	Ribosomal 60S subunit protein L33A	2	514.277	0.43932	0.036808	48.794	2
898	DAKFYLGK	8	2-OHib(K)	_DAK(2-)FYLGK_	A0A1D8PHH4	Ribosomal 60S subunit protein L33A	2	514.277	0.41353	0.015288	64.268	1
899	DAKFYLGKR	9	2 2-OHib(K)	_DAK(2-)FYLGK(2-)R_	A0A1D8PHH4	Ribosomal 60S subunit protein L33A	2	635.346	1.33	0.018256	76.1	1
900	DAKGEPYPFEQLK	13	2-OHib(K)	_DAK(2-)GEPYPFEQLK_	Q59WW7	Glutathione peroxidase	2	804.401	1.535	0.0013821	65.12	1
901	DAKPIGGVTALDAEKNTVVAR	21	2-OHib(K)	_DAKPIGGVTALDAEK(2-)NTVVAR_	Q5ADT0	Slk19p	3	737.737	1.7799	7.9916e-06	81.884	1
902	DAKSIYEWLEANEYTK	16	2-OHib(K)	_DAK(2-)SIYEWLEANEYTK_	Q59KZ1	Aminopeptidase 2	2	1023.49	2.5922	1.8739e-05	84.653	1
903	DAKSIYEWLEANEYTK	16	2-OHib(K)	_DAK(2-)SIYEWLEANEYTK_	Q59KZ1	Aminopeptidase 2	3	682.662	2.1093	0.00010033	77.506	1
904	DAKTSSATDAEGIPDNWMGLDCGPK	25	Oxidation (M),2-OHib(K)	_DAK(2-)TSSATDAEGIPDNWM(ox)GLDCGPK_	P46273	Phosphoglycerate kinase	3	913.402	1.8327	9.4897e-05	55.163	1
905	DAKTSSATDAEGIPDNWMGLDCGPK	25	Oxidation (M),2-OHib(K)	_DAK(2-)TSSATDAEGIPDNWM(ox)GLDCGPK_	P46273	Phosphoglycerate kinase	2	1369.6	1.6445	2.2011e-11	115.55	1
906	DAKTSSATDAEGIPDNWMGLDCGPK	25	2-OHib(K)	_DAK(2-)TSSATDAEGIPDNWMGLDCGPK_	P46273	Phosphoglycerate kinase	3	908.071	2.1186	1.9732e-18	140.45	3
907	DAKTSSATDAEGIPDNWMGLDCGPK	25	2-OHib(K)	_DAK(2-)TSSATDAEGIPDNWMGLDCGPK_	P46273	Phosphoglycerate kinase	2	1361.6	2.0645	5.1844e-31	193.39	2
908	DAKTSSATDAEGIPDNWMGLDCGPK	25	2-OHib(K)	_DAK(2-)TSSATDAEGIPDNWMGLDCGPK_	P46273	Phosphoglycerate kinase	3	908.071	2.7593	2.8731e-11	112.74	2
909	DAKTSSATDAEGIPDNWMGLDCGPK	25	2-OHib(K)	_DAK(2-)TSSATDAEGIPDNWMGLDCGPK_	P46273	Phosphoglycerate kinase	2	1361.6	2.7628	2.8705e-15	132.84	1
910	DAKVSLAALDAYK	13	2-OHib(K)	_DAK(2-)VSLAALDAYK_	P25997	Elongation factor 3	2	725.893	1.8887	0.00052263	71.279	2
911	DAKVSLAALDAYK	13	2-OHib(K)	_DAK(2-)VSLAALDAYK_	P25997	Elongation factor 3	2	725.893	2.3839	0.02044	44.925	1
912	DAKYEQIR	8	2-OHib(K)	_DAK(2-)YEQIR_	Q5AMT7	Bfr1p	2	554.785	0.63302	0.0035074	95.741	1
913	DALDKFDPELYPK	13	2-OHib(K)	_DALDK(2-)FDPELYPK_	Q59MR4	Coproporphyrinogen oxidase	2	818.909	1.0564	0.00051516	71.513	1
914	DALDKFDPELYPKYK	15	2-OHib(K)	_DALDKFDPELYPK(2-)YK_	Q59MR4	Coproporphyrinogen oxidase	3	643.328	0.9069	0.0025595	54.237	1
915	DALDKFDPELYPKYK	15	2-OHib(K)	_DALDKFDPELYPK(2-)YK_	Q59MR4	Coproporphyrinogen oxidase	2	964.488	1.6166	0.0026609	72.428	1
916	DALEDGATKLGSYLR	15	2-OHib(K)	_DALEDGATK(2-)LGSYLR_	Q5A7M1	ADP-ribosylation factor GTPase-activating protein	2	847.933	1.6418	7.4278e-07	105.14	1
917	DALEDGATKLGSYLR	15	2-OHib(K)	_DALEDGATK(2-)LGSYLR_	Q5A7M1	ADP-ribosylation factor GTPase-activating protein	2	847.933	1.9062	0.0004759	73.296	1
918	DALENTFVTR	10	Unmodified	_DALENTFVTR_	Q5A5Q8	40S ribosomal protein S4	2	583.296	0.92052	0.028801	85.963	1
919	DALHQYKK	8	2-OHib(K)	_DALHQYK(2-)K_	Q59PL9	Eukaryotic translation initiation factor 3 subunit A	2	544.79	0.049171	0.011097	80.455	1
920	DALYTSPETVFAVYESLHK	19	Unmodified	_DALYTSPETVFAVYESLHK_	Q9URB4	Fructose-bisphosphate aldolase	3	724.028	2.6376	0.00050756	63.302	2
921	DAMFAGDHINTTEDR	15	Unmodified	_DAMFAGDHINTTEDR_	P83780	Glucose-6-phosphate isomerase	3	564.914	0.79912	0.00096776	64.565	1
922	DANGKFIVTPTASDYEFK	18	2-OHib(K)	_DANGK(2-)FIVTPTASDYEFK_	P42800	Inositol-3-phosphate synthase	2	1045.01	1.992	8.8081e-12	132.51	2
923	DANGKQLIDDGR	12	2-OHib(K)	_DANGK(2-)QLIDDGR_	A0A1D8PHC9	Aspartate transaminase	2	694.344	0.81995	0.00062583	72.835	1
924	DAPLKQQLLQEAK	13	2-OHib(K)	_DAPLK(2-)QQLLQEAK_	Q9Y872	Sulfate adenylyltransferase	2	784.438	1.5426	0.0001265	83.692	1
925	DAQDHFGKSLENLK	14	2-OHib(K)	_DAQDHFGK(2-)SLENLK_	Q5A9D4	Csp37p	3	563.281	0.9941	0.0029455	51.939	1
926	DAQDHFGKSLENLK	14	2-OHib(K)	_DAQDHFGK(2-)SLENLK_	Q5A9D4	Csp37p	2	844.418	1.6351	8.3699e-08	137.75	1
927	DAQDHFGKSLENLK	14	2-OHib(K)	_DAQDHFGK(2-)SLENLK_	Q5A9D4	Csp37p	2	844.418	1.7352	1.6994e-06	111.33	1
928	DASDLVAKLR	10	2-OHib(K)	_DASDLVAK(2-)LR_	Q59QB7	Chaperonin-containing T-complex alpha subunit	2	587.327	1.127	0.00073992	83.883	1
929	DASDLVAKLR	10	2-OHib(K)	_DASDLVAK(2-)LR_	Q59QB7	Chaperonin-containing T-complex alpha subunit	2	587.327	1.2711	0.00029733	107.79	2
930	DATPKAESAAPK	12	2-OHib(K)	_DATPK(2-)AESAAPK_	A0A1D8PNN8	Cam1-1p	2	636.328	0.18962	0.00045822	77.279	1
931	DAVAVLKAVGAHK	13	2-OHib(K)	_DAVAVLK(2-)AVGAHK_	A0A1D8PFV1	Ribosomal 60S subunit protein L4B	2	682.898	0.69204	0.00037549	75.89	1
932	DAVAVLKAVGAHK	13	2-OHib(K)	_DAVAVLK(2-)AVGAHK_	A0A1D8PFV1	Ribosomal 60S subunit protein L4B	3	455.601	0.40184	0.00035314	69.03	1
933	DAVSVFGFR	9	Unmodified	_DAVSVFGFR_	Q5A7K0	40S ribosomal protein S24	2	499.259	0.12138	0.027298	121.05	1
934	DAVTYTEHAKR	11	2-OHib(K)	_DAVTYTEHAK(2-)R_	Q59VN4	Histone H4	3	459.565	-0.11641	0.00049014	78.136	1
935	DAYDVLIPKLVNVIDR	16	2-OHib(K)	_DAYDVLIPK(2-)LVNVIDR_	A0A1D8PT56	Adenylosuccinate lyase	3	643.695	0.92864	0.0052652	48.623	1
936	DAYDVLIPKLVNVIDR	16	2-OHib(K)	_DAYDVLIPK(2-)LVNVIDR_	A0A1D8PT56	Adenylosuccinate lyase	2	965.038	1.6478	0.00072558	66.022	1
937	DAYWEKAK	8	2-OHib(K)	_DAYWEK(2-)AK_	Q59QB8	Gcf1p	2	548.769	0.86049	0.027651	53.775	1
938	DCDESKLK	8	2-OHib(K)	_DCDESK(2-)LK_	Q9P975	Eukaryotic translation initiation factor 4E	2	540.748	0.40236	0.020177	60.118	1
939	DCDESKLK	8	2-OHib(K)	_DCDESK(2-)LK_	Q9P975	Eukaryotic translation initiation factor 4E	2	540.748	1.1922	0.030178	51.63	1
940	DCDESKLK	8	2-OHib(K)	_DCDESK(2-)LK_	Q9P975	Eukaryotic translation initiation factor 4E	2	540.748	0.45713	0.027982	53.493	1
941	DCEAICKLGLK	11	2-OHib(K)	_DCEAICK(2-)LGLK_	Q59TC4	Lys22p	2	696.847	1.3143	0.016785	47.971	1
942	DCHSSAGGSNFSAKTCYNCGK	21	2-OHib(K)	_DCHSSAGGSNFSAK(2-)TCYNCGK_	Q59YJ9	mRNA-binding translational activator	3	798.656	1.7816	5.1607e-22	171.14	2
943	DCQANTVKCYACGK	14	2-OHib(K)	_DCQANTVK(2-)CYACGK_	Q59YJ9	mRNA-binding translational activator	2	880.874	1.35	1.0041e-09	163.33	1
944	DCTQVEINPLSETPDHKVLAMDAK	24	2-OHib(K)	_DCTQVEINPLSETPDHK(2-)VLAMDAK_	A0A1D8PTB5	Succinate--CoA ligase [ADP-forming] subunit beta, mitochondrial	3	933.118	1.8794	3.9989e-08	95.153	1
945	DDDKPVGGITALDAEKNTVVAR	22	2-OHib(K)	_DDDKPVGGITALDAEK(2-)NTVVAR_	Q5ADT0	Slk19p	3	790.743	1.1756	0.0014149	49.613	1
946	DDDKPVGGITALDAEKNTVVAR	22	2-OHib(K)	_DDDKPVGGITALDAEK(2-)NTVVAR_	Q5ADT0	Slk19p	3	790.743	1.4729	3.0209e-07	89.721	1
947	DDFFDDFWKNFSSGK	15	2-OHib(K)	_DDFFDDFWK(2-)NFSSGK_	Q5AHH4	Small heat shock protein 21	2	970.921	1.1183	2.5088e-05	85.493	1
948	DDFFDDFWKNFSSGK	15	2-OHib(K)	_DDFFDDFWK(2-)NFSSGK_	Q5AHH4	Small heat shock protein 21	2	970.921	3.0952	5.4349e-06	97.797	1
949	DDHLYTKFTYENSVVEK	17	2-OHib(K)	_DDHLYTK(2-)FTYENSVVEK_	P42800	Inositol-3-phosphate synthase	3	725.348	1.6239	5.9222e-08	103.67	1
950	DDLDQIKDK	9	2-OHib(K)	_DDLDQIK(2-)DK_	A0A1D8PSU2	Pyridoxamine-phosphate oxidase	2	588.293	0.40841	0.0034134	74.173	1
951	DDLILEWKK	9	2-OHib(K)	_DDLILEWK(2-)K_	G1UB11	C-22 sterol desaturase	2	623.34	0.44177	0.0043083	79.148	1
952	DDQGKIQCK	9	2-OHib(K)	_DDQGK(2-)IQCK_	Q5AGF6	Translation initiation factor eIF2 subunit gamma	2	589.28	-0.47962	0.0011039	95.608	2
953	DDQGKIQCK	9	2-OHib(K)	_DDQGK(2-)IQCK_	Q5AGF6	Translation initiation factor eIF2 subunit gamma	2	589.28	0.040647	0.00077109	112.8	1
954	DDSIDQFKDFVWR	13	2-OHib(K)	_DDSIDQFK(2-)DFVWR_	Q5AGV4	Eukaryotic translation initiation factor 3 subunit B	2	878.912	1.7487	1.056e-06	123.95	1
955	DDVAKYR	7	2-OHib(K)	_DDVAK(2-)YR_	A0A1D8PSC8	Arc1p	2	476.74	1.0378	0.013729	81.381	1
956	DDVAKYR	7	2-OHib(K)	_DDVAK(2-)YR_	A0A1D8PSC8	Arc1p	2	476.74	0.86672	0.012177	83.614	1
957	DDVKVPEGELGDK	13	Unmodified	_DDVKVPEGELGDK_	O94083	Eukaryotic translation initiation factor 5A	3	467.568	1.189	0.003731	60.178	1
958	DDVKVPEGELGDK	13	2-OHib(K)	_DDVK(2-)VPEGELGDK_	O94083	Eukaryotic translation initiation factor 5A	2	743.867	1.7717	0.00018678	81.803	2
959	DDVKVPEGELGDKLQSEFDEGK	22	2-OHib(K)	_DDVKVPEGELGDK(2-)LQSEFDEGK_	O94083	Eukaryotic translation initiation factor 5A	3	840.738	1.6462	4.601e-08	98.957	1
960	DDVKVPEGELGDKLQSEFDEGK	22	2-OHib(K)	_DDVKVPEGELGDK(2-)LQSEFDEGK_	O94083	Eukaryotic translation initiation factor 5A	3	840.738	1.9936	3.9522e-10	112.85	1
961	DDVLASKLR	9	2-OHib(K)	_DDVLASK(2-)LR_	A0A1D8PE41	Ist2p	2	551.809		0.0043648	92.051	1
962	DDVMKIR	7	2-OHib(K)	_DDVMK(2-)IR_	Q5A900	Ribosomal 40S subunit protein S2	2	481.752	0.66067	0.013787	81.297	2
963	DDVMKIR	7	2-OHib(K)	_DDVMK(2-)IR_	Q5A900	Ribosomal 40S subunit protein S2	2	481.752	1.3023	0.013787	81.297	2
964	DDWLLIKK	8	2-OHib(K)	_DDWLLIK(2-)K_	Q5A782	Translation initiation factor eIF5B	2	558.819	1.5056	0.0086571	84.568	1
965	DEASVAGKAK	10	2-OHib(K)	_DEASVAGK(2-)AK_	Q5AQ76	Protein transport protein SEC24	2	531.277	-0.29884	0.0031735	66.19	2
966	DECQSFKSIFK	11	2-OHib(K)	_DECQSFK(2-)SIFK_	A0A1D8PQW1	Proteasome endopeptidase complex	2	737.848	1.8542	0.00019864	93.345	1
967	DEDVEKVTYVDDESAFR	17	2-OHib(K)	_DEDVEK(2-)VTYVDDESAFR_	Q5A017	Transaldolase	2	1051.97	1.1684	3.756e-18	182.15	2
968	DEDVEKVTYVDDESAFR	17	2-OHib(K)	_DEDVEK(2-)VTYVDDESAFR_	Q5A017	Transaldolase	2	1051.97	1.7157	1.1546e-14	156.49	2
969	DEDVEKVTYVDDESAFR	17	2-OHib(K)	_DEDVEK(2-)VTYVDDESAFR_	Q5A017	Transaldolase	2	1051.97	1.1034	2.119e-14	149.97	1
970	DEEYKQR	7	2-OHib(K)	_DEEYK(2-)QR_	Q5AMT7	Bfr1p	2	527.246	-1.31	0.0053055	108.98	1
971	DEEYKQR	7	2-OHib(K)	_DEEYK(2-)QR_	Q5AMT7	Bfr1p	2	527.246	-0.083747	0.0050512	110.63	1
972	DEFIKTLPEPTEGFAGDDEPSSPAELYGK	29	2-OHib(K)	_DEFIK(2-)TLPEPTEGFAGDDEPSSPAELYGK_	Q5A4W7	Tetrafunctional fatty acid synthase subunit	3	1075.84	2.0756	8.7209e-05	50.865	1
973	DELEKLR	7	2-OHib(K)	_DELEK(2-)LR_	A0A1D8PDC4	ATP synthase subunit alpha	2	494.769	0.73299	0.010597	88.029	1
974	DELEKLR	7	2-OHib(K)	_DELEK(2-)LR_	A0A1D8PDC4	ATP synthase subunit alpha	2	494.769	0.5027	0.0094504	91.626	1
975	DELWYKGK	8	2-OHib(K)	_DELWYK(2-)GK_	A0A1D8PKY7	Histidine biosynthesis trifunctional protein	2	562.785	0.97216	0.023795	57.047	1
976	DEQFTKALHGESYK	14	2-OHib(K)	_DEQFTK(2-)ALHGESYK_	O74198	Sterol 24-C-methyltransferase	3	580.281	1.1901	0.0099883	46.156	1
977	DESGIENNIISKDHLK	16	2-OHib(K)	_DESGIENNIISK(2-)DHLK_	A0A1D8PFV7	Mdg1p	3	633.322	1.2605	7.1437e-06	90.498	1
978	DESSPYAAMLAAQDVAAKCK	20	2-OHib(K)	_DESSPYAAMLAAQDVAAK(2-)CK_	A0A1D8PDT3	Ribosomal 40S subunit protein S14B	3	738.014	2.3843	2.2203e-09	111.62	2
979	DESSPYAAMLAAQDVAAKCK	20	2-OHib(K)	_DESSPYAAMLAAQDVAAK(2-)CK_	A0A1D8PDT3	Ribosomal 40S subunit protein S14B	2	1106.52	2.4752	8.9041e-22	176.11	2
980	DETDHGFSKEEEDMYDR	17	2-OHib(K)	_DETDHGFSK(2-)EEEDMYDR_	Q59KG2	Respiratory growth induced protein 1	3	730.292	1.4214	0.00019336	70.167	1
981	DETWDNDFDYFHGR	14	Unmodified	_DETWDNDFDYFHGR_	Q59KG2	Respiratory growth induced protein 1	3	606.245	1.3315	0.027709	38.337	1
982	DEYIAKK	7	2-OHib(K)	_DEYIAK(2-)K_	Q5AIB8	Ribosomal 60S subunit protein L10	2	476.753	0.58976	0.064912	58.167	1
983	DEYLSKSSASAAPVIDTLAHGYGK	24	2-OHib(K)	_DEYLSK(2-)SSASAAPVIDTLAHGYGK_	A0A1D8PSC5	Ribosomal 60S subunit protein L28	3	856.094	2.6973	3.3656e-06	78.976	1
984	DEYLSKSSASAAPVIDTLAHGYGK	24	2-OHib(K)	_DEYLSK(2-)SSASAAPVIDTLAHGYGK_	A0A1D8PSC5	Ribosomal 60S subunit protein L28	3	856.094	1.6008	1.0674e-07	86.08	1
985	DEYSQVGDR	9	Unmodified	_DEYSQVGDR_	P82612	Phosphoglycerate mutase	2	534.733	-0.32786	0.028689	119.75	1
986	DFAKAQLFGR	10	2-OHib(K)	_DFAK(2-)AQLFGR_	Q5AA01	Rim1p	2	619.83	1.4473	0.00028741	114.4	2
987	DFAKAQLFGR	10	2-OHib(K)	_DFAK(2-)AQLFGR_	Q5AA01	Rim1p	2	619.83		0.00019647	107.79	1
988	DFASDQEKEK	10	2-OHib(K)	_DFASDQEK(2-)EK_	Q96VB9	Heat shock protein homolog SSE1	2	641.794	1.3115	0.010387	54.259	1
989	DFDKAMSLR	9	2-OHib(K)	_DFDK(2-)AMSLR_	Q5AK53	ATP-dependent 6-phosphofructokinase	2	584.787		0.027408	70.908	1
990	DFDNELQNKLK	11	2-OHib(K)	_DFDNELQNK(2-)LK_	Q5A044	MICOS complex subunit MIC60	2	725.365	1.4635	6.2413e-05	117.14	1
991	DFDTTQSKFALPAHMR	16	Oxidation (M),2-OHib(K)	_DFDTTQSK(2-)FALPAHM(ox)R_	P83776	Hexokinase-2	3	656.316	1.4537	0.007266	46.89	1
992	DFDTTQSKFALPAHMR	16	2-OHib(K)	_DFDTTQSK(2-)FALPAHMR_	P83776	Hexokinase-2	3	650.984	1.0229	2.431e-07	102.52	2
993	DFDTTQSKFALPAHMR	16	2-OHib(K)	_DFDTTQSK(2-)FALPAHMR_	P83776	Hexokinase-2	2	975.973	1.7543	1.424e-10	145.86	1
994	DFEKAIEAFTK	11	2-OHib(K)	_DFEK(2-)AIEAFTK_	A0A1D8PN90	Hsp90 cochaperone	2	692.853	1.5598	3.0288e-05	132.69	1
995	DFEKAMSLR	9	2-OHib(K)	_DFEK(2-)AMSLR_	Q5AGZ8	ATP-dependent 6-phosphofructokinase	2	591.795	0.10927	0.0098563	61.161	1
996	DFELEESDEEK	11	Unmodified	_DFELEESDEEK_	P46598	Heat shock protein 90 homolog	2	685.286	0.90044	0.0036913	101.5	1
997	DFELEESDEEKAAR	14	2-OHib(K)	_DFELEESDEEK(2-)AAR_	P46598	Heat shock protein 90 homolog	2	877.392	2.0377	1.2922e-11	175.21	1
998	DFELEESDEEKAAR	14	2-OHib(K)	_DFELEESDEEK(2-)AAR_	P46598	Heat shock protein 90 homolog	2	877.392	1.6438	1.4227e-14	186.16	2
999	DFFEKLGADQTK	12	2-OHib(K)	_DFFEK(2-)LGADQTK_	A0A1D8PPA5	Het1p	2	742.867	0.9546	0.00014586	89.663	1
1000	DFGIKAEVLNLR	12	2-OHib(K)	_DFGIK(2-)AEVLNLR_	Q5A5V6	Pyruvate dehydrogenase E1 component subunit beta	2	730.909	3.7849	5.2525e-06	138.2	1
1001	DFINDLKR	8	2-OHib(K)	_DFINDLK(2-)R_	A0A1D8PGA6	Proteasome regulatory particle lid subunit	2	553.796	1.1839	0.065947	48.036	1
1002	DFIQKGLLK	9	2-OHib(K)	_DFIQK(2-)GLLK_	A0A1D8PI00	NAD-specific glutamate dehydrogenase	2	574.34	0.77562	0.013344	56.916	1
1003	DFKNAVSGDSEK	12	2-OHib(K)	_DFK(2-)NAVSGDSEK_	O13426	Serine hydroxymethyltransferase, cytosolic	2	691.825	1.0865	1.1393e-05	125.82	3
1004	DFKNAVSGDSEK	12	2-OHib(K)	_DFK(2-)NAVSGDSEK_	O13426	Serine hydroxymethyltransferase, cytosolic	2	691.825	1.1548	0.00018726	85.536	1
1005	DFKTAEELDDK	11	2-OHib(K)	_DFK(2-)TAEELDDK_	Q59LZ5	Protein channel	2	698.828	1.1293	0.00093716	73.273	1
1006	DFKYVSADELK	11	2-OHib(K)	_DFK(2-)YVSADELK_	A0A1D8PLI2	Isopentenyl-diphosphate delta-isomerase	2	700.851	0.78049	0.00038782	83.226	1
1007	DFLLKPELLR	10	2-OHib(K)	_DFLLK(2-)PELLR_	A0A1D8PKZ3	ATP-dependent RNA helicase	2	665.392	0.80394	0.0011965	79.201	1
1008	DFLTSLKSK	9	2-OHib(K)	_DFLTSLK(2-)SK_	Q5AQ76	Protein transport protein SEC24	2	562.814	1.2695	0.013055	57.267	1
1009	DFNKLQQFAVENK	13	2-OHib(K)	_DFNK(2-)LQQFAVENK_	A0A1D8PE67	Bifunctional aminoimidazole ribotide synthase/glycinamide ribotide synthase	2	833.925	1.8219	7.4036e-07	129.29	1
1010	DFNQPKHDEIDTR	13	2-OHib(K)	_DFNQPK(2-)HDEIDTR_	A0A1D8PI15	Ribosomal 40S subunit protein S10A	2	850.897	1.6588	9.6428e-07	125.5	1
1011	DFNQPKHDEIDTR	13	2-OHib(K)	_DFNQPK(2-)HDEIDTR_	A0A1D8PI15	Ribosomal 40S subunit protein S10A	3	567.601	0.99564	0.018781	40.278	1
1012	DFQDDQCDVVHKYNSDEAR	19	2-OHib(K)	_DFQDDQCDVVHK(2-)YNSDEAR_	Q5A5P8	Tif11p	3	809.677	1.4821	1.3838e-08	102.98	1
1013	DFQKASQL	8	2-OHib(K)	_DFQK(2-)ASQL_	P30575	Enolase 1	2	511.761	0.58264	0.0083218	75.692	2
1014	DFQKASQL	8	2-OHib(K)	_DFQK(2-)ASQL_	P30575	Enolase 1	2	511.761	0.92541	0.0050912	84.568	1
1015	DFQKASQL	8	2-OHib(K)	_DFQK(2-)ASQL_	P30575	Enolase 1	2	511.761	0.71832	0.0050912	84.568	2
1016	DFTSKLR	7	2-OHib(K)	_DFTSK(2-)LR_	A0A1D8PK65	Trifunctional fatty acid synthase subunit	2	476.759	1.6461	0.011803	84.244	1
1017	DFTSKLR	7	2-OHib(K)	_DFTSK(2-)LR_	A0A1D8PK65	Trifunctional fatty acid synthase subunit	2	476.759		0.044018	91.626	1
1018	DFVKVFGPDK	10	2-OHib(K)	_DFVK(2-)VFGPDK_	A0A1D8PQQ3	Alpha-1,4 glucan phosphorylase	2	619.327	1.4693	0.0011965	79.201	2
1019	DFVKVFGPDK	10	2-OHib(K)	_DFVK(2-)VFGPDK_	A0A1D8PQQ3	Alpha-1,4 glucan phosphorylase	2	619.327	2.1656	0.00067757	85.821	2
1020	DFYFNKLR	8	2-OHib(K)	_DFYFNK(2-)LR_	Q59W48	Microtubule-binding protein	2	594.806		0.041215	80.229	1
1021	DFYISYNHLKK	11	2-OHib(K)	_DFYISYNHLK(2-)K_	A0A1D8PSJ6	Vacuolar transporter chaperone	2	757.388	1.5592	0.0017989	71.085	1
1022	DGDKSKWLGK	10	2 2-OHib(K)	_DGDK(2-)SK(2-)WLGK_	P30575	Enolase 1	2	653.338	1.048	0.0017638	108.1	1
1023	DGDKSKWLGK	10	2 2-OHib(K)	_DGDK(2-)SK(2-)WLGK_	P30575	Enolase 1	2	653.338	0.90662	4.135e-05	152.64	2
1024	DGDKSKWLGK	10	2 2-OHib(K)	_DGDK(2-)SK(2-)WLGK_	P30575	Enolase 1	2	653.338	2.2968	0.061617	54.286	1
1025	DGDSKTAEDYQGPR	14	2-OHib(K)	_DGDSK(2-)TAEDYQGPR_	A0A1D8PR99	Protein disulfide isomerase	2	812.858	1.6348	1.6415e-07	129.77	1
1026	DGEEKGWTPVTK	12	2-OHib(K)	_DGEEK(2-)GWTPVTK_	Q5A900	Ribosomal 40S subunit protein S2	2	716.851	1.1555	0.00018447	85.813	1
1027	DGEIFLLENLR	11	Unmodified	_DGEIFLLENLR_	P46273	Phosphoglycerate kinase	2	659.854	1.4344	0.0098863	91.215	1
1028	DGFSNPLIKLGSHFK	15	2-OHib(K)	_DGFSNPLIK(2-)LGSHFK_	Q59KI0	UTP--glucose-1-phosphate uridylyltransferase	2	873.465	2.1877	0.0026144	58.98	1
1029	DGFSNPLIKLGSHFK	15	2-OHib(K)	_DGFSNPLIK(2-)LGSHFK_	Q59KI0	UTP--glucose-1-phosphate uridylyltransferase	3	582.646	2.0368	1.1797e-05	88.768	1
1030	DGFSNPLIKLGSHFK	15	2-OHib(K)	_DGFSNPLIK(2-)LGSHFK_	Q59KI0	UTP--glucose-1-phosphate uridylyltransferase	3	582.646	2.3298	0.0018792	56.768	1
1031	DGGAVIPKR	9	2-OHib(K)	_DGGAVIPK(2-)R_	A0A1D8PF68	S-adenosylmethionine synthase	2	499.785	0.40842	0.0025472	87.476	1
1032	DGGAVIPKR	9	2-OHib(K)	_DGGAVIPK(2-)R_	A0A1D8PF68	S-adenosylmethionine synthase	2	499.785	0.85525	0.0095826	66.299	1
1033	DGGIGKVDFPVLADTNHSLSR	21	2-OHib(K)	_DGGIGK(2-)VDFPVLADTNHSLSR_	Q9Y7F0	Peroxiredoxin TSA1-A	3	762.057	2.2881	2.2942e-05	76.21	1
1034	DGGIGKVDFPVLADTNHSLSR	21	2-OHib(K)	_DGGIGK(2-)VDFPVLADTNHSLSR_	Q9Y7F0	Peroxiredoxin TSA1-A	3	762.057	1.9258	4.825e-07	91.708	1
1035	DGIEHGILDLINNKEK	16	2-OHib(K)	_DGIEHGILDLINNK(2-)EK_	A0A1D8PSZ0	Ife2p	3	632.002	0.82887	2.9138e-10	134.02	2
1036	DGIEHGILDLINNKEK	16	2-OHib(K)	_DGIEHGILDLINNK(2-)EK_	A0A1D8PSZ0	Ife2p	2	947.499	1.4144	1.7791e-21	203.78	1
1037	DGKFIATGCNK	11	2-OHib(K)	_DGK(2-)FIATGCNK_	P0CY34	Transcriptional repressor TUP1	2	648.816	0.74511	9.5407e-05	100.07	1
1038	DGKLDDLVDQAK	12	2-OHib(K)	_DGK(2-)LDDLVDQAK_	Q59PZ6	6-phosphogluconolactonase	2	701.857	1.527	0.00081248	67.887	1
1039	DGKLVSPFHDIPLYANEEK	19	2-OHib(K)	_DGK(2-)LVSPFHDIPLYANEEK_	P83777	Inorganic pyrophosphatase	3	753.383	2.1853	2.0127e-11	119.62	2
1040	DGKLVSPFHDIPLYANEEK	19	2-OHib(K)	_DGK(2-)LVSPFHDIPLYANEEK_	P83777	Inorganic pyrophosphatase	2	1129.57	2.295	5.2125e-18	172.81	1
1041	DGKLVSPFHDIPLYANEEK	19	2-OHib(K)	_DGK(2-)LVSPFHDIPLYANEEK_	P83777	Inorganic pyrophosphatase	2	1129.57	2.1127	1.9001e-22	198.61	2
1042	DGKLVSPFHDIPLYANEEK	19	2-OHib(K)	_DGK(2-)LVSPFHDIPLYANEEK_	P83777	Inorganic pyrophosphatase	3	753.383	1.9876	1.6839e-14	144.57	1
1043	DGKYDLDFK	9	2-OHib(K)	_DGK(2-)YDLDFK_	P30575	Enolase 1	2	593.785	1.0737	0.014086	56.013	2
1044	DGKYDLDFK	9	2-OHib(K)	_DGK(2-)YDLDFK_	P30575	Enolase 1	2	593.785	0.31097	0.0029892	76.572	3
1045	DGKYDLDFK	9	2-OHib(K)	_DGK(2-)YDLDFK_	P30575	Enolase 1	2	593.785	0.84709	0.00078997	110.31	3
1046	DGKYDLDFKNPESDPSK	17	2-OHib(K)	_DGK(2-)YDLDFKNPESDPSK_	P30575	Enolase 1	3	680.985	1.6675	0.00017042	70.944	1
1047	DGKYDLDFKNPESDPSK	17	2-OHib(K)	_DGKYDLDFK(2-)NPESDPSK_	P30575	Enolase 1	2	1020.97	1.9858	9.1554e-14	156.15	1
1048	DGTKKSSTFHSNLK	14	2 2-OHib(K)	_DGTK(2-)K(2-)SSTFHSNLK_	Q5AHH4	Small heat shock protein 21	3	574.628	0.85838	0.020194	46.318	1
1049	DGVIILWDLNKNK	13	2-OHib(K)	_DGVIILWDLNK(2-)NK_	P83774	Guanine nucleotide-binding protein subunit beta-like protein	2	807.449	2.7535	3.8336e-06	113.95	1
1051	DHAWVKSTIVGWNSR	15	2-OHib(K)	_DHAWVK(2-)STIVGWNSR_	O93827	Mannose-1-phosphate guanyltransferase	3	614.648	1.0493	0.012805	43.37	1
1052	DHAWVKSTIVGWNSR	15	2-OHib(K)	_DHAWVK(2-)STIVGWNSR_	O93827	Mannose-1-phosphate guanyltransferase	2	921.468	1.8142	0.0015027	63.462	1
1053	DHAWVKSTIVGWNSR	15	2-OHib(K)	_DHAWVK(2-)STIVGWNSR_	O93827	Mannose-1-phosphate guanyltransferase	3	614.648	1.1271	0.011201	44.598	1
1054	DHDNAIELKK	10	2-OHib(K)	_DHDNAIELK(2-)K_	Q59PL9	Eukaryotic translation initiation factor 3 subunit A	2	634.828	1.3304	4.5225e-08	175.74	1
1055	DHEFKEHLANFMAMNTANHEKPTLPR	26	2-OHib(K)	_DHEFK(2-)EHLANFMAMNTANHEKPTLPR_	Q5AGZ8	ATP-dependent 6-phosphofructokinase	5	633.707	1.454	5.3491e-07	71.882	1
1056	DHFKSPELAFHNAK	14	2-OHib(K)	_DHFK(2-)SPELAFHNAK_	Q5AHY8	Mitochondrial 54S ribosomal protein YmL27	3	576.29	1.5942	0.0013657	61.409	1
1057	DHFKSPELAFHNAK	14	2-OHib(K)	_DHFK(2-)SPELAFHNAK_	Q5AHY8	Mitochondrial 54S ribosomal protein YmL27	3	576.29	0.97497	0.0042035	54.094	1
1058	DHTSKQHVR	9	2-OHib(K)	_DHTSK(2-)QHVR_	A0A1D8PK43	Ribosomal 60S subunit protein L18A	3	398.539	-1.5951	0.0020065	74.376	1
1059	DHTSKQHVR	9	2-OHib(K)	_DHTSK(2-)QHVR_	A0A1D8PK43	Ribosomal 60S subunit protein L18A	2	597.305	0.1029	6.3673e-05	147.78	2
1060	DIAAFLKK	8	2-OHib(K)	_DIAAFLK(2-)K_	A0A1D8PGE0	Dynein light chain	2	496.295	1.1576	0.057068	50.04	1
1061	DIADIKFGVK	10	2-OHib(K)	_DIADIK(2-)FGVK_	P46614	Pyruvate kinase	2	596.335	1.2183	0.0015567	75.509	1
1062	DIADIKFGVK	10	2-OHib(K)	_DIADIK(2-)FGVK_	P46614	Pyruvate kinase	2	596.335	0.96115	0.0014866	76.228	2
1063	DIADIKFGVK	10	2-OHib(K)	_DIADIK(2-)FGVK_	P46614	Pyruvate kinase	2	596.335		0.05938	54.094	1
1064	DIAVKGAFDDALK	13	2-OHib(K)	_DIAVK(2-)GAFDDALK_	P83775	Putative NADPH-dependent methylglyoxal reductase GRP2	2	724.885	1.6519	5.7923e-05	93.348	1
1065	DIAVKGAFDDALK	13	2-OHib(K)	_DIAVK(2-)GAFDDALK_	P83775	Putative NADPH-dependent methylglyoxal reductase GRP2	2	724.885	1.2864	0.00011297	84.297	1
1066	DIAVKGAFDDALK	13	2-OHib(K)	_DIAVK(2-)GAFDDALK_	P83775	Putative NADPH-dependent methylglyoxal reductase GRP2	2	724.885	1.1011	0.0022341	62.287	1
1067	DIDWNKLLNK	10	2-OHib(K)	_DIDWNK(2-)LLNK_	Q59QB9	Non-specific serine/threonine protein kinase	2	672.862	0.82915	0.0013592	77.533	1
1068	DIEEASKLK	9	2-OHib(K)	_DIEEASK(2-)LK_	Q5AIA6	Pyridoxine biosynthesis protein	2	559.801		0.023786	72.607	1
1069	DIEVLKSLSDHAR	13	2-OHib(K)	_DIEVLK(2-)SLSDHAR_	Q9HEW1	cAMP-dependent protein kinase regulatory subunit	3	523.614	0.51426	0.00048724	66.989	1
1070	DIEVLKSLSDHAR	13	2-OHib(K)	_DIEVLK(2-)SLSDHAR_	Q9HEW1	cAMP-dependent protein kinase regulatory subunit	3	523.614	1.0558	7.8753e-07	119.39	1
1071	DIFDKAR	7	2-OHib(K)	_DIFDK(2-)AR_	Q59WG3	AAA family ATPase	2	475.751	1.0113	0.065844	43.858	1
1072	DIFEGLYASKYK	12	2-OHib(K)	_DIFEGLYASK(2-)YK_	A0A1D8PS79	Isocitrate dehydrogenase [NADP]	2	760.388	1.7027	0.00010114	94.122	2
1073	DIFKEAGMSVDTIK	14	2-OHib(K)	_DIFK(2-)EAGMSVDTIK_	A0A1D8PTP9	Chaperone ATPase	2	820.416	1.9771	2.3235e-05	93.909	1
1074	DIFLKAK	7	2-OHib(K)	_DIFLK(2-)AK_	A0A1D8PF53	Cta3p	2	460.776	0.88757	0.053296	49.358	1
1075	DIFQDVAAKSDGEPCCDWVGDAGAGHYVK	29	2-OHib(K)	_DIFQDVAAK(2-)SDGEPCCDWVGDAGAGHYVK_	A0A1D8PFS4	6-phosphogluconate dehydrogenase, decarboxylating	3	1085.14	1.1101	7.2343e-08	78.913	1
1076	DIFQDVAAKSDGEPCCDWVGDAGAGHYVK	29	2-OHib(K)	_DIFQDVAAK(2-)SDGEPCCDWVGDAGAGHYVK_	A0A1D8PFS4	6-phosphogluconate dehydrogenase, decarboxylating	3	1085.14	1.9213	8.3295e-21	140.9	2
1077	DIFQDVAAKSDGEPCCDWVGDAGAGHYVK	29	2-OHib(K)	_DIFQDVAAK(2-)SDGEPCCDWVGDAGAGHYVK_	A0A1D8PFS4	6-phosphogluconate dehydrogenase, decarboxylating	4	814.11	1.6944	8.2906e-05	50.865	1
1078	DIFQDVAAKSDGEPCCDWVGDAGAGHYVK	29	2-OHib(K)	_DIFQDVAAK(2-)SDGEPCCDWVGDAGAGHYVK_	A0A1D8PFS4	6-phosphogluconate dehydrogenase, decarboxylating	3	1085.14	2.1553	1.0901e-09	91.819	2
1079	DIGTKLLK	8	2-OHib(K)	_DIGTK(2-)LLK_	Q5ACI8	Peptidyl-prolyl cis-trans isomerase D	2	487.3	0.50751	0.033561	50.04	1
1080	DIGYESIANLDKLR	14	2-OHib(K)	_DIGYESIANLDK(2-)LR_	Q5A1E8	Succinate dehydrogenase [ubiquinone] flavoprotein subunit, mitochondrial	2	846.944	1.754	2.6345e-07	122.78	2
1081	DIIAESTYLGDHTLAVKR	18	2-OHib(K)	_DIIAESTYLGDHTLAVK(2-)R_	Q9B1P9	Cytochrome c oxidase subunit 3	3	696.704	0.1467	0.0026166	50.416	1
1082	DIISDIVLPKDR	12	2-OHib(K)	_DIISDIVLPK(2-)DR_	A0A1D8PPQ1	Tif3p	2	735.414	2.9834	1.2416e-05	123.95	1
1083	DIKEHLGK	8	2-OHib(K)	_DIK(2-)EHLGK_	Q59MV9	Flavohemoprotein	2	513.285	0.60239	0.0081417	76.17	1
1084	DIKETFAK	8	2-OHib(K)	_DIK(2-)ETFAK_	Q5AD10	M-AAA protease subunit	2	519.279	0.61145	0.047423	44.719	1
1085	DIKLDDLSFR	10	2-OHib(K)	_DIK(2-)LDDLSFR_	Q5A3N5	Mitochondrial 54S ribosomal protein YmL13	2	654.346	2.0052	0.0061827	61.213	1
1086	DIKSWPFK	8	2-OHib(K)	_DIK(2-)SWPFK_	Q5A397	Hsp70 family ATPase	2	553.798	1.2775	0.0072568	78.516	1
1087	DIKSWPFK	8	2-OHib(K)	_DIK(2-)SWPFK_	Q5A397	Hsp70 family ATPase	2	553.798	0.54604	0.0027852	101.25	2
1088	DIKTGLMNAGLANK	14	2-OHib(K)	_DIK(2-)TGLMNAGLANK_	A0A1D8PGU4	Delta-aminolevulinic acid dehydratase	2	766.411	1.9333	1.4796e-05	96.866	1
1089	DILAAIDEKVK	11	2-OHib(K)	_DILAAIDEK(2-)VK_	A0A1D8PJ10	Uncharacterized protein	2	650.872	0.8325	0.0011586	69.261	1
1090	DILAAIDEKVKDEHK	15	2-OHib(K)	_DILAAIDEK(2-)VKDEHK_	A0A1D8PJ10	Uncharacterized protein	3	603.991	2.0067	7.6453e-09	122.63	1
1091	DILGDQVEKVVVSYK	15	2-OHib(K)	_DILGDQVEK(2-)VVVSYK_	P46598	Heat shock protein 90 homolog	2	889.483	2.8956	5.9892e-07	107.5	1
1092	DILYYNDPTDGKPLVEK	17	Unmodified	_DILYYNDPTDGKPLVEK_	A0A1D8PFS4	6-phosphogluconate dehydrogenase, decarboxylating	3	660.67	1.0817	0.065395	30.945	1
1093	DILYYNDPTDGKPLVEK	17	2-OHib(K)	_DILYYNDPTDGK(2-)PLVEK_	A0A1D8PFS4	6-phosphogluconate dehydrogenase, decarboxylating	2	1033.52	1.6221	1.6544e-10	122.01	2
1094	DILYYNDPTDGKPLVEK	17	2-OHib(K)	_DILYYNDPTDGK(2-)PLVEK_	A0A1D8PFS4	6-phosphogluconate dehydrogenase, decarboxylating	2	1033.52	1.6386	1.329e-10	124.29	2
1095	DILYYNDPTDGKPLVEKILDTAGQK	25	2-OHib(K)	_DILYYNDPTDGKPLVEK(2-)ILDTAGQK_	A0A1D8PFS4	6-phosphogluconate dehydrogenase, decarboxylating	3	964.834	4.799	3.3421e-08	92.886	1
1096	DIMETVKIPVMAK	13	2-OHib(K)	_DIMETVK(2-)IPVMAK_	Q5AIA6	Pyridoxine biosynthesis protein	2	780.922	0.96982	0.00019436	81.565	2
1097	DIPEEQGKNAMVGFDDVVK	19	2-OHib(K)	_DIPEEQGK(2-)NAMVGFDDVVK_	A0A1D8PMV9	Threonine--tRNA ligase	2	1089.03		5.3627e-11	99.092	1
1098	DIPFLVEKVK	10	2-OHib(K)	_DIPFLVEK(2-)VK_	Q5A5S8	Methylenetetrahydrofolate reductase	2	637.374	2.2892	0.011603	52.247	1
1099	DIPKLEGK	8	2-OHib(K)	_DIPK(2-)LEGK_	P83776	Hexokinase-2	2	493.282	0.87218	0.019244	60.91	1
1100	DIPKLEGK	8	2-OHib(K)	_DIPK(2-)LEGK_	P83776	Hexokinase-2	2	493.282	0.72557	0.024075	56.81	1
1101	DIPVPKPK	8	2-OHib(K)	_DIPVPK(2-)PK_	O94038	Alcohol dehydrogenase 2	2	490.295	1.0747	0.036019	49.097	1
1102	DISIYDDGSKQLSEDKR	17	2-OHib(K)	_DISIYDDGSK(2-)QLSEDKR_	Q5AK53	ATP-dependent 6-phosphofructokinase	3	685.667	1.3419	3.173e-11	130.29	1
1103	DISKADLTR	9	2-OHib(K)	_DISK(2-)ADLTR_	Q59VY8	Galactokinase	2	552.798	1.3086	0.0041411	70.056	2
1104	DIVEAVKK	8	2-OHib(K)	_DIVEAVK(2-)K_	A0A1D8PP43	Adh1p	2	494.29	0.36382	0.032722	60.91	2
1105	DIVEAVKK	8	2-OHib(K)	_DIVEAVK(2-)K_	A0A1D8PP43	Adh1p	2	494.29	1.1439	0.017251	70.856	1
1106	DIVEKLASLPFQK	13	2-OHib(K)	_DIVEK(2-)LASLPFQK_	A0A1D8PES3	Ran GTPase-binding protein	2	787.445	1.8128	5.5368e-06	111.72	1
1107	DIVEKLASLPFQK	13	2-OHib(K)	_DIVEK(2-)LASLPFQK_	A0A1D8PES3	Ran GTPase-binding protein	3	525.299	1.1388	1.6386e-05	98.337	1
1108	DIVEKLASLPFQK	13	2-OHib(K)	_DIVEK(2-)LASLPFQK_	A0A1D8PES3	Ran GTPase-binding protein	2	787.445	1.3854	5.4612e-08	148.89	1
1109	DIVIHKTK	8	2-OHib(K)	_DIVIHK(2-)TK_	A0A1D8PNH4	Proline dehydrogenase	2	520.311	0.27017	0.031493	50.834	1
1110	DIYAGIDKNSTK	12	2-OHib(K)	_DIYAGIDK(2-)NSTK_	A0A1D8PF42	Uncharacterized protein	2	705.859	1.4462	0.002702	62.162	1
1111	DIYNSDDAWKVAILR	15	2-OHib(K)	_DIYNSDDAWK(2-)VAILR_	A0A1D8PCN0	Bifunctional UDP-glucose 4-epimerase/aldose 1-epimerase	2	932.976	2.9134	3.9427e-05	83.633	1
1112	DKAESTKSDFFNWNSK	16	2-OHib(K)	_DKAESTK(2-)SDFFNWNSK_	Q5A9D4	Csp37p	3	663.978	1.2474	0.001177	61.211	1
1113	DKAESTKSDFFNWNSK	16	2-OHib(K)	_DKAESTK(2-)SDFFNWNSK_	Q5A9D4	Csp37p	2	995.463	1.8228	1.7656e-39	261.15	1
1114	DKAIDSLNK	9	2-OHib(K)	_DK(2-)AIDSLNK_	Q5ADN1	Protein phosphatase 2A structural subunit	2	545.293	1.5114	0.00080821	107.9	1
1115	DKANVDGFLVGGASLKPEFVDIIK	24	2-OHib(K)	_DK(2-)ANVDGFLVGGASLKPEFVDIIK_	Q9P940	Triosephosphate isomerase	3	873.474	1.7753	4.0604e-14	126.27	1
1116	DKANVDGFLVGGASLKPEFVDIIK	24	2-OHib(K)	_DK(2-)ANVDGFLVGGASLKPEFVDIIK_	Q9P940	Triosephosphate isomerase	3	873.474	3.8927	7.9549e-11	111.65	1
1117	DKAPYSDELEQPVYLDPLAR	20	2-OHib(K)	_DK(2-)APYSDELEQPVYLDPLAR_	A0A1D8PK65	Trifunctional fatty acid synthase subunit	3	802.401	2.1741	6.5891e-06	82.8	1
1118	DKAQHIVILDQEK	13	2-OHib(K)	_DK(2-)AQHIVILDQEK_	A0A1D8PNQ6	Ribosomal 40S subunit protein S25B	2	811.941	0.77576	7.6379e-14	183.41	1
1119	DKAQHIVILDQEK	13	2-OHib(K)	_DK(2-)AQHIVILDQEK_	A0A1D8PNQ6	Ribosomal 40S subunit protein S25B	3	541.63	0.53919	6.8883e-07	122.2	1
1120	DKAQHIVILDQEKYDR	16	2 2-OHib(K)	_DK(2-)AQHIVILDQEK(2-)YDR_	A0A1D8PNQ6	Ribosomal 40S subunit protein S25B	3	715.039	1.2395	0.0019708	61.87	1
1121	DKAQTLEAYGQEK	13	2-OHib(K)	_DK(2-)AQTLEAYGQEK_	P82612	Phosphoglycerate mutase	3	522.926	0.88308	0.00033627	69.92	2
1122	DKAQTLEAYGQEK	13	2-OHib(K)	_DK(2-)AQTLEAYGQEK_	P82612	Phosphoglycerate mutase	2	783.886	1.701	1.2623e-08	157.33	1
1123	DKASLTDDSLHDVAAILNDDSGLAQR	26	2-OHib(K)	_DK(2-)ASLTDDSLHDVAAILNDDSGLAQR_	A0A1D8PU46	snoRNP complex protein	3	942.797	4.8427	4.5019e-08	83.312	1
1124	DKDADGKPLER	11	2-OHib(K)	_DK(2-)DADGKPLER_	Q5A0M4	Elongation factor 2	2	665.336	-0.85373	2.7773e-05	148.78	2
1125	DKDADGKPLER	11	2-OHib(K)	_DK(2-)DADGKPLER_	Q5A0M4	Elongation factor 2	3	443.893	-1.089	0.00018934	88.021	1
1126	DKDADGKPLER	11	2-OHib(K)	_DK(2-)DADGKPLER_	Q5A0M4	Elongation factor 2	3	443.893	-0.45488	6.4723e-05	100.04	2
1127	DKDADGKPLER	11	2-OHib(K)	_DK(2-)DADGKPLER_	Q5A0M4	Elongation factor 2	2	665.336	-0.22556	0.00047761	117.2	1
1128	DKDADGKPLER	11	2-OHib(K)	_DKDADGK(2-)PLER_	Q5A0M4	Elongation factor 2	2	665.336	0.31013	1.9032e-11	194.39	2
1129	DKDADGKPLER	11	2-OHib(K)	_DKDADGK(2-)PLER_	Q5A0M4	Elongation factor 2	2	665.336	0.16289	0.0010116	97.69	1
1130	DKDADSASKER	11	2 2-OHib(K)	_DK(2-)DADSASK(2-)ER_	A0A1D8PTP9	Chaperone ATPase	2	697.326	-1.0948	0.00056955	100.04	1
1131	DKDADSASKER	11	2 2-OHib(K)	_DK(2-)DADSASK(2-)ER_	A0A1D8PTP9	Chaperone ATPase	2	697.326	0.027548	0.00034321	119.39	1
1132	DKDFVTR	7	2-OHib(K)	_DK(2-)DFVTR_	A0A1D8PM60	Uncharacterized protein	2	483.748		0.014993	105.04	1
1133	DKDISVR	7	2-OHib(K)	_DK(2-)DISVR_	A0A1D8PE70	AP-2 complex subunit alpha	2	459.748	0.8376	0.010048	89.752	1
1134	DKDIVEAVK	9	Unmodified	_DKDIVEAVK_	A0A1D8PP43	Adh1p	2	508.785	0.84779	0.010953	107.03	1
1135	DKDIVEAVK	9	2-OHib(K)	_DK(2-)DIVEAVK_	A0A1D8PP43	Adh1p	2	551.803	0.61725	0.00084342	103.26	3
1136	DKDIVEAVKK	10	2-OHib(K)	_DKDIVEAVK(2-)K_	A0A1D8PP43	Adh1p	2	615.851	0.796	0.0014913	126.66	4
1137	DKDIVEAVKK	10	2-OHib(K)	_DKDIVEAVK(2-)K_	A0A1D8PP43	Adh1p	3	410.903	0.089477	0.0012689	72.2	2
1138	DKDIVEAVKK	10	2 2-OHib(K)	_DK(2-)DIVEAVK(2-)K_	A0A1D8PP43	Adh1p	2	658.869	0.9519	0.0037657	87.568	2
1139	DKDSKFR	7	2-OHib(K)	_DKDSK(2-)FR_	A0A1D8PPE0	Ribosomal 40S subunit protein S13	2	491.254	-0.42465	0.037339	111.82	1
1140	DKEDFVK	7	2-OHib(K)	_DK(2-)EDFVK_	A0A1D8PKI3	Acetyltransferase	2	483.743	1.3653	0.0052478	109.36	1
1141	DKEDKTALAAALK	13	2-OHib(K)	_DKEDK(2-)TALAAALK_	P83778	Malate dehydrogenase, cytoplasmic	3	487.272	1.3989	6.0401e-05	88.163	1
1142	DKEDKTALAAALK	13	2-OHib(K)	_DKEDK(2-)TALAAALK_	P83778	Malate dehydrogenase, cytoplasmic	2	730.404	2.1467	6.9257e-10	170.74	1
1143	DKEFINYIVHK	11	2-OHib(K)	_DK(2-)EFINYIVHK_	A0A1D8PP67	Riboflavin synthase	3	497.933	1.2362	0.00028618	81.525	2
1144	DKEFINYIVHK	11	2-OHib(K)	_DK(2-)EFINYIVHK_	A0A1D8PP67	Riboflavin synthase	2	746.396		0.0031519	73.666	1
1145	DKFANISQDYQYWR	14	2-OHib(K)	_DK(2-)FANISQDYQYWR_	Q5A2T2	ATP-binding cassette family ATPase	2	960.45	1.4333	8.4164e-24	218.11	2
1146	DKFANISQDYQYWR	14	2-OHib(K)	_DK(2-)FANISQDYQYWR_	Q5A2T2	ATP-binding cassette family ATPase	3	640.636		0.0051453	51.771	1
1147	DKFAYNLVAK	10	2-OHib(K)	_DK(2-)FAYNLVAK_	Q59L46	Uncharacterized protein	2	627.84	1.2388	0.0074134	59.177	1
1148	DKFIDGYTELEIPK	14	2-OHib(K)	_DK(2-)FIDGYTELEIPK_	Q59MN2	Bifunctional 4-alpha-glucanotransferase/amylo-alpha-1,6-glucosidase	2	877.448	1.6002	0.00016232	80.507	1
1149	DKFKAMFGFK	10	2-OHib(K)	_DKFK(2-)AMFGFK_	Q5A516	ADP/ATP carrier protein	2	652.839	1.6434	0.0040562	91.752	1
1150	DKFLADTR	8	2-OHib(K)	_DK(2-)FLADTR_	P39827	Cell division control protein 10	2	526.275	0.37015	0.00516	84.083	1
1151	DKFPDLETIYHGSLQDDEYIK	21	2-OHib(K)	_DK(2-)FPDLETIYHGSLQDDEYIK_	A0A1D8PTV7	Putative cystathionine beta-lyase	3	871.418	1.7744	5.1365e-06	82.56	1
1152	DKFPDLETIYHGSLQDDEYIK	21	2-OHib(K)	_DK(2-)FPDLETIYHGSLQDDEYIK_	A0A1D8PTV7	Putative cystathionine beta-lyase	3	871.418		4.3592e-09	93.255	1
1153	DKFPDLETIYHGSLQDDEYIKK	22	2-OHib(K)	_DKFPDLETIYHGSLQDDEYIK(2-)K_	A0A1D8PTV7	Putative cystathionine beta-lyase	4	685.839	1.0686	0.00022152	60.635	1
1154	DKFSGCDAIIEGTQQDSLGR	20	2-OHib(K)	_DK(2-)FSGCDAIIEGTQQDSLGR_	Q59T35	Osm1p	2	1142.03	2.3334	1.0893e-48	262.58	1
1155	DKFSGCDAIIEGTQQDSLGR	20	2-OHib(K)	_DK(2-)FSGCDAIIEGTQQDSLGR_	Q59T35	Osm1p	2	1142.03	1.4159	5.2557e-19	153.58	1
1156	DKFSGCDAIIEGTQQDSLGR	20	2-OHib(K)	_DK(2-)FSGCDAIIEGTQQDSLGR_	Q59T35	Osm1p	3	761.69	1.4417	0.00028818	63.331	1
1157	DKGEITNEQFER	12	2-OHib(K)	_DK(2-)GEITNEQFER_	Q5AGZ8	ATP-dependent 6-phosphofructokinase	2	776.368	1.307	9.0848e-10	176.87	2
1158	DKHASWLK	8	2-OHib(K)	_DK(2-)HASWLK_	Q5ADT0	Slk19p	3	357.526	-0.38423	0.032574	41.876	1
1159	DKHASWLK	8	2-OHib(K)	_DK(2-)HASWLK_	Q5ADT0	Slk19p	2	535.785	0.64011	0.0021134	113.1	2
1160	DKHNIIHR	8	2-OHib(K)	_DK(2-)HNIIHR_	A0A1D8PKE2	Mitogen-activated protein kinase kinase	3	373.54	-1.9372	0.028121	44.753	1
1161	DKHNIIHR	8	2-OHib(K)	_DK(2-)HNIIHR_	A0A1D8PKE2	Mitogen-activated protein kinase kinase	2	559.807	-0.3447	0.0094851	72.607	1
1162	DKIGADDKEK	10	2-OHib(K)	_DK(2-)IGADDKEK_	P41797	Heat shock protein SSA1	2	602.806	0.18669	0.040495	62.705	1
1163	DKIGADDKEK	10	2 2-OHib(K)	_DK(2-)IGADDK(2-)EK_	P41797	Heat shock protein SSA1	2	645.825	0.92099	0.0037509	87.667	1
1164	DKIGADDKEK	10	2 2-OHib(K)	_DK(2-)IGADDK(2-)EK_	P41797	Heat shock protein SSA1	2	645.825	1.3594	0.0023369	97.163	1
1165	DKIGADDKEKLTK	13	2 2-OHib(K)	_DK(2-)IGADDKEK(2-)LTK_	P41797	Heat shock protein SSA1	3	544.961	0.62029	0.00030566	80.746	2
1166	DKIGADDKEKLTK	13	2 2-OHib(K)	_DK(2-)IGADDKEK(2-)LTK_	P41797	Heat shock protein SSA1	3	544.961	0.96038	1.9753e-06	117.7	2
1167	DKIGADDKEKLTK	13	2 2-OHib(K)	_DK(2-)IGADDKEK(2-)LTK_	P41797	Heat shock protein SSA1	2	816.938	1.4674	7.8536e-05	110.35	1
1168	DKIGADDKEKLTK	13	2 2-OHib(K)	_DK(2-)IGADDKEK(2-)LTK_	P41797	Heat shock protein SSA1	2	816.938	1.0071	0.0013921	70.26	1
1169	DKIHYFDDVGYK	12	2-OHib(K)	_DK(2-)IHYFDDVGYK_	P46592	Glycolipid 2-alpha-mannosyltransferase 2	3	529.256	0.52568	0.0041788	50.897	1
1170	DKIHYFDDVGYK	12	2-OHib(K)	_DK(2-)IHYFDDVGYK_	P46592	Glycolipid 2-alpha-mannosyltransferase 2	2	793.38	1.0943	0.0019359	64.374	1
1171	DKIMDTAQK	9	2-OHib(K)	_DK(2-)IMDTAQK_	Q59QA9	Uncharacterized protein	2	568.287	0.51593	0.0014203	89.08	1
1172	DKIMDTAQK	9	2-OHib(K)	_DK(2-)IMDTAQK_	Q59QA9	Uncharacterized protein	2	568.287	0.71427	0.00058111	123.35	1
1173	DKLDENDNFEDFITPETEFHTK	22	2-OHib(K)	_DK(2-)LDENDNFEDFITPETEFHTK_	A0A1D8PQL8	Glutamate--tRNA ligase	3	924.084	1.6105	1.3836e-05	75.669	2
1174	DKLDYNNIPSVIFSHPEAGSIGLSTK	26	2-OHib(K)	_DK(2-)LDYNNIPSVIFSHPEAGSIGLSTK_	Q59NQ5	Glutathione reductase	3	963.494	2.1371	1.3026e-05	63.141	1
1175	DKLHQPYR	8	2-OHib(K)	_DK(2-)LHQPYR_	Q92209	Homoserine kinase	2	571.801	0.60569	0.040994	47.187	2
1176	DKLHQPYR	8	2-OHib(K)	_DK(2-)LHQPYR_	Q92209	Homoserine kinase	3	381.537	-0.6326	0.023755	47.574	1
1177	DKLIDQTIEVSR	12	2-OHib(K)	_DK(2-)LIDQTIEVSR_	Q59M69	ATP-dependent (S)-NAD(P)H-hydrate dehydratase	2	751.907	1.0616	9.8298e-06	128.68	1
1178	DKLINLK	7	2-OHib(K)	_DK(2-)LINLK_	A0A1D8PU72	Aha1p	2	465.287	0.26952	0.005701	106.42	1
1179	DKLITPYLDVDLK	13	2-OHib(K)	_DK(2-)LITPYLDVDLK_	A0A1D8PS79	Isocitrate dehydrogenase [NADP]	2	809.951	0.98058	9.9583e-05	86.498	1
1180	DKLLDDMK	8	2-OHib(K)	_DK(2-)LLDDMK_	Q5AML1	Eukaryotic translation initiation factor 3 subunit C	2	532.271	0.36426	0.022162	58.433	1
1181	DKLLDDMK	8	2-OHib(K)	_DK(2-)LLDDMK_	Q5AML1	Eukaryotic translation initiation factor 3 subunit C	2	532.271	0.74335	0.012578	66.568	1
1182	DKLLDDMK	8	2-OHib(K)	_DK(2-)LLDDMK_	Q5AML1	Eukaryotic translation initiation factor 3 subunit C	2	532.271	1.1608	0.0066148	80.219	1
1183	DKLLEHR	7	2-OHib(K)	_DK(2-)LLEHR_	Q5A6S2	Proteasome regulatory particle base subunit	2	498.777		0.053236	89.142	1
1185	DKLPKSTFK	9	2-OHib(K)	_DKLPK(2-)STFK_	A0A1D8PR80	Ran guanyl-nucleotide exchange factor	2	575.329	0.89186	0.038087	67.113	1
1186	DKLPKSTFK	9	2-OHib(K)	_DKLPK(2-)STFK_	A0A1D8PR80	Ran guanyl-nucleotide exchange factor	3	383.889	-0.57166	0.0019443	77.192	1
1187	DKLPNAK	7	2-OHib(K)	_DK(2-)LPNAK_	A0A1D8PIS4	Trehalose 6-phosphate synthase/phosphatase complex subunit	2	436.248	0.014957	0.024559	66.799	1
1188	DKLQTAYQALEDDYYR	16	2-OHib(K)	_DK(2-)LQTAYQALEDDYYR_	Q59VF4	Histone acetyltransferase type B catalytic subunit	2	1039.49	2.2012	1.6384e-11	152.94	1
1189	DKLQVVEK	8	2-OHib(K)	_DK(2-)LQVVEK_	A0A1D8PK69	Uso6p	2	522.8	0.82688	0.051514	43.149	1
1190	DKLSLLEK	8	2-OHib(K)	_DK(2-)LSLLEK_	A0A1D8PH30	Rpd3L histone deacetylase complex subunit	2	516.303	0.98708	0.0045523	88.37	1
1191	DKLTELR	7	2-OHib(K)	_DK(2-)LTELR_	A0A1D8PQN1	Rtf1p	2	480.772	0.51823	0.025704	66.073	1
1192	DKLTNSLK	8	2-OHib(K)	_DK(2-)LTNSLK_	A0A1D8PQA2	Linker nucleoporin	2	502.785	0.37354	0.0040305	92.051	1
1193	DKMAIQR	7	2-OHib(K)	_DK(2-)MAIQR_	P83784	Heat shock protein SSC1, mitochondrial	2	474.253	0.50507	0.001632	134.66	1
1194	DKNDSYTPER	10	2-OHib(K)	_DK(2-)NDSYTPER_	A0A1D8PEG2	Glucose-6-phosphate 1-dehydrogenase	2	655.797	0.20424	3.7353e-05	146.11	1
1195	DKNDSYTPER	10	2-OHib(K)	_DK(2-)NDSYTPER_	A0A1D8PEG2	Glucose-6-phosphate 1-dehydrogenase	2	655.797	0.55404	0.035024	42.629	1
1196	DKQIDGAR	8	2-OHib(K)	_DK(2-)QIDGAR_	O13426	Serine hydroxymethyltransferase, cytosolic	2	494.757	-0.12609	5.3164e-05	151.5	1
1197	DKQIDGAR	8	2-OHib(K)	_DK(2-)QIDGAR_	O13426	Serine hydroxymethyltransferase, cytosolic	2	494.757	-0.43275	0.039911	47.603	1
1198	DKSEFVSDK	9	2-OHib(K)	_DK(2-)SEFVSDK_	Q5ADW3	Cullin-associated NEDD8-dissociated protein 1	2	570.775	0.13325	0.011843	58.743	1
1199	DKSETLLK	8	2-OHib(K)	_DK(2-)SETLLK_	A0A1D8PPW1	Mitochondrial 37S ribosomal protein RSM23	2	510.285	0.31796	0.010186	70.747	1
1200	DKSNIVAEFAER	12	2-OHib(K)	_DK(2-)SNIVAEFAER_	Q59W44	Mitochondrial import inner membrane translocase subunit TIM50	2	732.87	2.0762	1.5255e-05	118.76	2
1201	DKSSFTHR	8	2-OHib(K)	_DK(2-)SSFTHR_	A0A1D8PPW9	Aminomethyltransferase	2	532.262	-0.35267	0.0033761	96.668	1
1202	DKSSFTHR	8	2-OHib(K)	_DK(2-)SSFTHR_	A0A1D8PPW9	Aminomethyltransferase	3	355.177	-1.2329	0.034933	40.352	1
1203	DKTAEVHIIHK	11	2-OHib(K)	_DK(2-)TAEVHIIHK_	Q5A015	Riboflavin kinase	3	459.589		0.0011782	63.694	1
1204	DKTILTIAHR	10	2-OHib(K)	_DK(2-)TILTIAHR_	Q5A762	Multiple drug resistance-associated protein-like transporter 1	3	418.579	0.95914	0.0001742	110.53	1
1205	DKTILTIAHR	10	2-OHib(K)	_DK(2-)TILTIAHR_	Q5A762	Multiple drug resistance-associated protein-like transporter 1	2	627.364	1.4836	0.00066835	86.189	1
1206	DKTIQVLR	8	2-OHib(K)	_DK(2-)TIQVLR_	A0A1D8PQD4	E2 ubiquitin-conjugating protein	2	529.814	0.78668	0.0016514	120.46	2
1207	DKTLIKWK	8	2 2-OHib(K)	_DK(2-)TLIK(2-)WK_	P83774	Guanine nucleotide-binding protein subunit beta-like protein	2	602.353	1.7753	0.040436	79.713	1
1208	DKTYVPVLSGANMNFDR	17	2-OHib(K)	_DK(2-)TYVPVLSGANMNFDR_	Q59P56	Threonine dehydratase	2	1006.99	1.0932	3.1674e-08	112.82	1
1209	DKVDDLK	7	2-OHib(K)	_DK(2-)VDDLK_	A0A1D8PGL1	Uncharacterized protein	2	459.743	1.222	0.0096296	91.064	1
1210	DKVDDLKSTETVTEDSATVAK	21	2-OHib(K)	_DKVDDLK(2-)STETVTEDSATVAK_	A0A1D8PGL1	Uncharacterized protein	3	780.055		0.016568	45.205	1
1211	DKVHQVK	7	2-OHib(K)	_DK(2-)VHQVK_	Q5A014	mRNA splicing protein	2	470.267	-0.53143	0.025704	66.073	1
1212	DKVIIVGGDDLVK	13	2-OHib(K)	_DK(2-)VIIVGGDDLVK_	Q5AP65	Protein FMP52, mitochondrial	2	728.917	0.94844	0.0014656	64.842	1
1213	DKVVVATSSSLLHTPVDLESETK	23	2-OHib(K)	_DK(2-)VVVATSSSLLHTPVDLESETK_	P82610	5-methyltetrahydropteroyltriglutamate--homocysteine methyltransferase	3	847.781	1.148	1.2005e-07	89.721	1
1214	DKYDIYLVEK	10	2-OHib(K)	_DK(2-)YDIYLVEK_	A0A1D8PKJ4	Saccharopine dehydrogenase (NADP+, L-glutamate-forming)	2	686.356	1.1169	0.0084869	57.401	1
1215	DKYHTGEDNIR	11	2-OHib(K)	_DK(2-)YHTGEDNIR_	Q59RF7	Vacuolar membrane protease	3	478.56	-0.17413	0.021088	40.767	1
1216	DLAAIISSVPQDQQKR	16	2-OHib(K)	_DLAAIISSVPQDQQK(2-)R_	Q5AI15	Polyadenylate-binding protein, cytoplasmic and nuclear	2	928	2.1119	1.6002e-05	92.773	1
1217	DLAAIISSVPQDQQKR	16	2-OHib(K)	_DLAAIISSVPQDQQK(2-)R_	Q5AI15	Polyadenylate-binding protein, cytoplasmic and nuclear	2	928	1.4008	6.9251e-08	115.8	1
1218	DLALAMGKTDR	11	2-OHib(K)	_DLALAMGK(2-)TDR_	A0A1D8PHH7	Isocitrate dehydrogenase [NADP]	2	638.832		0.0088986	62.088	1
1219	DLALTQGKTDR	11	2-OHib(K)	_DLALTQGK(2-)TDR_	A0A1D8PS79	Isocitrate dehydrogenase [NADP]	2	652.346	1.462	0.00023785	90.793	2
1220	DLASQMLNHKLITK	14	2-OHib(K)	_DLASQMLNHK(2-)LITK_	A0A1D8PTB5	Succinate--CoA ligase [ADP-forming] subunit beta, mitochondrial	3	566.647	0.98113	0.00055893	66.246	2
1221	DLASQMLNHKLITK	14	2-OHib(K)	_DLASQMLNHK(2-)LITK_	A0A1D8PTB5	Succinate--CoA ligase [ADP-forming] subunit beta, mitochondrial	2	849.466	1.6094	0.00018321	79.837	1
1222	DLDDFKQK	8	2-OHib(K)	_DLDDFK(2-)QK_	A0A1D8PDZ3	Uncharacterized protein	2	547.772	1.1026	0.044869	45.7	1
1223	DLDRPGSKMHK	11	2-OHib(K)	_DLDRPGSK(2-)MHK_	Q59LS1	Ribosomal 60S subunit protein L3	3	457.235	-1.1046	0.021659	42.083	1
1224	DLDVAGKR	8	2-OHib(K)	_DLDVAGK(2-)R_	P46273	Phosphoglycerate kinase	2	480.261	0.36451	0.0038142	110.81	3
1225	DLDVAGKR	8	2-OHib(K)	_DLDVAGK(2-)R_	P46273	Phosphoglycerate kinase	2	480.261	1.0337	0.00049584	144.38	2
1226	DLEGKALLK	9	2-OHib(K)	_DLEGK(2-)ALLK_	Q5A0M4	Elongation factor 2	2	536.816	0.37223	0.0032813	74.92	1
1227	DLEGKALLK	9	2-OHib(K)	_DLEGK(2-)ALLK_	Q5A0M4	Elongation factor 2	2	536.816	0.68554	0.0065182	65.224	1
1228	DLEGKALLK	9	2-OHib(K)	_DLEGK(2-)ALLK_	Q5A0M4	Elongation factor 2	2	536.816	1.4086	0.0035795	73.233	1
1229	DLEGKDLQELIAEGNTK	17	2-OHib(K)	_DLEGK(2-)DLQELIAEGNTK_	Q5ANH5	Ribosomal protein P2B	2	979.999	2.4451	7.7438e-15	159.81	2
1230	DLEGKDLQELIAEGNTK	17	2-OHib(K)	_DLEGK(2-)DLQELIAEGNTK_	Q5ANH5	Ribosomal protein P2B	3	653.669	1.9646	5.9222e-08	103.67	1
1231	DLEGKDLQELIAEGNTK	17	2-OHib(K)	_DLEGK(2-)DLQELIAEGNTK_	Q5ANH5	Ribosomal protein P2B	2	979.999	1.4307	2.6375e-13	143.99	1
1232	DLEGKSQEDAEK	12	2-OHib(K)	_DLEGK(2-)SQEDAEK_	A0A1D8PQN3	Long-chain fatty acid transporter	2	717.833	0.39537	1.7584e-05	115.92	1
1233	DLEGKSQEDAEK	12	2-OHib(K)	_DLEGK(2-)SQEDAEK_	A0A1D8PQN3	Long-chain fatty acid transporter	2	717.833	1.4265	2.2686e-05	111.79	2
1234	DLEGKSQEDAEK	12	2-OHib(K)	_DLEGK(2-)SQEDAEK_	A0A1D8PQN3	Long-chain fatty acid transporter	2	717.833	1.1368	5.8176e-05	98.406	1
1235	DLEKCCGYELNFGK	14	2-OHib(K)	_DLEK(2-)CCGYELNFGK_	Q59KG2	Respiratory growth induced protein 1	2	909.905	1.9484	4.4049e-08	143.94	2
1236	DLEKCCGYELNFGK	14	2-OHib(K)	_DLEK(2-)CCGYELNFGK_	Q59KG2	Respiratory growth induced protein 1	2	909.905	2.0596	8.9608e-08	136.83	2
1237	DLFAKLK	7	2-OHib(K)	_DLFAK(2-)LK_	A0A1D8PHL8	Sulfite reductase (NADPH) subunit beta	2	460.776	1.5788	0.053296	49.358	1
1238	DLFHPEQLIAGKEDAANNYAR	21	2-OHib(K)	_DLFHPEQLIAGK(2-)EDAANNYAR_	A0A1D8PTV4	Tubulin alpha chain	3	820.071	1.5755	3.4634e-12	118.37	2
1239	DLFHPEQLIAGKEDAANNYAR	21	2-OHib(K)	_DLFHPEQLIAGK(2-)EDAANNYAR_	A0A1D8PTV4	Tubulin alpha chain	3	820.071	1.8562	5.9312e-05	67.312	1
1240	DLFKQLGIEK	10	2-OHib(K)	_DLFK(2-)QLGIEK_	A0A1D8PH78	Bifunctional (2E,6E)-farnesyl diphosphate synthase/dimethylallyltranstransferase	2	638.861	0.73243	0.00030404	103.31	2
1241	DLFKTAR	7	2-OHib(K)	_DLFK(2-)TAR_	Q5AJC2	AAA family ATPase	2	468.761	0.80181	0.023043	67.981	1
1242	DLGFEKEHVFK	11	2-OHib(K)	_DLGFEK(2-)EHVFK_	Q59M70	NADH-cytochrome b5 reductase 2	3	478.914	0.55162	0.00071212	68.536	2
1243	DLGFEKEHVFK	11	2-OHib(K)	_DLGFEK(2-)EHVFK_	Q59M70	NADH-cytochrome b5 reductase 2	2	717.867	0.90068	6.2505e-05	117.09	3
1244	DLGFEKEHVFK	11	2-OHib(K)	_DLGFEK(2-)EHVFK_	Q59M70	NADH-cytochrome b5 reductase 2	2	717.867	1.64	0.017459	47.712	1
1245	DLIAEKEK	8	2-OHib(K)	_DLIAEK(2-)EK_	Q9HGT6	Serine--tRNA ligase, cytoplasmic	2	516.285	1.3808	0.0049356	85.666	1
1246	DLIAEKEK	8	2-OHib(K)	_DLIAEK(2-)EK_	Q9HGT6	Serine--tRNA ligase, cytoplasmic	2	516.285	0.73378	0.044764	45.74	1
1247	DLIATGDKVDK	11	2-OHib(K)	_DLIATGDK(2-)VDK_	Q5AIA2	Homoserine dehydrogenase	2	630.838	1.628	0.0041059	61.235	1
1248	DLISKMK	7	Oxidation (M),2-OHib(K)	_DLISK(2-)M(ox)K_	Q59QN6	Formate dehydrogenase	2	468.757	0.48185	0.040676	62.659	1
1249	DLISKMK	7	2-OHib(K)	_DLISK(2-)MK_	Q59QN6	Formate dehydrogenase	2	460.76	1.7257	0.016259	77.741	2
1250	DLITFINTEKGGQYK	15	2-OHib(K)	_DLITFINTEK(2-)GGQYK_	A0A1D8PSX0	V-type proton ATPase subunit H	2	906.973	1.7667	1.7547e-10	148.52	1
1251	DLKFPEQQLAFVPPK	15	2-OHib(K)	_DLK(2-)FPEQQLAFVPPK_	A0A1D8PNN8	Cam1-1p	2	922.004	2.8511	0.0024522	59.634	1
1252	DLKFPLPHR	9	2-OHib(K)	_DLK(2-)FPLPHR_	A0A1D8PLC9	60S ribosomal protein L20	3	403.564	-0.73365	0.00049088	105.52	2
1253	DLKFPLPHR	9	2-OHib(K)	_DLK(2-)FPLPHR_	A0A1D8PLC9	60S ribosomal protein L20	2	604.843	0.95515	0.0013239	91.069	1
1254	DLKFPLPHR	9	2-OHib(K)	_DLK(2-)FPLPHR_	A0A1D8PLC9	60S ribosomal protein L20	3	403.564	0.055993	0.00049088	105.52	1
1255	DLKHIDVTFNK	11	2-OHib(K)	_DLK(2-)HIDVTFNK_	Q5AEN2	Ribosomal 60S subunit protein L9B	3	472.589	0.28086	4.3518e-05	110.08	2
1256	DLKHIDVTFNK	11	2-OHib(K)	_DLK(2-)HIDVTFNK_	Q5AEN2	Ribosomal 60S subunit protein L9B	2	708.38	0.53118	1.8589e-07	164.68	2
1257	DLKSVVEIQQNIK	13	2-OHib(K)	_DLK(2-)SVVEIQQNIK_	A0A1D8PQH5	Superoxide dismutase	2	800.451	1.8866	4.6761e-05	95.183	1
1258	DLKTGEIFR	9	2-OHib(K)	_DLK(2-)TGEIFR_	Q5A2A5	Glycine--tRNA ligase	2	582.817	2.2396	0.0012852	91.867	1
1259	DLKTHLQK	8	2-OHib(K)	_DLK(2-)THLQK_	A0A1D8PMT8	Mitochondrial 54S ribosomal protein MRPL1	3	356.873	-0.53037	0.020259	49.833	1
1260	DLLDYAASKNIPVAQTK	17	2-OHib(K)	_DLLDYAASK(2-)NIPVAQTK_	A0A1D8PRR5	Argininosuccinate synthase	2	967.017	2.2612	1.0004e-14	157.84	1
1261	DLLLTGVKR	9	2-OHib(K)	_DLLLTGVK(2-)R_	Q59T30	Uncharacterized protein	2	550.837	1.1588	0.0092069	66.568	1
1262	DLLVKIK	7	2-OHib(K)	_DLLVK(2-)IK_	A0A1D8PPT0	Phosphatidylinositol 4,5-bisphosphate-binding protein	2	457.8	1.3406	0.038175	58.167	1
1263	DLNLNPKQQHK	11	2-OHib(K)	_DLNLNPK(2-)QQHK_	Q5AI30	Mitochondrial 37S ribosomal protein RSM24	2	710.881	0.83242	0.00030856	86.189	1
1264	DLNSKINEFQR	11	2-OHib(K)	_DLNSK(2-)INEFQR_	Q59R99	V-type proton ATPase subunit a	2	725.37	1.6036	0.00033929	84.188	1
1265	DLPGVVALSNK	11	Unmodified	_DLPGVVALSNK_	P46273	Phosphoglycerate kinase	2	556.819	0.95291	0.0069965	95.618	1
1266	DLPGVVALSNKN	12	2-OHib(K)	_DLPGVVALSNK(2-)N_	P46273	Phosphoglycerate kinase	2	656.859	1.7048	0.0066011	58.754	2
1267	DLPGVVALSNKN	12	2-OHib(K)	_DLPGVVALSNK(2-)N_	P46273	Phosphoglycerate kinase	2	656.859	1.6174	0.0010131	73.632	2
1268	DLPHSFSELSYGWVKR	16	2-OHib(K)	_DLPHSFSELSYGWVK(2-)R_	Q5A1L6	Major glycerophosphoinositol permease GIT3	3	669.671	0.67305	7.1313e-06	92.495	2
1269	DLPHSFSELSYGWVKR	16	2-OHib(K)	_DLPHSFSELSYGWVK(2-)R_	Q5A1L6	Major glycerophosphoinositol permease GIT3	2	1004		0.0076411	53.21	1
1270	DLPVLGWTHFQPAQLTTVGKR	21	2-OHib(K)	_DLPVLGWTHFQPAQLTTVGK(2-)R_	A0A1D8PT56	Adenylosuccinate lyase	3	817.445	1.3981	1.5915e-16	146.13	2
1271	DLPVNKPGAGQLLLK	15	2-OHib(K)	_DLPVNK(2-)PGAGQLLLK_	A0A1D8PS45	Adh5p	2	824.985	2.3193	5.701e-06	97.631	1
1272	DLQHHIQKHLIK	12	2-OHib(K)	_DLQHHIQK(2-)HLIK_	Q59KG2	Respiratory growth induced protein 1	3	532.639	1.4762	0.0011173	64.534	1
1273	DLQHHIQKHLIK	12	2-OHib(K)	_DLQHHIQK(2-)HLIK_	Q59KG2	Respiratory growth induced protein 1	4	399.731	-0.086093	0.0018899	60.301	1
1274	DLQKIATTVYDK	12	2-OHib(K)	_DLQK(2-)IATTVYDK_	Q5AF03	Glyoxalase 3	2	740.898	1.7658	1.4984e-05	119.25	2
1275	DLQKIATTVYDK	12	2-OHib(K)	_DLQK(2-)IATTVYDK_	Q5AF03	Glyoxalase 3	2	740.898		1.0046e-07	122.46	1
1276	DLQVIHGKFPVK	12	2-OHib(K)	_DLQVIHGK(2-)FPVK_	Q5A0L4	Plc2p	2	733.922	1.3274	3.6367e-05	100.73	1
1277	DLSEASVYAEYALPKLYNK	19	2-OHib(K)	_DLSEASVYAEYALPK(2-)LYNK_	Q5ALV6	40S ribosomal protein S26	2	1130.57	2.2003	3.6004e-06	86.367	1
1278	DLSIKQVEK	9	2-OHib(K)	_DLSIK(2-)QVEK_	Q5A4W7	Tetrafunctional fatty acid synthase subunit	2	573.324	0.84817	0.0013144	91.265	1
1279	DLTDSKCIDK	10	2-OHib(K)	_DLTDSK(2-)CIDK_	Q5A4X7	Ribose phosphate diphosphokinase subunit	2	640.806	1.2177	0.00041961	96.113	1
1280	DLTDSKCIDK	10	2-OHib(K)	_DLTDSK(2-)CIDK_	Q5A4X7	Ribose phosphate diphosphokinase subunit	2	640.806	0.68314	0.0061827	61.213	1
1281	DLTGIKLINR	10	2-OHib(K)	_DLTGIK(2-)LINR_	Q59MA9	Clustered mitochondria protein homolog	2	614.867	1.3128	0.040746	40.496	1
1282	DLTHVEPPSNIDVILAAPK	19	Unmodified	_DLTHVEPPSNIDVILAAPK_	A0A1D8PPG7	Ketol-acid reductoisomerase, mitochondrial	3	677.037	2.001	1.5538e-05	82.449	1
1283	DLTHVEPPSNIDVILAAPKGSGR	23	2-OHib(K)	_DLTHVEPPSNIDVILAAPK(2-)GSGR_	A0A1D8PPG7	Ketol-acid reductoisomerase, mitochondrial	3	824.775	2.0954	8.2196e-18	137.23	2
1284	DLTNHLSKILSER	13	2-OHib(K)	_DLTNHLSK(2-)ILSER_	A0A1D8PFR4	Actin	2	806.439	1.5286	3.0476e-29	232.53	1
1285	DLTNHLSKILSER	13	2-OHib(K)	_DLTNHLSK(2-)ILSER_	A0A1D8PFR4	Actin	3	537.962	0.96322	6.5404e-09	158.52	1
1286	DLVEMPTEEFTKLCGAR	17	Oxidation (M),2-OHib(K)	_DLVEM(ox)PTEEFTK(2-)LCGAR_	A0A1D8PK22	Ribosomal 40S subunit protein S15	2	1049.5	1.3709	2.3688e-14	150.76	1
1287	DLVEMPTEEFTKLCGAR	17	2-OHib(K)	_DLVEMPTEEFTK(2-)LCGAR_	A0A1D8PK22	Ribosomal 40S subunit protein S15	2	1041.5	1.6096	9.5768e-08	104.2	2
1288	DLVEMPTEEFTKLCGAR	17	2-OHib(K)	_DLVEMPTEEFTK(2-)LCGAR_	A0A1D8PK22	Ribosomal 40S subunit protein S15	3	694.668	1.304	0.00016691	69.379	1
1289	DLVPDLTHFYKQYK	14	2-OHib(K)	_DLVPDLTHFYK(2-)QYK_	Q59QN7	Succinate dehydrogenase [ubiquinone] iron-sulfur subunit, mitochondrial	2	926.978	2.0045	2.4519e-07	124.07	2
1290	DLVPDLTHFYKQYK	14	2-OHib(K)	_DLVPDLTHFYK(2-)QYK_	Q59QN7	Succinate dehydrogenase [ubiquinone] iron-sulfur subunit, mitochondrial	3	618.321	1.2524	4.7619e-07	115.12	1
1291	DLYKDGGESSGSSEQPK	17	2-OHib(K)	_DLYK(2-)DGGESSGSSEQPK_	P83784	Heat shock protein SSC1, mitochondrial	2	935.421	1.928	9.9346e-11	126.63	1
1292	DLYKDGGESSGSSEQPK	17	2-OHib(K)	_DLYK(2-)DGGESSGSSEQPK_	P83784	Heat shock protein SSC1, mitochondrial	2	935.421	1.3539	1.636e-10	122.14	1
1293	DLYKVFR	7	2-OHib(K)	_DLYK(2-)VFR_	A0A1D8PC56	Uncharacterized protein	2	513.785	0.73171	0.013787	81.297	1
1294	DLYKVFR	7	2-OHib(K)	_DLYK(2-)VFR_	A0A1D8PC56	Uncharacterized protein	2	513.785	1.8278	0.016881	76.847	1
1295	DLYSQGYTKGK	11	2-OHib(K)	_DLYSQGYTK(2-)GK_	A0A1D8PF42	Uncharacterized protein	2	673.335	0.89646	8.0327e-05	105.46	2
1296	DMAGTLKPAAAR	12	2-OHib(K)	_DMAGTLK(2-)PAAAR_	A0A1D8PLY4	Pyruvate carboxylase	2	644.34		0.03396	55.261	1
1297	DMGAATHTFNSKTGDDLVK	19	2-OHib(K)	_DMGAATHTFNSK(2-)TGDDLVK_	A0A1D8PUB4	L-iditol 2-dehydrogenase	3	698.665	1.6274	0.0021295	50.02	1
1298	DMGAATHTFNSKTGDDLVK	19	2-OHib(K)	_DMGAATHTFNSK(2-)TGDDLVK_	A0A1D8PUB4	L-iditol 2-dehydrogenase	3	698.665	1.0116	1.0136e-08	106.75	2
1299	DMGAATHTFNSKTGDDLVK	19	2-OHib(K)	_DMGAATHTFNSK(2-)TGDDLVK_	A0A1D8PUB4	L-iditol 2-dehydrogenase	2	1047.49	1.2437	1.5209e-52	274.43	1
1300	DMKTFIK	7	2-OHib(K)	_DMK(2-)TFIK_	Q5AJY5	1,3-beta-glucanosyltransferase PGA4	2	484.76	0.22764	0.035167	60.074	1
1301	DMPLDVEPQDKIIR	14	2-OHib(K)	_DMPLDVEPQDK(2-)IIR_	A0A1D8PJP6	NEDD8 family protein	2	877.953	1.7621	0.00042924	71.935	1
1302	DNDAILADPKHMPIFEELIK	20	Oxidation (M),2-OHib(K)	_DNDAILADPK(2-)HM(ox)PIFEELIK_	A0A1D8PQ26	Adenosine kinase	3	804.41	2.7051	0.0025517	48.896	1
1303	DNDAILADPKHMPIFEELIK	20	2-OHib(K)	_DNDAILADPK(2-)HMPIFEELIK_	A0A1D8PQ26	Adenosine kinase	3	799.079	2.0147	1.3178e-06	85.166	1
1304	DNIMTKDLALTQGK	14	2-OHib(K)	_DNIMTK(2-)DLALTQGK_	A0A1D8PS79	Isocitrate dehydrogenase [NADP]	2	817.427	1.9097	1.551e-05	96.615	1
1305	DNINKVAER	9	2-OHib(K)	_DNINK(2-)VAER_	A0A1D8PFS0	SNAP receptor	2	572.801	0.79878	0.0008116	107.45	1
1306	DNIQGITKPAIR	12	2-OHib(K)	_DNIQGITK(2-)PAIR_	Q59VN4	Histone H4	2	706.399	0.62633	0.0057194	53.448	1
1307	DNIQGITKPAIR	12	2-OHib(K)	_DNIQGITK(2-)PAIR_	Q59VN4	Histone H4	2	706.399	1.0856	8.9594e-05	95.273	1
1308	DNKAPIILQTSQGGAAYFAGK	21	2-OHib(K)	_DNK(2-)APIILQTSQGGAAYFAGK_	Q9URB4	Fructose-bisphosphate aldolase	3	746.058	1.7789	3.7822e-20	163.79	2
1309	DNKAPIILQTSQGGAAYFAGK	21	2-OHib(K)	_DNK(2-)APIILQTSQGGAAYFAGK_	Q9URB4	Fructose-bisphosphate aldolase	2	1118.58	1.6696	2.9823e-25	189.34	2
1310	DNKAPIILQTSQGGAAYFAGK	21	2-OHib(K)	_DNK(2-)APIILQTSQGGAAYFAGK_	Q9URB4	Fructose-bisphosphate aldolase	3	746.058	0.78283	3.1778e-12	119.62	2
1311	DNKAPIILQTSQGGAAYFAGK	21	2-OHib(K)	_DNK(2-)APIILQTSQGGAAYFAGK_	Q9URB4	Fructose-bisphosphate aldolase	2	1118.58	0.67507	2.1016e-29	200.99	2
1312	DNKAPIILQTSQGGAAYFAGKGVDNK	26	2 2-OHib(K)	_DNK(2-)APIILQTSQGGAAYFAGK(2-)GVDNK_	Q9URB4	Fructose-bisphosphate aldolase	3	945.822	1.9919	9.9874e-12	109.94	2
1313	DNKAPIILQTSQGGAAYFAGKGVDNK	26	2 2-OHib(K)	_DNK(2-)APIILQTSQGGAAYFAGK(2-)GVDNK_	Q9URB4	Fructose-bisphosphate aldolase	3	945.822	2.6027	1.698e-11	104.96	2
1314	DNKEPSTIYANK	12	2-OHib(K)	_DNK(2-)EPSTIYANK_	Q59WE5	Pho100p	2	733.362	2.0316	0.011067	49.269	1
1315	DNKLIGNFTLSGIPPAPK	18	2-OHib(K)	_DNK(2-)LIGNFTLSGIPPAPK_	P83784	Heat shock protein SSC1, mitochondrial	2	984.544	2.1123	6.4209e-08	102.69	3
1316	DNLNHLPFTEKDGGAWENYER	21	2-OHib(K)	_DNLNHLPFTEK(2-)DGGAWENYER_	A0A1D8PKI3	Acetyltransferase	3	864.398	2.0455	0.0001137	65.833	1
1317	DNLQPGTPIPDHAKDIGYESIANLDK	26	2-OHib(K)	_DNLQPGTPIPDHAK(2-)DIGYESIANLDK_	Q5A1E8	Succinate dehydrogenase [ubiquinone] flavoprotein subunit, mitochondrial	3	969.817	2.4457	1.9155e-09	96.41	2
1318	DNLQPGTPIPDHAKDIGYESIANLDK	26	2-OHib(K)	_DNLQPGTPIPDHAK(2-)DIGYESIANLDK_	Q5A1E8	Succinate dehydrogenase [ubiquinone] flavoprotein subunit, mitochondrial	3	969.817	2.2553	3.7314e-12	111.55	2
1319	DNNLLGKFELSGIPPAPR	18	2-OHib(K)	_DNNLLGK(2-)FELSGIPPAPR_	P41797	Heat shock protein SSA1	2	1012.54	3.5833	3.0294e-13	136.84	2
1320	DNNLLGKFELSGIPPAPR	18	2-OHib(K)	_DNNLLGK(2-)FELSGIPPAPR_	P41797	Heat shock protein SSA1	3	675.365	3.4585	8.5521e-12	131.82	1
1321	DNNLLGKFELSGIPPAPR	18	2-OHib(K)	_DNNLLGK(2-)FELSGIPPAPR_	P41797	Heat shock protein SSA1	2	1012.54	0.60598	4.1743e-08	107.72	2
1322	DNNLLGKFELSGIPPAPR	18	2-OHib(K)	_DNNLLGK(2-)FELSGIPPAPR_	P41797	Heat shock protein SSA1	3	675.365	0.4583	2.4964e-05	81.639	1
1323	DNNVYNGEKVK	11	2-OHib(K)	_DNNVYNGEK(2-)VK_	A0A1D8PPS9	Clathrin heavy chain (Fragment)	2	683.336	1.1679	0.00016557	95.498	1
1324	DNSGKPIIFPSVK	13	2-OHib(K)	_DNSGK(2-)PIIFPSVK_	A0A1D8PHC9	Aspartate transaminase	2	744.409	1.2269	6.7875e-05	91.712	2
1325	DNSGKPIIFPSVK	13	2-OHib(K)	_DNSGK(2-)PIIFPSVK_	A0A1D8PHC9	Aspartate transaminase	2	744.409	2.132	0.00058704	69.261	1
1326	DNTKVNLIYGNLTPEDILLK	20	2-OHib(K)	_DNTK(2-)VNLIYGNLTPEDILLK_	Q59M70	NADH-cytochrome b5 reductase 2	3	787.097	1.1598	7.1745e-16	137.61	1
1327	DNTKVNLIYGNLTPEDILLK	20	2-OHib(K)	_DNTK(2-)VNLIYGNLTPEDILLK_	Q59M70	NADH-cytochrome b5 reductase 2	2	1180.14	1.298	9.2786e-12	119.62	1
1328	DNVLATKIAR	10	2-OHib(K)	_DNVLATK(2-)IAR_	A0A1D8PF42	Uncharacterized protein	2	593.843	0.3944	0.0067616	60.255	1
1329	DNVPFHTVVFPASQIGTGDKWTK	23	2-OHib(K)	_DNVPFHTVVFPASQIGTGDK(2-)WTK_	A0A1D8PP21	Methionine--tRNA ligase	3	877.446	2.4897	0.0085818	45.205	1
1330	DPANIPWGK	9	Unmodified	_DPANIPWGK_	Q5ADM7	Glyceraldehyde-3-phosphate dehydrogenase	2	499.259	0.97633	0.026442	121.85	2
1331	DPANIPWGKSGVDYVIESTGVFTK	24	2-OHib(K)	_DPANIPWGK(2-)SGVDYVIESTGVFTK_	Q5ADM7	Glyceraldehyde-3-phosphate dehydrogenase	2	1333.67	2.9966	1.3703e-27	179.92	2
1332	DPANIPWGKSGVDYVIESTGVFTK	24	2-OHib(K)	_DPANIPWGK(2-)SGVDYVIESTGVFTK_	Q5ADM7	Glyceraldehyde-3-phosphate dehydrogenase	3	889.45	3.0653	1.6884e-18	146	2
1333	DPANIPWGKSGVDYVIESTGVFTK	24	2-OHib(K)	_DPANIPWGK(2-)SGVDYVIESTGVFTK_	Q5ADM7	Glyceraldehyde-3-phosphate dehydrogenase	3	889.45	1.5714	1.486e-27	177.38	2
1334	DPANIPWGKSGVDYVIESTGVFTK	24	2-OHib(K)	_DPANIPWGK(2-)SGVDYVIESTGVFTK_	Q5ADM7	Glyceraldehyde-3-phosphate dehydrogenase	2	1333.67	1.3534	3.238e-10	102.21	1
1335	DPDSGFGHDKAK	12	2-OHib(K)	_DPDSGFGHDK(2-)AK_	A0A1D8PHU6	Putative phosphoric monoester hydrolase	2	680.312	0.17216	1.2042e-12	189.3	1
1336	DPDSGFGHDKAK	12	2-OHib(K)	_DPDSGFGHDK(2-)AK_	A0A1D8PHU6	Putative phosphoric monoester hydrolase	3	453.877	-0.18673	0.0092242	47.47	1
1337	DPEAAFINPKGIK	13	2-OHib(K)	_DPEAAFINPK(2-)GIK_	Q59M32	Mitochondrial 54S ribosomal protein YmL15	2	743.401	1.5052	0.00033417	77.185	1
1338	DPEEIEQNAVEEAK	14	Unmodified	_DPEEIEQNAVEEAK_	O42817	40S ribosomal protein S0	2	800.87	1.7248	7.0477e-10	173.06	1
1339	DPHNNNIFRK	10	Unmodified	_DPHNNNIFRK_	A0A1D8PT66	Ubiquitin-specific protease	1	1254.63	2.0331	0.0085902	6.8953	1
1340	DPIGITTLYMGKSSK	15	2-OHib(K)	_DPIGITTLYMGK(2-)SSK_	A0A1D8PIB2	Asparagine synthase (Glutamine-hydrolyzing) 2	2	848.945	1.8582	3.687e-11	155.37	2
1341	DPKGLYK	7	2-OHib(K)	_DPK(2-)GLYK_	Q5A500	Adenylyl-sulfate kinase	2	453.75	0.46014	0.021275	70.525	1
1342	DPLMLKSLIR	10	2-OHib(K)	_DPLMLK(2-)SLIR_	Q59M69	ATP-dependent (S)-NAD(P)H-hydrate dehydratase	2	636.373	1.9715	6.8783e-05	141.88	1
1343	DPLSKMTAFVEK	12	2-OHib(K)	_DPLSK(2-)MTAFVEK_	Q5A678	Ssz1p	2	726.376	2.6469	1.6605e-07	159.66	2
1344	DPNANVSKPIR	11	2-OHib(K)	_DPNANVSK(2-)PIR_	Q59Z50	Spermidine synthase	2	648.849	1.0362	1.5926e-06	150.09	1
1345	DPQSPKINVLEQELVR	16	2-OHib(K)	_DPQSPK(2-)INVLEQELVR_	Q59KV8	Lipid-binding protein	2	976.028	2.4735	3.4452e-10	138.98	1
1346	DPQSPKINVLEQELVR	16	2-OHib(K)	_DPQSPK(2-)INVLEQELVR_	Q59KV8	Lipid-binding protein	3	651.021	1.6294	2.3984e-07	102.72	1
1347	DPQSPKIPVLEQELVR	16	2-OHib(K)	_DPQSPK(2-)IPVLEQELVR_	A0A1D8PDD1	Lipid-binding protein	2	967.533	2.6012	1.8139e-05	85.176	1
1348	DPSKFPHFIHTQK	13	2-OHib(K)	_DPSK(2-)FPHFIHTQK_	O13289	Peroxisomal catalase	3	556.623	1.16	0.010619	45.992	1
1349	DPSKFPHFIHTQK	13	2-OHib(K)	_DPSK(2-)FPHFIHTQK_	O13289	Peroxisomal catalase	4	417.719	0.64289	0.00051126	66.706	1
1350	DPSKFPHFIHTQK	13	2-OHib(K)	_DPSK(2-)FPHFIHTQK_	O13289	Peroxisomal catalase	2	834.431	1.9383	2.6148e-07	141.59	1
1351	DPSNPDSYVAPPGKILLK	18	2-OHib(K)	_DPSNPDSYVAPPGK(2-)ILLK_	Q5AHE9	Yim1p	2	999.033	2.1103	4.9885e-11	127.49	1
1352	DQAASIAGSIAAAHYIR	17	Unmodified	_DQAASIAGSIAAAHYIR_	Q9URB4	Fructose-bisphosphate aldolase	3	572.301	0.52559	0.0059495	48.729	1
1353	DQAFLEKWMGNK	12	2-OHib(K)	_DQAFLEK(2-)WMGNK_	Q5AI14	Trehalose-phosphatase	2	776.877	2.0371	0.00014092	90.156	1
1354	DQAGWQDVLKR	11	2-OHib(K)	_DQAGWQDVLK(2-)R_	A0A1D8PMA1	Saccharopine dehydrogenase [NAD(+), L-lysine-forming]	2	701.36	1.4329	4.764e-05	133.85	1
1355	DQAGWQDVLKR	11	2-OHib(K)	_DQAGWQDVLK(2-)R_	A0A1D8PMA1	Saccharopine dehydrogenase [NAD(+), L-lysine-forming]	2	701.36	1.3345	0.0020401	68.515	1
1356	DQASQALGKR	10	2-OHib(K)	_DQASQALGK(2-)R_	A0A1D8PPR4	Yhm1p	2	580.307	0.86321	0.0003053	128.27	1
1357	DQFDSISKK	9	2-OHib(K)	_DQFDSISK(2-)K_	A0A1D8PTW2	Uncharacterized protein	2	577.29	0.89954	0.016314	61.48	1
1358	DQGKNVSMIADSSSR	15	2-OHib(K)	_DQGK(2-)NVSMIADSSSR_	Q5AJB1	V-type proton ATPase catalytic subunit A	2	840.897	1.35	5.9731e-10	143.28	1
1359	DQGKNVSMIADSSSR	15	2-OHib(K)	_DQGK(2-)NVSMIADSSSR_	Q5AJB1	V-type proton ATPase catalytic subunit A	2	840.897	1.8364	8.1523e-06	96.096	1
1360	DQGTTIAIGKITK	13	2-OHib(K)	_DQGTTIAIGK(2-)ITK_	Q59YE8	Translation termination factor GTPase eRF3	2	716.406	0.98426	0.00016204	82.578	2
1361	DQISLKAIR	9	2-OHib(K)	_DQISLK(2-)AIR_	A0A1D8PIS4	Trehalose 6-phosphate synthase/phosphatase complex subunit	2	565.332	1.215	0.0062626	65.535	1
1362	DQKVLEIR	8	2-OHib(K)	_DQK(2-)VLEIR_	P46598	Heat shock protein 90 homolog	2	543.811	1.1681	0.02515	55.898	2
1363	DQKVLEIR	8	2-OHib(K)	_DQK(2-)VLEIR_	P46598	Heat shock protein 90 homolog	2	543.811	0.35553	0.047047	44.863	1
1364	DQLVEKLK	8	2-OHib(K)	_DQLVEK(2-)LK_	A0A1D8PTW2	Uncharacterized protein	2	529.808	1.4183	0.059565	40.058	1
1365	DQPLTTKELLMGLK	14	2-OHib(K)	_DQPLTTK(2-)ELLMGLK_	Q5AMR1	Transcription factor IIF subunit	2	836.963	1.9481	0.00021276	78.888	1
1366	DQSWVLDLKK	10	2-OHib(K)	_DQSWVLDLK(2-)K_	Q5AJ84	Uncharacterized protein	2	659.356	1.3516	0.0011439	86.014	2
1367	DQTKVDQAETCR	12	2-OHib(K)	_DQTK(2-)VDQAETCR_	Q59YF0	Protein transport protein SSO2	2	768.852	0.5174	5.2525e-06	138.2	1
1368	DQVDGKDYHVLANNLESK	18	2-OHib(K)	_DQVDGK(2-)DYHVLANNLESK_	A0A1D8PQQ5	Ribosomal 40S subunit protein S18B	3	711.015	1.5747	2.1836e-13	133.93	2
1369	DQVDGKDYHVLANNLESK	18	2-OHib(K)	_DQVDGK(2-)DYHVLANNLESK_	A0A1D8PQQ5	Ribosomal 40S subunit protein S18B	2	1066.02	2.0343	5.0502e-71	299.56	2
1370	DQVDGKDYHVLANNLESK	18	2-OHib(K)	_DQVDGK(2-)DYHVLANNLESK_	A0A1D8PQQ5	Ribosomal 40S subunit protein S18B	2	1066.02	2.0476	3.0086e-37	246.95	1
1371	DQVDGKDYHVLANNLESK	18	2-OHib(K)	_DQVDGK(2-)DYHVLANNLESK_	A0A1D8PQQ5	Ribosomal 40S subunit protein S18B	3	711.015	1.5833	2.7386e-08	106.75	1
1372	DQVDGKDYHVLANNLESKLR	20	2 2-OHib(K)	_DQVDGK(2-)DYHVLANNLESK(2-)LR_	A0A1D8PQQ5	Ribosomal 40S subunit protein S18B	3	829.422	2.1515	6.256e-09	109.65	1
1373	DQVKVHYFVDK	11	2-OHib(K)	_DQVK(2-)VHYFVDK_	Q59M70	NADH-cytochrome b5 reductase 2	2	732.38	1.3686	6.5546e-05	115.12	2
1374	DQVKVHYFVDK	11	2-OHib(K)	_DQVK(2-)VHYFVDK_	Q59M70	NADH-cytochrome b5 reductase 2	3	488.589	0.62216	0.0016685	64.121	2
1375	DQVKVHYFVDK	11	2-OHib(K)	_DQVK(2-)VHYFVDK_	Q59M70	NADH-cytochrome b5 reductase 2	2	732.38	1.8035	8.0738e-05	105.19	1
1376	DQVKVHYFVDK	11	2-OHib(K)	_DQVK(2-)VHYFVDK_	Q59M70	NADH-cytochrome b5 reductase 2	3	488.589	1.0152	0.0045189	53.448	1
1377	DRIDDAKISLAK	12	2-OHib(K)	_DRIDDAK(2-)ISLAK_	Q5AD47	Hexose transporter	2	715.896	0.96611	0.0011874	88.768	1
1378	DRIDDAKISLAK	12	2-OHib(K)	_DRIDDAK(2-)ISLAK_	Q5AD47	Hexose transporter	3	477.6	0.71488	0.0030416	56.956	1
1379	DRNDLVTYLKK	11	2-OHib(K)	_DRNDLVTYLK(2-)K_	P53698	Cytochrome c	2	725.899	1.8119	0.055246	54.343	1
1380	DRPNWGTGVPSSGVKDWIEK	20	2-OHib(K)	_DRPNWGTGVPSSGVK(2-)DWIEK_	Q5A1M1	Tfs1p	3	772.054	0.65674	1.1319e-06	88.945	2
1381	DSDGKITTK	9	2-OHib(K)	_DSDGK(2-)ITTK_	A0A1D8PMF8	Calmodulin	2	525.769	-0.39877	0.0040823	70.389	1
1382	DSDGKITTK	9	2-OHib(K)	_DSDGK(2-)ITTK_	A0A1D8PMF8	Calmodulin	2	525.769	-0.2043	0.00083479	104.39	1
1383	DSEETKGHSEVELTGSK	17	2-OHib(K)	_DSEETK(2-)GHSEVELTGSK_	A0A1D8PF90	Uncharacterized protein	3	640.301	1.05	0.010651	45.459	1
1384	DSEKYTESIDK	11	2-OHib(K)	_DSEK(2-)YTESIDK_	A0A1D8PSE0	Uncharacterized protein	2	700.825	1.3137	0.020711	45.891	1
1385	DSEYDHYLAEKVSPLLK	17	2-OHib(K)	_DSEYDHYLAEK(2-)VSPLLK_	A0A1D8PQF9	Uncharacterized protein	3	698.353	2.2027	0.00014625	71.286	1
1386	DSGIGMTKADLVNNLGTIAK	20	Oxidation (M),2-OHib(K)	_DSGIGM(ox)TK(2-)ADLVNNLGTIAK_	P46598	Heat shock protein 90 homolog	2	1060.55	2.1458	0.0025595	50.776	1
1387	DSGIGMTKADLVNNLGTIAK	20	2-OHib(K)	_DSGIGMTK(2-)ADLVNNLGTIAK_	P46598	Heat shock protein 90 homolog	2	1052.55	2.854	1.1886e-19	163.62	1
1388	DSGIGMTKADLVNNLGTIAK	20	2-OHib(K)	_DSGIGMTK(2-)ADLVNNLGTIAK_	P46598	Heat shock protein 90 homolog	3	702.037	2.4691	1.2784e-22	181.34	1
1389	DSGIGMTKADLVNNLGTIAK	20	2-OHib(K)	_DSGIGMTK(2-)ADLVNNLGTIAK_	P46598	Heat shock protein 90 homolog	2	1052.55	3.933	1.7674e-12	130.89	1
1390	DSHAYKYLYEK	11	2-OHib(K)	_DSHAYK(2-)YLYEK_	Q5AKX1	Glycine cleavage system H protein	2	751.862	1.0745	2.4123e-07	164.11	2
1391	DSHAYKYLYEK	11	2-OHib(K)	_DSHAYK(2-)YLYEK_	Q5AKX1	Glycine cleavage system H protein	3	501.577	0.7129	7.7966e-05	97.734	2
1392	DSHAYKYLYEK	11	2-OHib(K)	_DSHAYK(2-)YLYEK_	Q5AKX1	Glycine cleavage system H protein	2	751.862	1.1782	6.3106e-05	116.71	2
1393	DSKESLFDSLDLFDK	15	2-OHib(K)	_DSK(2-)ESLFDSLDLFDK_	A0A1D8PTW2	Uncharacterized protein	2	922.944	2.8365	2.0468e-05	88.385	1
1394	DSKESLFDSLDLFDK	15	2-OHib(K)	_DSK(2-)ESLFDSLDLFDK_	A0A1D8PTW2	Uncharacterized protein	2	922.944	1.7126	0.018493	42.78	1
1395	DSKHIAK	7	2-OHib(K)	_DSK(2-)HIAK_	P83780	Glucose-6-phosphate isomerase	2	442.745	-0.26229	0.019577	72.968	1
1396	DSKLELQR	8	2-OHib(K)	_DSK(2-)LELQR_	A0A1D8PK65	Trifunctional fatty acid synthase subunit	2	537.793	0.9168	0.0038757	93.143	2
1397	DSKTVVELFGHWK	13	2-OHib(K)	_DSK(2-)TVVELFGHWK_	A0A1D8PE91	Tyrosine protein phosphatase	3	544.619	1.2066	0.0059711	52.576	1
1398	DSLGALSKALK	11	2-OHib(K)	_DSLGALSK(2-)ALK_	P25997	Elongation factor 3	2	594.845	0.93289	0.0018441	66.267	1
1399	DSLGALSKALK	11	2-OHib(K)	_DSLGALSK(2-)ALK_	P25997	Elongation factor 3	2	594.845	0.6838	0.0034501	62.694	1
1400	DSLQAKAEEFK	11	2-OHib(K)	_DSLQAK(2-)AEEFK_	A0A1D8PKV4	Fum12p	2	676.341	1.4302	3.1043e-05	132.32	1
1401	DSNKDVVIEGLR	12	2-OHib(K)	_DSNK(2-)DVVIEGLR_	Q5AIB8	Ribosomal 60S subunit protein L10	2	715.878	1.3718	0.00074049	69.795	1
1402	DSQVNQNLLESHSFINYKK	19	2-OHib(K)	_DSQVNQNLLESHSFINYK(2-)K_	P82611	Aconitate hydratase, mitochondrial	3	784.061	1.6818	1.4465e-05	82.449	1
1403	DSSKLER	7	2-OHib(K)	_DSSK(2-)LER_	A0A1D8PRR7	Acetyl-CoA carboxylase	2	460.738	-0.31174	0.053893	49.097	1
1404	DSSKLER	7	2-OHib(K)	_DSSK(2-)LER_	A0A1D8PRR7	Acetyl-CoA carboxylase	2	460.738	0.74734	0.02966	63.565	1
1405	DSSKQYFIK	9	2-OHib(K)	_DSSK(2-)QYFIK_	Q59X93	Mitochondrial 54S ribosomal protein YmL17/YmL30	2	601.309	1.5758	0.042386	42.19	1
1406	DSTAVDYKLDSFQQLYSK	18	2-OHib(K)	_DSTAVDYK(2-)LDSFQQLYSK_	Q5AJ93	40S ribosomal protein S7	2	1097.53	1.3507	3.1007e-17	170.16	1
1407	DSTAVDYKLDSFQQLYSK	18	2-OHib(K)	_DSTAVDYK(2-)LDSFQQLYSK_	Q5AJ93	40S ribosomal protein S7	2	1097.53	3.0272	8.1994e-07	99.092	1
1408	DSTAVDYKLDSFQQLYSK	18	2-OHib(K)	_DSTAVDYK(2-)LDSFQQLYSK_	Q5AJ93	40S ribosomal protein S7	2	1097.53	2.0882	5.181e-14	148.15	2
1409	DSTAVDYKLDSFQQLYSK	18	2-OHib(K)	_DSTAVDYK(2-)LDSFQQLYSK_	Q5AJ93	40S ribosomal protein S7	3	732.023	1.8984	2.6927e-07	99.813	1
1410	DSTLELAKSK	10	2-OHib(K)	_DSTLELAK(2-)SK_	A0A1D8PKB9	Branched-chain-amino-acid aminotransferase	2	589.319	0.39312	0.0070128	59.84	1
1411	DSYVGDEAQSK	11	Unmodified	_DSYVGDEAQSK_	A0A1D8PFR4	Actin	2	599.765	-0.78152	0.0010776	86.243	1
1412	DSYVGDEAQSKR	12	2-OHib(K)	_DSYVGDEAQSK(2-)R_	A0A1D8PFR4	Actin	2	720.834	0.37139	4.6155e-07	155.24	1
1413	DSYVGDEAQSKR	12	2-OHib(K)	_DSYVGDEAQSK(2-)R_	A0A1D8PFR4	Actin	2	720.834	0.76749	2.9232e-05	116.24	2
1414	DSYVGDEAQSKR	12	2-OHib(K)	_DSYVGDEAQSK(2-)R_	A0A1D8PFR4	Actin	2	720.834		0.006539	57.583	1
1415	DTAEAIDFFSR	11	Unmodified	_DTAEAIDFFSR_	A0A1D8PP43	Adh1p	2	636.299	0.34019	1.7927e-05	162.26	2
1416	DTALKETK	8	2-OHib(K)	_DTALK(2-)ETK_	Q96VB9	Heat shock protein homolog SSE1	2	496.269	0.52446	0.0034267	96.311	1
1417	DTAQEVDDVLKHMK	14	2-OHib(K)	_DTAQEVDDVLK(2-)HMK_	P83780	Glucose-6-phosphate isomerase	3	572.282	0.95678	0.018019	40.405	1
1418	DTAQEVDDVLKHMK	14	2-OHib(K)	_DTAQEVDDVLK(2-)HMK_	P83780	Glucose-6-phosphate isomerase	2	857.919	1.8594	1.6073e-06	111.72	1
1419	DTAQEVDDVLKHMK	14	2-OHib(K)	_DTAQEVDDVLK(2-)HMK_	P83780	Glucose-6-phosphate isomerase	3	572.282	1.3665	0.00075964	65.043	1
1420	DTAQEVDDVLKHMK	14	2-OHib(K)	_DTAQEVDDVLK(2-)HMK_	P83780	Glucose-6-phosphate isomerase	3	572.282	0.12745	1.1432e-06	110.38	2
1421	DTAQEVDDVLKHMK	14	2-OHib(K)	_DTAQEVDDVLK(2-)HMK_	P83780	Glucose-6-phosphate isomerase	2	857.919	1.115	2.5381e-06	107.79	1
1422	DTAVHIKEVR	10	2-OHib(K)	_DTAVHIK(2-)EVR_	A0A1D8PQM9	Glutamine--tRNA ligase	3	418.566	0.3118	0.003894	60.598	1
1423	DTCADSEASSIK	12	Unmodified	_DTCADSEASSIK_	Q5AF37	Uncharacterized protein	2	642.275	-0.18075	0.0070658	87.719	1
1424	DTCADSEASSIKSK	14	2-OHib(K)	_DTCADSEASSIK(2-)SK_	Q5AF37	Uncharacterized protein	2	792.857	0.98879	0.00029153	76.358	1
1425	DTCADSEASSIKSK	14	2-OHib(K)	_DTCADSEASSIK(2-)SK_	Q5AF37	Uncharacterized protein	2	792.857	0.96758	9.5634e-09	149.32	1
1426	DTCADSEASSIKSK	14	2-OHib(K)	_DTCADSEASSIK(2-)SK_	Q5AF37	Uncharacterized protein	2	792.857	1.2861	1.5375e-08	123.1	1
1427	DTIDLPKIIK	10	2-OHib(K)	_DTIDLPK(2-)IIK_	Q59RI1	Isoleucine--tRNA ligase	2	621.371	1.6326	0.002215	68.76	1
1428	DTIKHIGYDDSEK	13	2-OHib(K)	_DTIK(2-)HIGYDDSEK_	A0A1D8PF68	S-adenosylmethionine synthase	3	536.258	0.65385	0.0087502	47.301	1
1429	DTIKHIGYDDSEK	13	2-OHib(K)	_DTIK(2-)HIGYDDSEK_	A0A1D8PF68	S-adenosylmethionine synthase	3	536.258	0.71288	0.0012571	62.68	2
1430	DTIKHIGYDDSEK	13	2-OHib(K)	_DTIK(2-)HIGYDDSEK_	A0A1D8PF68	S-adenosylmethionine synthase	2	803.883	1.4614	6.3762e-07	131.03	1
1431	DTIKHIGYDDSEK	13	2-OHib(K)	_DTIK(2-)HIGYDDSEK_	A0A1D8PF68	S-adenosylmethionine synthase	2	803.883	1.6337	9.9583e-05	86.498	1
1432	DTIKHIGYDDSEK	13	2-OHib(K)	_DTIK(2-)HIGYDDSEK_	A0A1D8PF68	S-adenosylmethionine synthase	3	536.258	0.75979	0.00015247	79.614	1
1433	DTIMKEFR	8	Oxidation (M),2-OHib(K)	_DTIM(ox)K(2-)EFR_	P87206	ATP-dependent RNA helicase eIF4A	2	571.282	0.90368	0.010704	76.064	1
1434	DTIMKEFR	8	2-OHib(K)	_DTIMK(2-)EFR_	P87206	ATP-dependent RNA helicase eIF4A	2	563.284	1.8047	0.0081815	76.064	1
1435	DTKAYIK	7	2-OHib(K)	_DTK(2-)AYIK_	O13318	pH-responsive protein 2	2	462.755	1.2109	0.034166	60.709	1
1436	DTKDDLINK	9	2-OHib(K)	_DTK(2-)DDLINK_	A0A1D8PTW2	Uncharacterized protein	2	574.296	1.0238	0.0014536	88.392	2
1437	DTKDWDLLR	9	2-OHib(K)	_DTK(2-)DWDLLR_	Q5AK46	1-pyrroline-5-carboxylate dehydrogenase	2	624.317	0.14617	0.012838	57.532	1
1438	DTKFGIFVLHDK	12	2-OHib(K)	_DTK(2-)FGIFVLHDK_	A0A1D8PGN7	Hypoxanthine phosphoribosyltransferase	2	753.404	1.4713	0.030024	41.621	1
1439	DTKFGIFVLHDK	12	2-OHib(K)	_DTK(2-)FGIFVLHDK_	A0A1D8PGN7	Hypoxanthine phosphoribosyltransferase	3	502.605	0.49351	0.0034124	53.377	1
1440	DTKVIYQGFTGK	12	2-OHib(K)	_DTK(2-)VIYQGFTGK_	Q5A8X6	Succinate--CoA ligase [ADP-forming] subunit alpha, mitochondrial	2	721.88	1.1092	0.00023472	83.204	1
1441	DTKVIYQGFTGK	12	2-OHib(K)	_DTK(2-)VIYQGFTGK_	Q5A8X6	Succinate--CoA ligase [ADP-forming] subunit alpha, mitochondrial	2	721.88	1.3831	0.00016153	88.101	1
1442	DTLIKNIK	8	2-OHib(K)	_DTLIK(2-)NIK_	Q5AMP4	Malate dehydrogenase	2	515.811	0.14384	0.0027834	101.28	1
1443	DTLIKNIK	8	2-OHib(K)	_DTLIK(2-)NIK_	Q5AMP4	Malate dehydrogenase	2	515.811	0.67135	0.0088905	74.184	1
1444	DTPYTPEQKNWQQIR	15	2-OHib(K)	_DTPYTPEQK(2-)NWQQIR_	Q59MR4	Coproporphyrinogen oxidase	2	995.487	1.3566	9.1868e-10	139.3	1
1445	DTQFHHIVKSIGCSSHDK	18	2-OHib(K)	_DTQFHHIVK(2-)SIGCSSHDK_	Q5AD31	Uncharacterized protein	3	728.016	1.4537	4.4636e-14	147.1	1
1446	DTQGGVLGATKTDK	14	2-OHib(K)	_DTQGGVLGATK(2-)TDK_	A0A1D8PF42	Uncharacterized protein	2	738.881	1.3775	0.0050594	51.577	1
1447	DTSAYKELK	9	2-OHib(K)	_DTSAYK(2-)ELK_	Q9P8E3	Protein transport protein SEC61 subunit alpha	2	570.793	0.87105	0.0019788	82.287	1
1448	DTTMSSYMSSKK	12	2-OHib(K)	_DTTMSSYMSSK(2-)K_	P46598	Heat shock protein 90 homolog	2	726.323	1.6444	2.425e-05	120.57	1
1449	DVADKLR	7	2-OHib(K)	_DVADK(2-)LR_	Q5A3P4	Tryptophan--tRNA ligase	2	451.751	0.35977	0.048239	51.787	1
1450	DVAKAHLVAFEK	12	2-OHib(K)	_DVAK(2-)AHLVAFEK_	Q59T49	Uncharacterized protein	2	707.39	1.7174	1.5808e-05	117.75	2
1451	DVAKQLSAWGEDNEDDISDVTDK	23	2-OHib(K)	_DVAK(2-)QLSAWGEDNEDDISDVTDK_	A0A1D8PDD1	Lipid-binding protein	3	879.4	1.5502	2.5779e-06	81.553	1
1452	DVAKQLSAWGEDNEDDISDVTDK	23	2-OHib(K)	_DVAK(2-)QLSAWGEDNEDDISDVTDK_	A0A1D8PDD1	Lipid-binding protein	2	1318.6	1.5924	1.4801e-14	132.36	1
1453	DVDYYPPKQEAFDVR	15	2-OHib(K)	_DVDYYPPK(2-)QEAFDVR_	A0A1D8PRR7	Acetyl-CoA carboxylase	2	964.457	2.0635	0.0004082	70.197	1
1454	DVEAKHAEEK	10	2-OHib(K)	_DVEAK(2-)HAEEK_	A0A1D8PJ10	Uncharacterized protein	2	621.304	-0.0091464	0.00030146	105.03	1
1455	DVEDYNKQHGFVGNK	15	2-OHib(K)	_DVEDYNK(2-)QHGFVGNK_	A0A1D8PF42	Uncharacterized protein	3	612.623	1.1473	4.4939e-06	96.464	1
1456	DVEDYNKQHGFVGNK	15	2-OHib(K)	_DVEDYNK(2-)QHGFVGNK_	A0A1D8PF42	Uncharacterized protein	3	612.623	0.73206	5.7958e-07	101.32	1
1457	DVELGGKSIHEIDELMNK	18	2-OHib(K)	_DVELGGK(2-)SIHEIDELMNK_	A0A1D8PN90	Hsp90 cochaperone	3	705.021	1.6443	1.4915e-05	82.865	1
1458	DVELGGKSIHEIDELMNK	18	2-OHib(K)	_DVELGGK(2-)SIHEIDELMNK_	A0A1D8PN90	Hsp90 cochaperone	3	705.021	1.1625	2.8914e-05	81.157	1
1459	DVELGGKSIHEIDELMNK	18	2-OHib(K)	_DVELGGK(2-)SIHEIDELMNK_	A0A1D8PN90	Hsp90 cochaperone	2	1057.03	1.6026	1.0287e-20	189.51	1
1460	DVFHGKSLSELLK	13	2-OHib(K)	_DVFHGK(2-)SLSELLK_	Q5A0I8	Sgt2p	3	520.287	1.5831	1.0411e-05	99.991	2
1461	DVGADGQPTEELK	13	Unmodified	_DVGADGQPTEELK_	A0A1D8PFM0	Uncharacterized protein	2	679.825	1.4754	1.7571e-05	136.3	2
1462	DVGADGQPTEELKALNK	17	2-OHib(K)	_DVGADGQPTEELK(2-)ALNK_	A0A1D8PFM0	Uncharacterized protein	2	935.973	1.3226	3.524e-08	112.34	1
1463	DVGKIADVGKPDK	13	2-OHib(K)	_DVGK(2-)IADVGKPDK_	A0A1D8PNE5	Uncharacterized protein	2	714.391	1.4926	5.5147e-05	109.55	1
1464	DVGKIADVGKPDK	13	2-OHib(K)	_DVGK(2-)IADVGKPDK_	A0A1D8PNE5	Uncharacterized protein	3	476.596	1.2041	0.016877	43.03	1
1465	DVGLGFKTPK	10	2-OHib(K)	_DVGLGFK(2-)TPK_	A0A1D8PN83	Ribosomal 40S subunit protein S11A	2	574.322	0.70975	0.00088293	82.417	2
1466	DVINTTGPVIKHFPLEDSEEYR	22	2-OHib(K)	_DVINTTGPVIK(2-)HFPLEDSEEYR_	A0A1D8PI00	NAD-specific glutamate dehydrogenase	3	882.441	2.0879	1.2646e-09	101.75	1
1467	DVIVEVKK	8	2-OHib(K)	_DVIVEVK(2-)K_	A0A1D8PUB4	L-iditol 2-dehydrogenase	2	508.305	1.3249	0.039375	57.59	1
1468	DVKDLFDYAQEK	12	2-OHib(K)	_DVK(2-)DLFDYAQEK_	Q9URB4	Fructose-bisphosphate aldolase	2	778.878	1.7553	8.8002e-08	162.93	2
1469	DVKDLFDYAQEK	12	2-OHib(K)	_DVK(2-)DLFDYAQEK_	Q9URB4	Fructose-bisphosphate aldolase	2	778.878	1.8392	3.1072e-06	143.42	3
1470	DVKDLFDYAQEK	12	2-OHib(K)	_DVK(2-)DLFDYAQEK_	Q9URB4	Fructose-bisphosphate aldolase	2	778.878	1.17	5.404e-06	137.84	2
1471	DVKIELEK	8	2-OHib(K)	_DVK(2-)IELEK_	A0A1D8PMA1	Saccharopine dehydrogenase [NAD(+), L-lysine-forming]	2	530.3		0.053021	75.825	1
1472	DVLAQAQSGTGK	12	Unmodified	_DVLAQAQSGTGK_	P87206	ATP-dependent RNA helicase eIF4A	2	587.807	0.70956	0.0082511	84.954	1
1473	DVLEQTDKDVFVK	13	2-OHib(K)	_DVLEQTDK(2-)DVFVK_	A0A1D8PR99	Protein disulfide isomerase	2	811.42	1.305	3.2537e-06	114.7	1
1474	DVLGFKLLSTSEHEGAK	17	2-OHib(K)	_DVLGFK(2-)LLSTSEHEGAK_	Q5ABB2	Lactoylglutathione lyase	3	639.67	1.1799	0.0014995	55.094	2
1475	DVLGFKLLSTSEHEGAK	17	2-OHib(K)	_DVLGFK(2-)LLSTSEHEGAK_	Q5ABB2	Lactoylglutathione lyase	2	959.002	1.8033	3.6661e-05	82.774	1
1477	DVLTAFLGKVYK	12	2-OHib(K)	_DVLTAFLGK(2-)VYK_	A0A1D8PH78	Bifunctional (2E,6E)-farnesyl diphosphate synthase/dimethylallyltranstransferase	2	720.411	1.2006	3.6115e-05	100.93	1
1478	DVNGAPKVILHGEAK	15	2-OHib(K)	_DVNGAPK(2-)VILHGEAK_	A0A1D8PK65	Trifunctional fatty acid synthase subunit	2	817.449	1.7169	0.0038764	53.308	1
1479	DVNNLTNAVKGAK	13	2-OHib(K)	_DVNNLTNAVK(2-)GAK_	A0A1D8PLI2	Isopentenyl-diphosphate delta-isomerase	2	715.386	0.75172	0.00506	52.891	1
1480	DVNTLKQHEVK	11	2-OHib(K)	_DVNTLK(2-)QHEVK_	A0A1D8PRY0	Mitochondrial 37S ribosomal protein MRPS28	2	698.875	1.0071	0.00042762	82.505	1
1481	DVQAKTSPK	9	2-OHib(K)	_DVQAK(2-)TSPK_	A0A1D8PQJ8	Uncharacterized protein	2	530.288	-0.32447	0.0095013	61.593	1
1482	DVQNAVAQVKSK	12	2-OHib(K)	_DVQNAVAQVK(2-)SK_	A0A1D8PTV4	Tubulin alpha chain	2	686.875	1.209	4.21e-07	149.96	1
1483	DVSIFGVSSDSVKAQK	16	2-OHib(K)	_DVSIFGVSSDSVK(2-)AQK_	Q5A7P9	Thioredoxin peroxidase	2	876.954	1.4816	8.89e-12	159.18	1
1484	DVSIFGVSSDSVKAQK	16	2-OHib(K)	_DVSIFGVSSDSVK(2-)AQK_	Q5A7P9	Thioredoxin peroxidase	2	876.954	1.6897	2.2735e-07	109.07	1
1485	DVSLTKAK	8	2-OHib(K)	_DVSLTK(2-)AK_	Q5A8K2	Alanine--tRNA ligase	2	474.274	1.1875	0.012834	66.351	1
1486	DVSPKPVVVK	10	2-OHib(K)	_DVSPK(2-)PVVVK_	Q5ANA1	Ribosomal 60S subunit protein L8B	2	577.345	1.2988	0.0059727	61.56	1
1487	DVSPKPVVVK	10	2-OHib(K)	_DVSPK(2-)PVVVK_	Q5ANA1	Ribosomal 60S subunit protein L8B	2	577.345	0.708	0.011073	53.124	2
1488	DVSTFEGDLDFLKSHSK	17	2-OHib(K)	_DVSTFEGDLDFLK(2-)SHSK_	Q5AMT2	Glucan 1,3-beta-glucosidase BGL2	3	670.993	0.69435	0.00013219	72.583	1
1489	DVVDYIENVKTGR	13	2-OHib(K)	_DVVDYIENVK(2-)TGR_	A0A1D8PKL0	Peptidyl-prolyl cis-trans isomerase (Fragment)	2	797.41	1.0914	8.3339e-07	127.71	1
1490	DVVHPKMK	8	2-OHib(K)	_DVVHPK(2-)MK_	Q5AK16	T-complex protein 1 subunit gamma	2	520.284	-0.12463	0.033561	50.04	1
1491	DVVKTTLDENDCKPVPPAK	19	2-OHib(K)	_DVVK(2-)TTLDENDCKPVPPAK_	Q5A1E8	Succinate dehydrogenase [ubiquinone] flavoprotein subunit, mitochondrial	3	738.044	1.6394	1.2404e-06	93.371	2
1492	DVVKVIK	7	2-OHib(K)	_DVVK(2-)VIK_	A0A1D8PFV1	Ribosomal 60S subunit protein L4B	2	443.784	0.36483	0.036891	58.981	1
1493	DVVKVIK	7	2-OHib(K)	_DVVK(2-)VIK_	A0A1D8PFV1	Ribosomal 60S subunit protein L4B	2	443.784	1.2546	0.010112	89.55	2
[truncated: 8,359 more rows]

## Sheet: Statistics
Peptide length	Number of peptides	Number of modification sites per protein	Number of proteins
[truncated: 38 more rows]
