# Supplementary material for: Proteome-Wide Analysis of Lysine 2-Hydroxyisobutyrylation in Candida albicans
Source: mSystems. 2021 Feb 2;6(1):e01129-20. doi: 10.1128/mSystems.01129-20 (PMC7857534; doi:10.1128/mSystems.01129-20)
Supplement: DATA SET S3 [file mSystems.01129-20-sd003.xlsx]

## Sheet: 2o&Ac&Suc
2o												Ac										Suc
Protein accession	Position	Amino acid	Protein description	Gene name	Localization probability	PEP	Score	Modified sequence	Charge	Mass error [ppm]	MS/MS Count	Protein accession	Position	Amino acid	Protein names	Gene names	Score	Modified sequence	Mass error [ppm]	Charge	m/z	Protein accession	Position	Amino acid	Protein names	Gene names	Score	Modified sequence	Mass error [ppm]	Charge	m/z
Q59LQ6	53	K	Translation initiation factor eIF1	SUI1	1	1.26511e-09	132.84	TLTTVQGVPNEYDLK(1)K	2	0.44725	1	Q59LQ6	53	K	Likely translation initiation factor eIF3 subunit Sui1	Q59LQ6	121.82	_TLTTVQGVPNEYDLK(ac)K_	0.74585	2	924.491	Q59LQ6	53	K	Likely translation initiation factor eIF3 subunit Sui1	Q59LQ6	42.947	_TLTTVQGVPNEYDLK(su)K_	1.9783	2	953.494
Q59LQ6	105	K	Translation initiation factor eIF1	SUI1	1	0.0395547	84.097	NIK(1)IHGF	2	0.2445	2	Q5A222	73	K	Potential mitochondrial Complex I, PGIV_19kd subunit	Q5A222	87.824	_EEHNGGTLECMK(ac)EGR_	-1.6548	3	596.926	Q5A222	165	K	Potential mitochondrial Complex I, PGIV_19kd subunit	Q5A222	57.859	_TAEFLK(su)SK_	0.48622	2	512.271
Q5A222	159	K	NADH-ubiquinone oxidoreductase	CAALFM_CR02620CA	1	0.0121095	98.933	K(1)TAEFLK	2	-0.23477	1	Q5A222	87	K	Potential mitochondrial Complex I, PGIV_19kd subunit	Q5A222	41.48	_CAISVLK(ac)DINK_	-0.3231	2	651.858	Q5A995	55	K	Potential mitochondrial Complex I, B13_NDUFA5 subunit	Q5A995	43.03	_TLK(su)ENFPADSVYR_	1.2567	2	820.402
Q5A222	145	K	NADH-ubiquinone oxidoreductase	CAALFM_CR02620CA	1	4.99391e-05	106.39	IPGVEQQIQDK(1)K	2	0.35328	1	Q5A222	91	K	Potential mitochondrial Complex I, PGIV_19kd subunit	Q5A222	95.417	_DINK(ac)YCFDEFK_	-0.14515	2	760.84	Q5AJG7	10	K	Potential mitochondrial Complex I, 17.2 kd subunit	Q5AJG7	57.175	_TLK(su)NIYSSGLK_	-0.89369	2	662.361
Q5A222	146	K	NADH-ubiquinone oxidoreductase	CAALFM_CR02620CA	1	0.00149381	66.795	K(1)NPIYPSDPNDVK	2	-0.34999	1	Q5A222	98	K	Potential mitochondrial Complex I, PGIV_19kd subunit	Q5A222	90.308	_YCFDEFK(ac)LHYECLEQNNQYFSR_	0.38352	3	1011.44	Q5ALV6	116	K	Likely cytosolic ribosomal protein S26	Q5ALV6	66.962	_VSPQDAAK(su)K_	-0.56832	2	522.272
Q5A222	167	K	NADH-ubiquinone oxidoreductase	CAALFM_CR02620CA	1	0.0213729	62.536	SK(1)EVTAVEQS	2	2.665	1	Q5A222	123	K	Potential mitochondrial Complex I, PGIV_19kd subunit	Q5A222	141	_SSEGVLSK(ac)CVFDNMK_	-0.039523	2	871.908	Q5AMT2	53	K	Glucan 1,3-beta-glucosidase BGL2	BGL2	101.28	_SHSK(su)IIK_	0.92248	2	456.761
Q5A995	14	K	Mci4p	MCI4	1	0.00169656	83.883	LK(1)LSEVLVK	2	-0.30878	1	Q5A222	158	K	Potential mitochondrial Complex I, PGIV_19kd subunit	Q5A222	59.294	_NPIYPSDPNDVK(ac)K_	-0.23503	2	764.886	Q5AMT2	300	K	Glucan 1,3-beta-glucosidase BGL2	BGL2	68.76	_TLK(su)YSIDCK_	-2.0947	2	614.3
Q5AJG7	130	K	NADH dehydrogenase [ubiquinone] 1 alpha subcomplex subunit	orf19.1625	1	0.0286671	47.228	FK(1)SWTPEVK	2	-0.57678	1	Q5A995	55	K	Potential mitochondrial Complex I, B13_NDUFA5 subunit	Q5A995	98.582	_TLK(ac)ENFPADSVYR_	0.7311	2	791.399	Q5AQ12	3	K	Cap-associated protein CAF20	CAF20	50.46	_AK(su)YTEEQLLELK_	-0.72605	2	782.909
Q5AJG7	10	K	NADH dehydrogenase [ubiquinone] 1 alpha subcomplex subunit	orf19.1625	1	0.0261475	44.367	TLK(1)NIYSSGLK	2	1.3471	1	Q5AJG7	31	K	Potential mitochondrial Complex I, 17.2 kd subunit	Q5AJG7	93.348	_AAWQIHHHNDTK(ac)R_	0.3422	3	552.61	G1UAZ9	71	K	Possible mitochondrial protein	G1UAZ9	100.02	_YLK(su)GSTSK_	0.077818	2	492.256
Q5ALV6	70	K	40S ribosomal protein S26	RPS26A	1	9.35434e-06	86.548	LYNK(1)LHYCVSCAIHAR	4	-0.1427	3	Q5ALV6	70	K	Likely cytosolic ribosomal protein S26	Q5ALV6	87.388	_LYNK(ac)LHYCVSCAIHAR_	0.58378	3	683.005	O13289	138	K	Peroxisomal catalase	CATA	76.073	_DPSK(su)FPHFIHTQK_	0.45302	2	841.42
Q5ALV6	66	K	40S ribosomal protein S26	RPS26A	1	3.60044e-06	86.367	DLSEASVYAEYALPK(1)LYNK	2	1.5246	1	Q5AMT2	49	K	Glucan 1,3-beta-glucosidase BGL2	BGL2	80.545	_DVSTFEGDLDFLK(ac)SHSK_	-0.54038	3	656.318	O13289	147	K	Peroxisomal catalase	CATA	54.259	_FPHFIHTQK(su)R_	-0.74839	3	470.914
Q5ALV6	108	K	40S ribosomal protein S26	RPS26A	1	0.0050686	76.619	K(1)VSPQDAAK	2	-1.0556	1	Q5AMT2	139	K	Glucan 1,3-beta-glucosidase BGL2	BGL2	90.827	_INDIK(ac)DLVK_	-0.86061	2	550.322	O13289	423	K	Peroxisomal catalase	CATA	52.527	_ATPADFK(su)QAQELWK_	-1.0634	2	866.931
Q5ALV6	19	K	40S ribosomal protein S26	RPS26A	1	0.016514	77.374	GHVK(1)PVR	2	-1.1553	1	Q5AMT2	297	K	Glucan 1,3-beta-glucosidase BGL2	BGL2	136.24	_HWGVWQSDK(ac)TLK_	-0.79054	3	509.597	O13289	430	K	Peroxisomal catalase	CATA	49.472	_QAQELWK(su)VLK_	-0.29845	2	671.872
Q5AMT2	53	K	Glucan 1,3-beta-glucosidase BGL2	BGL2	1	0.0619496	86.794	SHSK(1)IIK	2	-0.23587	1	Q5AMT2	300	K	Glucan 1,3-beta-glucosidase BGL2	BGL2	64.064	_TLK(ac)YSIDCK_	-0.40132	2	585.297	O13289	478	K	Peroxisomal catalase	CATA	105.2	_K(su)EVLELSPR_	-0.48868	2	585.822
Q5AMT2	49	K	Glucan 1,3-beta-glucosidase BGL2	BGL2	1	0.000132191	72.583	DVSTFEGDLDFLK(1)SHSK	3	0.19456	1	Q5AQ12	3	K	Cap-associated protein CAF20	CAF20	80.312	_AK(ac)YTEEQLLELK_	1.3673	2	753.906	O13426	94	K	Serine hydroxymethyltransferase, cytosolic	GLYC	77.062	_ALK(su)AFGLTPDK_	-0.25539	2	630.845
Q5AQ12	3	K	Cap-associated protein CAF20	CAF20	1	0.0305149	55.899	AK(1)YTEEQLLELK	2	-0.87607	1	G1UAZ9	63	K	Possible mitochondrial protein	G1UAZ9	48.405	_MPTYDQYK(ac)LIVDK_	0.2802	2	828.421	O13426	325	K	Serine hydroxymethyltransferase, cytosolic	GLYC	128.51	_EYQEQVLK(su)NAK_	2.8033	2	725.365
G1UAZ9	104	K	Uncharacterized protein	orf19.5158	1	2.96343e-06	105.99	GNVVTVK(1)GVEWANK	2	0.31517	2	G1UAZ9	68	K	Possible mitochondrial protein	G1UAZ9	68.224	_LIVDK(ac)YLK_	-0.022856	2	517.318	O13426	336	K	Serine hydroxymethyltransferase, cytosolic	GLYC	71.451	_ALESEFTK(su)K_	-0.14341	2	576.793
G1UAZ9	63	K	Uncharacterized protein	orf19.5158	1	4.4408e-07	135.14	MPTYDQYK(1)LIVDK	2	-0.24846	1	O13289	138	K	Peroxisomal catalase	CATA	99.161	_DPSK(ac)FPHFIHTQK_	0.65287	2	812.418	O13426	358	K	Serine hydroxymethyltransferase, cytosolic	GLYC	56.81	_DK(su)QIDGAR_	-0.13683	2	501.746
G1UAZ9	34	K	Uncharacterized protein	orf19.5158	0.999233	0.000100946	76.586	LYDILEK(0.999)AYDTQPEK(0.001)PK	3	0.4239	1	O13289	199	K	Peroxisomal catalase	CATA	46.249	_EMNGYSGHTYK(ac)WSNK_	0.92298	3	615.274	O13426	411	K	Serine hydroxymethyltransferase, cytosolic	GLYC	53.756	_GLGEEDFK(su)K_	0.37787	2	561.769
G1UAZ9	71	K	Uncharacterized protein	orf19.5158	1	0.00465584	87.639	YLK(1)GSTSK	2	-1.2826	1	O13426	411	K	Serine hydroxymethyltransferase, cytosolic	GLYC	99.815	_GLGEEDFK(ac)K_	0.076207	2	532.767	O13426	433	K	Serine hydroxymethyltransferase, cytosolic	GLYC	67.519	_EVQSQLPK(su)DANK_	0.82476	2	728.868
G1UAZ9	97	K	Uncharacterized protein	orf19.5158	1	2.28855e-07	125.22	TELYNSK(1)GNVVTVK	2	1.6304	1	O42766	13	K	14-3-3 protein homolog	1433	157.33	_EDSVYLAK(ac)LAEQAER_	2.0552	3	588.632	O13426	442	K	Serine hydroxymethyltransferase, cytosolic	GLYC	69.261	_LKDFK(su)NAVSGDSEK_	1.7594	2	819.404
G1UAZ9	68	K	Uncharacterized protein	orf19.5158	1	0.0576891	40.778	LIVDK(1)YLK	2	0.55361	1	O42766	124	K	14-3-3 protein homolog	1433	58.981	_VFYYK(ac)MK_	-0.1252	2	510.765	O42766	70	K	14-3-3 protein homolog	1433	140.78	_IVSSIEQK(su)EEAK_	-0.5284	2	730.878
G1UAZ9	44	K	Uncharacterized protein	orf19.5158	0.818462	0.000883298	57.41	AYDTQPEK(0.182)PK(0.818)HEFQIDLMK	3	1.2884	1	O42817	34	K	40S ribosomal protein S0	RSSA	153.54	_NVQVHNK(ac)PYVYK_	1.0457	2	765.907	O42766	74	K	14-3-3 protein homolog	1433	116.51	_EEAK(su)GNESQVALIR_	0.66871	2	822.415
G1UAZ9	55	K	Uncharacterized protein	orf19.5158	1	0.000304126	103.26	NK(1)MPTYDQYK	2	0.28131	4	O42817	52	K	40S ribosomal protein S0	RSSA	181.34	_TRPDGM(ox)NIINIGK(ac)TWEK_	-1.5533	3	677.682	O42766	89	K	14-3-3 protein homolog	1433	63.184	_AK(su)IEAELSK_	0.025213	2	544.795
O13289	147	K	Peroxisomal catalase	CAT1	1	0.000222904	103.26	FPHFIHTQK(1)R	2	-1.2801	3	O42817	56	K	40S ribosomal protein S0	RSSA	107.55	_TWEK(ac)IVLAAR_	0.28584	2	614.856	O42766	141	K	14-3-3 protein homolog	1433	67.385	_YLAEFAIAEK(su)R_	0.89721	2	705.867
O13289	476	K	Peroxisomal catalase	CAT1	1	0.00642855	72.096	K(1)EVLELSPR	2	-0.18579	1	O42817	88	K	40S ribosomal protein S0	RSSA	95.001	_AVLK(ac)FAAHTGATAIAGR_	-1.8482	2	848.978	O42817	34	K	40S ribosomal protein S0	RSSA	147.91	_NVQVHNK(su)PYVYK_	-0.078048	2	794.91
O13289	83	K	Peroxisomal catalase	CAT1	1	0.00424359	106.36	FLDTVGK(1)K	2	0.23567	3	O59931	64	K	60S ribosomal protein L13	RL13	168.23	_APTVK(ac)YNR_	-0.8803	2	495.772	O42817	39	K	40S ribosomal protein S0	RSSA	88.071	_NVQVHNKPYVYK(su)TRPDGMNIINIGK_	-0.18295	3	1000.19
O13289	138	K	Peroxisomal catalase	CAT1	1	2.61484e-07	141.59	DPSK(1)FPHFIHTQK	2	0.99731	3	O59931	88	K	60S ribosomal protein L13	RL13	103.55	_AVGIAPK(ac)YAR_	-0.17375	2	544.317	O42817	52	K	40S ribosomal protein S0	RSSA	75.548	_TRPDGMNIINIGK(su)TWEK_	0.33264	3	691.686
O13289	199	K	Peroxisomal catalase	CAT1	1	0.000610978	65.374	EMNGYSGHTYK(1)WSNK	3	-0.32923	1	O59931	122	K	60S ribosomal protein L13	RL13	76.572	_SK(ac)LVIFDK_	0.37141	2	496.295	O42817	56	K	40S ribosomal protein S0	RSSA	109.66	_TWEK(su)IVLAAR_	-0.057628	2	643.859
O13289	475	K	Peroxisomal catalase	CAT1	1	0.000105722	117.25	VSQDLADAIK(1)K	2	0.70206	2	O74261	23	K	Heat shock protein 60, mitochondrial	HSP60	72.275	_ELK(ac)FGVEGR_	0.0079314	2	538.79	O42817	88	K	40S ribosomal protein S0	RSSA	61.821	_AVLK(su)FAAHTGATAIAGR_	-1.11	2	877.981
O13289	421	K	Peroxisomal catalase	CAT1	1	1.31955e-07	132.04	ATPADFK(1)QAQELWK	2	0.54775	1	O74261	81	K	Heat shock protein 60, mitochondrial	HSP60	112.42	_AITLEDK(ac)FEDLGAK_	3.6255	2	796.414	O59931	5	K	60S ribosomal protein L13	RL13	96.745	_AISK(su)NLPLLNNHFR_	-0.15136	3	579.653
O13289	414	K	Peroxisomal catalase	CAT1	1	8.17447e-10	97.059	QFSLQEDQEVWNGAATPFHWK(1)ATPADFK	3	0.063511	1	O74261	441	K	Heat shock protein 60, mitochondrial	HSP60	86.898	_ATK(ac)ILDEVK_	0.11437	2	529.808	O59931	31	K	60S ribosomal protein L13	RL13	95.502	_VHFDQAGK(su)K_	-2.0861	2	565.285
O13289	293	K	Peroxisomal catalase	CAT1	1	8.03266e-05	105.46	FGK(1)FTLNENPK	2	0.49339	2	O93827	137	K	Mannose-1-phosphate guanyltransferase	MPG1	64.275	_AHGAAGTIVATK(ac)VDEPSK_	0.50136	3	598.651	O59931	45	K	60S ribosomal protein L13	RL13	103.29	_AAK(su)IAPR_	0.28696	2	413.743
O13289	55	K	Peroxisomal catalase	CAT1	1	3.90185e-12	111.3	VVHAK(1)GSGAYGVFEVTDDITDICAAK	3	-0.19235	1	O93827	143	K	Mannose-1-phosphate guanyltransferase	MPG1	106.42	_VDEPSK(ac)YGVIVHDR_	-0.10184	2	828.423	O59931	81	K	60S ribosomal protein L13	RL13	67.234	_GFTLAELK(su)AVGIAPK_	-1.6069	2	807.959
O13426	385	K	Serine hydroxymethyltransferase, cytosolic	SHM2	1	9.86145e-06	92.38	NSIPGDK(1)SALVPGGVR	2	3.1297	2	O93827	249	K	Mannose-1-phosphate guanyltransferase	MPG1	191.93	_EK(ac)YVHGGNVLIDPTAK_	-0.48492	3	594.984	O59931	88	K	60S ribosomal protein L13	RL13	83.948	_AVGIAPK(su)YAR_	0.016686	2	573.319
O13426	442	K	Serine hydroxymethyltransferase, cytosolic	SHM2	1	3.09432e-08	153.48	DFK(1)NAVSGDSEK	2	0.23609	6	O94083	34	K	Eukaryotic translation initiation factor 5A	IF5A	139.31	_NGHVVIK(ac)NRPCK_	0.83595	2	732.399	O59931	104	K	60S ribosomal protein L13	RL13	59.248	_QNK(su)SQETFDANVAR_	0.76942	2	854.4
O13426	451	K	Serine hydroxymethyltransferase, cytosolic	SHM2	1	0.000863331	74.611	NAVSGDSEK(1)LK	2	0.24658	3	O94083	67	K	Eukaryotic translation initiation factor 5A	IF5A	47.062	_VHLVAIDIFTGK(ac)K_	-0.78748	3	494.961	O59931	120	K	60S ribosomal protein L13	RL13	110.81	_LQEYK(su)SK_	0.63127	2	498.256
O13426	358	K	Serine hydroxymethyltransferase, cytosolic	SHM2	1	5.31636e-05	151.5	DK(1)QIDGAR	2	0.43342	2	P0CH96	48	K	Adenylosuccinate synthetase	PURA	55.851	_VK(ac)YDFHMLPSGLVNPK_	0.2324	2	943.995	O59931	122	K	60S ribosomal protein L13	RL13	64.841	_SK(su)LVIFDK_	0.20666	2	525.298
O13426	433	K	Serine hydroxymethyltransferase, cytosolic	SHM2	1	1.27946e-05	123.26	EVQSQLPK(1)DANK	2	0.77611	2	P0CH96	164	K	Adenylosuccinate synthetase	PURA	72.359	_VHHLVNPDPEAWEEFK(ac)TR_	-0.92724	3	749.371	O74261	23	K	Heat shock protein 60, mitochondrial	HSP60	83.456	_ELK(su)FGVEGR_	-0.042063	2	567.793
O13426	411	K	Serine hydroxymethyltransferase, cytosolic	SHM2	1	0.00269559	85.676	GLGEEDFK(1)K	2	-1.5407	2	P0CH96	339	K	Adenylosuccinate synthetase	PURA	63.816	_LDVLDK(ac)FK_	-0.6113	2	510.292	O74261	64	K	Heat shock protein 60, mitochondrial	HSP60	104.2	_NVLIEQQFGAPK(su)ITK_	-0.57435	2	893.491
O13426	151	K	Serine hydroxymethyltransferase, cytosolic	SHM2	1	1.0832e-08	128.06	K(1)ISAVSTYFETMPYR	3	-0.057253	4	P0CT51	49	K	Blood-induced peptide 1	BLP1	76.761	_ATSVIEDFLHQENSELK(ac)K_	-0.99972	3	710.695	O74261	67	K	Heat shock protein 60, mitochondrial	HSP60	74.841	_ITK(su)DGVTVAK_	0.57553	2	566.316
O13426	340	K	Serine hydroxymethyltransferase, cytosolic	SHM2	1	1.38404e-06	91.414	GYK(1)LVSDGTDSHMVLVSLK	3	0.098235	3	P22011	21	K	Peptidyl-prolyl cis-trans isomerase	PPIA	78.529	_ITFK(ac)LYDDVVPK_	0.16834	2	740.408	O74261	225	K	Heat shock protein 60, mitochondrial	HSP60	44.925	_GFISPYFITNTK(su)TGK_	1.2033	2	887.457
O13426	325	K	Serine hydroxymethyltransferase, cytosolic	SHM2	1	1.6186e-05	141.1	EYQEQVLK(1)NAK	2	1.2141	1	P22011	29	K	Peptidyl-prolyl cis-trans isomerase	PPIA	115.12	_LYDDVVPK(ac)TAENFR_	0.88369	3	570.29	O74261	293	K	Heat shock protein 60, mitochondrial	HSP60	73.279	_GQVQVCAVK(su)APGFGDNR_	0.40943	2	951.96
O42766	124	K	14-3-3 protein homolog	BMH1	1	0.0424753	55.441	VFYYK(1)MK	2	-0.18259	4	P22011	42	K	Peptidyl-prolyl cis-trans isomerase	PPIA	124.42	_ALCTGEK(ac)GFGYK_	-0.2142	2	686.832	O74261	355	K	Heat shock protein 60, mitochondrial	HSP60	42.068	_EDTVLLNGEGSK(su)DNLEAR_	-2.678	2	1030.49
O42766	74	K	14-3-3 protein homolog	BMH1	1	2.16511e-07	126.09	EEAK(1)GNESQVALIR	2	-0.6586	1	P22011	47	K	Peptidyl-prolyl cis-trans isomerase	PPIA	143.96	_GFGYK(ac)GSIFHR_	-1.1494	2	655.836	O74261	438	K	Heat shock protein 60, mitochondrial	HSP60	55.575	_AAVEEGILPGGGTALIK(su)ATK_	0.55668	2	998.552
O42766	197	K	14-3-3 protein homolog	BMH1	1	2.96862e-18	135.62	ACHLAK(1)QAFDDAVADLETLSEDSYK	3	0.3354	4	P22011	80	K	Peptidyl-prolyl cis-trans isomerase	PPIA	77.42	_SIYGTK(ac)FADENFVK_	-0.14725	2	830.914	O74261	449	K	Heat shock protein 60, mitochondrial	HSP60	114.51	_EK(su)AVNFDQK_	-0.17312	2	589.788
O42766	70	K	14-3-3 protein homolog	BMH1	1	9.46468e-06	129.34	IVSSIEQK(1)EEAK	2	1.8313	1	P22011	88	K	Peptidyl-prolyl cis-trans isomerase	PPIA	149.82	_FADENFVK(ac)R_	0.70493	2	584.293	O74261	456	K	Heat shock protein 60, mitochondrial	HSP60	68.044	_AVNFDQK(su)LGVDTIR_	2.4988	2	838.436
O42766	51	K	14-3-3 protein homolog	BMH1	1	4.80868e-08	143.31	NLLSVAYK(1)NVIGAR	3	-0.57569	2	P22011	138	K	Peptidyl-prolyl cis-trans isomerase	PPIA	95.57	_HVVFGEVTDGLDIVK(ac)K_	-0.27404	3	599.996	O74261	496	K	Heat shock protein 60, mitochondrial	HSP60	83.823	_IYDEPEFNK(su)GYDSQK_	0.30275	2	966.929
O42766	143	K	14-3-3 protein homolog	BMH1	1	2.26332e-05	115.1	RK(1)EAADLSLEAYK	2	-0.36236	4	P25997	135	K	Elongation factor 3	EF3	122.33	_AILPK(ac)LIDNLTNTNK_	-0.21561	2	855.493	O93827	98	K	Mannose-1-phosphate guanyltransferase	MPG1	69.812	_LAEEVLK(su)K_	-0.74957	2	515.295
O42766	141	K	14-3-3 protein homolog	BMH1	1	9.99126e-05	118.9	YLAEFAIAEK(1)R	3	-0.68709	3	P25997	145	K	Elongation factor 3	EF3	212.17	_LIDNLTNTNK(ac)WTEK_	1.2663	2	866.449	O93827	125	K	Mannose-1-phosphate guanyltransferase	MPG1	81.854	_ELADFHK(su)AHGAAGTIVATK_	0.40607	3	679.685
O42766	89	K	14-3-3 protein homolog	BMH1	1	0.00169656	83.883	AK(1)IEAELSK	2	-0.14904	2	P25997	149	K	Elongation factor 3	EF3	115.13	_WTEK(ac)VAILR_	-0.20463	2	579.337	O93827	137	K	Mannose-1-phosphate guanyltransferase	MPG1	105.39	_AHGAAGTIVATK(su)VDEPSK_	-0.28105	3	617.986
O42766	13	K	14-3-3 protein homolog	BMH1	1	9.55318e-14	176.56	EDSVYLAK(1)LAEQAER	2	-0.088386	4	P25997	186	K	Elongation factor 3	EF3	92.439	_MPELIPVLSESMWDTK(ac)K_	1.4837	2	1023.52	O93827	143	K	Mannose-1-phosphate guanyltransferase	MPG1	74.789	_VDEPSK(su)YGVIVHDR_	-1.185	2	857.426
O42766	126	K	14-3-3 protein homolog	BMH1	1	0.0352104	94.262	MK(1)GDYHR	2	-0.78067	1	P25997	292	K	Elongation factor 3	EF3	72.09	_LVEDPQIVAPFMDK(ac)LLPGLK_	0.47375	3	755.757	O93827	163	K	Mannose-1-phosphate guanyltransferase	MPG1	77.597	_FVEK(su)PVEFVGNR_	-0.37381	2	760.891
O42817	52	K	40S ribosomal protein S0	RPS0	1	3.16737e-08	110.77	TRPDGMNIINIGK(1)TWEK	3	0.14351	2	P25997	451	K	Elongation factor 3	EF3	135.71	_ILLNK(ac)TQFR_	0.62767	2	587.851	O93827	244	K	Mannose-1-phosphate guanyltransferase	MPG1	82.426	_KHPEK(su)LCK_	0.8062	3	380.534
O42817	39	K	40S ribosomal protein S0	RPS0	1	0.00336734	57.177	PYVYK(1)TR	2	0.64503	2	P25997	556	K	Elongation factor 3	EF3	100.37	_MK(ac)LALAR_	0.46882	2	422.757	O93827	249	K	Mannose-1-phosphate guanyltransferase	MPG1	195.28	_EK(su)YVHGGNVLIDPTAK_	-1.2197	3	614.319
O42817	34	K	40S ribosomal protein S0	RPS0	1	2.50975e-10	181.31	NVQVHNK(1)PYVYK	2	-0.074308	3	P25997	635	K	Elongation factor 3	EF3	69.915	_GNLSEFVK(ac)K_	0.66317	2	532.293	O93827	300	K	Mannose-1-phosphate guanyltransferase	MPG1	76.358	_SVLLANSQVK(su)DHAWVK_	0.15578	3	632.339
O42817	56	K	40S ribosomal protein S0	RPS0	1	0.00027425	118.04	TWEK(1)IVLAAR	2	0.36715	3	P25997	1003	K	Elongation factor 3	EF3	116.86	_KDDEEEDK(ac)FDAMGNK_	-1.4327	2	906.883	O93827	349	K	Mannose-1-phosphate guanyltransferase	MPG1	99.941	_VLPHK(su)SISSNVEK_	0.7972	2	769.415
O59931	104	K	60S ribosomal protein L13	RPL13	1	0.00977726	47.506	QNK(1)SQETFDANVAR	2	-1.291	1	P28870	80	K	FK506-binding protein 1	FKBP	70.942	_GGANLPK(ac)ISK_	1.2736	2	513.801	O94083	34	K	Eukaryotic translation initiation factor 5A	IF5A	136.5	_NGHVVIK(su)NRPCK_	-0.16875	2	761.401
O59931	128	K	60S ribosomal protein L13	RPL13	1	0.0159895	89.369	SK(1)LVIFDK(1)K	2	1.5583	3	P30575	6	K	Enolase 1	ENO1	128.38	_SYATK(ac)IHAR_	0.85671	3	363.533	O94083	39	K	Eukaryotic translation initiation factor 5A	IF5A	171.73	_NRPCK(su)IVDMSTSK_	-0.14483	2	818.395
O59931	120	K	60S ribosomal protein L13	RPL13	1	0.00841534	94.874	LQEYK(1)SK	2	0.28104	2	P30575	29	K	Enolase 1	ENO1	147.09	_GNPTVEVDFTTDK(ac)GLFR_	-0.93803	2	969.484	O94083	67	K	Eukaryotic translation initiation factor 5A	IF5A	80.69	_VHLVAIDIFTGK(su)K_	-0.16734	3	514.296
O59931	64	K	60S ribosomal protein L13	RPL13	1	0.00446954	88.954	APTVK(1)YNR	2	-0.031494	1	P30575	90	K	Enolase 1	ENO1	169.9	_IDVVDQAK(ac)IDEFLLSLDGTPNK_	1.2771	2	1236.65	O94083	68	K	Eukaryotic translation initiation factor 5A	IF5A	125.73	_K(su)LEDLSPSTHNMEVPNVSR_	-0.20601	3	751.699
O59931	122	K	60S ribosomal protein L13	RPL13	1	0.00433744	89.886	SK(1)LVIFDK(1)K	2	1.5583	3	P30575	133	K	Enolase 1	ENO1	69.281	_LGANAILGVSLAAANAAAAAQGIPLYK(ac)HIANISNAK_	0.60629	4	875.74	O94083	113	K	Eukaryotic translation initiation factor 5A	IF5A	48.527	_DDVK(su)VPEGELGDK_	0.19127	2	750.857
O59931	81	K	60S ribosomal protein L13	RPL13	1	1.38549e-11	162.37	GFTLAELK(1)AVGIAPK	3	-0.30263	3	P30575	142	K	Enolase 1	ENO1	125.72	_HIANISNAK(ac)K_	-0.13166	2	569.322	P0CH96	132	K	Adenylosuccinate synthetase	PURA	57.525	_SIGTTGK(su)GIGPTYSTK_	1.3001	2	834.428
O59931	88	K	60S ribosomal protein L13	RPL13	1	0.000749682	83.783	AVGIAPK(1)YAR	2	0.80512	2	P30575	196	K	Enolase 1	ENO1	211.13	_IGSEVYHNLK(ac)SLTK_	-0.77285	2	815.944	P0CH96	374	K	Adenylosuccinate synthetase	PURA	68.915	_VEVVYK(su)K_	0.25953	2	482.771
O59931	45	K	60S ribosomal protein L13	RPL13	1	0.00974365	90.706	AAK(1)IAPR	2	0.54861	2	P30575	202	K	Enolase 1	ENO1	234.73	_K(ac)YGQSAGNVGDEGGVAPDIK_	0.60241	2	1002.49	P0CT51	6	K	Blood-induced peptide 1	BLP1	82.529	_K(su)LSEVDADAAEDVK_	0.17376	2	795.381
O59931	31	K	60S ribosomal protein L13	RPL13	1	0.000657962	131.12	VHFDQAGK(1)K	3	0.14281	3	P30575	224	K	Enolase 1	ENO1	105.02	_TPK(ac)EALDLIMDAIDK_	-0.29079	2	857.95	P0CT51	53	K	Blood-induced peptide 1	BLP1	121.02	_SLK(su)NLEM(ox)ENEK_	1.0195	2	725.84
O59931	5	K	60S ribosomal protein L13	RPL13	1	8.12795e-07	112.73	AISK(1)NLPLLNNHFR	2	-1.4717	3	P30575	236	K	Enolase 1	ENO1	90.348	_EALDLIMDAIDK(ac)AGYK_	-1.3956	2	904.461	P0CT51	61	K	Blood-induced peptide 1	BLP1	74.841	_NLEMENEK(su)LK_	-1.5096	2	674.327
O74261	67	K	Heat shock protein 60, mitochondrial	HSP60	1	0.00197488	71.221	ITK(1)DGVTVAK	2	0.77648	3	P30575	259	K	Enolase 1	ENO1	193.19	_DGK(ac)YDLDFKNPESDPSK_	0.039557	2	998.96	P0CT51	67	K	Blood-induced peptide 1	BLP1	118.87	_NILK(su)TDYNVNYIR_	0.30475	2	863.444
O74261	241	K	Heat shock protein 60, mitochondrial	HSP60	1	6.38508e-06	102.65	VEFENPLILLSEK(1)K	2	1.1695	1	P30575	265	K	Enolase 1	ENO1	100.4	_YDLDFK(ac)NPESDPSK_	-0.43712	2	848.889	P22011	21	K	Peptidyl-prolyl cis-trans isomerase	PPIA	42.317	_ITFK(su)LYDDVVPK_	-0.85077	2	769.411
O74261	441	K	Heat shock protein 60, mitochondrial	HSP60	1	0.00747113	64.064	ATK(1)ILDEVK	2	1.2712	2	P30575	318	K	Enolase 1	ENO1	102.07	_VGDK(ac)IQIVGDDLTVTNPTR_	1.343	2	1042.06	P22011	29	K	Peptidyl-prolyl cis-trans isomerase	PPIA	82.651	_LYDDVVPK(su)TAENFR_	-0.46281	2	883.933
O74261	121	K	Heat shock protein 60, mitochondrial	HSP60	1	2.34005e-23	182.82	SIFTESVK(1)NVAAGCNPMDLR	3	-0.90201	3	P30575	335	K	Enolase 1	ENO1	88.819	_IK(ac)TAIEK_	0.046262	2	422.761	P22011	42	K	Peptidyl-prolyl cis-trans isomerase	PPIA	116.55	_ALCTGEK(su)GFGYK_	-0.20618	2	715.835
O74261	438	K	Heat shock protein 60, mitochondrial	HSP60	1	1.37872e-05	82.406	AAVEEGILPGGGTALIK(1)ATK	2	-0.18658	1	P30575	412	K	Enolase 1	ENO1	100.98	_LAK(ac)LNQILR_	-0.47583	2	555.853	P22011	47	K	Peptidyl-prolyl cis-trans isomerase	PPIA	106.4	_GFGYK(su)GSIFHR_	0.44328	2	684.838
O74261	88	K	Heat shock protein 60, mitochondrial	HSP60	1	2.20611e-05	87.388	FEDLGAK(1)LLQEVASK	2	2.2107	1	P30575	432	K	Enolase 1	ENO1	205.98	_IEEELGSEAIYAGK(ac)DFQK_	0.36629	3	690.341	P22011	80	K	Peptidyl-prolyl cis-trans isomerase	PPIA	97.273	_SIYGTK(su)FADENFVK_	0.12293	2	859.917
O74261	487	K	Heat shock protein 60, mitochondrial	HSP60	1	1.023e-05	68.192	IIENAGEEGAVIVGK(1)IYDEPEFNK	3	0.18658	1	P31353	99	K	Phosphomannomutase	PMM	180.1	_ELASQSFINWIGNEK(ac)YNK_	0.30828	3	728.364	P22011	88	K	Peptidyl-prolyl cis-trans isomerase	PPIA	141.2	_FADENFVK(su)R_	-0.16121	2	613.296
O74261	23	K	Heat shock protein 60, mitochondrial	HSP60	1	0.00089016	100.02	ELK(1)FGVEGR	2	-2.4636	1	P31353	105	K	Phosphomannomutase	PMM	87.284	_LVK(ac)FILR_	-0.75877	2	465.81	P22011	139	K	Peptidyl-prolyl cis-trans isomerase	PPIA	125.97	_K(su)IESFGSGSGATSK_	-0.28369	2	728.352
O74261	388	K	Heat shock protein 60, mitochondrial	HSP60	1	0.00574755	53.367	LAK(1)LSGGVAVIK	2	0.70257	1	P31353	153	K	Phosphomannomutase	PMM	113.62	_FDK(ac)QHHIR_	-0.055347	2	561.794	P22011	152	K	Peptidyl-prolyl cis-trans isomerase	PPIA	114.27	_KIESFGSGSGATSK(su)K_	0.18526	2	792.399
O74261	96	K	Heat shock protein 60, mitochondrial	HSP60	1	1.71301e-09	100.14	LLQEVASK(1)TNESAGDGTTSATVLGR	3	-0.25216	1	P40910	33	K	40S ribosomal protein S1	RS3A	135.55	_KDWFDIK(ac)APTTFENR_	-2.2083	2	955.476	P25997	145	K	Elongation factor 3	EF3	92.265	_LIDNLTNTNK(su)WTEK_	-1.3095	2	895.452
O74261	410	K	Heat shock protein 60, mitochondrial	HSP60	1	0.000322608	76.759	K(1)DRYEDALNATR	3	-1.0885	1	P40910	109	K	40S ribosomal protein S1	RS3A	257.15	_NLLTNFHGLDFTSDK(ac)LR_	1.1059	2	1017.03	P25997	190	K	Elongation factor 3	EF3	94.122	_EVK(su)EAATATMTK_	1.0526	2	690.34
O74261	355	K	Heat shock protein 60, mitochondrial	HSP60	1	4.23084e-30	216.26	EDTVLLNGEGSK(1)DNLEAR	2	-0.10517	1	P40910	222	K	40S ribosomal protein S1	RS3A	41.115	_QPK(ac)FDLGSLLALHGEGSTEEK_	0.19535	3	766.725	P25997	199	K	Elongation factor 3	EF3	87.088	_EAATATMTK(su)STETIDNK_	-0.33765	2	956.446
O74261	149	K	Heat shock protein 60, mitochondrial	HSP60	1	1.6438e-13	143.67	GSQAAVEAVIEFLQK(1)NK	2	-0.10133	2	P40910	249	K	40S ribosomal protein S1	RS3A	58.32	_VSSGFK(ac)DVVLESV_	-0.18728	2	704.372	P25997	207	K	Elongation factor 3	EF3	125.54	_STETIDNK(su)DIEK_	0.77457	2	746.854
O74261	197	K	Heat shock protein 60, mitochondrial	HSP60	1	1.76939e-05	85.563	EGK(1)TLEDELEVTEGMK	2	1.3873	2	P41797	86	K	Heat shock protein SSA1	HSP71	137.45	_KFDDPEVINDAK(ac)HFPFK_	-0.3173	3	697.018	P25997	268	K	Elongation factor 3	EF3	57.175	_K(su)AAVIVDNMCK_	-0.56023	2	674.834
O74261	50	K	Heat shock protein 60, mitochondrial	HSP60	1	2.03132e-17	174.59	GVNTLADAVSVTLGPK(1)GR	2	1.047	5	P41797	91	K	Heat shock protein SSA1	HSP71	105.98	_HFPFK(ac)VIDK_	0.983	2	586.827	P25997	451	K	Elongation factor 3	EF3	82.287	_ILLNK(su)TQFR_	-0.46542	2	616.854
O74261	64	K	Heat shock protein 60, mitochondrial	HSP60	1	6.27495e-10	142.91	NVLIEQQFGAPK(1)ITK	2	0.16957	2	P41797	124	K	Heat shock protein SSA1	HSP71	80.361	_TFSPEEISSMVLTK(ac)MK_	-2.4364	2	935.47	P25997	531	K	Elongation factor 3	EF3	58.981	_DVVVDK(su)LR_	0.23579	2	522.29
O74261	210	K	Heat shock protein 60, mitochondrial	HSP60	1	2.109e-16	166.04	TLEDELEVTEGMK(1)FDR	2	-2.8764	1	P41797	356	K	Heat shock protein SSA1	HSP71	71.879	_LVSDFFNGK(ac)ELNK_	3.0327	2	776.904	P25997	556	K	Elongation factor 3	EF3	109.11	_MK(su)LALAR_	-1.2737	2	451.76
O74261	194	K	Heat shock protein 60, mitochondrial	HSP60	1	0.0228824	47.154	EGVITVK(1)EGK	2	-1.0685	1	P41797	525	K	Heat shock protein SSA1	HSP71	100.02	_FK(ac)EEDEK_	1.9126	2	483.724	P25997	627	K	Elongation factor 3	EF3	69.65	_YK(su)GNLSEFVK_	-0.82537	2	642.827
O74261	184	K	Heat shock protein 60, mitochondrial	HSP60	1	3.30377e-09	128.95	HIGDLLANAMEK(1)VGK	3	-0.42274	2	P41797	558	K	Heat shock protein SSA1	HSP71	60.161	_NTINDGEMK(ac)DK_	-0.090106	2	653.801	P25997	635	K	Elongation factor 3	EF3	62.463	_GNLSEFVK(su)K_	0.44358	2	561.295
O74261	456	K	Heat shock protein 60, mitochondrial	HSP60	1	9.62766e-06	98.676	AVNFDQK(1)LGVDTIR	2	-1.0198	3	P42800	22	K	Inositol-3-phosphate synthase	INO1	198.96	_DDHLYTK(ac)FTYENSVVEK_	-0.32606	3	710.672	P25997	665	K	Elongation factor 3	EF3	64.798	_FPEPGFLEGVK(su)TK_	1.5398	2	774.901
O74261	447	K	Heat shock protein 60, mitochondrial	HSP60	1	0.00416979	91.069	ILDEVK(1)EK	2	1.7478	3	P42800	32	K	Inositol-3-phosphate synthase	INO1	188.63	_FTYENSVVEK(ac)DANGK_	0.29291	3	581.613	P25997	791	K	Elongation factor 3	EF3	48.467	_QINEEDEQNMNK(su)IFK_	-1.2406	2	990.454
O74261	81	K	Heat shock protein 60, mitochondrial	HSP60	1	1.03771e-07	134.61	AITLEDK(1)FEDLGAK	2	2.3689	1	P42800	37	K	Inositol-3-phosphate synthase	INO1	101.92	_DANGK(ac)FIVTPTASDYEFK_	-3.4609	2	1023	P25997	794	K	Elongation factor 3	EF3	110.76	_IFK(su)IEGTPR_	1.0856	2	580.819
O74261	34	K	Heat shock protein 60, mitochondrial	HSP60	1	8.93429e-07	84.107	AALLK(1)GVNTLADAVSVTLGPK	3	-0.22493	1	P42800	208	K	Inositol-3-phosphate synthase	INO1	73.9	_TDNK(ac)WADVEK_	-0.8957	2	624.299	P25997	942	K	Elongation factor 3	EF3	87.777	_DSLGALSK(su)ALK_	-0.097032	2	601.835
O74261	379	K	Heat shock protein 60, mitochondrial	HSP60	1	5.86427e-21	201.3	SVIADVHTTEYEK(1)EK	3	1.3551	2	P42800	214	K	Inositol-3-phosphate synthase	INO1	90.709	_WADVEK(ac)IR_	0.051716	2	529.785	P25997	995	K	Elongation factor 3	EF3	84.653	_IEK(su)KDDEEEDKFDAMGNK_	-0.59605	3	747.667
O74261	409	K	Heat shock protein 60, mitochondrial	HSP60	1	1.77605e-10	168.82	VGGASEVEVGEK(1)K	2	0.11378	2	P42800	314	K	Inositol-3-phosphate synthase	INO1	104.26	_YDSFIGGDDFK(ac)SGQTK_	-0.42425	2	903.913	P28870	38	K	FK506-binding protein 1	FKBP	101.71	_LTNGK(su)EFDSSR_	0.24799	2	677.318
O74261	496	K	Heat shock protein 60, mitochondrial	HSP60	1	1.09225e-16	184.76	IYDEPEFNK(1)GYDSQK	3	0.14806	5	P42800	387	K	Inositol-3-phosphate synthase	INO1	155.66	_ESGDK(ac)VDHCIVIK_	0.15061	3	514.592	P28870	48	K	FK506-binding protein 1	FKBP	68.168	_GK(su)PFTCTVGVGQVIK_	-0.11058	2	845.945
O74261	449	K	Heat shock protein 60, mitochondrial	HSP60	1	0.00022524	139.02	EK(1)AVNFDQK	2	0.01787	3	P42800	395	K	Inositol-3-phosphate synthase	INO1	120.33	_VDHCIVIK(ac)YLPAVGDSK_	0.20263	2	978.517	P28870	80	K	FK506-binding protein 1	FKBP	65.278	_GGANLPK(su)ISK_	-0.27445	2	542.803
O74261	187	K	Heat shock protein 60, mitochondrial	HSP60	1	0.00312709	66.267	VGK(1)EGVITVK	2	-2.6384	1	P46273	10	K	Phosphoglycerate kinase	PGK	113.42	_LSVK(ac)DLDVAGK_	-0.65414	2	593.838	P30575	6	K	Enolase 1	ENO1	138.4	_(ac)SYATK(su)IHAR_	-1.0002	2	594.804
O74261	293	K	Heat shock protein 60, mitochondrial	HSP60	1	4.20377e-17	173.51	GQVQVCAVK(1)APGFGDNR	2	-1.8982	1	P46273	48	K	Phosphoglycerate kinase	PGK	106.38	_IVAALPTIK(ac)YVEEHKPK_	-0.2093	4	495.29	P30575	61	K	Enolase 1	ENO1	54.611	_WLGK(su)GVLK_	-0.43022	2	500.795
O74261	242	K	Heat shock protein 60, mitochondrial	HSP60	1	1.81746e-08	102.07	K(1)ISSIQDILPSLELSNQTR	3	-0.79233	1	P46273	54	K	Phosphoglycerate kinase	PGK	60.436	_YVEEHK(ac)PK_	-1.3828	3	357.854	P30575	80	K	Enolase 1	ENO1	108.63	_AVANVNDIIAPALIK(su)AK_	-0.5655	2	911.028
O93827	163	K	Mannose-1-phosphate guanyltransferase	MPG1	1	2.37507e-05	110.93	FVEK(1)PVEFVGNR	2	-1.483	1	P46273	56	K	Phosphoglycerate kinase	PGK	141.22	_YVEEHKPK(ac)YIVLASHLGR_	-0.67177	2	1091.09	P30575	82	K	Enolase 1	ENO1	112.11	_AK(su)IDVVDQAK_	-0.13204	2	593.819
O93827	137	K	Mannose-1-phosphate guanyltransferase	MPG1	1	1.67501e-13	137.79	AHGAAGTIVATK(1)VDEPSK	3	0.77185	1	P46273	74	K	Phosphoglycerate kinase	PGK	99.238	_NDK(ac)YSLAPVATELEK_	-0.6572	3	573.965	P30575	104	K	Enolase 1	ENO1	133.25	_IDEFLLSLDGTPNK(su)SK_	0.2508	2	938.981
O93827	98	K	Mannose-1-phosphate guanyltransferase	MPG1	1	0.0125476	78.192	LAEEVLK(1)K	2	1.7836	2	P46273	86	K	Phosphoglycerate kinase	PGK	142.91	_YSLAPVATELEK(ac)LLGQK_	-0.1595	3	634.691	P30575	142	K	Enolase 1	ENO1	178.46	_HIANISNAK(su)K_	0.45308	3	399.219
O93827	306	K	Mannose-1-phosphate guanyltransferase	MPG1	1	0.0015027	63.462	DHAWVK(1)STIVGWNSR	3	-0.81339	3	P46273	91	K	Phosphoglycerate kinase	PGK	179.1	_LLGQK(ac)VTFLNDCVGPEVTK_	-0.29047	3	720.717	P30575	196	K	Enolase 1	ENO1	160.78	_IGSEVYHNLK(su)SLTK_	0.42888	3	563.633
O93827	349	K	Mannose-1-phosphate guanyltransferase	MPG1	1	1.87075e-05	99.796	VLPHK(1)SISSNVEK	3	-1.4631	2	P46273	111	K	Phosphoglycerate kinase	PGK	161.86	_AVENAK(ac)DGEIFLLENLR_	-2.6837	2	987.021	P30575	202	K	Enolase 1	ENO1	217.86	_K(su)YGQSAGNVGDEGGVAPDIK_	-0.2269	3	687.996
O93827	125	K	Mannose-1-phosphate guanyltransferase	MPG1	1	2.46916e-06	84.159	ELADFHK(1)AHGAAGTIVATK	3	0.35387	4	P46273	191	K	Phosphoglycerate kinase	PGK	73.834	_AAGFLM(ox)SK(ac)ELEYFAK_	-0.2094	2	881.94	P30575	221	K	Enolase 1	ENO1	116.94	_YGQSAGNVGDEGGVAPDIK(su)TPK_	0.63139	2	1130.54
O93827	196	K	Mannose-1-phosphate guanyltransferase	MPG1	1	2.44994e-14	178.47	PTSIEK(1)ETFPILVEQK	3	1.3654	2	P46273	198	K	Phosphoglycerate kinase	PGK	162.43	_ELEYFAK(ac)ALENPERPFLAILGGAK_	-1.3104	3	906.822	P30575	242	K	Enolase 1	ENO1	68.576	_GK(su)VGIAM(ox)DVASSEFYK_	-0.38182	2	909.435
O93827	2	K	Mannose-1-phosphate guanyltransferase	MPG1	1	0.000255851	79.639	MK(1)GLILVGGYGTR	2	1.4189	2	P46273	219	K	Phosphoglycerate kinase	PGK	66.022	_VSDK(ac)IQLIDNLLDK_	1.6597	2	828.464	P30575	259	K	Enolase 1	ENO1	90.385	_DGK(su)YDLDFK_	0.31167	2	600.775
O93827	249	K	Mannose-1-phosphate guanyltransferase	MPG1	1	1.11329e-05	84.653	EK(1)YVHGGNVLIDPTAK	3	-0.019743	2	P46273	249	K	Phosphoglycerate kinase	PGK	73.928	_ILNK(ac)MPIGDSLFDEAGAK_	3.0621	2	981.006	P30575	265	K	Enolase 1	ENO1	100.11	_YDLDFK(su)NPESDPSK_	-1.1217	2	877.891
O93827	300	K	Mannose-1-phosphate guanyltransferase	MPG1	1	3.56088e-14	176.42	SVLLANSQVK(1)DHAWVK	2	0.35691	3	P46273	263	K	Phosphoglycerate kinase	PGK	139.69	_MPIGDSLFDEAGAK(ac)NVEHLVEK_	-0.59599	3	814.405	P30575	318	K	Enolase 1	ENO1	70.837	_VGDK(su)IQIVGDDLTVTNPTR_	-0.092238	2	1071.06
O94083	35	K	Eukaryotic translation initiation factor 5A	ANB1	1	1.34719e-05	146.71	NGHVVIK(1)NRPCK	2	0.14271	1	P46273	290	K	Phosphoglycerate kinase	PGK	151.3	_NNVELILPVDFVTADK(ac)FDK_	3.5483	2	1110.08	P30575	335	K	Enolase 1	ENO1	103.83	_IK(su)TAIEK_	-1.0166	2	451.763
O94083	69	K	Eukaryotic translation initiation factor 5A	ANB1	1	1.01297e-08	108.71	K(1)LEDLSPSTHNMEVPNVSR	3	-1.193	1	P46273	346	K	Phosphoglycerate kinase	PGK	180.86	_TIVWNGPPGVFEFEK(ac)FANGTK_	0.79289	2	1190.6	P30575	341	K	Enolase 1	ENO1	104.2	_K(su)AANALLLK_	1.6559	2	521.319
O94083	123	K	Eukaryotic translation initiation factor 5A	ANB1	1	5.13009e-21	194.51	VPEGELGDK(1)LQSEFDEGK	3	-0.016129	7	P46273	381	K	Phosphoglycerate kinase	PGK	107.29	_K(ac)YGVVEK_	0.11863	1	864.483	P30575	400	K	Enolase 1	ENO1	85.813	_SGQIK(su)TGAPAR_	-0.14502	2	593.315
O94083	28	K	Eukaryotic translation initiation factor 5A	ANB1	1	0.0591522	49.57	K(1)NGHVVIK	2	-0.12366	1	P46273	405	K	Phosphoglycerate kinase	PGK	50.865	_LSHVSTGGGASLELLEGK(ac)DLPGVVALSNK_	1.5171	3	964.189	P30575	412	K	Enolase 1	ENO1	129.72	_LAK(su)LNQILR_	0.21614	2	584.856
O94083	40	K	Eukaryotic translation initiation factor 5A	ANB1	1	6.57808e-10	171.36	NRPCK(1)IVDMSTSK	2	-0.14964	4	P46586	137	K	ATP phosphoribosyltransferase	HIS1	64.275	_LSTDYFK(ac)QLSDKPTNIR_	-0.045966	3	690.029	P30575	432	K	Enolase 1	ENO1	145.33	_IEEELGSEAIYAGK(su)DFQK_	-0.16003	3	709.676
O94083	68	K	Eukaryotic translation initiation factor 5A	ANB1	1	2.79392e-05	96.604	VHLVAIDIFTGK(1)K	2	1.0994	5	P46587	54	K	Heat shock protein SSA2	HSP72	122.65	_LIGDAAK(ac)NQAAMNPANTVFDAK_	0.34342	3	768.055	P30575	436	K	Enolase 1	ENO1	60.436	_DFQK(su)ASQL_	0.39369	2	518.751
O94083	114	K	Eukaryotic translation initiation factor 5A	ANB1	1	0.000186777	81.803	DDVK(1)VPEGELGDK	2	0.6224	2	P46587	69	K	Heat shock protein SSA2	HSP72	174.39	_NQAAMNPANTVFDAK(ac)R_	-0.81766	3	597.293	P31353	6	K	Phosphomannomutase	PMM	87.149	_(ac)SFANK(su)QDPK_	0.69464	2	588.78
P0CH96	374	K	Adenylosuccinate synthetase	ADE12	1	0.0380783	68.915	VEVVYK(1)K	2	-1.1867	1	P46587	75	K	Heat shock protein SSA2	HSP72	95.264	_K(ac)FDDHEVQGDIK_	1.592	3	491.572	P31353	105	K	Phosphomannomutase	PMM	86.086	_LVK(su)FILR_	-0.96166	2	494.813
P0CH96	48	K	Adenylosuccinate synthetase	ADE12	1	0.000180178	71.601	VK(1)YDFHMLPSGLVNPK	3	-0.60247	1	P46587	86	K	Heat shock protein SSA2	HSP72	127.2	_KFDDHEVQGDIK(ac)HFPFK_	-0.30054	3	710.353	P31353	150	K	Phosphomannomutase	PMM	54.066	_NDYEK(su)FDK_	-0.26971	2	579.751
P0CH96	15	K	Adenylosuccinate synthetase	ADE12	1	9.88692e-12	152.07	CDVVLGSQWGDEGK(1)GK	2	-0.39668	2	P46587	91	K	Heat shock protein SSA2	HSP72	105.98	_HFPFK(ac)VVDK_	0.34795	2	579.819	P31353	153	K	Phosphomannomutase	PMM	97.431	_FDK(su)QHHIR_	0.39561	2	590.797
P0CH96	375	K	Adenylosuccinate synthetase	ADE12	1	0.00078343	73.219	K(1)FPGWEQDITGIK	2	1.7941	1	P46587	124	K	Heat shock protein SSA2	HSP72	93.909	_TFSPEEISSMILGK(ac)MK_	0.2865	3	613.979	P31353	166	K	Phosphomannomutase	PMM	64.654	_ETMVEALK(su)K_	0.35187	2	574.797
P0CH96	116	K	Adenylosuccinate synthetase	ADE12	1	0.000575332	89.9	LK(1)EAELSTNK	2	2.1747	3	P46587	185	K	Heat shock protein SSA2	HSP72	67.645	_IINEPTAAAIAYGLDK(ac)K_	2.324	2	915.504	P31353	217	K	Phosphomannomutase	PMM	64.52	_SYK(su)GGNDYEIYNDPR_	0.62566	2	945.911
P0CH96	46	K	Adenylosuccinate synthetase	ADE12	1	0.00221022	50.831	CQGGNNAGHTIVVGK(1)VK	3	1.6088	1	P46587	244	K	Heat shock protein SSA2	HSP72	168.3	_LVNFFIQEFK(ac)R_	-0.88509	3	494.942	P40910	45	K	40S ribosomal protein S1	RS3A	86.136	_NVGK(su)TLINR_	0.57871	2	557.814
P0CH96	186	K	Adenylosuccinate synthetase	ADE12	1	2.79276e-05	92.265	YGEFEYDPK(1)EELAR	2	1.3113	1	P46587	524	K	Heat shock protein SSA2	HSP72	100.02	_FK(ac)EEDEK_	1.9126	2	483.724	P40910	55	K	40S ribosomal protein S1	RS3A	68.676	_STGLK(su)NAADGLK_	2.9013	2	637.833
P0CH96	141	K	Adenylosuccinate synthetase	ADE12	1	0.000106233	93.614	GIGPTYSTK(1)ASR	2	-0.95233	1	P46587	529	K	Heat shock protein SSA2	HSP72	115.57	_FKEEDEK(ac)EASR_	-0.34189	2	705.331	P40910	62	K	40S ribosomal protein S1	RS3A	93.649	_NAADGLK(su)GR_	-0.0051968	2	501.254
P0CH96	125	K	Adenylosuccinate synthetase	ADE12	1	0.00358583	113.18	K(1)SIGTTGK	2	-0.88815	1	P46587	537	K	Heat shock protein SSA2	HSP72	60.489	_VQAK(ac)NQLESYAYSLK_	-0.69432	2	892.465	P40910	144	K	40S ribosomal protein S1	RS3A	59.908	_VFAIAFTK(su)R_	0.091648	2	576.824
P0CH96	132	K	Adenylosuccinate synthetase	ADE12	1	2.34098e-10	142.74	SIGTTGK(1)GIGPTYSTK	2	1.2988	1	P46598	199	K	Heat shock protein 90 homolog	HSP90	119.51	_K(ac)HSEFVAYPIQLVVTK_	0.14308	3	634.356	P40910	160	K	40S ribosomal protein S1	RS3A	112.36	_TTYAQSSK(su)LR_	0.20428	2	627.82
P0CH96	388	K	Adenylosuccinate synthetase	ADE12	1	0.000637003	89.266	K(1)YEDLPENAK	2	-1.2436	1	P46598	477	K	Heat shock protein 90 homolog	HSP90	67.646	_NIYYITGESIK(ac)AVEK_	1.6984	2	885.47	P40910	167	K	40S ribosomal protein S1	RS3A	116.37	_K(su)MIEIMQR_	-0.16456	2	574.794
P0CT51	6	K	Blood-induced peptide 1	BLP1	1	2.54962e-06	112.17	K(1)LSEVDADAAEDVK	2	0.25951	2	P46598	591	K	Heat shock protein 90 homolog	HSP90	87.251	_IMK(ac)AQALR_	-1.2349	2	486.787	P40910	199	K	40S ribosomal protein S1	RS3A	71.781	_EIEK(su)STQTIFPLQNVHIR_	-0.21521	3	751.734
P0CT51	49	K	Blood-induced peptide 1	BLP1	1	7.62021e-11	120.9	ATSVIEDFLHQENSELK(1)K	3	0.0086005	2	P46614	128	K	Pyruvate kinase	KPYK	86.772	_CDDK(ac)VMYIDYK_	-2.1544	2	746.328	P41797	75	K	Heat shock protein SSA1	HSP71	79.089	_K(su)FDDPEVINDAK_	-0.37978	2	745.854
P0CT51	61	K	Blood-induced peptide 1	BLP1	1	0.0021901	74.306	NLEMENEK(1)LK	2	4.0416	1	P46614	135	K	Pyruvate kinase	KPYK	68.515	_VMYIDYK(ac)NITK_	-0.43106	2	715.373	P41797	91	K	Heat shock protein SSA1	HSP71	86.898	_HFPFK(su)VIDK_	-0.46832	2	615.83
P22011	74	K	Peptidyl-prolyl cis-trans isomerase	CYP1	1	9.27703e-09	84.529	VIPQFMLQGGDFTNFNGTGGK(1)SIYGTK	2	0.15188	4	P46614	204	K	Pyruvate kinase	KPYK	47.971	_DIADIK(ac)FGVK_	-0.56119	2	574.322	P41797	95	K	Heat shock protein SSA1	HSP71	76.82	_VIDK(su)AGKPVIQVEYK_	-1.3389	2	894.001
P22011	152	K	Peptidyl-prolyl cis-trans isomerase	CYP1	1	9.63297e-47	273.44	KIESFGSGSGATSK(1)K	2	0.1722	4	P46614	210	K	Pyruvate kinase	KPYK	123.95	_NK(ac)VHMIFASFIR_	-0.84095	3	502.275	P41797	157	K	Uncharacterized protein	Q5ADI3	48.216	_QATK(su)DAGTIAGLNVLR_	0.10783	2	864.468
P22011	21	K	Peptidyl-prolyl cis-trans isomerase	CYP1	1	3.20187e-05	104.24	ITFK(1)LYDDVVPK	2	0.30479	6	P46614	237	K	Pyruvate kinase	KPYK	80.507	_VLGEEGK(ac)DIQIISK_	-0.48727	2	785.938	P41797	356	K	Heat shock protein SSA1	HSP71	44.511	_LVSDFFNGK(su)ELNK_	2.7886	2	805.907
P22011	139	K	Peptidyl-prolyl cis-trans isomerase	CYP1	1	1.89609e-07	133.48	K(1)IESFGSGSGATSK	2	0.63232	3	P46614	417	K	Pyruvate kinase	KPYK	138.66	_LVSK(ac)YKPDVPILMVTR_	0.0057222	2	951.05	P41797	450	K	Heat shock protein SSA1	HSP71	121.5	_TK(su)DNNLLGK_	0.20482	2	551.791
P22011	138	K	Peptidyl-prolyl cis-trans isomerase	CYP1	1	7.13072e-17	184	HVVFGEVTDGLDIVK(1)K	3	0.68435	15	P46614	435	K	Pyruvate kinase	KPYK	167.12	_AAK(ac)FSHLYR_	-0.40475	2	567.806	P41797	523	K	Heat shock protein SSA1	HSP71	81.594	_MVSEAEK(su)FKEEDEKEAAR_	-1.0138	3	742.679
P22011	80	K	Peptidyl-prolyl cis-trans isomerase	CYP1	1	1.08785e-11	166.03	SIYGTK(1)FADENFVK(1)R	3	1.2226	9	P46614	450	K	Pyruvate kinase	KPYK	126.91	_GVYPFIYDK(ac)PSIENWQEDVENR_	-0.24245	3	914.101	P41797	525	K	Heat shock protein SSA1	HSP71	103.83	_FK(su)EEDEK_	0.28983	2	512.727
P22011	17	K	Peptidyl-prolyl cis-trans isomerase	CYP1	1	0.011093	86.472	LGK(1)ITFK	2	-0.30083	3	P53698	7	K	Cytochrome c	CYC	88.056	_PAPFEK(ac)GSEK_	0.11903	2	566.288	P41797	530	K	Heat shock protein SSA1	HSP71	101.89	_FKEEDEK(su)EAAR_	-2.0285	2	726.336
P22011	14	K	Peptidyl-prolyl cis-trans isomerase	CYP1	1	9.27071e-05	77.746	STVYFDVSADGQK(1)LGK	2	0.33258	1	P53698	106	K	Cytochrome c	CYC	121.66	_DRNDLVTYLK(ac)K_	0.87964	2	703.886	P41797	568	K	Heat shock protein SSA1	HSP71	98.156	_IGADDKEK(su)LTK_	3.1308	2	659.348
P22011	47	K	Peptidyl-prolyl cis-trans isomerase	CYP1	1	1.05197e-05	140.16	GFGYK(1)GSIFHR	2	0.14842	5	P79023	53	K	Phospho-2-dehydro-3-deoxyheptonate aldolase, tyrosine-inhibited	AROG	65.043	_YDSAQILK(ac)GNDDR_	-2.3262	2	768.868	P42800	8	K	Inositol-3-phosphate synthase	INO1	68.283	_(ac)STPIEFK(su)SSNSVTK_	0.69225	2	833.912
P22011	42	K	Peptidyl-prolyl cis-trans isomerase	CYP1	1	1.01911e-05	128.01	ALCTGEK(1)GFGYK	2	0.34298	3	P82610	48	K	5-methyltetrahydropteroyltriglutamate--homocysteine methyltransferase	METE	150.35	_EHNWK(ac)LQQK_	3.0284	2	626.825	P42800	15	K	Inositol-3-phosphate synthase	INO1	150.34	_SSNSVTK(su)DDHLYTK_	-0.06669	2	847.897
P22011	88	K	Peptidyl-prolyl cis-trans isomerase	CYP1	1	1.08785e-11	169.12	SIYGTK(1)FADENFVK(1)R	3	1.2226	9	P82610	309	K	5-methyltetrahydropteroyltriglutamate--homocysteine methyltransferase	METE	59.067	_NIWK(ac)TDFAK_	-0.5419	2	582.806	P42800	32	K	Inositol-3-phosphate synthase	INO1	196.74	_FTYENSVVEK(su)DANGK_	0.034418	2	900.918
P22011	29	K	Peptidyl-prolyl cis-trans isomerase	CYP1	1	3.49165e-06	103.76	LYDDVVPK(1)TAENFR	3	0.2603	9	P82610	321	K	5-methyltetrahydropteroyltriglutamate--homocysteine methyltransferase	METE	111.52	_ASAVVQK(ac)AIEK_	-0.12	2	593.346	P42800	89	K	Inositol-3-phosphate synthase	INO1	99.836	_HNISFENK(su)EGVVKPNYYGSVTQASTVK_	-0.97256	3	1032.85
P25997	942	K	Elongation factor 3	CEF3	1	0.00184411	66.267	DSLGALSK(1)ALK	2	0.24623	2	P82610	726	K	5-methyltetrahydropteroyltriglutamate--homocysteine methyltransferase	METE	55.724	_IEEILK(ac)VYPASK_	4.0236	2	716.408	P42800	94	K	Inositol-3-phosphate synthase	INO1	58.024	_EGVVK(su)PNYYGSVTQASTVK_	-0.47733	2	1064.03
P25997	794	K	Elongation factor 3	CEF3	1	0.00142029	89.08	IFK(1)IEGTPR	2	-0.26275	2	P82610	732	K	5-methyltetrahydropteroyltriglutamate--homocysteine methyltransferase	METE	88.203	_VYPASK(ac)FWVNPDCGLK_	1.9652	2	961.977	P42800	155	K	Inositol-3-phosphate synthase	INO1	70.412	_AK(su)VLDVTLQK_	-2.5756	2	607.853
P25997	635	K	Elongation factor 3	CEF3	1	0.0057429	74.376	GNLSEFVK(1)K	2	1.7532	1	P82611	43	K	Aconitate hydratase, mitochondrial	ACON	127.88	_DSQVNQNLLESHSFINYK(ac)K_	-0.5313	3	769.385	P42800	204	K	Inositol-3-phosphate synthase	INO1	80.738	_ANNVFNQVNGEVK(su)TDNK_	-1.1548	2	995.977
P25997	186	K	Elongation factor 3	CEF3	1	1.35832e-14	150.39	MPELIPVLSESMWDTK(1)K	2	2.3388	7	P82611	320	K	Aconitate hydratase, mitochondrial	ACON	59.227	_SEIAQFAQVYK(ac)K_	0.54223	2	727.388	P42800	208	K	Inositol-3-phosphate synthase	INO1	102.4	_TDNK(su)WADVEK_	0.042044	2	653.302
P25997	907	K	Elongation factor 3	CEF3	1	0.00094268	98.933	GLSGGQK(1)VK	2	1.0605	2	P82611	575	K	Aconitate hydratase, mitochondrial	ACON	76.82	_LSPFKPWDGK(ac)DAER_	2.6096	2	844.426	P42800	314	K	Inositol-3-phosphate synthase	INO1	93.909	_YDSFIGGDDFK(su)SGQTK_	-1.2328	2	932.915
P25997	190	K	Elongation factor 3	CEF3	1	0.000106233	93.614	EVK(1)EAATATMTK	2	-0.19456	2	P82611	585	K	Aconitate hydratase, mitochondrial	ACON	121.73	_LPILIK(ac)AVGK_	-0.23519	2	547.371	P42800	387	K	Inositol-3-phosphate synthase	INO1	62.088	_ESGDK(su)VDHCIVIK_	-1.3025	3	533.928
P25997	298	K	Elongation factor 3	CEF3	1	6.76282e-08	101.92	LLPGLK(1)NNFANMADPEAR	2	1.3587	2	P82611	603	K	Aconitate hydratase, mitochondrial	ACON	171.11	_TTTDHISM(ox)AGPWLK(ac)YR_	-0.8773	3	645.652	P42800	395	K	Inositol-3-phosphate synthase	INO1	79.489	_VDHCIVIK(su)YLPAVGDSK_	-0.39982	2	1007.52
P25997	57	K	Elongation factor 3	CEF3	1	0.00721621	93.325	K(1)QIQSK(1)DAK	2	1.0951	1	P82611	637	K	Aconitate hydratase, mitochondrial	ACON	200.45	_NHYTGK(ac)YDGVPQTAAAYR_	0.62869	3	685.329	P42800	454	K	Inositol-3-phosphate synthase	INO1	77.923	_VQVK(su)GPGK_	0.17823	2	456.761
P25997	268	K	Elongation factor 3	CEF3	1	0.000111018	115.29	K(1)AAVIVDNMCK	2	-0.79105	1	P82611	654	K	Aconitate hydratase, mitochondrial	ACON	114.55	_DAGHK(ac)WVVIGDENFGEGSSR_	-0.27778	2	1101.51	P42800	485	K	Inositol-3-phosphate synthase	INO1	133.44	_PGFK(su)PINGLNK_	0.89364	2	642.851
P25997	451	K	Elongation factor 3	CEF3	1	0.000688375	119.07	ILLNK(1)TQFR	2	-0.94008	1	P82611	687	K	Aconitate hydratase, mitochondrial	ACON	45.614	_FLGGFAIITK(ac)SFAR_	-1.2928	2	785.443	P46273	6	K	Phosphoglycerate kinase	PGK	119.68	_(ac)SLSNK(su)LSVK_	-0.77567	2	559.309
P25997	531	K	Elongation factor 3	CEF3	1	0.00373805	94.114	DVVVDK(1)LR	2	-0.30204	2	P82612	3	K	Phosphoglycerate mutase	PMGY	148.33	_PK(ac)LVLVR_	-0.23025	2	433.795	P46273	10	K	Phosphoglycerate kinase	PGK	80.245	_LSVK(su)DLDVAGK_	-0.045081	2	622.84
P25997	135	K	Elongation factor 3	CEF3	1	8.22432e-17	188.4	AILPK(1)LIDNLTNTNK	2	1.6459	5	P82612	17	K	Phosphoglycerate mutase	PMGY	96.204	_HGQSEWNEK(ac)NLFTGWVDVR_	-0.019549	2	1172.56	P46273	17	K	Phosphoglycerate kinase	PGK	109.01	_DLDVAGK(su)R_	0.085269	2	487.251
P25997	556	K	Elongation factor 3	CEF3	1	0.00530545	108.98	MK(1)LALAR	2	-0.25893	4	P82612	57	K	Phosphoglycerate mutase	PMGY	194.05	_EAGINVDVLHTSK(ac)LSR_	-0.32437	2	890.981	P46273	32	K	Phosphoglycerate kinase	PGK	114.06	_VDFNVPLDGK(su)TITNNQR_	-0.1668	2	1016.01
P25997	145	K	Elongation factor 3	CEF3	1	1.75813e-07	128.95	LIDNLTNTNK(1)WTEK	2	-0.19243	1	P82612	80	K	Phosphoglycerate mutase	PMGY	62.95	_AIQTANIALDAADQLYVPVK(ac)R_	1.336	3	771.425	P46273	48	K	Phosphoglycerate kinase	PGK	90.348	_IVAALPTIK(su)YVEEHKPK_	-0.91351	3	679.386
P25997	404	K	Elongation factor 3	CEF3	1	0.000288483	113.69	EAK(1)EIIEEFR	2	-0.82017	2	P82612	109	K	Phosphoglycerate mutase	PMGY	253.06	_AQTLEAYGQEK(ac)FQIWR_	0.35143	2	1005.51	P46273	54	K	Phosphoglycerate kinase	PGK	96.311	_YVEEHK(su)PK_	0.14011	3	377.189
P25997	627	K	Elongation factor 3	CEF3	1	0.000293201	110.54	YK(1)GNLSEFVK	2	-0.29406	3	P82612	127	K	Phosphoglycerate mutase	PMGY	83.877	_IDPK(ac)DEYSQVGDR_	-0.77486	2	782.368	P46273	56	K	Phosphoglycerate kinase	PGK	114.99	_YVEEHKPK(su)YIVLASHLGR_	0.59922	3	747.067
P25997	207	K	Elongation factor 3	CEF3	1	9.37472e-08	162.68	STETIDNK(1)DIEK	2	0.11182	1	P83773	114	K	Acetyl-CoA hydrolase	ACH1	113.59	_TQFFDK(ac)HLSMFPQDLTYGFYTK_	-1.4282	3	919.44	P46273	74	K	Phosphoglycerate kinase	PGK	75.911	_NDK(su)YSLAPVATELEK_	0.51214	2	889.446
P25997	665	K	Elongation factor 3	CEF3	1	1.14469e-06	122.45	FPEPGFLEGVK(1)TK	2	1.8605	3	P83773	331	K	Acetyl-CoA hydrolase	ACH1	60.019	_LTNDGFK(ac)K_	1.7424	2	482.759	P46273	91	K	Phosphoglycerate kinase	PGK	50.957	_LLGQK(su)VTFLNDCVGPEVTK_	-0.8878	2	1109.57
P25997	107	K	Elongation factor 3	CEF3	1	9.66929e-19	145.33	NK(1)DVQTAASDALLAIASAITPTAVK	3	-0.16359	2	P83774	226	K	Guanine nucleotide-binding protein subunit beta-like protein	GBLP	84.687	_NK(ac)TLYTLEAK_	-0.45076	2	611.838	P46273	132	K	Phosphoglycerate kinase	PGK	201.3	_YHIEEEGSSK(su)DK_	-0.54538	2	761.339
P25997	864	K	Elongation factor 3	CEF3	1	1.79443e-10	121.03	LVAEVDMK(1)EALASGQFR	2	0.026186	2	P83774	261	K	Guanine nucleotide-binding protein subunit beta-like protein	GBLP	108.7	_IFK(ac)LQER_	-0.17158	2	488.285	P46273	140	K	Phosphoglycerate kinase	PGK	113.44	_VK(su)ADPEAVKK_	0.20515	3	395.556
P25997	1010	K	Elongation factor 3	CEF3	1	2.42501e-12	128.38	KDDEEEDKFDAMGNK(1)IAAAK	3	-0.15903	4	P83776	46	K	Hexokinase-2	HXKB	74.392	_AIVK(ac)HFISELDR_	-0.16865	3	490.609	P46273	249	K	Phosphoglycerate kinase	PGK	97.095	_ILNK(su)MPIGDSLFDEAGAK_	1.637	3	673.675
P25997	742	K	Elongation factor 3	CEF3	1	0.00143508	51.566	IAYIK(1)QHAFAHIDNHLDK	4	-2.1042	1	P83776	111	K	Hexokinase-2	HXKB	183.41	_DFDTTQSK(ac)FALPAHM(ox)R_	-1.018	3	641.64	P46273	271	K	Phosphoglycerate kinase	PGK	138.63	_NVEHLVEK(su)AK_	-0.56172	2	633.838
P25997	292	K	Elongation factor 3	CEF3	1	4.17558e-06	83.393	LVEDPQIVAPFMDK(1)LLPGLK	2	2.3452	2	P83776	132	K	Hexokinase-2	HXKB	69.331	_TATSDELWDFIAK(ac)CLK_	-0.7399	2	970.477	P46273	329	K	Phosphoglycerate kinase	PGK	98.105	_SVELFQQAVAK(su)AK_	0.22401	2	759.912
P25997	65	K	Elongation factor 3	CEF3	1	0.000522632	71.279	DAK(1)VSLAALDAYK	2	-1.1241	3	P83776	283	K	Hexokinase-2	HXKB	138.46	_TK(ac)YDVQIDEESPRPGQQTFEK_	1.1553	3	846.41	P46273	352	K	Phosphoglycerate kinase	PGK	92.939	_FANGTK(su)SLLDAAVK_	0.20125	2	767.909
P25997	149	K	Elongation factor 3	CEF3	1	0.000345864	132.76	WTEK(1)VAILR	2	-0.39537	2	P83776	329	K	Hexokinase-2	HXKB	88.596	_LIFK(ac)GQNLDK_	-0.4651	2	609.348	P46273	416	K	Phosphoglycerate kinase	PGK	84.605	_DLPGVVALSNK(su)N_	-0.67475	2	663.849
P25997	636	K	Elongation factor 3	CEF3	1	3.57322e-15	150.69	K(1)CPSAQSYYELGASDLEFR	3	-1.377	2	P83776	423	K	Hexokinase-2	HXKB	200.48	_TAHCAADGSVYNK(ac)YPGFK_	0.080156	2	1014.47	P46586	17	K	ATP phosphoribosyltransferase	HIS1	55.676	_LLFAVPK(su)K_	0.75825	2	508.313
P25997	996	K	Elongation factor 3	CEF3	1	8.45037e-09	121.32	K(1)DDEEEDKFDAMGNK	3	-1.1192	1	P83777	23	K	Inorganic pyrophosphatase	IPYR	76.679	_VYIEK(ac)DGK_	-0.45348	2	497.266	P46586	235	K	ATP phosphoribosyltransferase	HIS1	45.614	_SIQAK(su)CLTITPGR_	-2.175	2	772.909
P25997	199	K	Elongation factor 3	CEF3	1	3.9776e-25	211.57	EAATATMTK(1)STETIDNK	3	-0.33823	5	P83777	75	K	Inorganic pyrophosphatase	IPYR	106.62	_LNPIIQDTK(ac)K_	1.1912	2	606.353	P46587	69	K	Heat shock protein SSA2	HSP72	163.8	_NQAAMNPANTVFDAK(su)R_	-0.76785	2	924.439
P25997	1003	K	Elongation factor 3	CEF3	1	2.98533e-25	216.19	KDDEEEDK(1)FDAMGNK	2	-0.12332	2	P83777	215	K	Inorganic pyrophosphatase	IPYR	110.12	_K(ac)YAEEVIGECAEAWEK_	-1.5189	2	977.449	P46587	75	K	Heat shock protein SSA2	HSP72	167.32	_K(su)FDDHEVQGDIK_	-0.10736	2	765.857
P25997	8	K	Elongation factor 3	CEF3	1	1.05815e-08	105.79	SAASESK(1)YSTEVLSELLSK	2	3.6177	2	P83777	280	K	Inorganic pyrophosphatase	IPYR	130.56	_SIDK(ac)WFFISGAH_	0.54081	2	725.362	P46587	86	K	Heat shock protein SSA2	HSP72	81.656	_KFDDHEVQGDIK(su)HFPFK_	0.7973	3	729.688
P25997	472	K	Elongation factor 3	CEF3	1	3.6802e-10	138.19	YGLCGPNGAGK(1)STLMR	2	-0.62537	3	P83778	282	K	Malate dehydrogenase, cytoplasmic	MDHC	109.04	_LVK(ac)DLDFFSLPVQLGK_	2.5733	2	931.027	P46587	91	K	Heat shock protein SSA2	HSP72	86.898	_HFPFK(su)VVDK_	-0.063169	2	608.822
P25997	164	K	Elongation factor 3	CEF3	1	3.84852e-17	185.27	AVSQLVDTAK(1)AQIALR	3	-1.8457	6	P83778	326	K	Malate dehydrogenase, cytoplasmic	MDHC	91.355	_LLEVAIEQLQK(ac)NIEK_	0.33342	2	905.52	P46587	98	K	Heat shock protein SSA2	HSP72	55.04	_ASK(su)PMIQVEYK_	-0.17472	2	697.355
P25997	791	K	Elongation factor 3	CEF3	1	0.0019504	61.657	QINEEDEQNMNK(1)IFK	2	-2.1304	1	P83778	330	K	Malate dehydrogenase, cytoplasmic	MDHC	87.184	_NIEK(ac)GVSFAK_	0.60265	2	567.811	P46587	126	K	Heat shock protein SSA2	HSP72	79.652	_MK(su)ETAEGFLGTTVK_	0.12454	2	806.4
P25997	62	K	Elongation factor 3	CEF3	1	0.00721621	93.325	K(1)QIQSK(1)DAK	2	1.0951	1	P83779	177	K	Pyruvate decarboxylase	PDC1	112.17	_PVYIGLPSNLVDM(ox)K(ac)VPK_	-0.15723	3	643.357	P46587	157	K	Heat shock protein SSA2	HSP72	55.011	_QATK(su)DAGTIAGLNVMR_	0.87502	2	873.446
P28870	38	K	FK506-binding protein 1	RBP1	1	8.69598e-09	168.59	LTNGK(1)EFDSSR	2	0.30284	3	P83779	180	K	Pyruvate decarboxylase	PDC1	95.608	_VPK(ac)SLLDK_	0.5071	2	471.287	P46587	185	K	Heat shock protein SSA2	HSP72	47.916	_IINEPTAAAIAYGLDK(su)K_	-0.018194	3	630.007
P28870	33	K	FK506-binding protein 1	RBP1	1	1.71256e-17	176.49	PGDTVTIHYDGK(1)LTNGK	2	-3.247	3	P83779	230	K	Pyruvate decarboxylase	PDC1	97.813	_HNCK(ac)PEVAK_	-0.10004	2	562.779	P46587	317	K	Heat shock protein SSA2	HSP72	74.789	_STLEPVDK(su)VLSDAK_	-0.033154	2	801.417
P28870	73	K	FK506-binding protein 1	RBP1	1	1.5954e-15	154.51	GWDISLTNNYGK(1)GGANLPK	3	-0.072288	3	P83779	235	K	Pyruvate decarboxylase	PDC1	100.7	_HNCKPEVAK(ac)LIEETQFPVFTTPMGK_	1.5538	3	981.83	P46587	323	K	Heat shock protein SSA2	HSP72	76.228	_VLSDAK(su)IDK_	0.23246	2	544.795
P28870	86	K	FK506-binding protein 1	RBP1	1	5.07891e-06	94.203	GTK(1)AILTIPPNLAYGPR	2	3.5337	3	P83779	251	K	Pyruvate decarboxylase	PDC1	162.11	_LIEETQFPVFTTPM(ox)GK(ac)SSVDESNPR_	-1.3035	3	956.464	P46587	328	K	Heat shock protein SSA2	HSP72	58.079	_SK(su)VDEIVLVGGSTR_	1.8515	2	780.417
P28870	80	K	FK506-binding protein 1	RBP1	1	0.0103866	54.259	GGANLPK(1)ISK	2	-0.22232	3	P83779	317	K	Pyruvate decarboxylase	PDC1	150.26	_NIVEFHSDYTK(ac)IR_	-0.99089	2	832.426	P46587	346	K	Heat shock protein SSA2	HSP72	67.519	_VQK(su)LVSDYFNGK_	-1.4719	2	749.383
P28870	48	K	FK506-binding protein 1	RBP1	1	2.25482e-05	87.083	GK(1)PFTCTVGVGQVIK	2	-1.2211	1	P83779	329	K	Pyruvate decarboxylase	PDC1	70.197	_QATFPGVQMK(ac)EALQK_	0.2825	2	859.451	P46587	355	K	Heat shock protein SSA2	HSP72	127.02	_LVSDYFNGK(su)EPNR_	-0.5783	2	819.892
P30575	90	K	Enolase 1	ENO1	1	5.39173e-21	165.1	IDVVDQAK(1)IDEFLLSLDGTPNK	3	-0.71669	1	P83779	488	K	Pyruvate decarboxylase	PDC1	82.639	_LIHGEK(ac)AQYNDIQPWNNLQLLPLFNAK_	0.10471	3	1073.9	P46587	421	K	Heat shock protein SSA2	HSP72	49.418	_NSTIPTK(su)K_	-1.0311	2	494.769
P30575	80	K	Enolase 1	ENO1	1	6.63649e-13	134.14	AVANVNDIIAPALIK(1)AK	2	-0.35449	7	P83779	509	K	Pyruvate decarboxylase	PDC1	66.925	_AQYNDIQPWNNLQLLPLFNAK(ac)DYETK_	-0.17479	3	1060.2	P46587	449	K	Heat shock protein SSA2	HSP72	67.08	_AQTK(su)DNNLLGK_	0.14099	2	651.338
P30575	200	K	Enolase 1	ENO1	1	7.77226e-32	240.92	IGSEVYHNLK(1)SLTK(1)K	3	-0.50922	2	P83779	529	K	Pyruvate decarboxylase	PDC1	103.92	_ISTVGELNDLFADK(ac)AFAVPDK_	-0.7344	2	1146.59	P46587	498	K	Heat shock protein SSA2	HSP72	119.34	_TQK(su)ITITNDK_	0.1695	2	631.335
P30575	82	K	Enolase 1	ENO1	1	9.77894e-05	137.98	AK(1)IDVVDQAK	2	1.0961	7	P83779	562	K	Pyruvate decarboxylase	PDC1	52.579	_LSEK(ac)TNAEQ_	0.42356	2	531.259	P46587	505	K	Heat shock protein SSA2	HSP72	138.4	_ITITNDK(su)GR_	-0.061901	2	559.296
P30575	55	K	Enolase 1	ENO1	1	4.13498e-05	152.64	DGDK(1)SK(1)WLGK	2	-2.133	4	P83780	26	K	Glucose-6-phosphate isomerase	G6PI	101.66	_SVGEK(ac)FSVR_	-0.91962	2	525.783	P46587	510	K	Heat shock protein SSA2	HSP72	76.345	_LSK(su)EEIEK_	0.63257	2	538.28
P30575	240	K	Enolase 1	ENO1	1	5.06163e-14	152.94	EALDLIMDAIDK(1)AGYK(1)GK	3	0.61083	10	P83780	48	K	Glucose-6-phosphate isomerase	G6PI	83.758	_RFEEFSWIYK(ac)NYDDSK_	0.80208	3	723.669	P46587	515	K	Heat shock protein SSA2	HSP72	60.301	_EEIEK(su)MVSEAEK_	-0.69604	2	761.353
P30575	57	K	Enolase 1	ENO1	1	4.13498e-05	152.64	SK(1)WLGK(1)GVLK	2	0.39601	6	P83780	54	K	Glucose-6-phosphate isomerase	G6PI	111.98	_NYDDSK(ac)ILFDFSK_	-0.21053	2	817.391	P46587	524	K	Heat shock protein SSA2	HSP72	117.79	_FK(su)EEDEKEASR_	0.53117	2	734.334
P30575	259	K	Enolase 1	ENO1	1	0.000170423	110.31	DGK(1)YDLDFK	2	0.17253	9	P83780	61	K	Glucose-6-phosphate isomerase	G6PI	98.105	_ILFDFSK(ac)NLVNK_	0.21221	2	740.414	P46587	529	K	Heat shock protein SSA2	HSP72	104.24	_FKEEDEK(su)EASR_	-0.21021	2	734.334
P30575	61	K	Enolase 1	ENO1	1	0.00285748	93.667	WLGK(1)GVLK	2	0.16604	6	P83780	131	K	Glucose-6-phosphate isomerase	G6PI	126.56	_DTAQEVDDVLK(ac)HMK_	0.63388	2	835.906	P46587	537	K	Heat shock protein SSA2	HSP72	94.487	_VQAK(su)NQLESYAYSLK_	0.12962	2	921.468
P30575	400	K	Enolase 1	ENO1	1	0.000100237	99.752	SGQIK(1)TGAPAR	2	-0.18697	3	P83780	238	K	Glucose-6-phosphate isomerase	G6PI	58.781	_NWFLATAK(ac)DSK_	-1.9281	2	661.841	P46587	557	K	Heat shock protein SSA2	HSP72	108.56	_NTLGEEQFK(su)SK_	0.00097025	2	690.836
P30575	236	K	Enolase 1	ENO1	1	6.7686e-25	205.06	TPK(1)EALDLIMDAIDK(1)AGYK	3	2.5681	27	P83780	245	K	Glucose-6-phosphate isomerase	G6PI	159.18	_HIAK(ac)HFAALSTNEK_	-0.84263	2	804.928	P46587	559	K	Heat shock protein SSA2	HSP72	70.26	_SK(su)LDASEIEEVTK_	0.54122	2	774.886
P30575	202	K	Enolase 1	ENO1	1	2.7402e-45	234.28	K(1)YGQSAGNVGDEGGVAPDIK(1)TPK	3	0.90798	12	P83780	422	K	Glucose-6-phosphate isomerase	G6PI	158	_LIPADFILAAQSHNPIEK(ac)NLHQR_	0.078511	3	889.817	P46587	600	K	Heat shock protein SSA2	HSP72	73.082	_ELESK(su)ANPIMTK_	0.027077	2	730.869
P30575	201	K	Enolase 1	ENO1	1	4.74228e-34	223.81	K(1)K(1)YGQSAGNVGDEGGVAPDIK	3	0.79822	7	P83780	519	K	Glucose-6-phosphate isomerase	G6PI	71.501	_VLAK(ac)VIGK_	0.92043	2	435.295	P46598	76	K	Heat shock protein 90 homolog	HSP90	67.838	_DQK(su)VLEIR_	-0.44492	2	550.801
P30575	224	K	Enolase 1	ENO1	1	6.7686e-25	209.66	TPK(1)EALDLIMDAIDK(1)AGYK	3	2.5681	25	P83781	19	K	Mitochondrial outer membrane protein porin	VDAC	132.67	_ASNDLINK(ac)DFYHLSTAAVDVK_	0.31087	3	788.401	P46598	101	K	Heat shock protein 90 homolog	HSP90	41.422	_ADLVNNLGTIAK(su)SGTK_	1.7348	2	851.455
P30575	104	K	Enolase 1	ENO1	1	1.60265e-11	153.23	IDEFLLSLDGTPNK(1)SK	2	-2.1338	12	P83781	266	K	Mitochondrial outer membrane protein porin	VDAC	54.253	_LGLGASFDALK(ac)LAEPVHK_	0.5985	3	636.691	P46598	191	K	Heat shock protein 90 homolog	HSP90	53.557	_EDQLEYLEEK(su)R_	-2.1846	2	776.362
P30575	412	K	Enolase 1	ENO1	1	0.000266255	136.8	LAK(1)LNQILR	2	-0.37969	2	P83782	53	K	Cytochrome b-c1 complex subunit 2, mitochondrial	QCR2	122.96	_SGVSHLLSK(ac)FTFLNNGAK_	-0.18455	3	654.686	P46598	218	K	Heat shock protein 90 homolog	HSP90	109.85	_EVEK(su)EVPETEEEDKAAEEDDKKPK_	-0.063283	3	967.784
P30575	142	K	Enolase 1	ENO1	1	1.06529e-11	184.31	HIANISNAK(1)K(1)GK	3	-0.57785	6	P83782	62	K	Cytochrome b-c1 complex subunit 2, mitochondrial	QCR2	60.901	_FTFLNNGAK(ac)SALR_	-3.2632	2	740.899	P46598	258	K	Heat shock protein 90 homolog	HSP90	45.614	_TVK(su)EEVTETEELNK_	-2.0672	2	874.925
P30575	341	K	Enolase 1	ENO1	1	0.000281516	119.07	TAIEK(1)K(1)AANALLLK	2	-2.4985	3	P83782	141	K	Cytochrome b-c1 complex subunit 2, mitochondrial	QCR2	73.386	_LANANPAFK(ac)GVEK_	1.2381	2	700.88	P46598	339	K	Heat shock protein 90 homolog	HSP90	80.229	_NNIK(su)LYVR_	-0.87169	2	560.311
P30575	143	K	Enolase 1	ENO1	1	1.06529e-11	184.31	HIANISNAK(1)K(1)GK	3	-0.57785	2	P83783	170	K	Adenosylhomocysteinase	SAHH	157.68	_YPEMLEDCYGLSEETTTGVHHLYK(ac)SLR_	-0.63371	3	1090.84	P46598	384	K	Heat shock protein 90 homolog	HSP90	80.755	_EMLQQNK(su)ILK_	-1.0498	2	672.863
P30575	106	K	Enolase 1	ENO1	1	4.91528e-16	119.34	SK(1)LGANAILGVSLAAANAAAAAQGIPLYK	3	-0.8022	1	P83783	192	K	Adenosylhomocysteinase	SAHH	123.79	_SK(ac)FDNLYGCR_	0.20081	2	651.301	P46598	423	K	Heat shock protein 90 homolog	HSP90	77.644	_NIK(su)LGIHEDAQNR_	0.97304	2	804.41
P30575	318	K	Enolase 1	ENO1	1	3.00747e-18	177.12	VGDK(1)IQIVGDDLTVTNPTR	3	-0.081271	12	P83783	406	K	Adenosylhomocysteinase	SAHH	51.576	_TGPFDVGVHLLPK(ac)VLDETVAR_	2.0473	3	769.09	P46598	438	K	Heat shock protein 90 homolog	HSP90	113.94	_QSLAK(su)LLR_	0.2009	2	514.809
P30575	29	K	Enolase 1	ENO1	1	1.0117e-21	198.95	GNPTVEVDFTTDK(1)GLFR	2	0.65571	9	P83784	54	K	Heat shock protein SSC1, mitochondrial	HSP77	139.78	_TPK(ac)ILENSEGGR_	0.58165	2	671.852	P46598	481	K	Heat shock protein 90 homolog	HSP90	89.189	_AVEK(su)SPFLDALK_	0.32061	2	709.382
P30575	65	K	Enolase 1	ENO1	1	0.00196643	51.566	GVLK(1)AVANVNDIIAPALIK	2	-0.71446	1	P83784	278	K	Heat shock protein SSC1, mitochondrial	HSP77	75.819	_ESGIDLEK(ac)DK_	-0.68272	2	588.293	P46598	489	K	Heat shock protein 90 homolog	HSP90	58.889	_SPFLDALK(su)AK_	0.56828	2	595.327
P30575	6	K	Enolase 1	ENO1	1	1.04376e-10	186.16	SYATK(1)IHAR	2	-1.9527	9	P83784	378	K	Heat shock protein SSC1, mitochondrial	HSP77	46.216	_VVETVK(ac)SIFGK_	0.087007	2	624.864	P46598	542	K	Heat shock protein 90 homolog	HSP90	113.24	_EKEIK(su)EYEPLTK_	0.34491	2	803.914
P30575	221	K	Enolase 1	ENO1	1	2.7402e-45	234.28	YGQSAGNVGDEGGVAPDIK(1)TPK	2	0.44745	9	P83784	383	K	Heat shock protein SSC1, mitochondrial	HSP77	67.207	_SIFGK(ac)EPSK_	0.24773	2	517.779	P46598	549	K	Heat shock protein 90 homolog	HSP90	67.334	_EYEPLTK(su)ALK_	0.39737	2	646.343
P30575	436	K	Enolase 1	ENO1	1	0.00509124	84.568	DFQK(1)ASQL	2	0.39753	5	P83784	545	K	Heat shock protein SSC1, mitochondrial	HSP77	96.673	_MVNDAEK(ac)FAESDK_	-0.25959	2	763.346	P46598	552	K	Heat shock protein 90 homolog	HSP90	96.059	_ALK(su)DILGDQVEK_	0.78497	2	714.883
P30575	265	K	Enolase 1	ENO1	1	9.15543e-14	168.93	YDLDFK(1)NPESDPSK	2	-0.086292	8	P83784	634	K	Heat shock protein SSC1, mitochondrial	HSP77	124.29	_DLYK(ac)DGGESSGSSEQPK_	1.6745	2	913.408	P46598	567	K	Heat shock protein 90 homolog	HSP90	50.305	_VVVSYK(su)LVDAPAAIR_	1.5427	2	850.983
P30575	256	K	Enolase 1	ENO1	1	2.34092e-13	144.73	VGIAMDVASSEFYK(1)DGK	2	0.10789	6	P87206	31	K	ATP-dependent RNA helicase eIF4A	IF4A	73.891	_FDDLNLK(ac)PNIVR_	3.2151	2	743.407	P46598	591	K	Heat shock protein 90 homolog	HSP90	158.12	_IMK(su)AQALR_	-0.1176	2	515.789
P30575	432	K	Enolase 1	ENO1	1	1.15112e-51	269.92	IEEELGSEAIYAGK(1)DFQK	3	-0.40165	8	P87206	306	K	ATP-dependent RNA helicase eIF4A	IF4A	111.95	_DTIMK(ac)EFR_	0.13191	2	541.271	P46598	608	K	Heat shock protein 90 homolog	HSP90	56.569	_K(su)TFEISPSSPIIK_	-0.097822	2	773.922
P30575	335	K	Enolase 1	ENO1	1	0.00511513	117.89	IK(1)TAIEK(1)K	2	-0.99318	4	Q00310	401	K	Glycolipid 2-alpha-mannosyltransferase 1	MNT1	124.51	_NCNCDPNK(ac)DFTWR_	0.33549	2	884.862	P46598	620	K	Heat shock protein 90 homolog	HSP90	71.08	_TFEISPSSPIIK(su)ELK_	0.66015	2	894.985
P30575	196	K	Enolase 1	ENO1	1	7.77226e-32	240.92	IGSEVYHNLK(1)SLTK(1)K	3	-0.50922	6	Q59KG2	8	K	Respiratory growth induced protein 1	RGI1	62.193	_SK(ac)SEALPLDLDNIKPMDHLQPVPK_	-1.3234	3	909.818	P46598	634	K	Heat shock protein 90 homolog	HSP90	46.069	_VETDGAEDK(su)TVK_	-1.0779	2	696.33
P30575	340	K	Enolase 1	ENO1	1	0.000281516	117.89	TAIEK(1)K(1)AANALLLK	2	-2.4985	2	Q59KG2	95	K	Respiratory growth induced protein 1	RGI1	55.437	_LHYYPPFVMK(ac)SCQNNLEK_	0.77554	3	770.706	P46614	46	K	Pyruvate kinase	KPYK	83.206	_K(su)AGLNVVR_	0.67654	2	478.78
P30575	242	K	Enolase 1	ENO1	1	6.13507e-10	134.76	GK(1)VGIAMDVASSEFYK(1)DGK	2	-0.82903	13	Q59KG2	103	K	Respiratory growth induced protein 1	RGI1	63.29	_SCQNNLEK(ac)IKPTMNK_	0.53304	3	616.31	P46614	73	K	Pyruvate kinase	KPYK	107.9	_K(su)SEEVYK_	0.027839	2	491.74
P31353	166	K	Phosphomannomutase	PMM1	1	0.0287497	52.579	ETMVEALK(1)K	2	0.55119	1	Q59KG2	125	K	Respiratory growth induced protein 1	RGI1	145.6	_RDLQHHIQK(ac)HLIK_	-0.77551	3	569.997	P46614	79	K	Pyruvate kinase	KPYK	143.57	_SEEVYK(su)GRPLAIALDTK_	1.3086	3	664.021
P31353	99	K	Phosphomannomutase	PMM1	1	1.66254e-20	183.36	ELASQSFINWIGNEK(1)YNK	2	-2.0156	2	Q59KG2	158	K	Respiratory growth induced protein 1	RGI1	157.22	_FK(ac)DETDHGFSKEEEDMYDR_	-0.89504	4	605.755	P46614	90	K	Pyruvate kinase	KPYK	128.71	_GRPLAIALDTK(su)GPEIR_	-1.0657	3	603.007
P31353	217	K	Phosphomannomutase	PMM1	1	8.19032e-09	126.07	SYK(1)GGNDYEIYNDPR	2	-0.061503	2	Q59KG2	167	K	Respiratory growth induced protein 1	RGI1	109.87	_FKDETDHGFSK(ac)EEEDMYDR_	-1.069	3	807.338	P46614	128	K	Pyruvate kinase	KPYK	49.448	_CDDK(su)VMYIDYK_	-0.34506	2	775.331
P31353	214	K	Phosphomannomutase	PMM1	1	6.6517e-05	62.646	TYCLQHVEDEHFENIHFFGDK(1)SYK	4	-0.028754	2	Q59KI0	280	K	UTP--glucose-1-phosphate uridylyltransferase	UGP1	145.46	_EHVEEFK(ac)SIK_	0.13939	2	644.333	P46614	135	K	Pyruvate kinase	KPYK	59.198	_VMYIDYK(su)NITK_	-0.20672	2	744.376
P31353	150	K	Phosphomannomutase	PMM1	1	0.0324345	50.473	NDYEK(1)FDK	2	-1.3838	2	Q59KV8	66	K	Possible sphingolipid long chain base sensory protein	Q59KV8	92.187	_MEK(ac)NLMR_	0.27344	2	482.241	P46614	139	K	Pyruvate kinase	KPYK	94.309	_NITK(su)VIAPGK_	-0.51366	2	570.835
P31353	153	K	Phosphomannomutase	PMM1	1	0.00936404	72.928	FDK(1)QHHIR	2	1.0801	1	Q59KV8	157	K	Possible sphingolipid long chain base sensory protein	Q59KV8	83.045	_ITDQIAYLK(ac)YK_	-0.13646	2	699.387	P46614	176	K	Pyruvate kinase	KPYK	150.09	_SLNAGK(su)ISSHK_	0.19811	2	621.328
P40910	152	K	40S ribosomal protein S1	RPS1	1	8.64459e-05	142.1	K(1)TTYAQSSK(1)LR	2	0.44371	2	Q59KV8	306	K	Possible sphingolipid long chain base sensory protein	Q59KV8	96.866	_IAEK(ac)DFDEVEAK_	-0.39088	2	718.351	P46614	181	K	Pyruvate kinase	KPYK	96.591	_ISSHK(su)GVNLPGTDVDLPALSEK_	-0.15664	2	1189.12
P40910	33	K	40S ribosomal protein S1	RPS1	1	8.88583e-18	199.33	KDWFDIK(1)APTTFENR	2	-1.3711	4	Q59KZ3	41	K	Uridylate kinase	Q59KZ3	46.88	_TNSTPPPK(ac)YSK_	0.62415	2	631.325	P46614	210	K	Pyruvate kinase	KPYK	78.964	_NK(su)VHMIFASFIR_	-0.50602	3	521.61
P40910	167	K	40S ribosomal protein S1	RPS1	1	0.00377955	111.17	K(1)MIEIMQR	2	0.25173	2	Q59KZ3	231	K	Uridylate kinase	Q59KZ3	63.046	_ADDNIESIK(ac)K_	-2.3739	2	587.801	P46614	230	K	Pyruvate kinase	KPYK	80.438	_K(su)VLGEEGK_	2.8541	2	480.256
P40910	219	K	40S ribosomal protein S1	RPS1	1	0.0528229	74.184	VK(1)LLK(1)QPK	2	-0.90083	1	Q59LS1	120	K	Likely cytosolic ribosomal protein L3	Q59LS1	97.602	_FYK(ac)NWYK_	-0.50958	2	545.771	P46614	237	K	Pyruvate kinase	KPYK	107.35	_VLGEEGK(su)DIQIISK_	0.55652	2	814.941
P40910	144	K	40S ribosomal protein S1	RPS1	1	0.00130012	113.66	VFAIAFTK(1)R	2	0.95489	1	Q59LS1	132	K	Likely cytosolic ribosomal protein L3	Q59LS1	87.476	_AFTK(ac)YSGK_	-0.086562	2	472.248	P46614	290	K	Pyruvate kinase	KPYK	121.5	_QLIAK(su)CNLAAK_	-0.11928	2	665.363
P40910	55	K	40S ribosomal protein S1	RPS1	1	5.58462e-06	137.4	STGLK(1)NAADGLK(1)GR	2	-0.63192	5	Q59LS1	136	K	Likely cytosolic ribosomal protein L3	Q59LS1	129.88	_YSGK(ac)YATDAK_	-1.2181	2	573.277	P46614	377	K	Pyruvate kinase	KPYK	131.42	_SLAK(su)KPTATTETCAVAAVSAAYEQDAK_	1.4712	3	961.474
P40910	222	K	40S ribosomal protein S1	RPS1	1	3.17307e-09	103.92	QPK(1)FDLGSLLALHGEGSTEEK	3	-0.77646	2	Q59LS1	167	K	Likely cytosolic ribosomal protein L3	Q59LS1	103.88	_VLAHTQIK(ac)K_	1.4509	2	540.332	P46614	417	K	Pyruvate kinase	KPYK	110.12	_LVSK(su)YKPDVPILMVTR_	0.67303	2	980.053
P40910	240	K	40S ribosomal protein S1	RPS1	1	2.29711e-29	206.7	FDLGSLLALHGEGSTEEK(1)GK	2	-0.91664	1	Q59LS1	196	K	Likely cytosolic ribosomal protein L3	Q59LS1	52.735	_VDWAK(ac)EHFEK_	-0.18177	2	665.825	P46614	419	K	Pyruvate kinase	KPYK	54.343	_YK(su)PDVPILMVTR_	-0.88847	2	766.413
P40910	27	K	40S ribosomal protein S1	RPS1	1	0.00824474	111.95	K(1)DWFDIK	2	0.46434	3	Q59LS1	357	K	Likely cytosolic ribosomal protein L3	Q59LS1	110.64	_VNLK(ac)WIDTASR_	-0.084203	2	672.867	P46614	435	K	Pyruvate kinase	KPYK	97.431	_AAK(su)FSHLYR_	0.38975	3	398.209
P40910	94	K	40S ribosomal protein S1	RPS1	1	8.40049e-23	175.86	VDEVQGK(1)NLLTNFHGLDFTSDK	2	0.30094	5	Q59LS1	376	K	Likely cytosolic ribosomal protein L3	Q59LS1	124.2	_FQTPAEK(ac)HAFM(ox)GTLK_	0.35963	3	588.631	P53698	7	K	Cytochrome c	CYC	72.434	_PAPFEK(su)GSEK_	0.49452	2	595.29
P40910	199	K	40S ribosomal protein S1	RPS1	1	0.000109777	71.286	EIEK(1)STQTIFPLQNVHIR	3	-1.5809	1	Q59LZ5	513	K	Uncharacterized protein	Q59LZ5	68.383	_LQEK(ac)LDR_	-1.814	2	472.264	P53698	18	K	Cytochrome c	CYC	114.89	_KGATLFK(su)TR_	0.13075	2	561.319
P40910	160	K	40S ribosomal protein S1	RPS1	1	5.75606e-06	155.06	TTYAQSSK(1)LR	2	0.05696	4	Q59LZ5	604	K	Uncharacterized protein	Q59LZ5	68.044	_IQATSFAEATK(ac)MQK_	-0.72091	2	798.409	P53698	34	K	Cytochrome c	CYC	119.96	_GGPHK(su)VGPNLHGVFGR_	-0.48696	2	864.95
P40910	249	K	40S ribosomal protein S1	RPS1	1	0.000576942	69.578	VSSGFK(1)DVVLESV	2	-0.72272	1	Q59M30	31	K	Uncharacterized protein	Q59M30	44.71	_VGAELSK(ac)AVYK_	2.0712	2	603.84	P53698	46	K	Cytochrome c	CYC	117	_K(su)SGLAEGYSYTDANK_	0.4072	2	852.392
P40910	243	K	40S ribosomal protein S1	RPS1	1	0.0387074	68.383	K(1)VSSGFK	2	-0.23311	1	Q59M30	66	K	Uncharacterized protein	Q59M30	226.23	_TPSEQQK(ac)FLEQAK_	0.37838	2	788.404	P53698	60	K	Cytochrome c	CYC	42.242	_SGLAEGYSYTDANK(su)K_	-0.27164	2	852.392
P40910	109	K	40S ribosomal protein S1	RPS1	1	9.32308e-44	261.15	NLLTNFHGLDFTSDK(1)LR	2	0.39405	8	Q59M70	60	K	NADH-cytochrome b5 reductase 2	MCR1	86.944	_LSK(ac)SIDLTHNTK_	0.076795	2	699.883	P53698	86	K	Cytochrome c	CYC	76.326	_YIPGTK(su)M(ox)AFGGLK_	-0.72752	2	749.884
P40910	216	K	40S ribosomal protein S1	RPS1	1	0.0528229	74.184	VK(1)LLK(1)QPK	2	-0.90083	1	Q59M70	69	K	NADH-cytochrome b5 reductase 2	MCR1	78.814	_SIDLTHNTK(ac)HLVFK_	-0.83846	4	424.486	P53698	93	K	Cytochrome c	CYC	76.17	_M(ox)AFGGLK(su)KPK_	-0.74276	2	596.823
P40910	45	K	40S ribosomal protein S1	RPS1	1	0.000841213	103.55	NVGK(1)TLINR	2	0.83974	1	Q59M70	151	K	NADH-cytochrome b5 reductase 2	MCR1	74.191	_GPIVK(ac)WK_	0.085995	2	435.266	P53698	94	K	Cytochrome c	CYC	72.325	_M(ox)AFGGLKK(su)PK_	-1.1348	2	596.823
P40910	19	K	40S ribosomal protein S1	RPS1	1	0.0138108	76.221	K(1)VVDPFTR	2	3.5717	1	Q59M70	153	K	NADH-cytochrome b5 reductase 2	MCR1	128.6	_WK(ac)WEPNQFK_	-0.77365	2	652.825	P53698	106	K	Cytochrome c	CYC	115.57	_NDLVTYLK(su)K_	1.2657	2	597.324
P40910	187	K	40S ribosomal protein S1	RPS1	1	2.92845e-12	120.71	EVSNCTLAQLTSK(1)LIPEVIGR	3	0.65054	1	Q59M70	207	K	NADH-cytochrome b5 reductase 2	MCR1	81.799	_K(ac)EIDAIASK_	-0.85357	2	508.785	P79023	53	K	Phospho-2-dehydro-3-deoxyheptonate aldolase, tyrosine-inhibited	AROG	69.92	_YDSAQILK(su)GNDDR_	-0.76419	2	797.871
P40910	62	K	40S ribosomal protein S1	RPS1	1	0.000408782	111.06	STGLK(1)NAADGLK(1)GR	2	-0.63192	3	Q59M70	215	K	NADH-cytochrome b5 reductase 2	MCR1	136.36	_EIDAIASK(ac)HK_	-0.93247	3	385.212	P79023	102	K	Uncharacterized protein	Q5ALQ9	81.297	_AYLEK(su)PR_	-0.32101	2	488.759
P41797	538	K	Heat shock protein SSA1	SSA1	1	8.95291e-07	102.64	VQAK(1)NQLESYAYSLK	3	0.20549	3	Q59M70	221	K	NADH-cytochrome b5 reductase 2	MCR1	81.703	_HKDQVK(ac)VHYFVDK_	-0.014849	4	421.976	P79023	254	K	Phospho-2-dehydro-3-deoxyheptonate aldolase, tyrosine-inhibited	AROG	47.242	_ITNYDVESVK(su)AAK_	-0.98867	2	769.391
P41797	549	K	Heat shock protein SSA1	SSA1	1	6.9536e-66	292.75	NQLESYAYSLK(1)NTINDGEMK	3	-2.3624	11	Q59M70	295	K	NADH-cytochrome b5 reductase 2	MCR1	80.69	_DLGFEK(ac)EHVFK_	0.086949	2	695.854	P79023	262	K	Phospho-2-dehydro-3-deoxyheptonate aldolase, tyrosine-inhibited	AROG	91.202	_EAIAK(su)CTDPSIK_	-1.1692	2	716.853
P41797	523	K	Heat shock protein SSA1	SSA1	1	1.18139e-14	176	MVSEAEK(1)FK	2	-1.9197	6	Q59MV9	35	K	Flavohemoprotein	FHP	40.137	_IILDTVPILEEAGETLTQK(ac)FYQR_	0.12711	3	907.157	P82610	20	K	5-methyltetrahydropteroyltriglutamate--homocysteine methyltransferase	METE	61.344	_K(su)ITEAYWSGK_	-0.61723	2	641.819
P41797	327	K	Heat shock protein SSA1	SSA1	1	2.05016e-13	141.99	IDK(1)SQVEEIVLVGGSTR	2	1.1218	4	Q59MV9	87	K	Flavohemoprotein	FHP	91.065	_NIEDLTPLTDFVK(ac)QIVVK_	-0.88808	2	1057.59	P82610	38	K	5-methyltetrahydropteroyltriglutamate--homocysteine methyltransferase	METE	87.184	_ATVEELLAK(su)GK_	-0.76125	2	629.848
P41797	324	K	Heat shock protein SSA1	SSA1	1	0.00298916	76.572	VLADAK(1)IDK	2	-0.54786	2	Q59MV9	345	K	Flavohemoprotein	FHP	144.09	_IVIDK(ac)AFNR_	1.1406	2	559.322	P82610	48	K	5-methyltetrahydropteroyltriglutamate--homocysteine methyltransferase	METE	199.46	_EHNWK(su)LQQK_	0.47335	2	655.828
P41797	457	K	Heat shock protein SSA1	SSA1	1	3.02938e-13	136.84	DNNLLGK(1)FELSGIPPAPR	3	0.27566	7	Q59NP1	80	K	Copper transport protein CTR1	CTR1	67.08	_DYPVVFK(ac)DLR_	0.19565	2	647.346	P82610	149	K	5-methyltetrahydropteroyltriglutamate--homocysteine methyltransferase	METE	121.72	_LNTAAGIK(su)PVDEFNEAK_	0.39158	2	958.984
P41797	506	K	Heat shock protein SSA1	SSA1	1	1.65537e-06	157.96	TQK(1)ITITNDK(1)GR	2	0.2071	4	Q59NP1	152	K	Copper transport protein CTR1	CTR1	108.34	_SCCDDNAK(ac)EVVSDESIDK_	-0.69759	2	1056.94	P82610	201	K	5-methyltetrahydropteroyltriglutamate--homocysteine methyltransferase	METE	97.734	_ILPVYK(su)ELLQK_	0.065691	2	722.427
P41797	560	K	Heat shock protein SSA1	SSA1	1	1.97533e-06	117.7	DK(1)IGADDK(0.083)EK(0.917)LTK	2	0.72753	9	Q59P43	34	K	RAN-like GTP binding protein	Q59P43	152.54	_HLTGEFEK(ac)K_	-0.9366	3	377.533	P82610	325	K	5-methyltetrahydropteroyltriglutamate--homocysteine methyltransferase	METE	62.717	_AIEK(su)VGK_	0.43644	2	422.742
P41797	566	K	Heat shock protein SSA1	SSA1	1	0.000982929	97.163	IGADDK(1)EK(1)LTK	2	-1.1362	4	Q59P43	68	K	RAN-like GTP binding protein	Q59P43	153.94	_FDVWDTAGQEK(ac)FGGLR_	-1.9666	2	934.452	P82610	384	K	5-methyltetrahydropteroyltriglutamate--homocysteine methyltransferase	METE	50.957	_NVSGEDVSK(su)QLEANAASIK_	0.28773	2	1030.51
P41797	525	K	Heat shock protein SSA1	SSA1	1	0.000152293	151.04	FK(1)EEDEK(1)EAAR	2	2.5446	7	Q59P43	156	K	RAN-like GTP binding protein	Q59P43	132.31	_SNYNFEK(ac)PFLWLAR_	-2.6053	2	913.965	P82610	406	K	5-methyltetrahydropteroyltriglutamate--homocysteine methyltransferase	METE	122.78	_SESSITNDPK(su)VQER_	-0.16713	2	845.4
P41797	110	K	Heat shock protein SSA1	SSA1	1	2.34076e-06	87.352	GETK(1)TFSPEEISSMVLTK(1)MK	3	0.75374	1	Q59PV8	35	K	Uncharacterized protein	Q59PV8	50.358	_LVNGLGLTGTTASSLTAFK(ac)K_	1.5695	3	674.381	P82610	561	K	5-methyltetrahydropteroyltriglutamate--homocysteine methyltransferase	METE	65.219	_ESVYAQSITSK(su)PMK_	-0.41809	2	834.911
P41797	75	K	Heat shock protein SSA1	SSA1	1	4.46819e-10	131.79	K(1)FDDPEVINDAK(1)HFPFK	3	0.76085	4	Q59PV8	89	K	Uncharacterized protein	Q59PV8	73.735	_AVSGFKPVTIDVSK(ac)NLK_	-1.2409	3	615.688	P82610	714	K	5-methyltetrahydropteroyltriglutamate--homocysteine methyltransferase	METE	126.71	_IPSK(su)QEFVSR_	0.30298	2	645.838
P41797	95	K	Heat shock protein SSA1	SSA1	1	5.3837e-06	96.208	VIDK(1)AGK(1)PVIQVEYK	2	0.96694	3	Q59PV8	106	K	Uncharacterized protein	Q59PV8	93.442	_AIENAK(ac)LTEK_	-0.51236	2	579.822	P82610	726	K	5-methyltetrahydropteroyltriglutamate--homocysteine methyltransferase	METE	84.365	_IEEILK(su)VYPASK_	0.95117	2	745.411
P41797	69	K	Heat shock protein SSA1	SSA1	1	1.61007e-32	233.02	NQAAMNPANTVFDAK(1)R	2	-0.22633	12	Q59PV8	167	K	Uncharacterized protein	Q59PV8	64.654	_EK(ac)FGDLAAM_	-0.15363	2	512.244	P82610	742	K	5-methyltetrahydropteroyltriglutamate--homocysteine methyltransferase	METE	48.568	_FWVNPDCGLK(su)TR_	-0.013417	2	796.88
P41797	450	K	Heat shock protein SSA1	SSA1	1	0.000198932	140.45	TK(1)DNNLLGK	2	-0.29288	2	Q59Q46	517	K	Inosine-5'-monophosphate dehydrogenase	IMDH	60.764	_TASAQFEGGVHGLHSYEK(ac)R_	-0.73083	3	706.012	P82611	43	K	Aconitate hydratase, mitochondrial	ACON	92.439	_DSQVNQNLLESHSFINYK(su)K_	0.83581	3	788.72
P41797	516	K	Heat shock protein SSA1	SSA1	1	2.35844e-10	160.56	EEIDK(1)MVSEAEK	2	-0.76037	4	Q59QB8	91	K	Possible mitochondrial HMG-like protein	Q59QB8	79.089	_DISTQHK(ac)TLSK_	-0.32808	2	650.349	P82611	44	K	Aconitate hydratase, mitochondrial	ACON	92.866	_K(su)HLENVEIVK_	0.26869	2	654.862
P41797	124	K	Heat shock protein SSA1	SSA1	1	2.74834e-17	189.33	TFSPEEISSMVLTK(1)MK	3	-1.3332	13	Q59QD6	30	K	Elongation factor 1-alpha	Q59K68	126.07	_STTTGHLIYK(ac)CGGIDK_	-0.78065	2	896.949	P82611	53	K	Aconitate hydratase, mitochondrial	ACON	46.069	_HLENVEIVK(su)SR_	-1.7091	3	475.256
P41797	594	K	Heat shock protein SSA1	SSA1	1	9.28812e-28	176.65	AIDETISWLDASQAASTEEYEDK(1)RK	4	-1.3473	4	Q59QD6	36	K	Elongation factor 1-alpha	Q59K68	108.09	_CGGIDK(ac)R_	-1.0587	2	424.208	P82611	87	K	Aconitate hydratase, mitochondrial	ACON	90.827	_GVSYLK(su)LRPDR_	0.23773	3	468.593
P41797	245	K	Heat shock protein SSA1	SSA1	1	3.3825e-13	199.08	LVNFFIQEFK(1)R	3	0.02019	3	Q59QD6	41	K	Elongation factor 1-alpha	Q59K68	104.44	_TIEK(ac)FEK_	-0.20863	2	468.755	P82611	234	K	Aconitate hydratase, mitochondrial	ACON	62.162	_LTGK(su)MSGWTSPK_	-2.4258	2	696.845
P41797	91	K	Heat shock protein SSA1	SSA1	1	0.000364568	132.01	HFPFK(1)VIDK	2	-0.59243	2	Q59QD6	55	K	Elongation factor 1-alpha 2	EF1A2	71.176	_GSFK(ac)YAWVLDK_	-0.76207	2	678.353	P82611	320	K	Aconitate hydratase, mitochondrial	ACON	73.951	_SEIAQFAQVYK(su)K_	0.2663	2	756.391
P41797	347	K	Heat shock protein SSA1	SSA1	1	9.7442e-10	176.42	IQK(1)LVSDFFNGK	2	-0.93671	3	Q59QD6	62	K	Elongation factor 1-alpha 2	EF1A2	89.08	_YAWVLDK(ac)LK_	-0.66279	2	589.334	P82611	399	K	Aconitate hydratase, mitochondrial	ACON	122.46	_AASIIK(su)DAGAHGLK_	0.94129	2	726.396
P41797	106	K	Heat shock protein SSA1	SSA1	1	0.000109456	92.264	AGKPVIQVEYK(1)GETK	2	-0.56978	3	Q59QD6	159	K	Elongation factor 1-alpha	Q59K68	93.649	_MDSVK(ac)WDK_	-0.30804	2	525.75	P82611	407	K	Aconitate hydratase, mitochondrial	ACON	63.073	_DAGAHGLK(su)SK_	0.19564	2	542.275
P41797	318	K	Heat shock protein SSA1	SSA1	1	3.29089e-07	118.16	STLDPVGK(1)VLADAK	2	-0.75602	5	Q59QD6	170	K	Elongation factor 1-alpha	Q59K68	91.307	_FEEIIK(ac)ETSNFVK_	1.4131	2	813.425	P82611	409	K	Aconitate hydratase, mitochondrial	ACON	123.29	_SK(su)ALYTVSPGSEQVR_	-0.93818	2	861.439
P41797	157	K	Heat shock protein SSA1	SSA1	1	2.95922e-07	106.6	QATK(1)DAGTIAGLNVLR	2	3.2655	4	Q59QD6	210	K	Elongation factor 1-alpha 2	EF1A2	72.228	_TVPFVPISGWNGDNMIEASTNCPWYK(ac)GWEK_	-1.2106	3	1175.88	P82611	565	K	Aconitate hydratase, mitochondrial	ACON	82.069	_LQK(su)LSPFKPWDGK_	-0.6647	3	548.631
P41797	126	K	Heat shock protein SSA1	SSA1	1	1.31278e-05	97.45	MK(1)EIAEGYLGSTVK	2	0.026111	3	Q59QD6	224	K	Elongation factor 1-alpha	Q59K68	145.25	_VTGK(ac)TLLEAIDAIEPPTRPTDKPLR_	-0.42189	3	925.187	P82611	570	K	Aconitate hydratase, mitochondrial	ACON	76.927	_LSPFK(su)PWDGK_	-0.42977	2	637.824
P41797	185	K	Heat shock protein SSA1	SSA1	1	1.15044e-07	107.98	IINEPTAAAIAYGLDK(1)K	3	-0.68695	3	Q59QD6	242	K	Elongation factor 1-alpha	Q59K68	113.54	_TLLEAIDAIEPPTRPTDK(ac)PLR_	1.6443	3	796.776	P82611	575	K	Aconitate hydratase, mitochondrial	ACON	75.764	_LSPFKPWDGK(su)DAER_	0.54178	3	582.621
P41797	3	K	Heat shock protein SSA1	SSA1	1	2.05153e-20	160.57	SK(1)AVGIDLGTTYSCVAHFANDR	3	-1.0424	2	Q59QD6	253	K	Elongation factor 1-alpha	Q59K68	177.02	_LPLQDVYK(ac)IGGIGTVPVGR_	-0.47421	2	1012.58	P82611	585	K	Aconitate hydratase, mitochondrial	ACON	93.649	_LPILIK(su)AVGK_	0.14279	2	576.374
P41797	558	K	Heat shock protein SSA1	SSA1	1	1.4412e-06	151.66	NTINDGEMK(1)DK	2	-0.11012	5	Q59QD6	376	K	Elongation factor 1-alpha	Q59K68	101.39	_FDTLVEK(ac)IDR_	-0.034439	2	639.34	P82611	589	K	Aconitate hydratase, mitochondrial	ACON	50.392	_AVGK(su)TTTDHISMAGPWLK_	-1.1717	3	671.675
P41797	356	K	Heat shock protein SSA1	SSA1	1	0.000372731	67.997	LVSDFFNGK(1)ELNK	3	-1.9202	1	Q59QD6	390	K	Elongation factor 1-alpha	Q59K68	169.65	_LEENPK(ac)FVK_	0.85277	2	573.314	P82611	603	K	Aconitate hydratase, mitochondrial	ACON	92.265	_TTTDHISMAGPWLK(su)YR_	-0.73303	2	988.98
P41797	98	K	Heat shock protein SSA1	SSA1	1	9.09499e-05	91.616	VIDK(1)AGK(1)PVIQVEYK	2	0.96694	3	Q59QD6	393	K	Elongation factor 1-alpha	Q59K68	101.39	_FVK(ac)SGDAAIVK_	-0.16657	2	588.835	P82611	637	K	Aconitate hydratase, mitochondrial	ACON	115.87	_NHYTGK(su)YDGVPQTAAAYR_	0.05412	2	1056.49
P41797	568	K	Heat shock protein SSA1	SSA1	1	2.39448e-08	177.83	IGADDK(1)EK(1)LTK	2	-1.1362	12	Q59QD6	406	K	Elongation factor 1-alpha	Q59K68	131.54	_M(ox)VPTK(ac)PM(ox)CVEAFTDYPPLGR_	-1.1054	3	795.043	P82611	698	K	Potential mitochondrial aconitase	Q59PT2	116.73	_IHETNLK(su)K_	0.077536	3	361.533
P41797	499	K	Heat shock protein SSA1	SSA1	1	1.65537e-06	154.94	TQK(1)ITITNDK(1)GR	2	0.2071	4	Q59QD6	437	K	Elongation factor 1-alpha	Q59K68	133.04	_QTVAVGVIK(ac)SVEK_	1.022	3	467.277	P82611	699	K	Aconitate hydratase, mitochondrial	ACON	59.645	_K(su)QGLLPLNFK_	-0.73829	2	629.364
P41797	530	K	Heat shock protein SSA1	SSA1	1	0.000349115	122.39	FK(1)EEDEK(1)EAAR	2	2.5446	3	Q59QN6	208	K	Potential NAD-formate dehydrogenase	Q59N92	71.651	_LLYYDYQPLPEEAINK(ac)LNAASK_	-0.694	2	1298.17	P82611	774	K	Aconitate hydratase, mitochondrial	ACON	41.317	_HGSALNFIK(su)SK_	1.7511	2	651.346
P41797	86	K	Heat shock protein SSA1	SSA1	1	2.78532e-14	172.91	K(1)FDDPEVINDAK(1)HFPFK	3	0.76085	17	Q59QN6	255	K	Potential NAD-formate dehydrogenase	Q59XX7	106.35	_GLFNK(ac)DLISK_	0.88614	2	588.835	P82612	3	K	Phosphoglycerate mutase	PMGY	99.139	_PK(su)LVLVR_	-0.413	2	462.797
P41797	54	K	Heat shock protein SSA1	SSA1	1	1.55409e-30	211.87	LIGDAAK(1)NQAAMNPANTVFDAK(1)R	3	0.23056	10	Q59QN7	139	K	Succinate dehydrogenase [ubiquinone] iron-sulfur subunit, mitochondrial	Q59QN7	42.3	_DLVPDLTHFYK(ac)QYK_	-1.036	3	603.645	P82612	34	K	Phosphoglycerate mutase	PMGY	126.71	_LSETGQK(su)EAK_	-0.50864	2	595.799
P42800	365	K	Inositol-3-phosphate synthase	INO1	1	1.35589e-09	111.45	EISK(1)QSVVDDIIESNELLYNK	3	-0.35778	1	Q59QN7	142	K	Succinate dehydrogenase [ubiquinone] iron-sulfur subunit, mitochondrial	Q59QN7	59.198	_QYK(ac)SIEPYLQR_	-4.7304	2	733.886	P82612	57	K	Phosphoglycerate mutase	PMGY	214.41	_EAGINVDVLHTSK(su)LSR_	0.67108	2	919.984
P42800	32	K	Inositol-3-phosphate synthase	INO1	1	4.37831e-07	110.14	FTYENSVVEK(1)DANGK	2	-1.1004	1	Q59R24	62	K	Mitochondrial import inner membrane translocase subunit TIM9	TIM9	99.799	_CSEK(ac)FLK_	0.078833	2	477.242	P82612	96	K	Phosphoglycerate mutase	PMGY	133.81	_HYGALQGK(su)DK_	0.033119	3	406.203
P42800	155	K	Inositol-3-phosphate synthase	INO1	1	0.000674008	85.963	AK(1)VLDVTLQK	2	0.029549	3	Q59R24	65	K	Mitochondrial import inner membrane translocase subunit TIM9	TIM9	109.01	_FLK(ac)HSER_	0.39555	2	479.759	P82612	98	K	Phosphoglycerate mutase	PMGY	151.74	_DK(su)AQTLEAYGQEK_	-0.39473	3	527.586
P42800	387	K	Inositol-3-phosphate synthase	INO1	1	3.55172e-09	163.99	ESGDK(1)VDHCIVIK	2	-0.48998	1	Q59RB8	51	K	Isocitrate lyase	Q59RB8	64.476	_GTLK(ac)INHPSSQQADK_	-0.29322	3	555.957	P82612	123	K	Phosphoglycerate mutase	PMGY	67.08	_SFDVPPPK(su)IDPK_	0.57198	2	720.374
P42800	225	K	Inositol-3-phosphate synthase	INO1	1	0.0388773	57.722	AK(1)NELDK	2	0.45317	1	Q59RB8	65	K	Isocitrate lyase	Q59RB8	73.208	_LFK(ac)LLEK_	1.8964	2	466.794	P82612	127	K	Phosphoglycerate mutase	PMGY	90.412	_IDPK(su)DEYSQVGDRR_	-1.2116	3	593.283
P42800	492	K	Inositol-3-phosphate synthase	INO1	0.999996	0.00298012	55.04	PGFKPINGLNK(1)QR	3	0.15556	1	Q59RB8	507	K	Isocitrate lyase	Q59RB8	93.267	_GVEVVK(ac)HQK_	2.436	2	533.306	P83773	6	K	Acetyl-CoA hydrolase	ACH1	70.912	_(ac)SAILK(su)QR_	-2.1757	2	479.272
P42800	314	K	Inositol-3-phosphate synthase	INO1	1	1.74272e-11	152.07	YDSFIGGDDFK(1)SGQTK	2	-1.9268	4	Q59RI1	650	K	Probable Isoleucyl-tRNA synthetase	Q59RI1	54.776	_FK(ac)EEGVK_	0.24243	2	439.735	P83773	58	K	Acetyl-CoA hydrolase	ACH1	111.34	_VIPTTLVDHVEK(su)NNLQGK_	-0.78789	2	1053.07
P42800	208	K	Inositol-3-phosphate synthase	INO1	1	0.000240556	121.68	TDNK(1)WADVEK	2	-0.5133	4	Q59RI1	804	K	Probable Isoleucyl-tRNA synthetase	Q59RI1	84.169	_QEDLEK(ac)IAINPK_	0.8703	2	720.391	P83773	98	K	Acetyl-CoA hydrolase	ACH1	65.105	_APHQVGK(su)PIAAAINDGR_	0.061232	3	605.655
P42800	22	K	Inositol-3-phosphate synthase	INO1	1	5.92225e-08	103.67	DDHLYTK(1)FTYENSVVEK	3	-2.1243	1	Q59RQ6	144	K	Dihydrolipoyl dehydrogenase	Q59RQ6	84.169	_GAGSFVNEK(ac)TVK_	-0.90544	2	639.838	P83773	210	K	Acetyl-CoA hydrolase	ACH1	45.825	_QPYPHTSADFK(su)IGK_	0.40531	3	563.614
P42800	214	K	Inositol-3-phosphate synthase	INO1	1	0.00780153	77.072	WADVEK(1)IR	2	0.97627	2	Q59RQ6	251	K	Dihydrolipoyl dehydrogenase	Q59RQ6	88.596	_LLAK(ac)QGLDFK_	-1.0694	2	587.845	P83773	331	K	Acetyl-CoA hydrolase	ACH1	60.91	_LTNDGFK(su)K_	0.28054	2	511.761
P42800	258	K	Inositol-3-phosphate synthase	INO1	1	6.37482e-09	107.78	YADVLPNVNDTADNLIK(1)SIK	3	-0.63601	6	Q59RQ6	327	K	Dihydrolipoyl dehydrogenase	Q59RQ6	110.39	_LIIDDQFK(ac)TK_	-0.26822	2	631.853	P83773	332	K	Acetyl-CoA hydrolase	ACH1	44.564	_K(su)FYDNWDTYSK_	0.38466	2	783.841
P42800	454	K	Inositol-3-phosphate synthase	INO1	1	0.0118693	67.169	VQVK(1)GPGK	2	-0.045279	2	Q59RQ6	487	K	Dihydrolipoyl dehydrogenase	Q59RQ6	74.237	_EAALATFDK(ac)PINF_	0.18356	2	739.88	P83773	342	K	Acetyl-CoA hydrolase	ACH1	57.175	_FYDNWDTYSK(su)K_	-1.8711	2	783.841
P42800	15	K	Inositol-3-phosphate synthase	INO1	1	1.38051e-11	174.68	SSNSVTK(1)DDHLYTK	2	-0.54264	4	Q59SM8	552	K	Likely C1-tetrahydrofolate synthase	Q59SM8	67.646	_GITVGQAPTEK(ac)GFTR_	0.24372	2	802.426	P83773	489	K	Acetyl-CoA hydrolase	ACH1	69.598	_SVFYATK(su)K_	0.57363	2	522.274
P42800	356	K	Inositol-3-phosphate synthase	INO1	1	2.81714e-08	93.21	PLSIASYNHLGNNDGYNLSSPK(1)QFR	3	-0.5062	2	Q59SM8	866	K	Likely C1-tetrahydrofolate synthase	Q59SM8	65.348	_IDLYTK(ac)QGFGK_	0.21256	2	656.351	P83774	44	K	Guanine nucleotide-binding protein subunit beta-like protein	GBLP	93.162	_DKTLIK(su)WK_	1.3166	2	566.324
P42800	8	K	Inositol-3-phosphate synthase	INO1	1	0.000112765	79.337	STPIEFK(1)SSNSVTK	2	-0.87765	1	Q59T35	70	K	Potential fumarate reductase	Q59T35	41.499	_ASSGINGVPTK(ac)YQK_	-0.063208	2	746.394	P83774	46	K	Guanine nucleotide-binding protein subunit beta-like protein	GBLP	63.682	_WK(su)LTGGEDNQYGIPK_	0.89263	2	903.439
P42800	395	K	Inositol-3-phosphate synthase	INO1	1	1.12195e-08	115.57	VDHCIVIK(1)YLPAVGDSK	3	1.7185	3	Q59T35	396	K	Potential fumarate reductase	Q59T35	80.236	_DK(ac)FSGCDAIIEGTQQDSLGR_	-0.7249	3	747.015	P83774	59	K	Guanine nucleotide-binding protein subunit beta-like protein	GBLP	59.227	_LTGGEDNQYGIPK(su)K_	-1.1112	2	810.399
P42800	37	K	Inositol-3-phosphate synthase	INO1	1	8.80806e-12	132.51	DANGK(1)FIVTPTASDYEFK	2	0.20257	2	Q59T35	451	K	Potential fumarate reductase	Q59T35	62.088	_VNPSNAK(ac)VVTK_	0.78043	2	599.843	P83774	108	K	Guanine nucleotide-binding protein subunit beta-like protein	GBLP	79.346	_FVGHK(su)GDVLSVSIAK_	0.40178	3	552.97
P42800	89	K	Inositol-3-phosphate synthase	INO1	1	3.01514e-20	139.56	HNISFENK(1)EGVVKPNYYGSVTQASTVK	3	0.41797	1	Q59TC4	268	K	Uncharacterized protein	Q59TC4	78.516	_DYVLSK(ac)YK_	-0.30771	1	1057.56	P83774	226	K	Guanine nucleotide-binding protein subunit beta-like protein	GBLP	89.171	_NK(su)TLYTLEAK_	-0.47576	2	640.84
P42800	54	K	Inositol-3-phosphate synthase	INO1	1	0.0153032	79.116	VDLK(1)VPK	2	-0.52943	2	Q59TE0	46	K	Likely cytosolic ribosomal protein L17	Q59TE0	119.25	_AQK(ac)YLDQVLDHQR_	0.46228	3	552.622	P83774	261	K	Guanine nucleotide-binding protein subunit beta-like protein	GBLP	112.37	_IFK(su)LQER_	1.0467	2	517.287
P42800	404	K	Inositol-3-phosphate synthase	INO1	1	1.94257e-12	114.19	YLPAVGDSK(1)VAMDEYYSELMLGGHNK	3	-1.2156	4	Q59TE0	92	K	Likely cytosolic ribosomal protein L17	Q59TE0	65.179	_SVNFVK(ac)DLLR_	0.33579	2	616.854	P83776	7	K	Hexokinase-2	HXKB	59.153	_VHLGPK(su)PAQK_	1.2353	2	587.833
P46273	274	K	Phosphoglycerate kinase	PGK1	1	1.44237e-06	85.737	K(1)NNVELILPVDFVTADKFDK	3	-0.36717	1	Q59TU0	38	K	Nascent polypeptide-associated complex subunit beta	NACB	74.789	_TEQDDTK(ac)LIEALGK_	0.91314	2	801.915	P83776	46	K	Hexokinase-2	HXKB	77.185	_AIVK(su)HFISELDR_	-0.14141	3	509.944
P46273	32	K	Phosphoglycerate kinase	PGK1	1	6.17442e-11	127.2	VDFNVPLDGK(1)TITNNQR	3	-1.8364	12	Q59TU0	50	K	Nascent polypeptide-associated complex subunit beta	NACB	92.265	_ATK(ac)IEGVEEANFFR_	-0.055687	2	826.918	P83776	98	K	Hexokinase-2	HXKB	96.624	_VVLVK(su)LGGNR_	0.32716	2	577.848
P46273	198	K	Phosphoglycerate kinase	PGK1	1	5.42082e-18	159	ELEYFAK(1)ALENPERPFLAILGGAK	3	1.0956	4	Q59U59	400	K	Uncharacterized protein	Q59U59	75.819	_K(ac)YYSIYDLDK_	0.69039	2	675.335	P83776	111	K	Hexokinase-2	HXKB	68.044	_DFDTTQSK(su)FALPAHMR_	0.22114	3	655.644
P46273	346	K	Phosphoglycerate kinase	PGK1	1	2.46218e-09	106.86	TIVWNGPPGVFEFEK(1)FANGTK	3	-0.45517	1	Q59U85	45	K	Uncharacterized protein	Q59U85	77.74	_QDAQAEIDNYK(ac)K_	-0.62122	2	732.852	P83776	175	K	Hexokinase-2	HXKB	48.527	_WTK(su)GWSIDGIEGK_	-1.2113	2	788.886
P46273	17	K	Phosphoglycerate kinase	PGK1	1	0.000495843	144.38	LSVK(1)DLDVAGK(1)R	2	-1.753	7	Q59U89	8	K	Uncharacterized protein	Q59U89	75.509	_TSPHK(ac)LFYK_	0.48749	2	581.816	P83776	283	K	Hexokinase-2	HXKB	71.148	_TK(su)YDVQIDEESPRPGQQTFEK_	-1.6767	3	865.745
P46273	331	K	Phosphoglycerate kinase	PGK1	1	6.44247e-30	219.01	AK(1)TIVWNGPPGVFEFEK	3	-0.0072956	9	Q59VN4	8	K	Histone H4	Q59VN4	168.89	_GK(ac)GGK(ac)GLGK(ac)GGAK(ac)R_	-0.7455	3	480.276	P83776	329	K	Hexokinase-2	HXKB	86.189	_LIFK(su)GQNLDK_	-0.23533	2	638.351
P46273	416	K	Phosphoglycerate kinase	PGK1	1	0.00101306	73.632	DLPGVVALSNK(1)N	2	0.0074281	4	Q59VN4	11	K	Histone H4	Q59VN4	168.89	_GK(ac)GGK(ac)GLGK(ac)GGAK(ac)R_	-0.7455	3	480.276	P83776	335	K	Hexokinase-2	HXKB	63.419	_GQNLDK(su)LK_	-0.015317	2	508.275
P46273	329	K	Phosphoglycerate kinase	PGK1	1	2.99473e-07	140.24	SVELFQQAVAK(1)AK	2	0.68369	4	Q59VN4	15	K	Histone H4	Q59VN4	168.89	_GLGK(ac)GGAK(ac)R_	-0.32599	2	464.272	P83776	368	K	Hexokinase-2	HXKB	78.814	_EK(su)LGIETTEPERK_	0.77628	2	815.42
P46273	380	K	Phosphoglycerate kinase	PGK1	1	3.33284e-19	158.02	SAENGNIVIIGGGDTATVAK(1)K	2	-1.0361	2	Q59VN4	19	K	Histone H4	Q59VN4	168.89	_GLGK(ac)GGAK(ac)R_	-0.32599	2	464.272	P83776	423	K	Hexokinase-2	HXKB	64.565	_TAHCAADGSVYNK(su)YPGFK_	0.80535	3	695.983
P46273	147	K	Phosphoglycerate kinase	PGK1	1	0.00365505	93.839	VKADPEAVK(1)K	2	0.60875	1	Q59VN4	62	K	Histone H4	Q59VN4	160.52	_VVLK(ac)QFLENVIR_	0.38394	2	750.451	P83777	23	K	Inorganic pyrophosphatase	IPYR	80.684	_VYIEK(su)DGK_	0.41455	2	526.269
P46273	74	K	Phosphoglycerate kinase	PGK1	1	3.13375e-06	99.238	NDK(1)YSLAPVATELEK	2	0.26814	1	Q59VN4	94	K	Histone H4	Q59VN4	70.438	_TVTSLDVVYALK(ac)R_	-0.40091	2	753.93	P83777	58	K	Inorganic pyrophosphatase	IPYR	67.385	_WTNAK(su)LEISK_	0.92491	2	645.34
P46273	134	K	Phosphoglycerate kinase	PGK1	1	4.64798e-05	83.692	YHIEEEGSSK(1)DK(1)DGK	3	-0.10299	1	Q59VP1	7	K	Histone H2B.1	H2B1	163.64	_AEK(ac)KPASK(ac)APAEK(ac)K_	-0.49503	2	804.951	P83777	66	K	Inorganic pyrophosphatase	IPYR	101.32	_EQK(su)LNPIIQDTK_	0.25472	2	763.907
P46273	273	K	Phosphoglycerate kinase	PGK1	1	4.07613e-06	159.5	NVEHLVEK(1)AK(1)K	2	-1.0037	1	Q59VP1	8	K	Histone H2B.1	H2B1	112.03	_K(ac)PASKAPAEK(ac)KPAAK_	-0.34314	3	535.982	P83777	75	K	Inorganic pyrophosphatase	IPYR	107.95	_LNPIIQDTK(su)K_	-0.17131	2	635.356
P46273	381	K	Phosphoglycerate kinase	PGK1	1	0.0186671	86.833	K(1)YGVVEK	2	0.80865	2	Q59VP1	12	K	Histone H2B.1	H2B1	163.64	_PASK(ac)APAEK(ac)KPAAK(ac)K_	0.43444	3	549.986	P83777	115	K	Inorganic pyrophosphatase	IPYR	94.569	_AK(su)GDNDPLDVCEIGEK_	0.11107	2	930.42
P46273	249	K	Phosphoglycerate kinase	PGK1	1	4.12408e-14	147.36	K(1)ILNK(1)MPIGDSLFDEAGAK	2	3.3695	18	Q59VP1	17	K	Histone H2B.1	H2B1	166.01	_PASK(ac)APAEK(ac)K_	0.76999	2	555.811	P83777	137	K	Inorganic pyrophosphatase	IPYR	98.737	_VATVGEVK(su)QVK_	0.50887	2	629.356
P46273	215	K	Phosphoglycerate kinase	PGK1	1	1.48726e-18	158.11	PFLAILGGAK(1)VSDK	2	3.888	6	Q59VP1	18	K	Histone H2B.1	H2B1	104.95	_APAEK(ac)K(ac)PAAK_	-1.4139	2	547.814	P83777	200	K	Inorganic pyrophosphatase	IPYR	52.172	_IPDGK(su)PENQFAFSGECK_	0.26649	2	1012.46
P46273	191	K	Phosphoglycerate kinase	PGK1	1	6.69835e-10	142.38	AAGFLMSK(1)ELEYFAK	2	-0.63171	4	Q59VP1	22	K	Histone H2B.1	H2B1	166.86	_PAAK(ac)K(ac)TASTDGAK_	-0.43929	2	665.354	P83777	233	K	Inorganic pyrophosphatase	IPYR	123.79	_LIK(su)GESVDSK_	0.2587	2	588.311
P46273	10	K	Phosphoglycerate kinase	PGK1	1	7.56362e-05	108.53	LSVK(1)DLDVAGK(1)R	2	-1.753	6	Q59VP1	23	K	Histone H2B.1	H2B1	166.86	_PAAK(ac)K(ac)TASTDGAK_	-0.43929	2	665.354	P83778	60	K	Malate dehydrogenase, cytoplasmic	MDHC	42.579	_TQSYLPK(su)DKEDK_	1.4594	2	776.38
P46273	140	K	Phosphoglycerate kinase	PGK1	1	0.00265038	78.488	VK(1)ADPEAVK	2	0.53161	3	Q59VP1	47	K	Histone H2B.1	H2B1	94.487	_KETYSSYIYK(ac)VLK_	1.7291	2	832.451	P83778	210	K	Malate dehydrogenase, cytoplasmic	MDHC	85.672	_QYYDILSEEQK(su)K_	2.8434	2	822.394
P46273	271	K	Phosphoglycerate kinase	PGK1	1	9.41494e-23	159.5	NVEHLVEK(1)AK(1)K	2	-1.0037	10	Q59VP1	112	K	Histone H2B.1	H2B1	116.06	_LILPGELAK(ac)HAVSEGTR_	-0.67359	3	611.679	P83778	314	K	Malate dehydrogenase, cytoplasmic	MDHC	77.776	_YDILNQISDDEK(su)K_	-0.57555	2	840.902
P46273	387	K	Phosphoglycerate kinase	PGK1	1	2.79397e-11	114.9	YGVVEK(1)LSHVSTGGGASLELLEGK	3	0.16563	4	Q59VY8	356	K	Uncharacterized protein	Q59VY8	66.92	_SK(ac)YLQAYPVK_	0.77457	2	619.843	P83778	330	K	Malate dehydrogenase, cytoplasmic	MDHC	73.327	_NIEK(su)GVSFAK_	0.18454	2	596.814
P46273	245	K	Phosphoglycerate kinase	PGK1	1	3.46551e-08	113.54	K(1)ILNK(1)MPIGDSLFDEAGAK	2	3.3695	5	Q59WG0	21	K	Uncharacterized protein	Q59WG0	54.09	_GEIPSFK(ac)LIETAK_	-0.58961	2	737.911	P83779	180	K	Pyruvate decarboxylase	PDC1	122.98	_VPK(su)SLLDKK_	-0.22372	2	564.337
P46273	263	K	Phosphoglycerate kinase	PGK1	1	5.49584e-50	264.49	MPIGDSLFDEAGAK(1)NVEHLVEK(1)AK	3	1.0393	21	Q59WG0	47	K	Uncharacterized protein	Q59WG0	47.058	_TYSFLDIQPIAEAHVLIIPK(ac)HHGAK_	0.5017	3	947.52	P83779	186	K	Pyruvate decarboxylase	PDC1	81.48	_K(su)IDLSLHPNDPESQTEVIETVEK_	0.95399	3	907.787
P46273	91	K	Phosphoglycerate kinase	PGK1	1	1.53812e-23	199.41	LLGQK(1)VTFLNDCVGPEVTK(1)AVENAK	3	0.091814	12	Q59WG0	132	K	Uncharacterized protein	Q59WG0	74.222	_KDEATGLGVGWPAEATDFDK(ac)LGK_	0.25499	3	816.408	P83779	230	K	Pyruvate decarboxylase	PDC1	163.88	_HNCK(su)PEVAK_	-0.27899	3	394.857
P46273	48	K	Phosphoglycerate kinase	PGK1	1	1.80963e-08	113.47	IVAALPTIK(1)YVEEHK(1)PK	3	1.5299	8	Q59WG0	141	K	Uncharacterized protein	Q59WG0	93.429	_LK(ac)EELAK_	1.0735	2	436.758	P83779	271	K	Pyruvate decarboxylase	PDC1	58.885	_FGGVYVGSLSK(su)PEVK_	0.93662	2	833.938
P46273	219	K	Phosphoglycerate kinase	PGK1	1	2.41649e-07	117.08	VSDK(1)IQLIDNLLDK	2	0.90706	7	Q59WG3	707	K	Uncharacterized protein	Q59WG3	90.37	_SAK(ac)FAIK_	0.83711	2	403.742	P83779	317	K	Pyruvate decarboxylase	PDC1	122.64	_NIVEFHSDYTK(su)IR_	0.17688	3	574.621
P46273	352	K	Phosphoglycerate kinase	PGK1	1	3.04684e-07	119.88	FANGTK(1)SLLDAAVK	2	0.49727	4	Q59WW7	108	K	Glutathione peroxidase	Q59WW7	57.288	_IEVNGDNTDPVYK(ac)YLK_	0.90367	2	955.481	P83779	329	K	Pyruvate decarboxylase	PDC1	97.2	_QATFPGVQM(ox)K(su)EALQK_	-1.6115	2	896.451
P46273	105	K	Phosphoglycerate kinase	PGK1	1	5.38845e-19	153.25	VTFLNDCVGPEVTK(1)AVENAK	2	-1.2949	6	Q59WW7	124	K	Glutathione peroxidase	Q59WW7	117.1	_IK(ac)WNFEK_	-0.69862	2	503.771	P83779	334	K	Pyruvate decarboxylase	PDC1	125.72	_EALQK(su)LLTTVK_	0.35664	2	672.393
P46273	290	K	Phosphoglycerate kinase	PGK1	1	5.28935e-18	172.66	NNVELILPVDFVTADK(1)FDK	3	-0.6631	5	Q59WW7	129	K	Glutathione peroxidase	Q59WW7	145.81	_WNFEK(ac)FLIDQNGK_	-0.96022	2	840.923	P83779	340	K	Pyruvate decarboxylase	PDC1	89.369	_LLTTVK(su)K_	-0.10713	2	451.781
P46273	6	K	Phosphoglycerate kinase	PGK1	1	0.000194554	132.88	SLSNK(1)LSVK	2	-0.24905	2	Q59WW7	137	K	Glutathione peroxidase	Q59WW7	43.761	_FLIDQNGK(ac)VIER_	1.6813	2	737.407	P83779	341	K	Pyruvate decarboxylase	PDC1	98.408	_K(su)SINPNYTPVPVPETK_	4.1563	2	942.491
P46273	111	K	Phosphoglycerate kinase	PGK1	1	4.32309e-25	210.39	AVENAK(1)DGEIFLLENLR	3	0.046638	10	Q59XW4	136	K	Acetyl-coenzyme A synthetase	Q59XW4	46.318	_IITYGELLK(ac)QVSK_	0.18105	2	767.448	P83779	536	K	Pyruvate decarboxylase	PDC1	76.221	_AFAVPDK(su)IR_	0.62301	2	558.806
P46273	296	K	Phosphoglycerate kinase	PGK1	1	5.18444e-31	193.39	DAK(1)TSSATDAEGIPDNWMGLDCGPK	2	-0.094005	15	Q59XW4	368	K	Acetyl-coenzyme A synthetase	Q59XW4	77.662	_YWEIVDK(ac)YK_	0.94946	2	643.327	P83779	562	K	Pyruvate decarboxylase	PDC1	97.431	_LSEK(su)TNAEQ_	-0.090217	2	560.262
P46273	56	K	Phosphoglycerate kinase	PGK1	1	2.03077e-08	110.34	YVEEHK(1)PK(1)YIVLASHLGR	3	-0.86193	7	Q59XW4	394	K	Acetyl-coenzyme A synthetase	Q59XW4	93.623	_YVEK(ac)YDLSSLR_	-0.26778	2	707.864	P83780	14	K	Glucose-6-phosphate isomerase	G6PI	69.346	_LATDLPEWK(su)K_	1.6886	2	650.843
P46273	132	K	Phosphoglycerate kinase	PGK1	1	7.32866e-22	212.35	YHIEEEGSSK(1)DK(1)DGK	3	-0.10299	11	Q59XW4	629	K	Acetyl-coenzyme A synthetase	Q59XW4	49.448	_MILLVDDLPK(ac)TR_	0.61231	2	728.416	P83780	15	K	Glucose-6-phosphate isomerase	G6PI	64.207	_K(su)LEETYK_	0.28156	2	505.756
P46273	405	K	Phosphoglycerate kinase	PGK1	1	2.54686e-18	133.46	LSHVSTGGGASLELLEGK(1)DLPGVVALSNK	3	0.75317	1	Q59YJ9	11	K	Uncharacterized protein	Q59YJ9	84.975	_TCYK(ac)CGEVGHVADDCQQEER_	-1.1049	3	828.339	P83780	21	K	Glucose-6-phosphate isomerase	G6PI	167.03	_LEETYK(su)SVGEK_	0.54641	2	691.838
P46273	86	K	Phosphoglycerate kinase	PGK1	1	8.08498e-06	90.348	YSLAPVATELEK(1)LLGQK	2	-0.713	1	Q59YJ9	86	K	Uncharacterized protein	Q59YJ9	48.18	_CYNCGQFGHISK(ac)NCDSAPSSTNNAPSFK_	0.12677	3	1064.12	P83780	26	K	Glucose-6-phosphate isomerase	G6PI	80.688	_SVGEK(su)FSVR_	-0.052431	2	554.785
P46273	293	K	Phosphoglycerate kinase	PGK1	0.987963	2.84981e-20	159.77	NNVELILPVDFVTADK(0.012)FDK(0.988)DAK	3	-1.3324	2	Q59YJ9	102	K	Uncharacterized protein	Q59YJ9	130.27	_NCDSAPSSTNNAPSFK(ac)R_	-0.41547	2	947.921	P83780	35	K	Glucose-6-phosphate isomerase	G6PI	49.715	_DAFAK(su)DPK_	0.18884	2	496.24
P46273	54	K	Phosphoglycerate kinase	PGK1	1	3.3364e-06	97.235	YVEEHK(1)PK(1)YIVLASHLGR	3	-0.86193	5	Q59YJ9	165	K	Uncharacterized protein	Q59YJ9	76.759	_TCYNCGK(ac)SGHISK_	-0.51402	2	777.345	P83780	61	K	Glucose-6-phosphate isomerase	G6PI	65.179	_ILFDFSK(su)NLVNK_	1.9296	2	769.417
P46586	271	K	ATP phosphoribosyltransferase	HIS1	0.999972	0.0131894	45.853	K(1)EIGNVMDELKK	3	0.8939	1	Q59Z25	117	K	Likely mitochondrial ribosomal protein (E. coli L7/L12)	Q59Z25	86.911	_LESFDAK(ac)SKPK_	-0.39859	2	646.348	P83780	83	K	Glucose-6-phosphate isomerase	G6PI	60.91	_EAGVEK(su)LR_	1.801	2	501.267
P46586	197	K	ATP phosphoribosyltransferase	HIS1	1	2.21467e-14	155.2	AIETILETSAHLISSK(1)K	2	-0.3181	2	Q59Z25	149	K	Likely mitochondrial ribosomal protein (E. coli L7/L12)	Q59Z25	110.41	_VLK(ac)ENVAK_	-0.94414	2	471.785	P83780	120	K	Glucose-6-phosphate isomerase	G6PI	52.862	_MPVDGK(su)DTAQEVDDVLK_	-0.049353	2	980.464
P46586	130	K	ATP phosphoribosyltransferase	HIS1	1	4.04935e-05	87.863	IVSSFTK(1)LSTDYFK	2	-2.3444	2	Q59Z50	272	K	Uncharacterized protein	Q59Z50	68.312	_NLK(ac)YYNK_	-0.81183	2	492.761	P83780	131	K	Glucose-6-phosphate isomerase	G6PI	46.797	_DTAQEVDDVLK(su)HMK_	-0.26165	3	576.942
P46586	102	K	ATP phosphoribosyltransferase	HIS1	1	3.20698e-15	132.39	FGSCK(1)LQIQVPADGEYEKPEQLVGK	3	0.49596	1	Q59ZE0	166	K	Uncharacterized protein	Q59ZE0	64.565	_ETAQFEADSFELK(ac)QK_	1.8385	2	906.936	P83780	134	K	Glucose-6-phosphate isomerase	G6PI	72.34	_HMK(su)EFSDSIR_	-0.59821	2	675.311
P46586	122	K	ATP phosphoribosyltransferase	HIS1	0.999903	4.21304e-07	93.776	LQIQVPADGEYEKPEQLVGK(1)K	3	2.8414	1	Q59ZE0	176	K	Uncharacterized protein	Q59ZE0	71.601	_LAVSHEAK(ac)SVLDSWVR_	0.54136	2	919.992	P83780	238	K	Glucose-6-phosphate isomerase	G6PI	73.435	_NWFLATAK(su)DSK_	0.41965	2	690.843
P46586	17	K	ATP phosphoribosyltransferase	HIS1	1	0.0453415	54.611	LLFAVPK(1)K	2	0.95429	1	Q59ZE0	213	K	Uncharacterized protein	Q59ZE0	104.43	_EIANPK(ac)FQDK_	-0.05706	2	616.319	P83780	245	K	Glucose-6-phosphate isomerase	G6PI	104.9	_HIAK(su)HFAALSTNEK_	0.97001	2	833.931
P46586	137	K	ATP phosphoribosyltransferase	HIS1	0.999826	0.000103513	76.378	LSTDYFK(1)QLSDKPTNIR	3	1.0354	1	Q5A017	122	K	Transaldolase	Q5A017	155.57	_ALELIDLYK(ac)QQGIEK_	-1.443	3	601.668	P83780	462	K	Glucose-6-phosphate isomerase	G6PI	85.805	_AEGATGGLVPHK(su)EFSGNRPTTSILAQK_	0.13383	3	956.161
P46586	200	K	ATP phosphoribosyltransferase	HIS1	1	6.71385e-06	104.17	SK(1)FPEMVNIIVQR	3	-0.51584	2	Q5A017	190	K	Transaldolase	Q5A017	65.428	_ILDWYK(ac)ASTGEEYTAETDPGVQSVK_	0.19068	3	943.787	P83780	519	K	Glucose-6-phosphate isomerase	G6PI	58.815	_VLAK(su)VIGK_	0.30468	2	464.297
P46586	24	K	ATP phosphoribosyltransferase	HIS1	1	9.65647e-15	158.14	LYEK(1)CCNLLSGADIQFR	2	-0.051497	1	Q5A017	216	K	Transaldolase	Q5A017	76.774	_AIYNYYK(ac)K_	-0.73202	2	552.79	P83780	523	K	Glucose-6-phosphate isomerase	G6PI	88.596	_VIGK(su)ELDDK_	0.048043	2	558.793
P46586	235	K	ATP phosphoribosyltransferase	HIS1	1	0.000557175	70.197	SIQAK(1)CLTITPGR	2	0.85019	1	Q5A0M4	171	K	Elongation factor 2	EF2	57.798	_ALLELQTTK(ac)EDLYQTFAR_	1.8616	2	1091.57	P83781	11	K	Mitochondrial outer membrane protein porin	VDAC	109.04	_APAAYSDLSK(su)ASNDLINK_	-0.17445	2	989.492
P46587	124	K	Heat shock protein SSA2	SSA2	1	4.46423e-17	183	TFSPEEISSMILGK(1)MK	3	-0.81584	7	Q5A0M4	228	K	Elongation factor 2	EF2	95.358	_QFANK(ac)YSK_	0.092075	2	514.264	P83781	49	K	Mitochondrial outer membrane protein porin	VDAC	88.768	_TTK(su)DDTISASVDAK_	-0.55166	2	776.373
P46587	559	K	Heat shock protein SSA2	SSA2	1	0.000403254	75.02	SK(1)LDASEIEEVTK	2	-0.63191	2	Q5A0M4	292	K	Elongation factor 2	EF2	72.243	_LFAAIMNFK(ac)K_	0.071132	2	612.844	P83781	111	K	Mitochondrial outer membrane protein porin	VDAC	46.892	_NAK(su)LNFFYQQSAVNAR_	1.3412	2	985.99
P46587	524	K	Heat shock protein SSA2	SSA2	1	0.000152293	151.04	FK(1)EEDEKEASR	2	0.84673	4	Q5A0M4	317	K	Elongation factor 2	EF2	46.001	_DLEGK(ac)ALLK_	-0.090287	2	514.803	P83781	233	K	Mitochondrial outer membrane protein porin	VDAC	110.08	_YALDNTSFIK(su)AK_	0.57679	2	735.877
P46587	328	K	Heat shock protein SSA2	SSA2	1	8.05981e-07	115.1	SK(1)VDEIVLVGGSTR	3	-0.52454	3	Q5A0M4	321	K	Elongation factor 2	EF2	127.12	_ALLK(ac)VVMR_	0.57502	2	486.307	P83781	235	K	Mitochondrial outer membrane protein porin	VDAC	77.959	_AK(su)IADSGLTALSYTQELRPGVK_	0.72044	3	806.767
P46587	346	K	Heat shock protein SSA2	SSA2	1	1.92157e-07	158.56	VQK(1)LVSDYFNGK	2	1.594	2	Q5A0M4	384	K	Elongation factor 2	EF2	55.988	_NCDPNADLMLYVSK(ac)MVPTSDK_	-0.15079	3	814.045	P83782	22	K	Cytochrome b-c1 complex subunit 2, mitochondrial	QCR2	98.902	_IAAK(su)ESATDLTK_	1.214	2	674.354
P46587	91	K	Heat shock protein SSA2	SSA2	1	0.00374003	72.325	HFPFK(1)VVDK	2	1.1408	2	Q5A0M4	406	K	Elongation factor 2	EF2	79.286	_VFAGTVK(ac)SGQK_	-0.28865	2	582.325	P83782	44	K	Cytochrome b-c1 complex subunit 2, mitochondrial	QCR2	80.905	_TGK(su)SGVSHLLSK_	0.54782	3	438.574
P46587	600	K	Heat shock protein SSA2	SSA2	1	0.000165354	87.719	ELESK(1)ANPIMTK	2	-0.70391	1	Q5A0M4	429	K	Elongation factor 2	EF2	174.9	_KEDLFLK(ac)SIQR_	0.1411	3	473.605	P83782	62	K	Cytochrome b-c1 complex subunit 2, mitochondrial	QCR2	80.96	_FTFLNNGAK(su)SALR_	0.18502	2	769.902
P46587	548	K	Heat shock protein SSA2	SSA2	1	2.49239e-41	242.45	NQLESYAYSLK(1)NTLGEEQFK	2	-0.80816	3	Q5A0M4	578	K	Elongation factor 2	EF2	88.565	_ETVEGESSMVALSK(ac)SPNK_	-2.0484	2	967.972	P83782	81	K	Cytochrome b-c1 complex subunit 2, mitochondrial	QCR2	46.89	_ESELLGGTFESK(su)VTR_	-0.39721	2	876.936
P46587	106	K	Heat shock protein SSA2	SSA2	1	1.11036e-05	100.22	PMIQVEYK(1)GETK	2	-2.0258	1	Q5A0M4	622	K	Elongation factor 2	EF2	115.91	_ILADK(ac)HGWDVVDAR_	-1.0237	3	546.286	P83782	141	K	Cytochrome b-c1 complex subunit 2, mitochondrial	QCR2	93.348	_LANANPAFK(su)GVEK_	0.38564	2	729.883
P46587	522	K	Heat shock protein SSA2	SSA2	1	2.5857e-11	176	MVSEAEK(1)FK	2	-1.9197	5	Q5A0Z9	244	K	Pyruvate dehydrogenase E1 component subunit alpha	Q5A0Z9	121.6	_SSAMTEYYK(ac)R_	-0.2605	2	639.295	P83782	145	K	Cytochrome b-c1 complex subunit 2, mitochondrial	QCR2	102.87	_GVEK(su)LHEITFR_	-0.9365	2	714.878
P46587	157	K	Heat shock protein SSA2	SSA2	1	8.60825e-12	159.41	QATK(1)DAGTIAGLNVMR	2	-0.093121	1	Q5A0Z9	336	K	Pyruvate dehydrogenase E1 component subunit alpha	Q5A0Z9	116.19	_EIASEDEIK(ac)SYDK_	-0.38588	2	784.87	P83783	48	K	Adenosylhomocysteinase	SAHH	59.84	_YGPSQPLK(su)GAR_	1.1303	2	637.33
P46587	126	K	Heat shock protein SSA2	SSA2	1	3.79101e-05	90.561	MK(1)ETAEGFLGTTVK	2	2.5915	3	Q5A0Z9	392	K	Pyruvate dehydrogenase E1 component subunit alpha	Q5A0Z9	97.175	_ISDDSWDFK(ac)NK_	-1.3165	2	698.823	P83783	190	K	Adenosylhomocysteinase	SAHH	68.283	_VPAINVNDSVTK(su)SK_	1.0545	2	786.417
P46587	355	K	Heat shock protein SSA2	SSA2	1	1.23777e-06	120.87	LVSDYFNGK(1)EPNR	2	-0.82923	1	Q5A109	48	K	Uncharacterized protein	Q5ADS0	81.92	_MQIFVK(ac)TLTGK_	-0.79902	2	654.373	P83783	192	K	Adenosylhomocysteinase	SAHH	82.008	_SK(su)FDNLYGCR_	-0.77764	2	680.304
P46587	515	K	Heat shock protein SSA2	SSA2	1	0.000343882	80.31	EEIEK(1)MVSEAEK	2	-0.24667	1	Q5A109	90	K	Uncharacterized protein	Q5ADS0	77.185	_LIFAGK(ac)QLEDGR_	-0.60639	2	694.88	P83783	208	K	Adenosylhomocysteinase	SAHH	71.614	_ESLVDGIK(su)R_	-0.99844	2	558.798
P46587	75	K	Heat shock protein SSA2	SSA2	1	8.45528e-08	164.53	K(1)FDDHEVQGDIK(1)HFPFK	3	-1.8596	9	Q5A1E3	173	K	Transcriptional regulator CBF1	CBF1	44.564	_LK(ac)ENENNNIEK_	2.0075	2	693.847	P83783	326	K	Adenosylhomocysteinase	SAHH	110.35	_ANAESVVNIK(su)PQVDR_	0.76951	2	870.45
P46587	323	K	Heat shock protein SSA2	SSA2	1	0.0350301	67.334	VLSDAK(1)IDK	2	0.79638	1	Q5A1E8	42	K	Uncharacterized protein	Q5A1E8	109.95	_GQDFNAAK(ac)YMSQK_	0.4166	2	765.356	P83783	387	K	Adenosylhomocysteinase	SAHH	82.426	_EK(su)FPEFAK_	-0.99219	2	548.271
P46587	456	K	Heat shock protein SSA2	SSA2	1	3.02938e-13	136.84	DNNLLGK(1)FELSGIPPAPR	3	0.27566	6	Q5A1E8	47	K	Uncharacterized protein	Q5A1E8	103.71	_YMSQK(ac)YHVVDHEYDCVVVGAGGAGLR_	-1.0331	4	738.85	P83784	54	K	Heat shock protein SSC1, mitochondrial	HSP77	47.037	_TPK(su)ILENSEGGR_	0.1246	2	700.854
P46587	98	K	Heat shock protein SSA2	SSA2	1	0.00287838	63.966	ASK(1)PMIQVEYK	2	0.90274	1	Q5A1E8	171	K	Uncharacterized protein	Q5A1E8	103.91	_AFGGQSK(ac)EFGK_	0.18667	2	599.299	P83784	73	K	Heat shock protein SSC1, mitochondrial	HSP77	53.491	_TTPSIVAFTK(su)DGER_	-0.52884	2	811.407
P46587	317	K	Heat shock protein SSA2	SSA2	1	0.02256	41.401	STLEPVDK(1)VLSDAK	2	-2.2097	1	Q5A1E8	511	K	Uncharacterized protein	Q5A1E8	126.82	_LEM(ox)QK(ac)TMQK_	-4.3763	2	597.796	P83784	99	K	Heat shock protein SSC1, mitochondrial	HSP77	61.265	_QAVVNPSDTLFATK(su)R_	-0.76901	2	873.955
P46587	510	K	Heat shock protein SSA2	SSA2	1	0.0027075	102.62	LSK(1)EEIEK	2	-0.21409	2	Q5A1E8	544	K	Uncharacterized protein	Q5A1E8	60.255	_SFEDVK(ac)TTDR_	0.53968	2	620.296	P83784	121	K	Heat shock protein SSC1, mitochondrial	HSP77	92.611	_DINQVPYK(su)IVK_	-1.175	2	708.89
P46587	86	K	Heat shock protein SSA2	SSA2	1	1.30578e-10	145.91	K(1)FDDHEVQGDIK(1)HFPFK	3	-1.8596	11	Q5A1E8	601	K	Uncharacterized protein	Q5A1E8	185.67	_K(ac)HTLSYQETVGGPVR_	-0.29971	2	857.45	P83784	124	K	Heat shock protein SSC1, mitochondrial	HSP77	101.75	_IVK(su)HGNGDAWLEAR_	-1.4003	3	555.95
P46587	449	K	Heat shock protein SSA2	SSA2	1	0.000183013	94.363	AQTK(1)DNNLLGK	2	0.10125	1	Q5A1E8	632	K	Uncharacterized protein	Q5A1E8	76.358	_TTLDENDCK(ac)PVPPAK_	-0.1065	2	863.919	P83784	153	K	Heat shock protein SSC1, mitochondrial	HSP77	94.122	_M(ox)K(su)ETAEAALSK_	0.89822	2	647.813
P46587	557	K	Heat shock protein SSA2	SSA2	1	4.45724e-07	161.99	NTLGEEQFK(1)SK	2	-0.34035	2	Q5A1M1	159	K	Uncharacterized protein	Q5A1M1	48.288	_WSEYLHWLVTDLK(ac)LPHTK_	1.1307	4	577.809	P83784	162	K	Heat shock protein SSC1, mitochondrial	HSP77	72.096	_ETAEAALSK(su)K_	0.27107	2	574.296
P46598	384	K	Heat shock protein 90 homolog	HSP90	1	0.000895594	82.287	EMLQQNK(1)ILK	2	-0.66139	3	Q5A1M1	179	K	Uncharacterized protein	Q5A1M1	54.253	_NEDGEPEISHFIDVK(ac)EGR_	-0.015964	3	704.999	P83784	188	K	Heat shock protein SSC1, mitochondrial	HSP77	66.267	_DAGK(su)IVGLNVLR_	0.35002	2	677.888
P46598	549	K	Heat shock protein 90 homolog	HSP90	1	0.0237147	46.844	EYEPLTK(1)ALK	2	0.89707	1	Q5A2T2	483	K	ATP-binding cassette protein	Q5A2T2	48.423	_DK(ac)FANISQDYQYWR_	-0.10625	2	938.437	P83784	278	K	Heat shock protein SSC1, mitochondrial	HSP77	70.412	_ESGIDLEK(su)DK_	-0.98995	2	617.296
P46598	620	K	Heat shock protein 90 homolog	HSP90	1	0.000201004	77.746	TFEISPSSPIIK(1)ELK	2	0.092617	1	Q5A389	63	K	Likely cytosolic ribosomal protein S20	Q5A389	64.734	_VLK(ac)ITTR_	-0.24181	2	436.782	P83784	280	K	Heat shock protein SSC1, mitochondrial	HSP77	100.74	_DK(su)MAIQR_	-0.18966	2	481.242
P46598	489	K	Heat shock protein 90 homolog	HSP90	1	0.000677913	85.807	SPFLDALK(1)AK	2	-0.4481	5	Q5A397	58	K	Uncharacterized protein	Q5A397	135.81	_LIGDAAK(ac)NQAALNPK_	-0.22138	2	783.436	P83784	323	K	Heat shock protein SSC1, mitochondrial	HSP77	121.99	_HINQK(su)ISR_	0.80213	3	365.868
P46598	552	K	Heat shock protein 90 homolog	HSP90	1	0.00154782	65.495	ALK(1)DILGDQVEK	2	1.5798	3	Q5A397	73	K	Uncharacterized protein	Q5A397	109.71	_NTVFDAK(ac)R_	0.077936	2	496.762	P83784	345	K	Heat shock protein SSC1, mitochondrial	HSP77	76.847	_TIEPCK(su)K_	0.84861	2	488.244
P46598	322	K	Heat shock protein 90 homolog	HSP90	1	0.00873523	84.244	AILFVPK(1)R	2	-0.26922	2	Q5A397	128	K	Uncharacterized protein	Q5A397	112.34	_TFSPQEISSMVLTK(ac)MK_	0.27719	3	623.655	P83784	372	K	Heat shock protein SSC1, mitochondrial	HSP77	70.942	_MPK(su)VVETVK_	-1.9155	2	565.81
P46598	567	K	Heat shock protein 90 homolog	HSP90	1	7.00602e-07	105.83	VVVSYK(1)LVDAPAAIR	2	0.54912	1	Q5A397	245	K	Uncharacterized protein	Q5A397	118.24	_ATAGDTHLGGQDFDTNLLEHFK(ac)K_	0.43995	4	640.063	P83784	378	K	Heat shock protein SSC1, mitochondrial	HSP77	105.46	_VVETVK(su)SIFGK_	-1.1926	2	653.866
P46598	466	K	Heat shock protein 90 homolog	HSP90	1	1.01742e-05	87.668	MPEHQK(1)NIYYITGESIK	2	-1.3941	3	Q5A397	360	K	Uncharacterized protein	Q5A397	68.044	_LLSDFFDGK(ac)QLEK_	-2.0314	2	791.412	P83784	383	K	Heat shock protein SSC1, mitochondrial	HSP77	80.688	_SIFGK(su)EPSK_	0.32883	2	546.782
P46598	339	K	Heat shock protein 90 homolog	HSP90	1	0.017413	62.464	NNIK(1)LYVR	2	2.3445	2	Q5A397	497	K	Uncharacterized protein	Q5A397	131.82	_VTAVEK(ac)STGR_	-0.49081	2	545.299	P83784	445	K	Heat shock protein SSC1, mitochondrial	HSP77	58.981	_NTTIPAK(su)K_	0.83835	2	486.772
P46598	250	K	Heat shock protein 90 homolog	HSP90	0.921281	5.77457e-18	207.66	LEEVKDEEDEK(0.079)K(0.921)EK	2	-1.2777	2	Q5A397	528	K	Uncharacterized protein	Q5A397	79.148	_MISDAEK(ac)FK_	0.72978	2	555.779	P83784	545	K	Heat shock protein SSC1, mitochondrial	HSP77	84.753	_M(ox)VNDAEK(su)FAESDK_	-0.097957	2	800.346
P46598	517	K	Heat shock protein 90 homolog	HSP90	1	0.00757655	114.5	K(1)LVDITK	2	0.24152	2	Q5A397	530	K	Uncharacterized protein	Q5A397	86.014	_FK(ac)SSDDAFAK_	-0.78575	2	579.277	P83784	551	K	Heat shock protein SSC1, mitochondrial	HSP77	74.301	_FAESDK(su)AR_	0.60745	2	512.241
P46598	236	K	Heat shock protein 90 homolog	HSP90	0.863883	1.91696e-12	129.46	EVPETEEEDKAAEEDDK(0.136)K(0.864)PK	3	-0.27378	4	Q5A473	190	K	Uncharacterized protein	Q5A473	99.973	_FNK(ac)PLLTTLR_	-0.72426	2	622.872	P83784	615	K	Heat shock protein SSC1, mitochondrial	HSP77	64.565	_AQAGEEVSPEELK(su)QK_	1.4739	2	871.926
P46598	534	K	Heat shock protein 90 homolog	HSP90	1	1.42266e-14	186.16	DFELEESDEEK(1)AAR	2	-0.16713	3	Q5A4Q1	56	K	Adenylate kinase	KAD2	94.203	_EK(ac)FCACHLATGDMLR_	-0.010653	3	617.616	P83784	634	K	Heat shock protein SSC1, mitochondrial	HSP77	131.45	_DLYK(su)DGGESSGSSEQPK_	0.30181	2	942.411
P46598	249	K	Heat shock protein 90 homolog	HSP90	1	9.77809e-09	174.39	LEEVKDEEDEK(1)K	2	-3.1013	3	Q5A4Q1	203	K	Adenylate kinase	KAD2	138.22	_SDDNEDALK(ac)K_	-0.15373	2	588.773	P87206	31	K	ATP-dependent RNA helicase eIF4A	IF4A	43.604	_FDDLNLK(su)PNIVR_	2.6703	2	772.409
P46598	218	K	Heat shock protein 90 homolog	HSP90	1	8.83729e-11	109.68	EVEK(1)EVPETEEEDKAAEEDDKKPK	4	0.11992	1	Q5A4Q1	222	K	Adenylate kinase	KAD2	53.751	_QTEPIVAYYQK(ac)TGIWSGVDASQKPTK_	-0.025859	3	979.838	P87206	274	K	ATP-dependent RNA helicase eIF4A	IF4A	134.57	_SK(su)VEFLTNK_	0.63353	2	583.309
P46598	243	K	Heat shock protein 90 homolog	HSP90	0.996707	0.00270425	58.398	LEEVK(0.997)DEEDEK(0.003)K	3	-0.17585	1	Q5A4W7	141	K	Fatty acid synthetase beta subunit	Q5A4W7	81.632	_VESNLLYHCK(ac)HDAK_	0.63611	2	878.428	P87206	306	K	ATP-dependent RNA helicase eIF4A	IF4A	58.433	_DTIMK(su)EFR_	0.28614	2	570.274
P46598	191	K	Heat shock protein 90 homolog	HSP90	1	4.45227e-05	134.98	EDQLEYLEEK(1)R	3	2.0342	2	Q5A4W7	334	K	Fatty acid synthetase beta subunit	Q5A4W7	68.626	_DLSIK(ac)QVEK_	-1.3186	2	551.311	Q00310	421	K	Glycolipid 2-alpha-mannosyltransferase 1	MNT1	48.794	_YYTLNNFK(su)R_	-2.3276	2	659.825
P46598	89	K	Heat shock protein 90 homolog	HSP90	1	1.27839e-22	181.34	DSGIGMTK(1)ADLVNNLGTIAK	2	0.10799	4	Q5A4W7	338	K	Fatty acid synthetase beta subunit	Q5A4W7	77.24	_QVEK(ac)FIEQTNSHLPR_	-0.52562	3	623.327	Q59KG2	8	K	Respiratory growth induced protein 1	RGI1	58.952	_SK(su)SEALPLDLDNIKPMDHLQPVPK_	0.30152	3	929.153
P46598	477	K	Heat shock protein 90 homolog	HSP90	1	3.4251e-06	99.055	NIYYITGESIK(1)AVEK	3	-1.5701	3	Q5A4W7	1247	K	Fatty acid synthetase beta subunit	Q5A4W7	71.379	_IK(ac)EFYWK_	0.8487	2	528.282	Q59KG2	95	K	Respiratory growth induced protein 1	RGI1	155.56	_LHYYPPFVMK(su)SCQNNLEK_	-0.70381	3	790.042
P46598	634	K	Heat shock protein 90 homolog	HSP90	1	2.62245e-22	219.41	VETDGAEDK(1)TVK	2	0.94716	4	Q5A4W7	1456	K	Fatty acid synthetase beta subunit	Q5A4W7	76.679	_CESTYK(ac)FK_	0.053035	2	552.755	Q59KG2	103	K	Respiratory growth induced protein 1	RGI1	111.07	_SCQNNLEK(su)IKPTMNK_	0.045368	3	635.645
P46598	423	K	Heat shock protein 90 homolog	HSP90	1	3.53978e-08	149.57	NIK(1)LGIHEDAQNR	2	-0.13514	4	Q5A4W7	1906	K	Fatty acid synthetase beta subunit	Q5A4W7	99.069	_ALDTLTNVLNVLK(ac)INK_	-1.3901	2	906.035	Q59KG2	105	K	Respiratory growth induced protein 1	RGI1	106.42	_IK(su)PTMNK_	-0.19572	2	466.25
P46598	271	K	Heat shock protein 90 homolog	HSP90	1	0.0217614	69.825	TK(1)PLWTR	2	-0.28209	1	Q5A516	58	K	Potential mitochondrial inner membrane ATP/ADP translocator	Q5A516	164.97	_YTGIVDCFK(ac)R_	-0.4721	2	650.821	Q59KG2	110	K	Respiratory growth induced protein 1	RGI1	101.38	_IKPTMNK(su)NSK_	0.054102	2	630.834
P46598	181	K	Heat shock protein 90 homolog	HSP90	1	1.43771e-08	148.57	LFLK(1)EDQLEYLEEK	2	-1.6563	2	Q5A516	91	K	Potential mitochondrial inner membrane ATP/ADP translocator	Q5A516	134.04	_YFPTQALNFAFK(ac)DK_	-1.0967	2	866.441	Q59KG2	125	K	Respiratory growth induced protein 1	RGI1	147.33	_DLQHHIQK(su)HLIK_	0.60291	2	805.444
P46598	446	K	Heat shock protein 90 homolog	HSP90	1	2.29729e-21	188.96	FYSTK(1)SSEEMTSLSDYVTR	3	0.93229	3	Q5A516	95	K	Potential mitochondrial inner membrane ATP/ADP translocator	Q5A516	53.775	_FK(ac)AMFGFK_	-0.65801	2	509.265	Q59KG2	129	K	Respiratory growth induced protein 1	RGI1	149.72	_HLIK(su)DLEK_	0.6136	2	548.306
P46598	607	K	Heat shock protein 90 homolog	HSP90	1	2.42505e-05	120.57	DTTMSSYMSSK(1)K	2	-1.7064	1	Q5A516	161	K	Potential mitochondrial inner membrane ATP/ADP translocator	Q5A516	83.182	_EFNGLVDVYK(ac)K_	0.2161	2	677.356	Q59KG2	133	K	Respiratory growth induced protein 1	RGI1	80.96	_DLEK(su)CCGYELNFGK_	1.7129	2	916.895
P46598	438	K	Heat shock protein 90 homolog	HSP90	1	0.00227659	110.22	QSLAK(1)LLR	2	0.33605	1	Q5A516	247	K	Potential mitochondrial inner membrane ATP/ADP translocator	Q5A516	112.74	_MMMTSGQAVK(ac)YDGALDCFR_	-1.1457	2	1111.99	Q59KG2	152	K	Respiratory growth induced protein 1	RGI1	73.927	_GEVVETDNK(su)VTWK_	0.20384	2	802.894
P46598	269	K	Heat shock protein 90 homolog	HSP90	1	2.94714e-14	193.28	EEVTETEELNK(1)TK	2	0.21183	2	Q5A5A0	117	K	Likely thioredoxin peroxidase	Q5A5A0	61.48	_VK(ac)FPIIADPER_	-0.4965	2	663.874	Q59KG2	158	K	Respiratory growth induced protein 1	RGI1	147.24	_FK(su)DETDHGFSK_	-0.56119	2	705.812
P46598	481	K	Heat shock protein 90 homolog	HSP90	1	2.26863e-05	111.79	AVEK(1)SPFLDALK	2	0.054025	5	Q5A5A0	225	K	Likely thioredoxin peroxidase	Q5A5A0	100.07	_VLFPK(ac)YR_	0.85211	2	482.784	Q59KG2	167	K	Respiratory growth induced protein 1	RGI1	70.555	_FKDETDHGFSK(su)EEEDMYDR_	0.38505	3	826.673
P46598	214	K	Heat shock protein 90 homolog	HSP90	1	2.87142e-05	79.465	HSEFVAYPIQLVVTK(1)EVEK	3	0.55994	1	Q5A5P8	58	K	Uncharacterized protein	Q5A5P8	68.515	_IEVSCFDGIK(ac)R_	2.6325	2	683.345	Q59KI0	280	K	UTP--glucose-1-phosphate uridylyltransferase	UGP1	72.2	_EHVEEFK(su)SIK_	1.3909	2	673.335
P46598	625	K	Heat shock protein 90 homolog	HSP90	1	0.000296848	128.61	K(1)VETDGAEDK(1)TVK	2	1.8176	4	Q5A5P8	96	K	Uncharacterized protein	Q5A5P8	117.65	_DFQDDQCDVVHK(ac)YNSDEAR_	-0.95127	3	795.001	Q59KI0	344	K	UTP--glucose-1-phosphate uridylyltransferase	UGP1	96.113	_HFK(su)GAHGVVVPR_	-0.019978	3	468.59
P46598	542	K	Heat shock protein 90 homolog	HSP90	1	8.39644e-05	126.63	EIK(1)EYEPLTK	2	1.0895	4	Q5A5V6	95	K	Uncharacterized protein	Q5A5V6	119.75	_GLLDK(ac)FGEK_	0.16493	2	524.787	Q59KV8	35	K	Possible sphingolipid long chain base sensory protein	Q59KV8	79.492	_FFGK(su)GSISHTFR_	0.19352	2	742.37
P46598	332	K	Heat shock protein 90 homolog	HSP90	1	2.2052e-07	133.81	RAPFDAFESK(1)K	2	-1.4454	5	Q5A5V6	203	K	Uncharacterized protein	Q5A5V6	83.633	_VLSPYSAEDYK(ac)GLLK_	0.98277	2	862.959	Q59KV8	66	K	Possible sphingolipid long chain base sensory protein	Q59KV8	105.39	_MEK(su)NLMR_	-0.74199	2	511.244
P46598	561	K	Heat shock protein 90 homolog	HSP90	1	5.98921e-07	107.5	DILGDQVEK(1)VVVSYK	2	1.3786	1	Q5A5V6	277	K	Uncharacterized protein	Q5A5V6	41.386	_FAVEAAEILEK(ac)DFGIK_	1.12	2	911.485	Q59KV8	146	K	Possible sphingolipid long chain base sensory protein	Q59KV8	69.03	_K(su)QKITDQIAYLK_	0.086886	2	774.935
P46598	199	K	Heat shock protein 90 homolog	HSP90	1	5.21185e-10	140.28	K(1)HSEFVAYPIQLVVTK	2	-3.2896	4	Q5A6R1	5	K	Ribosomal protein L15	Q5A6R1	115.57	_GAYK(ac)YLEELQR_	0.18779	2	706.364	Q59KV8	148	K	Possible sphingolipid long chain base sensory protein	Q59KV8	52.247	_QK(su)ITDQIAYLK_	-0.47724	2	710.888
P46598	258	K	Heat shock protein 90 homolog	HSP90	1	5.26964e-10	164.88	TVK(1)EEVTETEELNK	2	0.047602	2	Q5A6R1	93	K	Ribosomal protein L15	Q5A6R1	114.28	_GATYGKPTNQGVNQLK(ac)YQK_	-0.44826	3	713.039	Q59KV8	157	K	Possible sphingolipid long chain base sensory protein	Q59KV8	56.121	_ITDQIAYLK(su)YK_	-1.3193	2	728.39
P46598	47	K	Heat shock protein 90 homolog	HSP90	1	1.26566e-09	162.48	ELISNASDALDK(1)IR	2	-1.6186	3	Q5A6R1	157	K	Ribosomal protein L15	Q5A6R1	183.03	_YNWIVNPVHK(ac)HR_	0.31024	2	802.926	Q59KV8	159	K	Possible sphingolipid long chain base sensory protein	Q59KV8	83.168	_YK(su)DPQSPK_	-0.56363	2	531.759
P46598	591	K	Heat shock protein 90 homolog	HSP90	1	0.00219546	111.65	IMK(1)AQALR	2	-0.77063	2	Q5A6R1	193	K	Ribosomal protein L15	Q5A6R1	179.1	_K(ac)HNTLSLWR_	-0.48443	3	399.556	Q59KV8	212	K	Possible sphingolipid long chain base sensory protein	Q59KV8	127.02	_EHAEK(su)IALIAGYGK_	-0.41397	2	800.422
P46598	608	K	Heat shock protein 90 homolog	HSP90	1	2.89559e-08	154.1	K(1)TFEISPSSPIIK	3	-0.069781	3	Q5A6R2	476	K	Uncharacterized protein	Q5A6R2	53.833	_VLGFK(ac)WAK_	1.5061	2	495.792	Q59KV8	306	K	Possible sphingolipid long chain base sensory protein	Q59KV8	69.352	_IAEK(su)DFDEVEAK_	-0.87679	2	747.354
P46598	101	K	Heat shock protein 90 homolog	HSP90	1	0.000620205	65.175	ADLVNNLGTIAK(1)SGTK	2	2.1789	1	Q5A750	312	K	Transketolase	Q5A750	79.659	_EWEAK(ac)LAEYK_	0.014114	2	654.827	Q59KZ3	231	K	Uridylate kinase	Q59KZ3	46.64	_ADDNIESIK(su)K_	0.78719	2	616.804
P46598	73	K	Heat shock protein 90 homolog	HSP90	1	0.00585239	82.241	IIPQK(1)DQK	2	-0.17195	2	Q5A750	345	K	Transketolase	Q5A750	96.208	_EYLPK(ac)YTPADKPLATR_	-0.73287	3	635.675	Q59LS1	66	K	Likely cytosolic ribosomal protein L3	Q59LS1	71.03	_DLDRPGSK(su)MHK_	-0.37104	2	692.338
P46598	76	K	Heat shock protein 90 homolog	HSP90	1	0.0251499	55.898	DQK(1)VLEIR	2	0.51936	3	Q5A7P7	153	K	Likely mitochondrial ATP synthase subunit Atp5	Q5A7P7	99.055	_LQTSIGK(ac)SSFVGEGK_	-0.43983	2	790.42	Q59LS1	120	K	Likely cytosolic ribosomal protein L3	Q59LS1	104.11	_FYK(su)NWYK_	0.44296	2	574.774
P46598	624	K	Heat shock protein 90 homolog	HSP90	1	0.000296848	128.61	K(1)K(1)VETDGAEDK	2	0.4486	2	Q5A860	80	K	Translationally-controlled tumor protein homolog	TCTP	68.657	_LQPTM(ox)FDK(ac)K_	-0.2372	2	583.3	Q59LS1	132	K	Likely cytosolic ribosomal protein L3	Q59LS1	61.582	_AFTK(su)YSGK_	-0.16208	2	501.251
P46614	237	K	Pyruvate kinase	CDC19	1	2.86109e-06	106.42	VLGEEGK(1)DIQIISK	2	1.438	2	Q5A860	88	K	Translationally-controlled tumor protein homolog	TCTP	75.229	_SFTTYIK(ac)GYMK_	-0.75494	2	690.847	Q59LS1	136	K	Likely cytosolic ribosomal protein L3	Q59LS1	94.363	_YSGK(su)YATDAK_	-0.33028	2	602.28
P46614	181	K	Pyruvate kinase	CDC19	1	4.18813e-13	129.9	SLNAGK(1)ISSHK(1)GVNLPGTDVDLPALSEK	3	3.484	4	Q5A860	159	K	Translationally-controlled tumor protein homolog	TCTP	81.327	_EDGTTPYVAIWK(ac)HGVK_	-0.84135	2	921.973	Q59LS1	142	K	Likely cytosolic ribosomal protein L3	Q59LS1	113.76	_YATDAK(su)QVETELAR_	-0.1877	2	847.915
P46614	90	K	Pyruvate kinase	CDC19	1	2.07594e-13	178	PLAIALDTK(1)GPEIR	2	2.2049	6	Q5A8X6	32	K	Uncharacterized protein	Q5A8X6	68.277	_DTK(ac)VIYQGFTGK_	0.44368	2	699.867	Q59LS1	167	K	Likely cytosolic ribosomal protein L3	Q59LS1	140.83	_VLAHTQIK(su)K_	0.43595	2	569.335
P46614	204	K	Pyruvate kinase	CDC19	1	0.00148656	76.228	DIADIK(1)FGVK	2	1.9819	4	Q5A8X6	318	K	Uncharacterized protein	Q5A8X6	81.239	_LGNSLLAEFK(ac)NK_	0.35679	2	688.383	Q59LS1	281	K	Likely cytosolic ribosomal protein L3	Q59LS1	66.692	_TSINHK(su)VYR_	0.91937	3	406.547
P46614	139	K	Pyruvate kinase	CDC19	1	0.000882931	82.417	NITK(1)VIAPGK	2	0.093863	2	Q5A8Z4	226	K	Superoxide dismutase	Q5A8Z4	62.287	_NLWHVINWK(ac)EAER_	3.1999	2	868.947	Q59LS1	353	K	Likely cytosolic ribosomal protein L3	Q59LS1	87.181	_AVEK(su)VNLK_	-0.29042	2	500.787
P46614	198	K	Pyruvate kinase	CDC19	1	4.16361e-10	104.38	GVNLPGTDVDLPALSEK(1)DIADIK	2	0.48496	2	Q5A900	35	K	Likely cytosolic ribosomal protein S2	Q5A900	72.2	_GWTPVTK(ac)LGR_	-0.67906	2	578.827	Q59LS1	357	K	Likely cytosolic ribosomal protein L3	Q59LS1	134.13	_VNLK(su)WIDTASR_	1.2753	2	701.87
P46614	122	K	Pyruvate kinase	CDC19	1	6.92342e-37	183.48	TGTTIGDKDYPIPPNHEMIFTTDDAYK(1)TK	3	-0.42466	11	Q5A900	152	K	Likely cytosolic ribosomal protein S2	Q5A900	67.227	_GYWGSNLGQPHSLPCK(ac)VTGK_	-0.59998	3	743.369	Q59LS1	376	K	Likely cytosolic ribosomal protein L3	Q59LS1	79.652	_FQTPAEK(su)HAFMGTLK_	-0.20501	3	602.635
P46614	79	K	Pyruvate kinase	CDC19	1	0.00018285	134.23	SEEVYK(1)GRPLAIALDTK	3	1.0013	4	Q5A940	76	K	Multiprotein-bridging factor 1	MBF1	77.185	_LDATDDVVAVK(ac)K_	0.046983	2	658.359	Q59LZ5	257	K	Uncharacterized protein	Q59LZ5	58.511	_HSIK(su)IVESKPK_	0.54725	3	455.929
P46614	435	K	Pyruvate kinase	CDC19	1	0.000392805	121.73	AAK(1)FSHLYR	2	0.49515	4	Q5A9D4	93	K	Cell surface protein	Q5A9D4	152.07	_LQSNTEDYK(ac)K_	0.0053141	2	634.312	Q59M30	31	K	Uncharacterized protein	Q59M30	77.062	_VGAELSK(su)AVYK_	-0.29715	2	632.843
P46614	419	K	Pyruvate kinase	CDC19	1	2.7417e-05	107.97	YK(1)PDVPILMVTR	3	-0.46996	4	Q5A9D4	219	K	Cell surface protein	Q5A9D4	132.64	_QIDYASAEWHK(ac)HYEQAK_	-0.11701	2	1073.5	Q59M30	52	K	Uncharacterized protein	Q59M30	72.2	_EFELVYK(su)NALK_	2.1009	2	727.382
P46614	46	K	Pyruvate kinase	CDC19	1	0.00253716	122.74	K(1)AGLNVVR	2	-0.11512	2	Q5A9D4	225	K	Cell surface protein	Q5A9D4	46.985	_HYEQAK(ac)GDWNK_	-0.64777	2	709.328	Q59M30	66	K	Uncharacterized protein	Q59M30	160.84	_TPSEQQK(su)FLEQAK_	-0.12441	2	817.407
P46614	290	K	Pyruvate kinase	CDC19	1	0.000211032	92.538	QLIAK(1)CNLAAK	2	0.17889	2	Q5A9D4	237	K	Cell surface protein	Q5A9D4	107.99	_ALDDLSK(ac)QWNDSK_	-0.82725	2	781.378	Q59M70	60	K	NADH-cytochrome b5 reductase 2	MCR1	136.93	_LSK(su)SIDLTHNTK_	-0.36312	3	486.26
P46614	128	K	Pyruvate kinase	CDC19	1	9.44007e-05	110.8	CDDK(1)VMYIDYK	2	-0.76284	3	Q5A9D9	149	K	Uncharacterized protein	Q5A9D9	117.93	_ENTEDLYIK(ac)EER_	0.28578	2	790.876	Q59M70	69	K	NADH-cytochrome b5 reductase 2	MCR1	71.879	_SIDLTHNTK(su)HLVFK_	0.74544	2	876.968
P46614	210	K	Pyruvate kinase	CDC19	1	2.92593e-07	154.36	NK(1)VHMIFASFIR	2	0.35347	5	Q5A9E1	129	K	GrpE protein homolog	Q5A9E1	85.676	_DFALQK(ac)FAK_	0.70409	2	555.303	Q59M70	74	K	NADH-cytochrome b5 reductase 2	MCR1	89.673	_HLVFK(su)LK_	-1.4519	2	492.797
P46614	230	K	Pyruvate kinase	CDC19	1	0.0125749	78.149	K(1)VLGEEGK	2	0.68022	2	Q5A9E1	175	K	GrpE protein homolog	Q5A9E1	91.085	_TVFEK(ac)TLNK_	0.90075	2	561.314	Q59M70	98	K	NADH-cytochrome b5 reductase 2	MCR1	67.334	_FVTPK(su)GNNVIR_	0.27467	2	672.867
P46614	417	K	Pyruvate kinase	CDC19	0.998502	0.00219215	63.226	LVSK(0.999)YK(0.001)PDVPILMVTR	2	-1.232	3	Q5A9E1	179	K	GrpE protein homolog	Q5A9E1	72.2	_TLNK(ac)YGIEK_	-0.27959	2	554.306	Q59M70	146	K	NADH-cytochrome b5 reductase 2	MCR1	51.726	_EGETLSFK(su)GPIVK_	-2.7715	2	752.898
P46614	176	K	Pyruvate kinase	CDC19	1	4.52122e-07	136.53	SLNAGK(1)ISSHK(1)GVNLPGTDVDLPALSEK	3	3.484	5	Q5AA01	20	K	Single-stranded DNA-binding protein	Q5AA01	94.309	_DFAK(ac)AQLFGR_	-2.1657	2	597.817	Q59M70	153	K	NADH-cytochrome b5 reductase 2	MCR1	47.187	_WK(su)WEPNQFK_	0.32138	2	681.827
P46614	377	K	Pyruvate kinase	CDC19	0.789956	6.39433e-16	127.66	SLAK(0.79)K(0.21)PTATTETCAVAAVSAAYEQDAK	3	-0.17063	1	Q5AB87	13	K	Likely cytosolic ribosomal protein L16	Q5AB87	107.09	_VVVIDGK(ac)GHLLGR_	1.0703	3	468.949	Q59M70	215	K	NADH-cytochrome b5 reductase 2	MCR1	85.963	_EIDAIASK(su)HK_	4.9367	2	606.317
P46614	135	K	Pyruvate kinase	CDC19	1	0.000240598	90.614	VMYIDYK(1)NITK	2	-1.1362	3	Q5AB87	54	K	Likely cytosolic ribosomal protein L16	Q5AB87	101.65	_LK(ac)YHDYLR_	0.07838	3	383.873	Q59M70	228	K	NADH-cytochrome b5 reductase 2	MCR1	57.203	_VHYFVDK(su)ADEK_	0.4659	3	484.233
P46614	103	K	Pyruvate kinase	CDC19	1	8.73671e-23	149.99	TGTTIGDK(1)DYPIPPNHEMIFTTDDAYK	3	-0.31034	3	Q5AB87	115	K	Likely cytosolic ribosomal protein L16	Q5AB87	58.781	_VFEGVPPPYDK(ac)K_	-0.35604	2	709.372	Q59M70	248	K	NADH-cytochrome b5 reductase 2	MCR1	73.386	_EFLQK(su)ELEKPGSDFK_	2.1461	2	947.975
P46614	34	K	Pyruvate kinase	CDC19	1	1.38137e-08	108.71	SSIIGTIGPK(1)TNNVDVLVK	3	1.8844	5	Q5AB87	171	K	Likely cytosolic ribosomal protein L16	Q5AB87	46.844	_VQSAEYYAK(ac)K_	1.6938	2	614.814	Q59M70	252	K	NADH-cytochrome b5 reductase 2	MCR1	60.547	_ELEK(su)PGSDFK_	-0.78803	2	625.301
P46614	296	K	Pyruvate kinase	CDC19	1	2.47415e-23	163.62	CNLAAK(1)PVICATQMLESMTYNPR	3	-0.097639	1	Q5ABB1	39	K	Potential mitochondrial glutaredoxin	Q5ABB1	77.506	_TKPVFIASK(ac)SYCPYCK_	-1.3326	2	995.992	Q59M70	275	K	NADH-cytochrome b5 reductase 2	MCR1	108.45	_AISGPK(su)VSPTDQGELTGALK_	0.23231	2	1035.04
P46614	73	K	Pyruvate kinase	CDC19	1	0.00165948	141.52	K(1)SEEVYK	2	-0.76521	3	Q5ABC3	217	K	Elongation factor Tu	Q5ABC3	94.958	_EAILK(ac)LLDAVDEHIPTPSR_	-2.6586	3	720.395	Q59M70	295	K	NADH-cytochrome b5 reductase 2	MCR1	77.062	_DLGFEK(su)EHVFK_	0.038072	2	724.856
P46614	43	K	Pyruvate kinase	CDC19	1	4.73612e-05	124.42	TNNVDVLVK(1)LR	2	-2.9304	4	Q5ABC3	290	K	Elongation factor Tu	Q5ABC3	65.179	_TTVTGIEMFK(ac)K_	1.6558	2	648.847	Q59MV9	221	K	Flavohemoprotein	FHP	52.576	_EYSVSEFPK(su)ENEYR_	1.1248	2	938.915
P53698	11	K	Cytochrome c	CYC1	1	0.00626154	71.159	PAPFEK(1)GSEK(1)K	2	1.3411	1	Q5ABC3	355	K	Elongation factor Tu	Q5ABC3	105.99	_STPFGEGYK(ac)PQCFFR_	-0.62802	2	931.93	Q59MV9	315	K	Flavohemoprotein	FHP	63.073	_AFGNLFK(su)EYK_	-0.047708	2	658.83
P53698	93	K	Cytochrome c	CYC1	1	0.00394306	61.78	MAFGGLK(1)K	2	-0.49858	2	Q5ACI8	350	K	Peptidyl-prolyl cis-trans isomerase D	PPID	118.04	_GLQEAK(ac)HNIK_	-0.41105	2	590.328	Q59MV9	378	K	Flavohemoprotein	FHP	58.916	_DIK(su)EHLGK_	1.6911	2	520.275
P53698	34	K	Cytochrome c	CYC1	1	0.00127054	58.817	GGPHK(1)VGPNLHGVFGR	3	-3.2274	3	Q5ADM7	47	K	Glyceraldehyde-3-phosphate dehydrogenase	Q5ADM7	103.52	_KDIEVVAVNDPFIAPDYAAYMFK(ac)YDSTHGR_	-0.944	3	1158.89	Q59NP1	80	K	Copper transport protein CTR1	CTR1	55.353	_DYPVVFK(su)DLR_	-0.48495	2	676.348
P53698	18	K	Cytochrome c	CYC1	1	0.0011558	127.56	GATLFK(1)TR	2	-0.43546	3	Q5ADM7	56	K	Glyceraldehyde-3-phosphate dehydrogenase	Q5ADM7	84.436	_YK(ac)GEVTASGDDLVIDGHK_	-1.5091	2	973.479	Q59NP1	162	K	Copper transport protein CTR1	CTR1	74.029	_EVVSDESIDK(su)QNSPQHEETTK_	0.032037	3	834.049
P53698	106	K	Cytochrome c	CYC1	1	0.00813657	67.334	NDLVTYLK(1)K	2	-0.46869	2	Q5ADM7	74	K	Glyceraldehyde-3-phosphate dehydrogenase	Q5ADM7	135.77	_IK(ac)VFQER_	-0.30077	2	481.277	Q59P43	20	K	RAN-like GTP binding protein	Q59P43	78.326	_LVLVGDGGTGK(su)TTFVK_	0.7843	2	846.464
P53698	7	K	Cytochrome c	CYC1	1	0.000304126	103.26	PAPFEK(1)GSEK(1)K	2	1.3411	2	Q5ADM7	88	K	Glyceraldehyde-3-phosphate dehydrogenase	Q5ADM7	131.26	_DPANIPWGK(ac)SGVDYVIESTGVFTK_	0.87454	2	1311.66	Q59P43	34	K	RAN-like GTP binding protein	Q59P43	118.71	_HLTGEFEK(su)K_	0.52558	2	594.798
P53698	86	K	Cytochrome c	CYC1	1	0.000144194	83.137	YIPGTK(1)MAFGGLK	2	0.21304	2	Q5ADM7	103	K	Glyceraldehyde-3-phosphate dehydrogenase	Q5ADM7	126.4	_SGVDYVIESTGVFTK(ac)LEGAQK_	0.23376	2	1135.58	Q59P43	96	K	RAN-like GTP binding protein	Q59P43	47.894	_ITYK(su)NVPNWHR_	-2.0669	2	764.389
P53698	12	K	Cytochrome c	CYC1	1	0.0107161	102.51	K(1)GATLFK	2	-0.33795	1	Q5ADM7	109	K	Glyceraldehyde-3-phosphate dehydrogenase	Q5ADM7	166.86	_LEGAQK(ac)HIDAGAK_	-0.65969	3	460.581	Q59P43	131	K	RAN-like GTP binding protein	Q59P43	64.42	_AK(su)TITFHR_	0.25298	3	358.529
P79023	53	K	Phospho-2-dehydro-3-deoxyheptonate aldolase, tyrosine-inhibited	ARO4	1	9.20187e-12	181.76	YDSAQILK(1)GNDDR	2	-0.4229	2	Q5ADM7	138	K	Glyceraldehyde-3-phosphate dehydrogenase	Q5ADM7	101.85	_VIITAPSADAPM(ox)FVVGVNEDK(ac)YTPDLK_	0.41059	3	983.504	Q59P43	139	K	RAN-like GTP binding protein	Q59P43	107.09	_K(su)NLQYYDISAK_	0.84655	2	721.862
P79023	220	K	Phospho-2-dehydro-3-deoxyheptonate aldolase, tyrosine-inhibited	ARO4	1	0.000818104	56.799	GHHFMGVTK(1)NGMAAITTTK	3	1.0803	1	Q5ADM7	193	K	Glyceraldehyde-3-phosphate dehydrogenase	Q5ADM7	143.97	_TVDGPSHK(ac)DWR_	-0.15814	3	447.218	Q59PV8	6	K	Uncharacterized protein	Q59PV8	111.95	_(ac)SSVAK(su)QAAR_	0.23692	2	530.275
P79023	262	K	Phospho-2-dehydro-3-deoxyheptonate aldolase, tyrosine-inhibited	ARO4	1	5.16291e-06	138.42	EAIAK(1)CTDPSIK	2	0.087487	2	Q5ADM7	214	K	Glyceraldehyde-3-phosphate dehydrogenase	Q5ADM7	133.86	_TASGNIIPSSTGAAK(ac)AVGK_	0.16606	3	591.323	Q59PV8	81	K	Uncharacterized protein	Q59PV8	55.415	_AVSGFK(su)PVTIDVSK_	-0.10778	2	774.419
P79023	269	K	Phospho-2-dehydro-3-deoxyheptonate aldolase, tyrosine-inhibited	ARO4	1	0.000128898	68.952	CTDPSIK(1)LMVDCSHDNSR	3	-0.17052	1	Q5ADM7	262	K	Glyceraldehyde-3-phosphate dehydrogenase	Q5ADM7	85.672	_AASYEEIAQAIK(ac)K_	-0.12397	3	488.596	Q59PV8	89	K	Uncharacterized protein	Q59PV8	108.77	_AVSGFKPVTIDVSK(su)NLK_	0.96692	2	952.03
P79023	254	K	Phospho-2-dehydro-3-deoxyheptonate aldolase, tyrosine-inhibited	ARO4	1	3.10404e-07	139.86	ITNYDVESVK(1)AAK	2	0.083022	2	Q5ADQ0	28	K	Histone H3.3	H33	103.83	_K(ac)SAPVSGGVK(ac)KPHR_	-0.012991	3	511.295	Q59PV8	92	K	Uncharacterized protein	Q59PV8	105.2	_NLK(su)NIEIFESK_	-0.45961	2	717.877
P79023	244	K	Phospho-2-dehydro-3-deoxyheptonate aldolase, tyrosine-inhibited	ARO4	1	0.000326786	93.766	K(1)ITNYDVESVK	2	1.3459	2	Q5ADQ0	37	K	Histone H3.3	H33	103.83	_K(ac)SAPVSGGVK(ac)KPHR_	-0.012991	3	511.295	Q59PV8	100	K	Uncharacterized protein	Q59PV8	74.789	_NIEIFESK(su)AIENAK_	-1.1522	2	853.436
P79023	43	K	Phospho-2-dehydro-3-deoxyheptonate aldolase, tyrosine-inhibited	ARO4	1	2.73933e-05	98.368	ASAESLDVVIK(1)GR	2	0.12474	1	Q5ADQ6	85	K	40S ribosomal protein S12	Q5ADQ6	104.88	_LVEALCNEPEEK(ac)IPLIK_	1.6148	2	1019.05	Q59PV8	106	K	Uncharacterized protein	Q59PV8	100.88	_AIENAK(su)LTEK_	0.045914	2	608.825
P79023	257	K	Phospho-2-dehydro-3-deoxyheptonate aldolase, tyrosine-inhibited	ARO4	1	0.00888455	74.2	AAK(1)EAIAK	2	1.2072	1	Q5ADQ6	124	K	40S ribosomal protein S12	Q5ADQ6	135.09	_VVGASCVVVK(ac)NWGADSDER_	-1.3918	2	1045.5	Q59PV8	124	K	Uncharacterized protein	Q59PV8	78.939	_TLK(su)EIESAR_	0.41507	2	573.804
P82610	384	K	5-methyltetrahydropteroyltriglutamate--homocysteine methyltransferase	MET6	1	1.00705e-14	148.38	NVSGEDVSK(1)QLEANAASIK	2	0.89996	1	Q5ADT0	49	K	Uncharacterized protein	Q5ADT0	65.246	_INLYK(ac)QFK_	0.74348	2	548.313	Q59PV8	155	K	Uncharacterized protein	Q59PV8	101.25	_VTYMVK(su)NGK_	0.65898	2	570.292
P82610	309	K	5-methyltetrahydropteroyltriglutamate--homocysteine methyltransferase	MET6	1	0.00123813	92.838	NIWK(1)TDFAK	2	-0.17195	2	Q5ADT0	605	K	Uncharacterized protein	Q5ADT0	134.33	_LEATHEYETQK(ac)HLEELER_	0.78497	3	766.373	Q59Q46	7	K	Inosine-5'-monophosphate dehydrogenase	Q59Q45	52.576	_VFETSK(su)ATSYLK_	0.94028	2	737.377
P82610	206	K	5-methyltetrahydropteroyltriglutamate--homocysteine methyltransferase	MET6	1	0.00588819	105.2	ELLQK(1)LK	2	-0.11236	2	Q5ADT4	140	K	Uncharacterized protein	Q5ADT4	94.407	_GLQK(ac)VYK_	0.18933	2	439.261	Q59Q46	13	K	Inosine-5'-monophosphate dehydrogenase	Q59Q45	43.419	_ATSYLK(su)DYPK_	0.16682	2	643.319
P82610	330	K	5-methyltetrahydropteroyltriglutamate--homocysteine methyltransferase	MET6	1	1.20051e-07	89.721	DK(1)VVVATSSSLLHTPVDLESETK	3	-0.28598	1	Q5ADT4	249	K	Uncharacterized protein	Q5ADT3	81.565	_TVVLPK(ac)SVTESR_	-1.5017	2	679.388	Q59Q46	230	K	Inosine-5'-monophosphate dehydrogenase	IMDH	100.11	_TDLQK(su)NQDYPNASK_	0.17685	2	861.402
P82610	314	K	5-methyltetrahydropteroyltriglutamate--homocysteine methyltransferase	MET6	1	2.14208e-05	112.82	TDFAK(1)ASAVVQK	2	-0.59643	4	Q5AEF2	185	K	Protein transport protein SEC13	SEC13	51.643	_IVSCGSDNLAK(ac)IWK_	-3.362	2	816.924	Q59QB8	187	K	Possible mitochondrial HMG-like protein	Q59QB8	54.584	_GDSLTETMK(su)K_	0.41294	2	605.287
P82610	394	K	5-methyltetrahydropteroyltriglutamate--homocysteine methyltransferase	MET6	1	2.75491e-06	144.28	QLEANAASIK(1)AR	2	-0.79859	1	Q5AEI1	22	K	Potential mitochondrial Complex I, 21/29 kd subunit	Q5AEI1	86.738	_YTTRPQGIWEK(ac)IR_	0.8743	3	563.974	Q59QD6	30	K	Elongation factor 1-alpha 1	EF1A1	155.1	_STTTGHLIYK(su)CGGIDK_	-0.67073	3	617.637
P82610	48	K	5-methyltetrahydropteroyltriglutamate--homocysteine methyltransferase	MET6	1	2.50469e-14	200.86	EHNWK(1)LQQK	3	-0.094656	3	Q5AEI1	162	K	Potential mitochondrial Complex I, 21/29 kd subunit	Q5AEI1	73.672	_FK(ac)WEILPEPVHGMYSEAYPCR_	-0.90033	3	884.419	Q59QD6	36	K	Elongation factor 1-alpha 1	EF1A1	77.741	_CGGIDK(su)R_	1.1765	2	453.211
P82610	435	K	5-methyltetrahydropteroyltriglutamate--homocysteine methyltransferase	MET6	1	9.29185e-16	133.95	AK(1)YNLPLFPTTTIGSFPQTK	3	0.57118	2	Q5AEM8	168	K	Presequence translocated-associated motor subunit PAM17, mitochondrial	PAM17	82.305	_DYK(ac)QWLR_	0.23461	2	525.772	Q59QD6	55	K	Elongation factor 1-alpha 1	EF1A1	64.121	_GSFK(su)YAWVLDK_	-0.79789	2	707.356
P82610	158	K	5-methyltetrahydropteroyltriglutamate--homocysteine methyltransferase	MET6	1	4.9071e-27	166.67	LNTAAGIKPVDEFNEAK(1)ALGVQTR	3	0.0026784	1	Q5AEN1	85	K	Cytochrome c peroxidase, mitochondrial	CCPR	86.288	_VPEGK(ac)SASDYQK_	0.84762	2	675.83	Q59QD6	62	K	Elongation factor 1-alpha 1	EF1A1	54.066	_YAWVLDK(su)LK_	-0.77061	2	618.337
P82610	464	K	5-methyltetrahydropteroyltriglutamate--homocysteine methyltransferase	MET6	1	1.37939e-13	147.09	FAK(1)GQITAEEYEAFINK	3	0.20107	4	Q5AEN1	227	K	Cytochrome c peroxidase, mitochondrial	CCPR	89.401	_YVK(ac)DLFAR_	2.0105	2	527.29	Q59QD6	159	K	Elongation factor 1-alpha 1	EF1A1	64.711	_MDSVK(su)WDK_	0.35998	2	554.753
P82610	375	K	5-methyltetrahydropteroyltriglutamate--homocysteine methyltransferase	MET6	1	7.659e-15	154.31	LDEVVVIAK(1)NVSGEDVSK	2	-0.33447	1	Q5AEN1	318	K	Cytochrome c peroxidase, mitochondrial	CCPR	77.533	_EESYFLK(ac)YVK_	0.23046	2	674.345	Q59QD6	170	K	Elongation factor 1-alpha 1	EF1A1	122.46	_FEEIIK(su)ETSNFVK_	1.0927	2	842.427
P82610	742	K	5-methyltetrahydropteroyltriglutamate--homocysteine methyltransferase	MET6	1	3.49314e-05	101.89	FWVNPDCGLK(1)TR	2	0.075056	3	Q5AEN2	39	K	Likely cytosolic ribosomal protein L9	Q5AEN2	126.83	_DLK(ac)HIDVTFNK_	-1.193	2	686.367	Q59QD6	177	K	Elongation factor 1-alpha 1	EF1A1	109.01	_ETSNFVK(su)K_	0.17741	2	526.767
P82610	29	K	5-methyltetrahydropteroyltriglutamate--homocysteine methyltransferase	MET6	1	0.00421073	50.117	ITEAYWSGK(1)ATVEELLAK	2	0.58545	1	Q5AEN2	47	K	Likely cytosolic ribosomal protein L9	Q5AEN2	108.35	_HIDVTFNK(ac)INNR_	0.90466	3	504.935	Q59QD6	178	K	Elongation factor 1-alpha 1	EF1A1	94.407	_K(su)VGYNPK_	0.45053	2	453.24
P82610	761	K	5-methyltetrahydropteroyltriglutamate--homocysteine methyltransferase	MET6	1	1.98478e-07	127.36	ESLTNMVEAAK(1)EFR	2	-1.1828	2	Q5AEN2	63	K	Likely cytosolic ribosomal protein L9	Q5AEN2	64.757	_K(ac)HVAALR_	0.35774	2	418.759	Q59QD6	214	K	Elongation factor 1-alpha 1	EF1A1	84.244	_GWEK(su)ETK_	0.4245	2	489.232
P82610	422	K	5-methyltetrahydropteroyltriglutamate--homocysteine methyltransferase	MET6	1	0.0198947	84.568	K(1)AAFPER	2	0.18852	2	Q5AF44	67	K	Potential alkyl hydroperoxide reductase	Q5AF44	57.934	_SLFPNNTVVVTAVPGAFTPTCTEQHIPDYLK(ac)HLK_	2.1416	4	959.997	Q59QD6	242	K	Elongation factor 1-alpha 1	EF1A1	88.176	_TLLEAIDAIEPPTRPTDK(su)PLR_	0.60249	3	816.111
P82610	149	K	5-methyltetrahydropteroyltriglutamate--homocysteine methyltransferase	MET6	1	6.75133e-13	133.86	LNTAAGIK(1)PVDEFNEAK	2	4.2046	2	Q5AF98	18	K	Potential ribosome-associated chaperone	Q5AF98	107.79	_AVSK(ac)YSAPVR_	0.03644	2	560.311	Q59QD6	253	K	Elongation factor 1-alpha 1	EF1A1	75.533	_LPLQDVYK(su)IGGIGTVPVGR_	1.8987	2	1041.58
P82610	564	K	5-methyltetrahydropteroyltriglutamate--homocysteine methyltransferase	MET6	1	1.21365e-05	97.797	PMK(1)GMLTGPVTILR	2	-0.26129	3	Q5AF98	229	K	Potential ribosome-associated chaperone	Q5AF98	75.376	_TFEFK(ac)DEDVPDDTANR_	0.96139	2	970.929	Q59QD6	328	K	Elongation factor 1-alpha 1	EF1A1	141.58	_GNVCGDSK(su)NDPPK_	0.11275	2	744.325
P82610	182	K	5-methyltetrahydropteroyltriglutamate--homocysteine methyltransferase	MET6	1	6.1544e-09	117.07	ADK(1)DSLDLEPISLLPK	2	-0.75741	2	Q5AFA8	352	K	Uncharacterized protein	Q5AFA8	72.887	_TPAQIWAEK(ac)R_	0.83	2	621.335	Q59QD6	376	K	Elongation factor 1-alpha 1	EF1A1	120.06	_FDTLVEK(su)IDRR_	0.45208	2	746.394
P82610	561	K	5-methyltetrahydropteroyltriglutamate--homocysteine methyltransferase	MET6	1	2.2719e-05	94.09	ESVYAQSITSK(1)PMK	2	0.8846	1	Q5AG43	45	K	Likely cytosolic ribosomal protein S5	Q5AG43	133.16	_LFNK(ac)WSFEDVEVK_	0.08082	2	841.925	Q59QD6	384	K	Elongation factor 1-alpha 1	EF1A1	113.5	_K(su)LEENPK_	-0.04493	2	479.248
P82610	406	K	5-methyltetrahydropteroyltriglutamate--homocysteine methyltransferase	MET6	1	2.07229e-12	181.76	SESSITNDPK(1)VQER	2	-0.10963	1	Q5AG43	76	K	Likely cytosolic ribosomal protein S5	Q5AG43	176.29	_NPVFVSHTAGK(ac)YASK_	-0.2023	3	549.954	Q59QD6	390	K	Elongation factor 1-alpha 1	EF1A1	168.22	_LEENPK(su)FVK_	-0.52886	2	602.316
P82610	20	K	5-methyltetrahydropteroyltriglutamate--homocysteine methyltransferase	MET6	1	0.000361987	124.67	K(1)ITEAYWSGK	2	0.031422	2	Q5AG68	11	K	Nucleoside diphosphate kinase	Q5AG68	85.554	_TFIAIK(ac)PDGVQR_	-0.21346	2	693.891	Q59QD6	393	K	Elongation factor 1-alpha 1	EF1A1	80.014	_FVK(su)SGDAAIVK_	-0.72411	2	617.838
P82610	38	K	5-methyltetrahydropteroyltriglutamate--homocysteine methyltransferase	MET6	1	0.000749033	76.682	ATVEELLAK(1)GK	2	-0.092873	2	Q5AG68	134	K	Nucleoside diphosphate kinase	Q5AG68	93.374	_EIDLWFK(ac)K_	0.42577	2	560.806	Q59QD6	437	K	Elongation factor 1-alpha 1	EF1A1	120.84	_QTVAVGVIK(su)SVEK_	0.30238	3	486.612
P82610	545	K	5-methyltetrahydropteroyltriglutamate--homocysteine methyltransferase	MET6	1	0.00985086	90.37	PK(1)AMTVK	2	-1.2677	1	Q5AGV4	316	K	Eukaryotic translation initiation factor 3 subunit B	EIF3B	70.942	_WSYDDK(ac)YCAR_	-0.5038	2	703.296	Q59QN6	18	K	Potential NAD-formate dehydrogenase	Q59QN6	50.831	_VLMVLYAGGNHAK(su)EETR_	-0.37023	3	663.335
P82610	201	K	5-methyltetrahydropteroyltriglutamate--homocysteine methyltransferase	MET6	1	3.10517e-05	132.32	ILPVYK(1)ELLQK	3	-0.8432	4	Q5AGX8	308	K	Acetyltransferase component of pyruvate dehydrogenase complex	Q5AGX8	76.728	_LSINDLLIK(ac)AIAK_	-0.35168	2	727.453	Q59QN6	191	K	Potential NAD-formate dehydrogenase	Q59XX7	77.058	_LVAFNPK(su)K_	-0.11886	2	508.792
P82610	321	K	5-methyltetrahydropteroyltriglutamate--homocysteine methyltransferase	MET6	1	8.50093e-05	102.4	ASAVVQK(1)AIEK	2	0.086497	2	Q5AGX8	370	K	Acetyltransferase component of pyruvate dehydrogenase complex	Q5AGX8	116.19	_GLAEISNQVK(ac)DLGK_	0.98878	2	757.415	Q59QN6	255	K	Potential NAD-formate dehydrogenase	Q59XX7	64.103	_GLFNK(su)DLISK_	0.024808	2	617.838
P82610	550	K	5-methyltetrahydropteroyltriglutamate--homocysteine methyltransferase	MET6	1	6.84275e-14	170.35	AMTVK(1)ESVYAQSITSK	2	0.69149	1	Q5AGZ7	5	K	Likely cytosolic ribosomal protein L5	Q5AGZ7	162.5	_PMQK(ac)EFR_	-0.23926	2	489.247	Q59QN6	260	K	Potential NAD-formate dehydrogenase	Q59XX7	72.138	_DLISK(su)MK_	0.073807	2	467.749
P82610	195	K	5-methyltetrahydropteroyltriglutamate--homocysteine methyltransferase	MET6	1	6.02518e-08	98.443	ADKDSLDLEPISLLPK(1)ILPVYK	3	-0.29172	1	Q5AGZ7	43	K	Likely cytosolic ribosomal protein L5	Q5AGZ7	50.703	_AK(ac)YNSPK_	0.42276	2	425.227	Q59QN6	263	K	Potential NAD-formate dehydrogenase	Q59QN6	42.629	_K(su)GSYLVNTAR_	0.53158	2	604.817
P82611	53	K	Aconitate hydratase, mitochondrial	ACO1	1	0.000130641	91.961	HLENVEIVK(1)SR	3	0.28909	1	Q5AGZ7	48	K	Likely cytosolic ribosomal protein L5	Q5AGZ7	158.36	_YNSPK(ac)YR_	-0.64615	2	485.243	Q59QN7	114	K	Succinate dehydrogenase [ubiquinone] iron-sulfur subunit, mitochondrial	Q59QN7	102.52	_IDQDESK(su)DLK_	1.9661	2	645.807
P82611	234	K	Aconitate hydratase, mitochondrial	ACO1	1	1.08382e-05	126.83	LTGK(1)MSGWTSPK	2	0.70817	3	Q5AGZ8	237	K	6-phosphofructokinase	Q5AGZ8	90.709	_EMK(ac)WQDVR_	0.51088	2	567.274	Q59QN7	245	K	Succinate dehydrogenase [ubiquinone] iron-sulfur subunit, mitochondrial	Q59QN7	46.001	_TCPK(su)GLNPGK_	0.4583	2	586.292
P82611	565	K	Aconitate hydratase, mitochondrial	ACO1	0.999814	0.00040259	68.972	LQK(1)LSPFKPWDGK	3	0.37828	1	Q5AGZ8	534	K	6-phosphofructokinase	Q5AGZ8	87.083	_SVASAIEAK(ac)DFEK_	-1.7262	2	718.867	Q59R24	58	K	Mitochondrial import inner membrane translocase subunit TIM9	TIM9	87.667	_ETSCIAK(su)CSEK_	-0.52535	2	706.805
P82611	523	K	Aconitate hydratase, mitochondrial	ACO1	1	1.68384e-07	77.505	LK(1)EPQGVGLPPDGYDPGENTYQAPPEDR	3	-1.5287	1	Q5AHH4	77	K	Small heat shock protein 21	HSP21	97.235	_NFSSGK(ac)YFVGFDDNVK_	-0.62456	2	933.439	Q59R24	62	K	Mitochondrial import inner membrane translocase subunit TIM9	TIM9	64.567	_CSEK(su)FLK_	0.77153	2	506.244
P82611	626	K	Aconitate hydratase, mitochondrial	ACO1	1	7.78596e-37	194.04	GHLENISNNYMIGAINAENGK(1)ANEVR	3	-1.4315	1	Q5AHH4	176	K	Small heat shock protein 21	HSP21	101.01	_VHADHEK(ac)IVNIPISK_	0.57224	3	581.325	Q59R24	65	K	Mitochondrial import inner membrane translocase subunit TIM9	TIM9	97.033	_FLK(su)HSER_	-0.10902	2	508.762
P82611	585	K	Aconitate hydratase, mitochondrial	ACO1	1	0.000305908	102.07	LPILIK(1)AVGK	2	0.74411	3	Q5AHH7	106	K	Acyl carrier protein	Q5AHH7	58.246	_TVGEAVDYIYK(ac)EESK_	-1.4491	2	886.933	Q59RB8	51	K	Isocitrate lyase	Q59RB8	55.755	_GTLK(su)INHPSSQQADK_	0.71697	2	862.434
P82611	460	K	Aconitate hydratase, mitochondrial	ACO1	0.805489	0.00246724	57.566	K(0.805)GDK(0.195)NTIVSSFNR	3	0.027147	2	Q5AI15	102	K	Polyadenylate-binding protein, cytoplasmic and nuclear	PABP	108.77	_SLGYAYVNYHK(ac)YEDGEK_	1.7304	2	1039.48	Q59RB8	69	K	Isocitrate lyase	Q59RB8	105.4	_LLEK(su)HDADK_	0.45236	2	584.796
P82611	407	K	Aconitate hydratase, mitochondrial	ACO1	1	0.000880922	82.437	DAGAHGLK(1)SK	2	0.61506	2	Q5AI15	165	K	Polyadenylate-binding protein, cytoplasmic and nuclear	PABP	95.236	_ALHDTFSAFGK(ac)ILSCK_	2.3698	3	612.982	Q59RB8	188	K	Isocitrate lyase	Q59RB8	78.264	_LTK(su)MFIER_	-0.89682	2	569.302
P82611	363	K	Aconitate hydratase, mitochondrial	ACO1	1	1.52207e-09	136.26	MK(1)ETAIANGWPLEVK	2	-1.3877	1	Q5AI15	214	K	Polyadenylate-binding protein, cytoplasmic and nuclear	PABP	85.821	_EVFVGK(ac)HISK_	-0.14398	3	395.892	Q59RI1	1050	K	Probable Isoleucyl-tRNA synthetase	Q59RI1	50.354	_DNEELLLK(su)STK_	-0.4776	2	695.359
P82611	87	K	Aconitate hydratase, mitochondrial	ACO1	1	0.00370181	58.172	GVSYLK(1)LRPDR	3	-0.45011	2	Q5AI86	17	K	Eukaryotic translation initiation factor 3 subunit I	EIF3I	155.07	_SLTQVK(ac)YNR_	1.4296	2	575.814	Q59RQ6	56	K	Dihydrolipoyl dehydrogenase	Q59RQ6	83.692	_AAQLGLNTACIEK(su)R_	-0.51271	2	822.922
P82611	575	K	Aconitate hydratase, mitochondrial	ACO1	1	1.58707e-06	110.97	LSPFKPWDGK(1)DAER	2	-0.20128	3	Q5AI86	277	K	Eukaryotic translation initiation factor 3 subunit I	EIF3I	82.59	_NVTTTAESQGK(ac)FEAR_	-0.33069	2	840.913	Q59RQ6	130	K	Dihydrolipoyl dehydrogenase	Q59RQ6	67.169	_NK(su)VDYLK_	0.59836	2	490.258
P82611	320	K	Aconitate hydratase, mitochondrial	ACO1	1	1.74658e-05	127.87	SEIAQFAQVYK(1)K	2	1.0984	1	Q5AI86	285	K	Eukaryotic translation initiation factor 3 subunit I	EIF3I	77.185	_FYHK(ac)IFEEEIGR_	-0.045209	2	805.404	Q59RQ6	135	K	Dihydrolipoyl dehydrogenase	Q59RQ6	58.885	_VDYLK(su)GAGSFVNEK_	-0.69133	2	813.904
P82611	637	K	Aconitate hydratase, mitochondrial	ACO1	1	2.03731e-36	235.45	NHYTGK(1)YDGVPQTAAAYR	3	-0.049742	8	Q5AIA2	121	K	Homoserine dehydrogenase	Q5AIA2	62.466	_AFSSDLK(ac)EWK_	-0.81098	2	626.814	Q59RQ6	144	K	Dihydrolipoyl dehydrogenase	Q59RQ6	85.973	_GAGSFVNEK(su)TVK_	0.10659	2	668.841
P82611	399	K	Aconitate hydratase, mitochondrial	ACO1	1	3.8303e-06	102.33	AASIIK(1)DAGAHGLK	2	-0.28333	4	Q5AIA2	191	K	Homoserine dehydrogenase	Q5AIA2	73.632	_SDVK(ac)FSDVVK_	0.42917	2	583.309	Q59RQ6	195	K	Dihydrolipoyl dehydrogenase	Q59RQ6	90.348	_IVTSTGILSLK(su)EVPER_	2.3997	2	921.515
P82611	570	K	Aconitate hydratase, mitochondrial	ACO1	1	0.000569263	90.142	LSPFK(1)PWDGK	2	-1.6629	3	Q5AIB8	74	K	Likely cytosolic ribosomal protein L10	Q5AIB8	103.01	_ICANK(ac)YITK_	1.6573	2	576.808	Q59RQ6	247	K	Dihydrolipoyl dehydrogenase	Q59RQ6	51.066	_QSQK(su)LLAK_	0.63569	2	508.293
P82611	708	K	Aconitate hydratase, mitochondrial	ACO1	1	5.20318e-06	96.435	QGLLPLNFK(1)NPADYDK	2	2.8155	1	Q5AIB8	78	K	Likely cytosolic ribosomal protein L10	Q5AIB8	111.74	_YITK(ac)VSGR_	0.96093	2	483.274	Q59RQ6	251	K	Dihydrolipoyl dehydrogenase	Q59RQ6	108.43	_LLAK(su)QGLDFK_	0.82197	2	616.848
P82611	654	K	Aconitate hydratase, mitochondrial	ACO1	1	1.40147e-16	145.88	DAGHK(1)WVVIGDENFGEGSSR	2	0.45316	6	Q5AIB8	170	K	Likely cytosolic ribosomal protein L10	Q5AIB8	111.06	_K(ac)WGFTPLNR_	-0.57499	2	580.814	Q59RQ6	280	K	Dihydrolipoyl dehydrogenase	Q59RQ6	79.659	_IEVEDVK(su)SGK_	-0.061866	2	602.309
P82611	65	K	Aconitate hydratase, mitochondrial	ACO1	1	4.91153e-09	90.907	LNRPLTYAEK(1)LLYGHLDDPHNQEIER	4	0.63863	1	Q5AJ84	57	K	Potential peroxisomal lipid carrier	Q5AJ84	59.198	_DQSWVLDLK(ac)K_	0.61177	2	637.343	Q59RQ6	361	K	Dihydrolipoyl dehydrogenase	Q59RQ6	61.409	_AEEEGIAAAEYIK(su)K_	2.5995	2	811.401
P82611	44	K	Aconitate hydratase, mitochondrial	ACO1	1	0.000134572	137.01	K(1)HLENVEIVK	3	-0.81939	2	Q5AJ93	40	K	Likely cytosolic ribosomal protein S7	Q5AJ93	83.204	_AELRPLQFK(ac)SIK_	-0.85327	3	491.293	Q59RQ6	398	K	Dihydrolipoyl dehydrogenase	Q59RQ6	50.632	_EQGIK(su)YK_	-0.70876	2	483.251
P82611	463	K	Aconitate hydratase, mitochondrial	ACO1	1	3.53714e-05	101.53	GDK(1)NTIVSSFNR	2	2.4102	2	Q5AJ93	147	K	Likely cytosolic ribosomal protein S7	Q5AJ93	55.467	_IQK(ac)VLLDSK_	0.5694	2	543.332	Q59RQ6	413	K	Dihydrolipoyl dehydrogenase	Q59RQ6	90.697	_AK(su)TNM(ox)DTDGFVK_	-0.16595	2	721.827
P82611	589	K	Aconitate hydratase, mitochondrial	ACO1	1	5.67154e-16	165.66	AVGK(1)TTTDHISMAGPWLK	3	1.0947	4	Q5AJ93	171	K	Likely cytosolic ribosomal protein S7	Q5AJ93	157.68	_LDSFQQLYSK(ac)LTGK_	-0.11307	2	835.443	Q59SM8	552	K	Likely C1-tetrahydrofolate synthase	Q59SM8	44.925	_GITVGQAPTEK(su)GFTR_	1.453	2	831.428
P82611	230	K	Aconitate hydratase, mitochondrial	ACO1	1	0.00138122	89.886	IIGVK(1)LTGK	2	0.057354	3	Q5AJB1	546	K	V-type proton ATPase catalytic subunit A	VATA	44.252	_HSVSSAK(ac)FFEPSR_	1.4524	2	760.878	Q59SM8	695	K	Likely C1-tetrahydrofolate synthase	Q59SM8	50.855	_FINIK(su)CR_	-0.44792	2	525.774
P82611	699	K	Aconitate hydratase, mitochondrial	ACO1	1	0.000554046	99.855	K(1)QGLLPLNFK	2	-0.81271	1	Q5AJF7	99	K	Likely cytosolic ribosomal protein L12	Q5AJF7	63.488	_NVK(ac)HSGNIPLDEIFEIAR_	-0.098317	3	698.704	Q59SM8	716	K	Likely C1-tetrahydrofolate synthase	Q59SM8	42.3	_ALK(su)VHGGGPEVK_	4.7918	2	646.354
P82611	145	K	Aconitate hydratase, mitochondrial	ACO1	1	6.86467e-08	109.72	AIDLNK(1)EVYDFLSTACAK	2	1.2674	2	Q5AJF7	119	K	Likely cytosolic ribosomal protein L12	Q5AJF7	155.11	_MQHK(ac)SFGK_	-0.84999	2	502.753	Q59T35	49	K	Potential fumarate reductase	Q59T35	63.076	_VALLEK(su)SEK_	2.9983	2	558.811
P82611	774	K	Aconitate hydratase, mitochondrial	ACO1	1	2.79319e-07	163.71	HGSALNFIK(1)SK	3	-0.92173	3	Q5AJF7	123	K	Likely cytosolic ribosomal protein L12	Q5AJF7	100.04	_SFGK(ac)NLASVSK_	-0.4545	2	590.322	Q59T35	451	K	Potential fumarate reductase	Q59T35	47.062	_VNPSNAK(su)VVTK_	0.071812	2	628.846
P82611	409	K	Aconitate hydratase, mitochondrial	ACO1	1	2.02032e-13	169.37	SK(1)ALYTVSPGSEQVR	3	0.34262	3	Q5AK16	163	K	T-complex protein 1 subunit gamma	Q5AK16	74.841	_ASIGTK(ac)YVNK_	0.82486	2	561.811	Q59TC4	80	K	Uncharacterized protein	Q59VG1	54.198	_DCEAICK(su)LGLK_	-1.0259	2	703.836
P82611	43	K	Aconitate hydratase, mitochondrial	ACO1	1	1.44646e-05	82.449	DSQVNQNLLESHSFINYK(1)K	3	0.39143	1	Q5AK46	67	K	Uncharacterized protein	Q5AK46	76.1	_NFSFK(ac)DTK_	0.15923	2	514.756	Q59TE0	13	K	Likely cytosolic ribosomal protein L17	Q59TE0	86.497	_YAATPANPAK(su)SASAR_	1.5729	2	788.392
P82611	603	K	Aconitate hydratase, mitochondrial	ACO1	1	1.47224e-10	145.69	TTTDHISMAGPWLK(1)YR	2	0.52145	5	Q5AK46	164	K	Uncharacterized protein	Q5AK46	102.52	_AADLISTK(ac)YR_	1.4276	2	590.322	Q59TE0	27	K	Likely cytosolic ribosomal protein L17	Q59TE0	58.815	_VSFK(su)NTR_	-0.22916	2	476.248
P82611	242	K	Aconitate hydratase, mitochondrial	ACO1	1	5.79229e-05	93.348	MSGWTSPK(1)DIILK	2	3.7108	2	Q5AK46	333	K	Uncharacterized protein	Q5AK46	130.36	_ISNNVAADK(ac)YR_	0.22827	2	646.833	Q59TE0	40	K	Likely cytosolic ribosomal protein L17	Q59TE0	42.682	_ETAQAINGWK(su)LEK_	-4.4404	2	794.404
P82611	698	K	Aconitate hydratase, mitochondrial	ACO1	1	0.00436463	105.1	IHETNLK(1)K	3	-0.37924	2	Q5AK53	40	K	6-phosphofructokinase	Q5AK53	84.568	_LTK(ac)SFSK_	1.4646	2	426.745	Q59TE0	46	K	Likely cytosolic ribosomal protein L17	Q59TE0	89.46	_AQK(su)YLDQVLDHQR_	-0.39046	3	571.957
P82612	123	K	Phosphoglycerate mutase	GPM1	1	0.000586372	73.881	SFDVPPPK(1)IDPK	2	0.41034	3	Q5AK53	148	K	6-phosphofructokinase	Q5AK53	102.53	_ILTDANVK(ac)YGK_	1.6426	2	632.351	Q59TE0	80	K	Likely cytosolic ribosomal protein L17	Q59TE0	51.193	_EFGVTK(su)AR_	4.9308	2	504.261
P82612	127	K	Phosphoglycerate mutase	GPM1	1	1.05239e-05	105.19	IDPK(1)DEYSQVGDRR	3	-0.47449	6	Q5AK53	552	K	6-phosphofructokinase	Q5AK53	58.024	_AVLEMTPDTPSPMIGILK(ac)HK_	-1.1934	3	740.73	Q59TE0	86	K	Likely cytosolic ribosomal protein L17	Q59TE0	86.344	_WPAK(su)SVNFVK_	2.3408	2	638.34
P82612	3	K	Phosphoglycerate mutase	GPM1	1	0.00123146	138.85	PK(1)LVLVR	2	-0.27618	4	Q5AK53	577	K	6-phosphofructokinase	Q5AK53	85.837	_AVAEAISNK(ac)DFDK_	0.36545	2	725.365	Q59TE0	92	K	Likely cytosolic ribosomal protein L17	Q59TE0	108.47	_SVNFVK(su)DLLR_	0.39241	2	645.856
P82612	57	K	Phosphoglycerate mutase	GPM1	1	7.44843e-58	296.13	EAGINVDVLHTSK(1)LSR	3	-0.79012	4	Q5AK53	581	K	6-phosphofructokinase	Q5AK53	48.284	_DFDK(ac)AMSLR_	-1.765	2	562.774	Q59TE0	105	K	Likely cytosolic ribosomal protein L17	Q59TE0	130.72	_NAQANAEAK(su)GLDSSK_	0.080249	2	802.382
P82612	17	K	Phosphoglycerate mutase	GPM1	1	7.23151e-19	180.62	HGQSEWNEK(1)NLFTGWVDVR	2	-2.6814	4	Q5AK88	42	K	Uncharacterized protein	Q5AK88	55.261	_K(ac)YEVVFASPK_	-2.8249	2	605.329	Q59TE0	111	K	Likely cytosolic ribosomal protein L17	Q59TE0	75.548	_GLDSSK(su)LVISHIQVNHAPK_	-2.1377	3	715.055
P82612	109	K	Phosphoglycerate mutase	GPM1	1	9.01777e-33	233.78	AQTLEAYGQEK(1)FQIWR	3	-0.47592	5	Q5AK88	227	K	Uncharacterized protein	Q5AK88	115.29	_IHEYYK(ac)SFAK_	-1.1001	2	664.338	Q59TE0	124	K	Likely cytosolic ribosomal protein L17	Q59TE0	95.264	_LVISHIQVNHAPK(su)QR_	0.48932	3	614.011
P82612	98	K	Phosphoglycerate mutase	GPM1	1	1.26231e-08	157.33	DK(1)AQTLEAYGQEK	2	0.019485	3	Q5AKA5	23	K	Cys-Gly metallodipeptidase DUG1	DUG1	78.69	_LPLQPLFDTIEELK(ac)PK_	0.78546	3	641.699	Q59TU0	7	K	Nascent polypeptide-associated complex subunit beta	NACB	85.533	_PVDPEK(su)LAK_	0.38539	2	548.798
P82612	34	K	Phosphoglycerate mutase	GPM1	1	5.55822e-05	145.28	LSETGQK(1)EAK(1)R	2	1.1281	3	Q5AKA5	347	K	Cys-Gly metallodipeptidase DUG1	DUG1	48.981	_TVIPAK(ac)VVGK_	0.018352	2	527.337	Q59TU0	31	K	Nascent polypeptide-associated complex subunit beta	NACB	133.81	_NIK(su)TEQDDTK_	0.15116	2	646.304
P82612	37	K	Phosphoglycerate mutase	GPM1	1	5.55822e-05	145.28	LSETGQK(1)EAK(1)R	2	1.1281	1	Q5AKA5	351	K	Cys-Gly metallodipeptidase DUG1	DUG1	100.02	_VVGK(ac)FSIR_	0.75599	2	474.287	Q59TU0	38	K	Nascent polypeptide-associated complex subunit beta	NACB	83.823	_TEQDDTK(su)LIEALGK_	0.30204	2	830.917
P82612	44	K	Phosphoglycerate mutase	GPM1	1	1.88346e-07	99.409	AGELLK(1)EAGINVDVLHTSK	3	-1.3524	1	Q5AKA5	378	K	Cys-Gly metallodipeptidase DUG1	DUG1	123.92	_LDDLVFQHITSEFK(ac)K_	-1.2871	3	621.328	Q59TU0	45	K	Nascent polypeptide-associated complex subunit beta	NACB	73.233	_LIEALGK(su)LK_	0.54511	2	542.834
P82612	96	K	Phosphoglycerate mutase	GPM1	1	3.46551e-11	188.99	HYGALQGK(1)DK	3	0.47922	7	Q5AKA5	385	K	Cys-Gly metallodipeptidase DUG1	DUG1	110.22	_LNSPNK(ac)FK_	0.014989	2	495.274	Q59TU0	65	K	Nascent polypeptide-associated complex subunit beta	NACB	118.91	_EDGK(su)VLHFNR_	0.26072	2	657.825
P82612	247	K	Phosphoglycerate mutase	GPM1	1	1.93453e-10	104.95	PSYYLDPEAAAAGAAAVAAQGQK(1)K	3	0.245	1	Q5AKV6	231	K	Uncharacterized protein	Q5AKV6	53.924	_EHLDLSK(ac)IMLAEPSK_	4.3323	3	584.978	Q59TU0	124	K	Nascent polypeptide-associated complex subunit beta	NACB	124.07	_QLAEQIQAGK(su)TPK_	0.93548	2	756.407
P83773	6	K	Acetyl-CoA hydrolase	ACH1	1	0.00437762	97.068	SAILK(1)QR	2	0.027119	1	Q5AKV6	283	K	Uncharacterized protein	Q5AKV6	67.494	_FK(ac)FAFEK_	0.4828	2	479.755	Q59U59	400	K	Uncharacterized protein	Q59U59	68.536	_K(su)YYSIYDLDK_	-1.4431	2	704.338
P83773	403	K	Acetyl-CoA hydrolase	ACH1	1	5.34785e-11	175.74	NAK(1)LSIMHTPSAR	3	0.0094131	3	Q5AKV6	340	K	Uncharacterized protein	Q5AKV6	50.353	_FEVFDIK(ac)YK_	0.66765	2	615.824	Q59U85	10	K	Uncharacterized protein	Q59U85	64.121	_(ac)SSGIQSLLK(su)TEK_	-0.38677	2	716.88
P83773	466	K	Acetyl-CoA hydrolase	ACH1	0.999574	0.000344689	60.621	VIIDK(1)CSHPDYKPQLQEYYDR	4	-0.3479	1	Q5AKV6	342	K	Uncharacterized protein	Q5AKV6	66.267	_YK(ac)FYGEESSK_	0.72044	2	640.296	Q59U85	13	K	Uncharacterized protein	Q59U85	71.879	_TEK(su)EAAEIVNEAR_	-1.1568	2	780.381
P83773	342	K	Acetyl-CoA hydrolase	ACH1	1	0.000111753	115	FYDNWDTYSK(1)K	2	-0.49115	4	Q5AKX1	39	K	Uncharacterized protein	Q5AKX1	136.38	_DSHAYK(ac)YLYEK_	0.085263	3	486.902	Q59U85	45	K	Uncharacterized protein	Q59U85	72.731	_QDAQAEIDNYK(su)K_	-0.50156	2	761.855
P83773	523	K	Acetyl-CoA hydrolase	ACH1	1	0.0462515	54.157	LDSWDQK(1)F	2	-0.35565	1	Q5AKX1	167	K	Uncharacterized protein	Q5AKX1	105.36	_SETLM(ox)SEEQYK(ac)K_	0.09691	2	765.853	Q59U85	57	K	Uncharacterized protein	Q59U85	148.96	_NFEK(su)EHEGLNEK_	0.17596	3	525.242
P83773	332	K	Acetyl-CoA hydrolase	ACH1	1	8.65856e-05	122.7	K(1)FYDNWDTYSK	2	-0.10259	4	Q5ALM6	67	K	Peptidyl-prolyl cis-trans isomerase	Q5ALM6	142.08	_VLCTGEK(ac)GVGYK_	-0.37829	2	676.848	Q59U85	82	K	Uncharacterized protein	Q59U85	56.205	_ELTSIK(su)STFEK_	-2.4478	2	691.856
P83773	213	K	Acetyl-CoA hydrolase	ACH1	1	8.68321e-06	130.77	IGK(1)TAIPVDPEK	2	1.0117	2	Q5ALM6	107	K	Peptidyl-prolyl cis-trans isomerase	Q5ALM6	96.234	_GYGGYSPTHNNDK(ac)FNDENFIK_	1.1684	3	820.368	Q59U89	79	K	Uncharacterized protein	Q59U89	74.141	_SDLENEFK(su)TSNADQVIK_	-0.69444	2	1019.48
P83773	489	K	Acetyl-CoA hydrolase	ACH1	1	0.00690114	91.853	SVFYATK(1)K	2	0.45235	1	Q5ALV5	123	K	Uncharacterized protein	Q5ALV5	80.96	_GTPEQDHK(ac)PYWMK_	1.0005	2	829.885	Q59VN4	34	K	Histone H4	Q59VN4	85.522	_DNIQGITK(su)PAIR_	2.4902	2	713.388
P83773	58	K	Acetyl-CoA hydrolase	ACH1	1	2.36354e-15	162.79	VIPTTLVDHVEK(1)NNLQGK	2	-0.47148	6	Q5ALV5	147	K	Uncharacterized protein	Q5ALV5	102.52	_AK(ac)YLGEPGMAHH_	0.055347	3	451.552	Q59VN4	80	K	Histone H4	Q59VN4	108.7	_DAVTYTEHAK(su)R_	-0.48459	2	695.834
P83773	331	K	Acetyl-CoA hydrolase	ACH1	1	0.0025639	122.52	LTNDGFK(1)K	2	0.16353	3	Q5ALV9	46	K	Cytochrome c oxidase subunit 6A, mitochondrial	Q5ALV9	48.423	_YEEK(ac)VHHSEGITNLWK_	-0.28328	3	671.334	Q59VP1	38	K	Histone H2B.2	H2B2	100.88	_K(su)ETYSSYIYK_	0.47701	2	691.33
P83773	98	K	Acetyl-CoA hydrolase	ACH1	1	6.66068e-13	134.08	APHQVGK(1)PIAAAINDGR	3	-0.74055	3	Q5ALV9	58	K	Cytochrome c oxidase subunit 6A, mitochondrial	Q5ALV9	73.082	_VHHSEGITNLWK(ac)R_	1.0968	3	540.286	Q59VP1	47	K	Histone H2B.2	H2B2	99.927	_KETYSSYIYK(su)VLK_	1.5795	2	861.453
P83773	461	K	Acetyl-CoA hydrolase	ACH1	1	0.0212747	70.525	AK(1)VIIDK	2	-0.11107	1	Q5ALV9	88	K	Cytochrome c oxidase subunit 6A, mitochondrial	Q5ALV9	142.97	_K(ac)HQAHLSDDEWPQQYDYQNIR_	-0.5814	4	679.065	Q59VP1	50	K	Histone H2B.2	H2B2	178.23	_VLK(su)QTHPDTGISQK_	0.25227	2	826.436
P83773	46	K	Acetyl-CoA hydrolase	ACH1	1	5.38311e-08	80.067	HGQYLGWSGFTGVGAPK(1)VIPTTLVDHVEK	4	0.63066	1	Q5ALV9	119	K	Cytochrome c oxidase subunit 6A, mitochondrial	Q5ALV9	84.324	_SKPYFWGDGDK(ac)TLFWNSDVNR_	0.061994	3	858.74	Q59VP1	83	K	Histone H2B.2	H2B2	94.747	_IASEASK(su)LAAYNK_	-2.2496	2	733.38
P83774	261	K	Guanine nucleotide-binding protein subunit beta-like protein	ASC1	1	0.000812268	143.23	IFK(1)LQER	2	0.1306	2	Q5ALX8	16	K	Adenine phosphoribosyltransferase	APT	116.88	_ELK(ac)ANLK_	1.1623	1	857.509	Q59VP1	89	K	Histone H2B.2	H2B2	118.06	_LAAYNK(su)K_	0.1794	2	454.248
P83774	40	K	Guanine nucleotide-binding protein subunit beta-like protein	ASC1	1	0.040436	79.713	DK(1)TLIK(1)WK	2	0.17469	1	Q5AMP4	38	K	Malate dehydrogenase	Q5AMP4	157.85	_VAVLGAGGGIGQPLSLLLK(ac)LNHK_	-0.46892	3	766.462	Q59VP1	112	K	Histone H2B.2	H2B2	126.07	_LILPGELAK(su)HAVSEGTR_	-0.040321	2	946.018
P83774	108	K	Guanine nucleotide-binding protein subunit beta-like protein	ASC1	1	9.64937e-14	176.49	FVGHK(1)GDVLSVSIAK	2	0.70954	2	Q5AMP4	205	K	Malate dehydrogenase	Q5AMP4	68.589	_FVSEVAGTNPVNENVPVVGGHSGVTIVPLLSQTK(ac)HK_	-0.70228	4	939.005	Q59VP1	124	K	Histone H2B.2	H2B2	56.013	_AVTK(su)YSSASN_	-0.72012	2	564.264
P83774	226	K	Guanine nucleotide-binding protein subunit beta-like protein	ASC1	1	0.00109477	80.245	NK(1)TLYTLEAK	2	-0.45051	2	Q5AMT7	235	K	Uncharacterized protein	Q5AMT7	88.921	_DAK(ac)YEQIR_	-0.061462	2	532.772	Q59VY8	223	K	Uncharacterized protein	Q59VY8	51.066	_ALLIQFK(su)PK_	2.7061	2	579.35
P83774	59	K	Guanine nucleotide-binding protein subunit beta-like protein	ASC1	1	4.80191e-07	121.45	LTGGEDNQYGIPK(1)K	2	0.27412	2	Q5AMT7	249	K	Uncharacterized protein	Q5AMT7	92.112	_SDFDEK(ac)FASFK_	-0.75125	2	681.814	Q59VY8	369	K	Uncharacterized protein	Q59VY8	77.732	_FDVLK(su)LYQR_	-0.16776	2	641.346
P83774	173	K	Guanine nucleotide-binding protein subunit beta-like protein	ASC1	1	6.45044e-16	143.4	ISPSDQSSTVISASWDK(1)TVK	2	0.9971	1	Q5ANA1	16	K	Likely cytosolic ribosomal protein L8	Q5ANA1	73.082	_VAPAPLATK(ac)SAK_	-1.087	2	598.356	Q59WG0	14	K	Uncharacterized protein	Q59WG0	63.073	_IIK(su)GEIPSFK_	0.10119	2	616.35
P83774	46	K	Guanine nucleotide-binding protein subunit beta-like protein	ASC1	1	1.63161e-07	114.64	WK(1)LTGGEDNQYGIPK	2	-0.56661	4	Q5ANA1	52	K	Likely cytosolic ribosomal protein L8	Q59WJ0	111.61	_FVK(ac)WPEYVR_	1.6726	2	633.337	Q59WG0	21	K	Uncharacterized protein	Q59WG0	40.278	_GEIPSFK(su)LIETAK_	-0.5431	2	766.914
P83774	224	K	Guanine nucleotide-binding protein subunit beta-like protein	ASC1	1	3.83362e-06	113.95	DGVIILWDLNK(1)NK	2	-2.8389	1	Q5ANA1	93	K	Likely cytosolic ribosomal protein L8	Q59WJ0	121.02	_NTAAQAFK(ac)LLNK_	-0.10744	2	680.883	Q59WG3	71	K	Uncharacterized protein	Q59WG3	51.113	_GDTVLVK(su)GK_	0.45504	2	508.785
P83774	44	K	Guanine nucleotide-binding protein subunit beta-like protein	ASC1	1	0.040436	79.713	DK(1)TLIK(1)WK	2	0.17469	1	Q5ANA1	97	K	Likely cytosolic ribosomal protein L8	Q59WJ0	140.27	_LLNK(ac)YRPETSAEK_	-0.47433	2	795.928	Q59WG3	707	K	Uncharacterized protein	Q59WG3	63.054	_SAK(su)FAIK_	0.10615	2	432.745
P83776	276	K	Hexokinase-2	HXK2	1	1.21639e-20	136.71	CPSDIPPESPMAINCEYGSFDNEK(1)YILPR	3	0.25862	2	Q5ANA1	129	K	Likely cytosolic ribosomal protein L8	Q59WJ0	67.113	_DVSPK(ac)PVVVK_	-0.38149	2	555.332	Q59WG3	761	K	Uncharacterized protein	Q59WG3	57.175	_AHFEEAMK(su)TAK_	0.57653	2	681.822
P83776	428	K	Hexokinase-2	HXK2	1	0.00627135	102.71	YPGFK(1)ER	2	0.41351	3	Q5ANA1	134	K	Likely cytosolic ribosomal protein L8	Q59WJ0	102.69	_PVVVK(ac)YGLNHVVSLIENK_	-0.58225	3	684.061	Q59WW7	114	K	Glutathione peroxidase	Q59WW7	62.088	_SQK(su)SGVLGLTR_	0.074822	2	623.344
P83776	7	K	Hexokinase-2	HXK2	1	0.000545644	91.085	VHLGPK(1)PAQK	2	1.8527	1	Q5ANA1	147	K	Likely cytosolic ribosomal protein L8	Q59WJ0	70.373	_YGLNHVVSLIENK(ac)K_	1.2239	3	552.642	Q59WW7	124	K	Glutathione peroxidase	Q59WW7	74.255	_IK(su)WNFEK_	1.0765	2	532.774
P83776	193	K	Hexokinase-2	HXK2	1	0.00249439	64.82	DVVPMLQK(1)AIK	2	-0.17167	2	Q5ANA1	226	K	Likely cytosolic ribosomal protein L8	Q5ANA1	114.96	_LISTINANYIEK(ac)YEENRK_	-0.2312	3	747.39	Q59WW7	137	K	Glutathione peroxidase	Q59WW7	53.448	_FLIDQNGK(su)VIER_	3.028	2	766.409
P83776	324	K	Hexokinase-2	HXK2	1	0.000119947	111.86	LILLEFAEEK(1)K	2	0.99624	1	Q5ANA1	232	K	Likely cytosolic ribosomal protein L8	Q59WJ0	140.14	_K(ac)HWGGGIMGSK_	-0.57116	3	400.538	Q59XW4	147	K	Acetyl-coenzyme A synthetase	Q59XW4	45.661	_LAQALTK(su)LGVK_	-0.53638	2	621.377
P83776	329	K	Hexokinase-2	HXK2	1	0.000150009	109.72	LIFK(1)GQNLDK(1)LK	2	0.01131	6	Q5AND4	41	K	Potential Rho protein GDP dissociation inhibitor	Q5AND4	106.32	_NLDAEDESLAK(ac)WK_	-2.4456	2	780.881	Q59XW4	394	K	Acetyl-coenzyme A synthetase	Q59XW4	43.68	_YVEK(su)YDLSSLR_	-2.1502	2	736.867
P83776	325	K	Hexokinase-2	HXK2	1	0.0447854	53.6	K(1)LIFK(1)GQNLDK	2	0.20939	1	Q5AND9	36	K	ADP-ribosylation factor	ARF	91.318	_TTILYK(ac)LK_	0.18835	2	511.318	Q59XW4	601	K	Acetyl-coenzyme A synthetase	Q59XW4	45.653	_AVGEDVENIK(su)K_	4.4687	2	651.333
P83776	252	K	Hexokinase-2	HXK2	1	9.90646e-10	96.312	LEGK(1)CPSDIPPESPMAINCEYGSFDNEK	3	-1.0295	2	Q5ANH5	44	K	Cytosolic ribosomal acidic protein P2B	Q5ANH5	108.56	_LQALLK(ac)DLEGK_	0.25079	2	635.374	Q59YJ9	11	K	Uncharacterized protein	Q59YJ9	45.885	_TCYK(su)CGEVGHVADDCQQEER_	-0.20564	3	847.674
P83776	283	K	Hexokinase-2	HXK2	1	1.46607e-16	181.76	TK(1)YDVQIDEESPRPGQQTFEK	3	-0.047222	3	Q5ANL6	42	K	13 kDa ribonucleoprotein-associated protein	SNU13	160.18	_GANEATK(ac)TLNR_	0.014174	2	608.818	Q59YJ9	102	K	Uncharacterized protein	Q59YJ9	117.18	_NCDSAPSSTNNAPSFK(su)RPSGR_	0.13484	3	784.021
P83776	185	K	Hexokinase-2	HXK2	1	2.61339e-08	111.22	GWSIDGIEGK(1)DVVPMLQK	3	0.55164	5	Q5ANP2	35	K	Nascent polypeptide-associated complex subunit alpha	NACA	93.195	_QIK(ac)GISR_	0.072119	2	422.256	Q59YJ9	115	K	Uncharacterized protein	Q59YJ9	112.17	_ASGTTCYK(su)CGGPNHFAR_	-0.47178	2	992.425
P83776	248	K	Hexokinase-2	HXK2	1	0.0192439	60.91	DIPK(1)LEGK	2	-1.7468	2	Q5ANP6	86	K	Potential single-stranded nucleic acid binding protein	Q5ANP6	143.24	_AIATYNGQK(ac)FQR_	-0.032217	2	719.876	Q59YJ9	132	K	Uncharacterized protein	Q59YJ9	110.92	_DCQANTVK(su)CYACGK_	-0.56303	2	887.863
P83776	368	K	Hexokinase-2	HXK2	1	1.61071e-05	117.2	EK(1)LGIETTEPER	2	-3.6707	2	Q5ANP6	188	K	Potential single-stranded nucleic acid binding protein	Q5ANP6	70.438	_TLNSLFK(ac)ELKPK_	0.41611	3	487.289	Q59YJ9	158	K	Uncharacterized protein	Q59YJ9	73.294	_DCHSSAGGSNFSAK(su)TCYNCGK_	-0.19875	3	803.316
P83776	111	K	Hexokinase-2	HXK2	1	1.424e-10	145.86	DFDTTQSK(1)FALPAHMR	2	-0.46684	4	Q5AP79	187	K	Potential mitochondrial inorganic phosphate transporter	Q5AP79	70.134	_QIPYNIAK(ac)FLVFER_	-1.317	2	890.493	Q59YJ9	165	K	Uncharacterized protein	Q59YJ9	105.03	_TCYNCGK(su)SGHISK_	-0.36714	2	806.348
P83776	406	K	Hexokinase-2	HXK2	1	0.00390087	62.088	FSVCGIAAICQK(1)R	2	-2.2472	2	Q5APD2	483	K	Malate synthase	Q5APD2	64.82	_TDTGK(ac)VIDK_	-0.46689	2	509.774	Q59Z25	138	K	Likely mitochondrial ribosomal protein (E. coli L7/L12)	Q59Z25	61.235	_GMLGLSLVESK(su)K_	-0.21928	2	681.371
P83776	58	K	Hexokinase-2	HXK2	1	6.88132e-08	94.359	GLSK(1)AGGNIPMIPGWVMDFPTGK	3	0.33892	1	Q8NJN3	23	K	Acetyl-coenzyme A synthetase 2	ACS2	41.399	_ETPK(ac)EFFER_	-0.90847	2	612.798	Q59Z25	149	K	Likely mitochondrial ribosomal protein (E. coli L7/L12)	Q59Z25	101.72	_VLK(su)ENVAK_	-1.0455	2	500.787
P83776	98	K	Hexokinase-2	HXK2	1	0.000298509	107	VVLVK(1)LGGNR	2	-0.45863	2	Q8NJN3	206	K	Acetyl-coenzyme A synthetase 2	ACS2	147.75	_ALITCDEGK(ac)R_	-0.51317	2	602.803	Q59Z25	154	K	Likely mitochondrial ribosomal protein (E. coli L7/L12)	Q59Z25	78.342	_ENVAK(su)EDAEK_	-1.9044	2	616.786
P83776	337	K	Hexokinase-2	HXK2	1	0.000188975	79.652	LK(1)VPYVMDASYPSK	2	-0.95295	2	Q8NJN3	363	K	Acetyl-coenzyme A synthetase 2	ACS2	99.815	_FWQIVEK(ac)HK_	-0.020856	3	419.564	Q59Z25	159	K	Likely mitochondrial ribosomal protein (E. coli L7/L12)	Q59Z25	69.998	_EDAEK(su)IK_	1.7292	2	466.732
P83776	335	K	Hexokinase-2	HXK2	1	0.000150009	109.72	LIFK(1)GQNLDK(1)LK	2	0.01131	2	Q8NJN3	500	K	Acetyl-coenzyme A synthetase 2	ACS2	97.94	_NHTK(ac)YMDTYMNPYPGYYFTGDGAAR_	-1.1469	3	992.43	Q59Z25	161	K	Likely mitochondrial ribosomal protein (E. coli L7/L12)	Q59Z25	73.632	_IK(su)ATLEGLGAK_	3.1664	2	600.845
P83776	175	K	Hexokinase-2	HXK2	1	1.01456e-06	109.83	WTK(1)GWSIDGIEGK	2	0.016653	3	Q8NJN3	623	K	Acetyl-coenzyme A synthetase 2	ACS2	90.412	_SVIIVQDLPK(ac)TR_	0.050606	2	705.919	Q59Z50	34	K	Uncharacterized protein	Q59Z50	71.221	_VEK(su)VLHVEK_	0.63912	2	590.832
P83776	477	K	Hexokinase-2	HXK2	1	0.0064996	104.01	EGK(1)SVGLLGA	1	-1.3803	4	Q96VB9	69	K	Heat shock protein homolog SSE1	HSP7F	119.21	_NTVDNLK(ac)R_	1.0068	2	501.272	Q59Z50	256	K	Uncharacterized protein	Q59Z50	51.264	_DPNANVSK(su)PIR_	0.12374	2	655.839
P83776	423	K	Hexokinase-2	HXK2	1	6.83622e-21	192.85	TAHCAADGSVYNK(1)YPGFK	2	0.22949	3	Q96VB9	86	K	Heat shock protein homolog SSE1	HSP7F	51.445	_K(ac)FFTIPLIK_	-0.079258	2	574.858	Q59ZE0	130	K	Uncharacterized protein	Q59ZE0	98.04	_TNHIEAVNK(su)R_	0.39323	3	427.89
P83777	276	K	Inorganic pyrophosphatase	IPP1	1	0.000571301	48.85	GIDLTNTTLSSTPSYSDAAAQEIPSASPAPAAPIDK(1)SIDK	3	0.55395	1	Q96VB9	230	K	Heat shock protein homolog SSE1	HSP7F	91.62	_ILGSAYDK(ac)HFGGR_	0.48888	3	488.253	Q59ZE0	166	K	Uncharacterized protein	Q59ZE0	44.252	_ETAQFEADSFELK(su)QK_	-0.98955	2	935.939
P83777	26	K	Inorganic pyrophosphatase	IPP1	1	1.90007e-22	198.61	DGK(1)LVSPFHDIPLYANEEK	3	0.7825	6	Q96VB9	262	K	Heat shock protein homolog SSE1	HSP7F	156.36	_IDVHENPK(ac)AFYR_	-0.3746	3	510.928	Q59ZE0	168	K	Uncharacterized protein	Q59ZE0	89.679	_QK(su)LAVSHEAK_	-0.46343	2	605.825
P83777	129	K	Inorganic pyrophosphatase	IPP1	1	7.66893e-08	91.416	AKGDNDPLDVCEIGEK(1)VATVGEVK	3	1.4557	1	Q96VB9	462	K	Heat shock protein homolog SSE1	HSP7F	97.813	_GTELHIAK(ac)WK_	0.78018	3	408.896	Q59ZE0	213	K	Uncharacterized protein	Q59ZE0	89.171	_EIANPK(su)FQDK_	-0.23313	2	645.322
P83777	212	K	Inorganic pyrophosphatase	IPP1	0.999988	0.00107608	54.875	IPDGKPENQFAFSGECK(1)NK	3	0.80938	2	Q96W54	36	K	40S ribosomal protein S22	RS22	66.267	_VIIK(ac)FLTVMQK_	-0.68704	2	681.415	Q5A017	71	K	Transaldolase	Q5A017	81.771	_EK(su)AEIALDR_	0.34991	2	572.796
P83777	200	K	Inorganic pyrophosphatase	IPP1	1	1.59281e-10	122.44	IPDGK(1)PENQFAFSGECK	2	-1.5473	2	Q96W54	43	K	40S ribosomal protein S22	RS22	102.45	_FLTVMQK(ac)HGYIGEFEYIDDHR_	-0.99085	3	880.757	Q5A017	113	K	Transaldolase	Q5A017	66.267	_K(su)ALELIDLYK_	-0.36234	2	653.369
P83777	18	K	Inorganic pyrophosphatase	IPP1	1	2.25528e-07	109.14	QVGAANTLDYK(1)VYIEK	2	1.762	1	Q96W54	82	K	40S ribosomal protein S22	RS22	97.452	_FNVK(ac)INDIER_	0.57038	2	645.346	Q5A017	216	K	Transaldolase	Q5A017	85.265	_AIYNYYK(su)K_	2.1673	2	581.793
P83777	23	K	Inorganic pyrophosphatase	IPP1	1	0.0101454	70.856	VYIEK(1)DGK	2	0.40216	2	Q9B8D8	62	K	Cytochrome c oxidase subunit 2	COX2	114.02	_FAYK(ac)YVR_	-0.095505	2	494.766	Q5A017	271	K	Transaldolase	Q5A017	78.615	_QLDAATAK(su)DEDVEK_	-0.89642	2	816.884
P83777	240	K	Inorganic pyrophosphatase	IPP1	1	0.000120785	50.448	GESVDSK(1)GIDLTNTTLSSTPSYSDAAAQEIPSASPAPAAPIDK	3	-0.64384	2	Q9P940	103	K	Triosephosphate isomerase	TPIS	105.19	_TIIK(ac)ESDEFIAEK_	0.74313	2	782.909	Q5A0M4	15	K	Elongation factor 2	EF2	67.207	_GLMDK(su)VTNVR_	-0.071917	2	616.819
P83777	233	K	Inorganic pyrophosphatase	IPP1	1	0.00142653	76.843	LIK(1)GESVDSK	2	-0.97285	2	Q9P940	112	K	Triosephosphate isomerase	TPIS	124.12	_ESDEFIAEK(ac)TK_	-0.35645	2	669.825	Q5A0M4	32	K	Elongation factor 2	EF2	73.688	_NMSVIAHVDHGK(su)STLSDSLVQK_	-0.48203	3	822.748
P83777	75	K	Inorganic pyrophosphatase	IPP1	1	7.51429e-06	157.75	LNPIIQDTK(1)K	2	-0.11125	4	Q9P940	114	K	Triosephosphate isomerase	TPIS	97.163	_TK(ac)FALDTGVK_	-0.1287	2	561.314	Q5A0M4	42	K	Elongation factor 2	EF2	94.973	_STLSDSLVQK(su)AGIISAAK_	-1.9268	2	945.015
P83777	280	K	Inorganic pyrophosphatase	IPP1	1	3.85721e-07	150.46	SIDK(1)WFFISGAH	2	0.5051	2	Q9P940	194	K	Triosephosphate isomerase	TPIS	160.04	_AHLAK(ac)SIGAEQAEK_	1.0456	2	747.899	Q5A0M4	152	K	Elongation factor 2	EF2	80.165	_IK(su)PVVVINK_	0.6422	2	555.35
P83777	115	K	Inorganic pyrophosphatase	IPP1	1	1.66832e-17	193.32	AK(1)GDNDPLDVCEIGEK	2	0.12711	1	Q9P940	203	K	Triosephosphate isomerase	TPIS	46.643	_SIGAEQAEK(ac)TR_	-0.40297	2	616.317	Q5A0M4	228	K	Elongation factor 2	EF2	125.98	_QFANK(su)YSK_	0.27916	2	543.267
P83777	58	K	Inorganic pyrophosphatase	IPP1	1	0.000705797	97.633	WTNAK(1)LEISK	2	2.5771	1	Q9P940	237	K	Triosephosphate isomerase	TPIS	115.01	_ANVDGFLVGGASLK(ac)PEFVDIIK_	3.3306	2	1166.13	Q5A0M4	253	K	Elongation factor 2	EF2	55.261	_LWGDSYFNPK(su)TK_	0.33458	2	778.375
P83777	137	K	Inorganic pyrophosphatase	IPP1	1	7.20974e-05	110.84	VATVGEVK(1)QVK	2	0.32346	2	Q9P975	29	K	Eukaryotic translation initiation factor 4E	IF4E	104.81	_EEFNAK(ac)HPLNSR_	0.035857	3	495.248	Q5A0M4	262	K	Elongation factor 2	EF2	132.5	_DK(su)DADGKPLER_	0.17094	2	672.326
P83777	215	K	Inorganic pyrophosphatase	IPP1	1	0.000425615	73.928	K(1)YAEEVIGECAEAWEK	3	-0.63459	2	Q9URB4	9	K	Fructose-bisphosphate aldolase	ALF	107.35	_APPAVLSK(ac)SGVIYGK_	0.14654	3	510.296	Q5A0M4	267	K	Elongation factor 2	EF2	95.417	_DKDADGK(su)PLER_	0.23562	2	672.326
P83777	66	K	Inorganic pyrophosphatase	IPP1	1	4.37536e-05	99.844	EQK(1)LNPIIQDTK	2	0.0029124	1	Q9URB4	19	K	Fructose-bisphosphate aldolase	ALF	89.231	_DVK(ac)DLFDYAQEK_	0.31272	2	756.864	Q5A0M4	292	K	Elongation factor 2	EF2	63.216	_LFAAIMNFK(su)K_	-1.269	2	641.847
P83777	195	K	Inorganic pyrophosphatase	IPP1	0.999994	0.00011481	82.185	IYK(1)IPDGKPENQFAFSGECK	2	1.4473	2	Q9URB4	72	K	Fructose-bisphosphate aldolase	ALF	85.062	_APIILQTSQGGAAYFAGK(ac)GVDNK_	1.2808	3	783.413	Q5A0M4	293	K	Elongation factor 2	EF2	103.91	_K(su)DEIPVLLEK_	-0.2561	2	642.358
P83777	113	K	Inorganic pyrophosphatase	IPP1	1	8.96796e-12	94.927	NCFPHHGYIHNYGAFPQTWEDPNQSHPETK(1)AK	4	-0.20547	2	Q9URB4	257	K	Fructose-bisphosphate aldolase	ALF	196	_QIGTDAK(ac)HPLYLVFHGGSGSTQEEFNTAIK_	-0.82781	3	1096.55	Q5A0M4	312	K	Elongation factor 2	EF2	61.48	_GDEK(su)DLEGK_	-0.41382	2	545.749
P83778	330	K	Malate dehydrogenase, cytoplasmic	MDH1	1	0.000664452	86.344	NIEK(1)GVSFAK	2	0.48836	1	Q9URB4	307	K	Fructose-bisphosphate aldolase	ALF	121.02	_DYVTNK(ac)IEYLK_	0.43974	2	714.374	Q5A0M4	317	K	Elongation factor 2	EF2	76.064	_DLEGK(su)ALLK_	-1.0379	2	543.806
P83778	282	K	Malate dehydrogenase, cytoplasmic	MDH1	1	1.22989e-05	90.259	LVK(1)DLDFFSLPVQLGK	2	-2.9905	2	Q9URB4	323	K	Fructose-bisphosphate aldolase	ALF	69.331	_APVGNPEGADK(ac)PNK_	1.8057	2	718.362	Q5A0M4	321	K	Elongation factor 2	EF2	94.662	_ALLK(su)VVMR_	1.0591	2	515.31
P83778	314	K	Malate dehydrogenase, cytoplasmic	MDH1	1	3.34344e-18	210.41	YDILNQISDDEK(1)K	2	0.32539	2	Q9URB4	356	K	Fructose-bisphosphate aldolase	ALF	149.32	_IAEALDIFHTK(ac)GQL_	0.55779	2	799.433	Q5A0M4	391	K	Elongation factor 2	EF2	74.92	_MVPTSDK(su)GR_	-0.41282	2	545.764
P83778	65	K	Malate dehydrogenase, cytoplasmic	MDH1	0.999999	6.92568e-10	170.74	DKEDK(1)TALAAALK	2	0.025405	2	Q9UVJ4	15	K	60S ribosomal protein L10a	RL10A	186.77	_ENVHK(ac)LLEYSTETK_	0.70567	3	578.297	Q5A0M4	406	K	Elongation factor 2	EF2	75.819	_VFAGTVK(su)SGQK_	0.32564	2	611.327
P83779	271	K	Pyruvate decarboxylase	PDC11	1	0.000308374	73.834	FGGVYVGSLSK(1)PEVK	2	0.18272	1	Q9UVJ4	24	K	60S ribosomal protein L10a	RL10A	110.39	_LLEYSTETK(ac)K_	-0.12148	2	627.335	Q5A0M4	422	K	Elongation factor 2	EF2	73.499	_IQGPNYQVGK(su)K_	-0.11116	2	666.351
P83779	341	K	Pyruvate decarboxylase	PDC11	1	5.25092e-12	164.01	K(1)SINPNYTPVPVPETK	3	0.84577	4	Q9UVJ4	91	K	60S ribosomal protein L10a	RL10A	69.261	_SLGVDAMSVDDLK(ac)K_	-0.25058	2	760.387	Q5A0M4	423	K	Elongation factor 2	EF2	41.429	_K(su)EDLFLK_	1.0469	2	496.769
P83779	180	K	Pyruvate decarboxylase	PDC11	1	0.000567688	137.69	VPK(1)SLLDK(1)K	2	-0.53376	10	Q9UVL1	56	K	Non-histone chromosomal protein 6	NHP6	90.777	_LLGEK(ac)WK_	-0.31889	2	458.269	Q5A0M4	429	K	Elongation factor 2	EF2	121.5	_KEDLFLK(su)SIQR_	0.067008	3	492.94
P83779	186	K	Pyruvate decarboxylase	PDC11	1	3.48285e-46	242.43	K(1)IDLSLHPNDPESQTEVIETVEK	2	-0.022474	4	Q9Y7F0	13	K	Peroxiredoxin TSA1	TSA1	158.25	_APVVQQPAPSFK(ac)K_	0.98409	2	719.906	Q5A0M4	479	K	Elongation factor 2	EF2	80.411	_SGTITTNEAAHNMK(su)VMK_	-0.80602	3	644.977
P83779	329	K	Pyruvate decarboxylase	PDC11	1	8.16019e-12	162.41	QATFPGVQMK(1)EALQK	3	0.51148	4	Q9Y7F0	31	K	Peroxiredoxin TSA1	TSA1	180.88	_TAVVDGVFEEVTLEQYK(ac)GK_	0.20616	2	1077.55	Q5A0M4	578	K	Elongation factor 2	EF2	75.548	_ETVEGESSMVALSK(su)SPNK_	-1.2997	2	996.975
P83779	235	K	Pyruvate decarboxylase	PDC11	0.996763	1.193e-14	129.27	HNCK(0.003)PEVAK(0.997)LIEETQFPVFTTPMGK	3	1.2211	4	Q9Y7F0	132	K	Peroxiredoxin TSA1	TSA1	64.121	_GIFLIDPK(ac)GVLR_	-0.92976	2	685.414	Q5A0M4	622	K	Elongation factor 2	EF2	121.99	_ILADK(su)HGWDVVDAR_	0.1505	3	565.621
P83779	334	K	Pyruvate decarboxylase	PDC11	1	1.9081e-05	139.32	EALQK(1)LLTTVK(1)K	3	0.078798	4	Q9Y7F0	164	K	Peroxiredoxin TSA1	TSA1	83.917	_LLEAFQFTEK(ac)YGEVCPANWHPGDETIKPSPEASK_	-0.94826	4	980.223	Q5A0Z9	63	K	Pyruvate dehydrogenase E1 component subunit alpha	Q5A0Z9	54.157	_ETLLK(su)MYK_	0.81323	2	563.297
P83779	251	K	Pyruvate decarboxylase	PDC11	1	9.57948e-31	188.23	LIEETQFPVFTTPMGK(1)SSVDESNPR	2	-0.35024	11	Q9Y7F0	193	K	Peroxiredoxin TSA1	TSA1	56.177	_EYFNK(ac)VNK_	1.738	2	542.277	Q5A0Z9	66	K	Pyruvate dehydrogenase E1 component subunit alpha	Q5A0Z9	95.358	_MYK(su)DMIIIR_	-1.6674	2	641.83
P83779	562	K	Pyruvate decarboxylase	PDC11	1	0.0159444	53.751	LSEK(1)TNAEQ	2	0.69857	1											Q5A0Z9	244	K	Pyruvate dehydrogenase E1 component subunit alpha	Q5A0Z9	93.667	_SSAM(ox)TEYYK(su)R_	0.95643	2	676.295
P83779	185	K	Pyruvate decarboxylase	PDC11	1	0.00660358	93.843	VPK(1)SLLDK(1)K	2	-0.53376	2											Q5A0Z9	336	K	Pyruvate dehydrogenase E1 component subunit alpha	Q5A0Z9	101.32	_EIASEDEIK(su)SYDK_	0.76012	2	813.873
P83779	488	K	Pyruvate decarboxylase	PDC11	1	5.11038e-12	106.99	LIHGEK(1)AQYNDIQPWNNLQLLPLFNAK	4	0.90357	3											Q5A0Z9	340	K	Pyruvate dehydrogenase E1 component subunit alpha	Q5A0Z9	111.73	_SYDK(su)AAR_	0.80211	2	455.717
P83779	509	K	Pyruvate decarboxylase	PDC11	1	1.23903e-05	63.372	AQYNDIQPWNNLQLLPLFNAK(1)DYETK	3	1.1741	1											Q5A0Z9	392	K	Pyruvate dehydrogenase E1 component subunit alpha	Q5A0Z9	74.611	_ISDDSWDFK(su)NK_	0.91129	2	727.825
P83779	230	K	Pyruvate decarboxylase	PDC11	1	0.000645951	120.76	HNCK(1)PEVAK	2	-1.4982	1											Q5A0Z9	394	K	Pyruvate dehydrogenase E1 component subunit alpha	Q5A0Z9	73.324	_NK(su)TFLNK_	1.0045	2	482.759
P83779	536	K	Pyruvate decarboxylase	PDC11	1	0.00149009	87.639	AFAVPDK(1)IR	2	0.28657	4											Q5A109	48	K	Uncharacterized protein	Q5ADS0	69.216	_M(ox)QIFVK(su)TLTGK_	3.0308	2	691.373
P83779	317	K	Pyruvate decarboxylase	PDC11	1	8.03e-16	199.31	NIVEFHSDYTK(1)IR	2	0.30272	7											Q5A109	75	K	Uncharacterized protein	Q5ADS0	113.25	_IQDK(su)EGIPPDQQR_	0.10301	2	812.402
P83779	529	K	Pyruvate decarboxylase	PDC11	1	3.65035e-12	117.55	ISTVGELNDLFADK(1)AFAVPDK	3	1.0892	6											Q5A109	90	K	Uncharacterized protein	Q5ADS0	110.08	_LIFAGK(su)QLEDGR_	-0.022687	2	723.883
P83779	132	K	Pyruvate decarboxylase	PDC11	1	3.07804e-35	210.14	MFK(1)NISQTSAFIADINSAPAEIDR	3	1.588	2											Q5A109	131	K	Ubiquitin-ribosomal protein fusion S27a	Q5A109	81.119	_VYTTPK(su)K_	-0.93101	2	468.755
P83779	177	K	Pyruvate decarboxylase	PDC11	1	7.07533e-15	156.17	PVYIGLPSNLVDMK(1)VPK	3	-0.042795	13											Q5A109	141	K	Ubiquitin-ribosomal protein fusion S27a	Q5A109	98.156	_HK(su)LAVLTYYK_	1.9652	2	668.369
P83779	340	K	Pyruvate decarboxylase	PDC11	1	7.9222e-05	97.779	LLTTVK(1)K	2	0.018821	3											Q5A109	185	K	Ubiquitin-ribosomal protein fusion S27a	Q5A109	72.531	_QYCGK(su)CHLTLK_	-0.53266	2	754.355
P83780	35	K	Glucose-6-phosphate isomerase	PGI1	1	0.0139493	65.404	DAFAK(1)DPK	2	0.040126	4											Q5A109	191	K	Ubiquitin-ribosomal protein fusion S27a	Q5A109	100.19	_CHLTLK(su)AN_	2.2541	2	528.761
P83780	519	K	Glucose-6-phosphate isomerase	PGI1	1	0.00444283	89.142	VLAK(1)VIGK	2	0.37348	2											Q5A1E3	219	K	Uncharacterized protein (Fragment)	Q59MK2	43.214	_EIEQLK(su)R_	0.9118	2	508.275
P83780	131	K	Glucose-6-phosphate isomerase	PGI1	1	1.14316e-06	111.72	DTAQEVDDVLK(1)HMK	2	-2.409	6											Q5A1E8	42	K	Uncharacterized protein	Q5A1E8	68.044	_GQDFNAAK(su)YMSQK_	-0.75135	2	794.359
P83780	21	K	Glucose-6-phosphate isomerase	PGI1	1	1.81379e-08	167.03	LEETYK(1)SVGEK	2	0.20813	5											Q5A1E8	85	K	Uncharacterized protein	Q5A1E8	48.568	_TACVSK(su)LFPTR_	-1.452	2	690.353
P83780	241	K	Glucose-6-phosphate isomerase	PGI1	1	0.0195766	72.968	DSK(1)HIAK	2	0.22474	1											Q5A1E8	171	K	Uncharacterized protein	Q5A1E8	63.415	_AFGGQSK(su)EFGK_	0.54253	2	628.301
P83780	523	K	Glucose-6-phosphate isomerase	PGI1	1	0.0011153	99.283	VIGK(1)ELDDK(1)K	2	-1.4862	5											Q5A1E8	175	K	Uncharacterized protein	Q5A2A1	116.05	_EFGK(su)GGQAYR_	-0.081156	2	606.786
P83780	245	K	Glucose-6-phosphate isomerase	PGI1	1	5.87932e-15	193.98	HIAK(1)HFAALSTNEK	3	-0.43134	2											Q5A1E8	328	K	Uncharacterized protein	Q5A1E8	66.267	_YAPSAK(su)DLASR_	-0.21326	2	639.82
P83780	26	K	Glucose-6-phosphate isomerase	PGI1	1	0.0111405	81.525	SVGEK(1)FSVR	2	0.4723	1											Q5A1E8	511	K	Uncharacterized protein	Q5A1E8	111.46	_LEMQK(su)TMQK_	-0.41091	2	618.802
P83780	48	K	Glucose-6-phosphate isomerase	PGI1	1	7.01585e-27	231.41	RFEEFSWIYK(1)NYDDSK	3	-3.0728	11											Q5A1E8	515	K	Uncharacterized protein	Q5A2A1	67.207	_TMQK(su)GCAVFR_	-0.47225	2	649.305
P83780	77	K	Glucose-6-phosphate isomerase	PGI1	1	6.45737e-17	168.42	EILDQLVTLAK(1)EAGVEK	2	-0.077399	4											Q5A1E8	544	K	Uncharacterized protein	Q5A1E8	60.255	_SFEDVK(su)TTDR_	0.48693	2	649.299
P83780	366	K	Glucose-6-phosphate isomerase	PGI1	1	2.09865e-21	189.87	FPAYLQQLSMESNGK(1)SVTR	3	-1.7694	3											Q5A1E8	623	K	Uncharacterized protein	Q5A1E8	64.537	_DVVK(su)TTLDENDCKPVPPAK_	-0.59415	3	742.703
P83780	444	K	Glucose-6-phosphate isomerase	PGI1	1	1.02359e-15	135.98	MLASNFFAQSEALMVGK(1)DEAK	3	-1.0789	3											Q5A1E8	632	K	Uncharacterized protein	Q5A1E8	70.889	_TTLDENDCK(su)PVPPAK_	-0.22609	2	892.922
P83780	422	K	Glucose-6-phosphate isomerase	PGI1	1	1.38753e-27	179.58	LIPADFILAAQSHNPIEK(1)NLHQR	3	0.29891	6											Q5A1M1	179	K	Uncharacterized protein	Q5A1M1	50.178	_NEDGEPEISHFIDVK(su)EGR_	-0.45633	3	724.334
P83780	238	K	Glucose-6-phosphate isomerase	PGI1	1	4.41646e-05	125.97	NWFLATAK(1)DSK	2	-0.060233	2											Q5A1M1	239	K	Uncharacterized protein	Q5A1M1	102.05	_DWIEK(su)NAPNSK_	-1.2071	2	701.336
P83780	120	K	Glucose-6-phosphate isomerase	PGI1	1	2.72032e-29	218.88	MPVDGK(1)DTAQEVDDVLK	3	-0.9984	12											Q5A2T2	438	K	ATP-binding cassette protein	Q5A2T2	61.161	_STLLK(su)LFQGK_	-0.058036	2	617.856
P83780	134	K	Glucose-6-phosphate isomerase	PGI1	1	9.02442e-05	138.99	HMK(1)EFSDSIR	3	-0.25084	10											Q5A389	7	K	Likely cytosolic ribosomal protein S20	Q5A389	82.426	_(ac)SAPINK(su)EK_	0.58632	2	514.767
P83780	83	K	Glucose-6-phosphate isomerase	PGI1	1	0.00725684	78.516	EAGVEK(1)LR	2	1.2635	2											Q5A389	9	K	Likely cytosolic ribosomal protein S20	Q5A389	155.86	_EK(su)VEQEAEQQIHK_	-0.45829	2	848.413
P83780	61	K	Glucose-6-phosphate isomerase	PGI1	1	3.02398e-07	153.95	ILFDFSK(1)NLVNK	2	0.86739	8											Q5A389	20	K	Likely cytosolic ribosomal protein S20	Q5A389	158.29	_VEQEAEQQIHK(su)IR_	-0.1552	2	854.437
P83780	14	K	Glucose-6-phosphate isomerase	PGI1	1	0.00029678	128.81	LATDLPEWK(1)K	2	1.7246	2											Q5A389	29	K	Likely cytosolic ribosomal protein S20	Q5A389	83.647	_ITLTSTK(su)VK_	-0.31982	2	545.821
P83780	448	K	Glucose-6-phosphate isomerase	PGI1	0.99547	1.78316e-05	67.76	MLASNFFAQSEALMVGK(0.005)DEAK(0.995)VK	3	2.7711	1											Q5A389	31	K	Likely cytosolic ribosomal protein S20	Q5A389	109	_VK(su)QLENVSANIIR_	1.9652	2	792.441
P83780	450	K	Glucose-6-phosphate isomerase	PGI1	1	1.87316e-06	105.19	VK(1)AEGATGGLVPHK	2	0.022076	5											Q5A389	51	K	Likely cytosolic ribosomal protein S20	Q5A389	99.815	_NAAQYNIVK(su)K_	0.26396	2	624.833
P83780	528	K	Glucose-6-phosphate isomerase	PGI1	1	0.00202122	99.283	VIGK(1)ELDDK(1)K	2	-1.4862	1											Q5A389	60	K	Likely cytosolic ribosomal protein S20	Q5A389	64.757	_MPTK(su)VLK_	-0.079105	2	458.762
P83780	66	K	Glucose-6-phosphate isomerase	PGI1	1	1.44071e-10	142.45	NLVNK(1)EILDQLVTLAK	3	-2.4389	4											Q5A389	63	K	Likely cytosolic ribosomal protein S20	Q5A389	120.49	_VLK(su)ITTR_	0.22749	2	465.785
P83780	529	K	Glucose-6-phosphate isomerase	PGI1	1	2.11102e-33	176.44	K(1)AVATHDASTNGLINQFK	3	0.052253	1											Q5A389	76	K	Likely cytosolic ribosomal protein S20	Q5A389	103.13	_TPNGEGSK(su)TWDAYEMR_	-1.0152	2	971.418
P83780	54	K	Glucose-6-phosphate isomerase	PGI1	1	2.14595e-09	165.02	NYDDSK(1)ILFDFSK	2	0.056416	6											Q5A389	100	K	Likely cytosolic ribosomal protein S20	Q5A389	92.856	_VIDLQAPASTVK(su)R_	1.5631	3	499.947
P83781	233	K	Mitochondrial outer membrane protein porin	POR1	1	1.22339e-12	189.13	YALDNTSFIK(1)AK	2	-0.18944	3											Q5A397	58	K	Uncharacterized protein	Q5A397	83.087	_LIGDAAK(su)NQAALNPK_	0.3075	2	812.439
P83781	11	K	Mitochondrial outer membrane protein porin	POR1	1	8.62379e-31	229.16	APAAYSDLSK(1)ASNDLINK	2	1.4443	3											Q5A397	66	K	Uncharacterized protein	Q5A397	130.27	_NQAALNPK(su)NTVFDAK_	0.38635	2	865.939
P83781	64	K	Mitochondrial outer membrane protein porin	POR1	1	4.5426e-40	225.3	YLDK(1)ATGLTLTQGWNNANALNTK	2	-0.71407	4											Q5A397	73	K	Uncharacterized protein	Q5A397	97.431	_NTVFDAK(su)R_	-0.16694	2	525.764
P83781	111	K	Mitochondrial outer membrane protein porin	POR1	1	2.00386e-27	230.16	NAK(1)LNFFYQQSAVNAR	2	0.4907	4											Q5A397	87	K	Uncharacterized protein	Q5A397	117.79	_AFDDESVQK(su)DIK_	0.068093	2	747.852
P83781	266	K	Mitochondrial outer membrane protein porin	POR1	1	1.09025e-06	97.095	LGLGASFDALK(1)LAEPVHK	3	0.73426	3											Q5A397	90	K	Uncharacterized protein	Q5A397	76.478	_DIK(su)SWPFK_	0.71039	2	560.787
P83781	205	K	Mitochondrial outer membrane protein porin	POR1	1	0.000110963	74.543	VSPLVQVGAK(1)ATWDSIK	3	-0.75446	2											Q5A397	130	K	Uncharacterized protein	Q5A397	100.25	_MK(su)EIAEAK_	0.080172	2	510.258
P83781	212	K	Mitochondrial outer membrane protein porin	POR1	1	7.33425e-11	124.63	ATWDSIK(1)SSNVNVEFATK	2	0.1718	1											Q5A397	136	K	Uncharacterized protein	Q5A397	70.816	_EIAEAK(su)IGK_	1.5004	2	529.79
P83781	49	K	Mitochondrial outer membrane protein porin	POR1	1	8.96082e-08	136.83	TTK(1)DDTISASVDAK	2	0.012573	3											Q5A397	143	K	Uncharacterized protein	Q5A397	95.205	_VEK(su)AVVTVPAYFNDAQR_	0.56534	2	1004.01
P83781	19	K	Mitochondrial outer membrane protein porin	POR1	1	5.69064e-22	175.23	ASNDLINK(1)DFYHLSTAAVDVK	2	0.5132	7											Q5A397	161	K	Uncharacterized protein	Q5A397	94.487	_QATK(su)DAGAIAGLNVLR_	0.13839	2	849.463
P83781	235	K	Mitochondrial outer membrane protein porin	POR1	1	2.65395e-25	195.13	AK(1)IADSGLTALSYTQELRPGVK	3	3.1106	11											Q5A397	251	K	Uncharacterized protein	Q5A397	162.49	_K(su)TGNDISGDAR_	-1.611	2	617.289
P83782	81	K	Cytochrome b-c1 complex subunit 2, mitochondrial	QCR2	1	6.64412e-10	142.45	ESELLGGTFESK(1)VTR	2	0.14344	1											Q5A397	325	K	Uncharacterized protein	Q5A397	111.88	_STLEPVEQVLK(su)DAK_	-0.034244	2	828.938
P83782	145	K	Cytochrome b-c1 complex subunit 2, mitochondrial	QCR2	1	0.000155235	89.266	GVEK(1)LHEITFR	3	-0.34552	3											Q5A397	331	K	Uncharacterized protein	Q5A397	89.374	_ISK(su)SQVDEVVLVGGSTR_	0.34413	2	937.497
P83782	141	K	Cytochrome b-c1 complex subunit 2, mitochondrial	QCR2	1	0.000248311	79.875	LANANPAFK(1)GVEK	2	0.76188	2											Q5A397	351	K	Uncharacterized protein	Q5A397	76.073	_VQK(su)LLSDFFDGK_	-0.023428	2	748.885
P83782	30	K	Cytochrome b-c1 complex subunit 2, mitochondrial	QCR2	1	0.000320306	66.182	ESATDLTK(1)LSVIINNAGSK	3	1.3202	2											Q5A397	428	K	Uncharacterized protein	Q5A397	101.65	_NTTVPTIK(su)R_	-0.050339	2	565.314
P83782	44	K	Cytochrome b-c1 complex subunit 2, mitochondrial	QCR2	1	2.26141e-05	111.85	TGK(1)SGVSHLLSK	2	0.059694	2											Q5A397	497	K	Uncharacterized protein	Q5A397	145.99	_VTAVEK(su)STGR_	0.78737	2	574.301
P83782	311	K	Cytochrome b-c1 complex subunit 2, mitochondrial	QCR2	1	0.00117958	51.397	QAK(1)SVAESVSSSALSEAVK	3	-1.799	1											Q5A397	528	K	Uncharacterized protein	Q5A397	79.148	_MISDAEK(su)FK_	-0.082373	2	584.781
P83782	62	K	Cytochrome b-c1 complex subunit 2, mitochondrial	QCR2	1	1.41148e-06	117.93	FTFLNNGAK(1)SALR	2	1.6164	1											Q5A397	530	K	Uncharacterized protein	Q5A397	69.672	_FK(su)SSDDAFAK_	-0.24979	2	608.28
P83783	170	K	Adenosylhomocysteinase	SAH1	1	3.51542e-20	136.16	YPEMLEDCYGLSEETTTGVHHLYK(1)SLR	3	-1.3053	3											Q5A397	538	K	Uncharacterized protein	Q5A397	166.16	_SSDDAFAK(su)R_	-0.23485	2	548.749
P83783	128	K	Adenosylhomocysteinase	SAH1	1	5.36022e-12	130.56	K(1)LNLILDDGGDLTSLVHEK	3	-0.63033	2											Q5A397	597	K	Uncharacterized protein	Q5A397	87.181	_K(su)AELALK_	0.20648	2	436.758
P83783	190	K	Adenosylhomocysteinase	SAH1	1	1.15912e-14	188.63	VPAINVNDSVTK(1)SK	2	-0.38397	2											Q5A397	603	K	Uncharacterized protein	Q5A397	91.906	_AELALK(su)R_	0.31442	2	450.761
P83783	387	K	Adenosylhomocysteinase	SAH1	1	0.00436406	89.698	EK(1)FPEFAK	2	0.43323	2											Q5A397	608	K	Uncharacterized protein	Q5A397	91.087	_AVTK(su)GMATR_	-0.041537	2	517.769
P83783	192	K	Adenosylhomocysteinase	SAH1	1	0.000115832	135.55	SK(1)FDNLYGCR	2	-0.56457	4											Q5A473	41	K	Uncharacterized protein	Q5A473	60.102	_LVQEK(su)MGNIK_	0.22383	2	630.337
P83783	208	K	Adenosylhomocysteinase	SAH1	1	0.00120171	118.33	ESLVDGIK(1)R	2	0.17928	3											Q5A4Q1	12	K	Adenylate kinase	KAD2	88.134	_NTVTK(su)LQER_	-0.03698	2	594.815
P83783	406	K	Adenosylhomocysteinase	SAH1	1	3.35519e-12	118.84	TGPFDVGVHLLPK(1)VLDETVAR	3	0.66671	1											Q5A4Q1	22	K	Adenylate kinase	KAD2	97.798	_IQELEK(su)K_	0.7315	2	494.271
P83783	393	K	Adenosylhomocysteinase	SAH1	1	4.23612e-09	101.62	FPEFAK(1)TGPFDVGVHLLPK	3	1.5273	5											Q5A4Q1	23	K	Adenylate kinase	KAD2	53.237	_K(su)AGIIPDVPK_	0.57598	2	569.329
P83783	335	K	Adenosylhomocysteinase	SAH1	1	0.0227528	68.398	YLMK(1)NGR	2	0.23698	1											Q5A4Q1	46	K	Adenylate kinase	KAD2	55.437	_MVLIGPPGAGK(su)GTQAPNLK_	-0.050878	2	975.03
P83783	178	K	Adenosylhomocysteinase	SAH1	1	0.0220838	43.914	LK(1)VPAINVNDSVTK	2	-0.20191	1											Q5A4Q1	54	K	Adenylate kinase	KAD2	116.55	_GTQAPNLK(su)EK_	0.75717	2	593.309
P83783	423	K	Adenosylhomocysteinase	SAH1	1	4.04823e-18	132.78	CHLDHLGAK(1)LTTLTETQAEYLGIPEEGPYK	4	-2.24	2											Q5A4Q1	56	K	Adenylate kinase	KAD2	43.592	_EK(su)FCACHLATGDMLR_	1.0045	2	954.924
P83784	124	K	Heat shock protein SSC1, mitochondrial	SSC1	1	2.4123e-05	87.824	IVK(1)HGNGDAWLEAR	3	0.63057	2											Q5A4Q1	75	K	Adenylate kinase	KAD2	90.707	_AQVAAK(su)TALGVEAK_	-0.40727	2	728.904
P83784	588	K	Heat shock protein SSC1, mitochondrial	SSC1	1	6.30305e-06	92.633	LSSESVQK(1)VQDQIQQLR	2	0.97961	3											Q5A4Q1	83	K	Adenylate kinase	KAD2	70.552	_TALGVEAK(su)K_	0.76526	2	508.785
P83784	578	K	Heat shock protein SSC1, mitochondrial	SSC1	1	2.94559e-15	161.86	ADQLCNDTENSLNEHK(1)EK	2	0.42661	4											Q5A4Q1	143	K	Adenylate kinase	KAD2	104.24	_TPLEK(su)AVELK_	0.38204	2	614.345
P83784	446	K	Heat shock protein SSC1, mitochondrial	SSC1	1	1.10922e-14	156.13	K(1)SQIFSTAAAGQTSVEIR	2	1.3335	1											Q5A4Q1	173	K	Adenylate kinase	KAD2	72.096	_SYHK(su)LFNPPK_	1.1836	2	665.843
P83784	188	K	Heat shock protein SSC1, mitochondrial	SSC1	1	1.52504e-05	118.77	DAGK(1)IVGLNVLR	2	-0.17889	5											Q5A4Q1	179	K	Adenylate kinase	KAD2	62.715	_LFNPPK(su)K_	-0.11473	2	472.266
P83784	617	K	Heat shock protein SSC1, mitochondrial	SSC1	1	4.1033e-07	105.99	QK(1)TEELQNEAINLFK	3	-1.3109	2											Q5A4Q1	180	K	Adenylate kinase	KAD2	58.98	_K(su)DMTDDVTGEPLVQR_	-0.79426	2	902.425
P83784	269	K	Heat shock protein SSC1, mitochondrial	SSC1	1	0.0117253	79.474	YIVDAFK(1)K	2	0.34464	3											Q5A4Q1	203	K	Adenylate kinase	KAD2	100.88	_SDDNEDALK(su)K_	-0.03126	2	617.775
P83784	212	K	Heat shock protein SSC1, mitochondrial	SSC1	1	8.16541e-13	138.66	VINEPTAAALAYGLEK(1)K	3	-0.68695	2											Q5A4Q1	211	K	Adenylate kinase	KAD2	54.281	_LVTYHK(su)QTEPIVAYYQK_	1.0769	2	1091.07
P83784	99	K	Heat shock protein SSC1, mitochondrial	SSC1	1	1.14495e-08	127.66	QAVVNPSDTLFATK(1)R	2	1.0315	7											Q5A4W7	558	K	Fatty acid synthetase beta subunit	Q5A4W7	73.834	_ELRPTLVK(su)NSEGK_	1.6841	3	524.286
P83784	162	K	Heat shock protein SSC1, mitochondrial	SSC1	1	0.000981432	89.827	ETAEAALSK(1)K	2	0.10006	2											Q5A4W7	569	K	Fatty acid synthetase beta subunit	Q5A4W7	71.451	_TK(su)FSQLLGR_	0.63155	2	575.317
P83784	383	K	Heat shock protein SSC1, mitochondrial	SSC1	1	0.0012852	91.867	SIFGK(1)EPSK	2	-0.19518	1											Q5A4W7	843	K	Fatty acid synthetase beta subunit	Q5A4W7	95.264	_SEMGEPIHK(su)IATR_	-0.55957	2	784.89
P83784	580	K	Heat shock protein SSC1, mitochondrial	SSC1	1	0.010805	53.567	EK(1)LSSESVQK	2	0.99811	1											Q5A4W7	1075	K	Fatty acid synthetase beta subunit	Q5A4W7	80.318	_LIK(su)EEYAGDESK_	0.36651	2	741.354
P83784	338	K	Heat shock protein SSC1, mitochondrial	SSC1	1	0.000774341	73.386	AQFEQLVEPLIK(1)K	2	-3.2217	1											Q5A4W7	1169	K	Fatty acid synthetase beta subunit	Q5A4W7	61.765	_HSK(su)VTIDK_	-0.57147	2	514.275
P83784	378	K	Heat shock protein SSC1, mitochondrial	SSC1	1	3.58288e-05	130.01	VVETVK(1)SIFGK	2	0.27506	1											Q5A4W7	1247	K	Fatty acid synthetase beta subunit	Q5A4W7	45.335	_IK(su)EFYWK_	0.66309	2	557.284
P83784	84	K	Heat shock protein SSC1, mitochondrial	SSC1	1	0.00458918	102.77	LVGIPAK(1)R	2	-0.086385	2											Q5A4W7	1781	K	Fatty acid synthetase beta subunit	Q5A4W7	66.321	_AAYEDIK(su)SK_	0.62997	2	562.777
P83784	615	K	Heat shock protein SSC1, mitochondrial	SSC1	1	4.08576e-17	193.98	AQAGEEVSPEELK(1)QK	2	-0.40024	2											Q5A4W7	1925	K	Fatty acid synthetase beta subunit	Q5A4W7	46.318	_VK(su)EHLYEIVDEVAAK_	0.59845	2	921.978
P83784	476	K	Heat shock protein SSC1, mitochondrial	SSC1	1	6.42093e-08	102.69	DNK(1)LIGNFTLSGIPPAPK	2	1.3865	3											Q5A516	31	K	Potential mitochondrial inner membrane ATP/ADP translocator	Q5A516	98.942	_VK(su)LLIQNQDEM(ox)IK_	-1.5691	2	844.45
P83784	280	K	Heat shock protein SSC1, mitochondrial	SSC1	1	0.001632	134.66	DK(1)MAIQR	2	0.76791	1											Q5A516	42	K	Potential mitochondrial inner membrane ATP/ADP translocator	Q5A516	130.1	_LLIQNQDEMIK(su)QGR_	0.0067796	2	893.462
P83784	153	K	Heat shock protein SSC1, mitochondrial	SSC1	1	0.000408537	82.85	MK(1)ETAEAALSK	2	0.077251	4											Q5A516	58	K	Potential mitochondrial inner membrane ATP/ADP translocator	Q5A516	110.38	_YTGIVDCFK(su)R_	0.028382	2	679.824
P83784	163	K	Heat shock protein SSC1, mitochondrial	SSC1	1	1.36771e-31	232.15	K(1)VNSAVVTCPAYFNDAQR	3	0.6814	3											Q5A516	102	K	Potential mitochondrial inner membrane ATP/ADP translocator	Q5A516	91.064	_K(su)DENYWK_	-0.013847	2	541.743
P83784	545	K	Heat shock protein SSC1, mitochondrial	SSC1	1	2.92075e-08	150.22	MVNDAEK(1)FAESDK	2	-0.96628	3											Q5A516	161	K	Potential mitochondrial inner membrane ATP/ADP translocator	Q5A516	73.435	_EFNGLVDVYK(su)K_	-0.29396	2	706.359
P83784	278	K	Heat shock protein SSC1, mitochondrial	SSC1	1	0.000255913	126.5	K(1)ESGIDLEK(1)DK	2	0.8392	4											Q5A516	162	K	Potential mitochondrial inner membrane ATP/ADP translocator	Q5A516	73.927	_K(su)TLASDGIAGLYR_	-0.70906	2	732.888
P83784	551	K	Heat shock protein SSC1, mitochondrial	SSC1	1	0.00405855	91.853	FAESDK(1)AR	2	-0.48876	2											Q5A516	257	K	Potential mitochondrial inner membrane ATP/ADP translocator	Q5A516	56.569	_K(su)VVAAEGVGSLFK_	0.45347	2	702.89
P83784	73	K	Heat shock protein SSC1, mitochondrial	SSC1	1	6.3186e-05	83.692	TTPSIVAFTK(1)DGER	2	0.5638	2											Q5A5A0	85	K	Likely thioredoxin peroxidase	Q5A5A0	63.419	_LEPEFTK(su)R_	0.36629	2	560.288
P83784	151	K	Heat shock protein SSC1, mitochondrial	SSC1	1	0.00809372	48.907	GEQYSPQQIGGFILNK(1)MK	2	-4.2012	1											Q5A5A0	117	K	Likely thioredoxin peroxidase	Q5A5A0	75.819	_VK(su)FPIIADPER_	-0.71368	2	692.877
P83784	372	K	Heat shock protein SSC1, mitochondrial	SSC1	1	0.00364764	72.848	MPK(1)VVETVK	2	-2.6419	2											Q5A5A0	193	K	Likely thioredoxin peroxidase	Q5A5A0	96.82	_VLDSLQLVDK(su)QK_	0.45008	2	743.412
P83784	634	K	Heat shock protein SSC1, mitochondrial	SSC1	1	9.93464e-11	126.63	DLYK(1)DGGESSGSSEQPK	2	-0.38642	2											Q5A5A0	225	K	Likely thioredoxin peroxidase	Q5A5A0	97.596	_VLFPK(su)YR_	0.18589	2	511.787
P83784	270	K	Heat shock protein SSC1, mitochondrial	SSC1	1	4.92289e-05	126.5	K(1)ESGIDLEK(1)DK	2	0.8392	5											Q5A5A0	230	K	Likely thioredoxin peroxidase	Q5A5A0	89.903	_AIK(su)PYIR_	-0.68137	2	480.779
P87206	274	K	ATP-dependent RNA helicase eIF4A	TIF1	1	0.012451	79.489	SK(1)VEFLTNK	2	4.3663	1											Q5A5A0	240	K	Likely thioredoxin peroxidase	Q5A5A0	88.495	_LTPLEK(su)EDK_	0.036283	2	586.806
P87206	359	K	ATP-dependent RNA helicase eIF4A	TIF1	1	0.00698157	61.235	K(1)GVAINFVTDR	2	-2.6886	2											Q5A5P8	58	K	Uncharacterized protein	Q5A5P8	75.819	_IEVSCFDGIK(su)R_	-1.7124	2	712.348
P87206	306	K	ATP-dependent RNA helicase eIF4A	TIF1	1	0.00818149	76.064	DTIMK(1)EFR	2	0.2822	2											Q5A5V6	95	K	Uncharacterized protein	Q5A5V6	53.756	_GLLDK(su)FGEK_	0.28934	2	553.79
P87206	90	K	ATP-dependent RNA helicase eIF4A	TIF1	1	0.000622566	63.436	INENEK(1)ATQALILAPTR	3	1.3299	2											Q5A5V6	156	K	Uncharacterized protein	Q5A5V6	54.281	_TLYMSGGK(su)QPCNITFR_	0.23783	2	986.966
P87206	31	K	ATP-dependent RNA helicase eIF4A	TIF1	1	2.25094e-05	111.94	FDDLNLK(1)PNIVR	2	0.90675	1											Q5A5V6	207	K	Uncharacterized protein	Q5A5V6	110.63	_GLLK(su)AAIR_	-0.22958	2	471.293
Q00310	421	K	Glycolipid 2-alpha-mannosyltransferase 1	MNT1	1	0.00103779	122.19	YYTLNNFK(1)R	2	0.9875	1											Q5A6R1	5	K	Ribosomal protein L15	Q5A6R1	60.255	_GAYK(su)YLEELQR_	0.36202	2	735.367
Q00310	254	K	Glycolipid 2-alpha-mannosyltransferase 1	MNT1	1	0.026171	65.777	WMK(1)DNNK	2	-1.2288	1											Q5A6R1	33	K	Ribosomal protein L15	Q5A6R1	60.788	_QK(su)NVIHR_	-0.020083	2	497.775
Q00310	200	K	Glycolipid 2-alpha-mannosyltransferase 1	MNT1	1	0.000291557	83.045	K(1)IIYGHSESYR	3	1.0751	2											Q5A6R1	83	K	Ribosomal protein L15	Q5A6R1	73.722	_GATYGK(su)PTNQGVNQLK_	0.66827	2	888.45
Q00310	339	K	Glycolipid 2-alpha-mannosyltransferase 1	MNT1	1	1.62947e-08	117.18	YFEHLDK(1)AGGFFYER	2	-2.3083	1											Q5A6R1	93	K	Ribosomal protein L15	Q5A6R1	87.216	_PTNQGVNQLK(su)YQK_	0.28876	2	809.415
Q00310	366	K	Glycolipid 2-alpha-mannosyltransferase 1	MNT1	1	4.80478e-18	142.54	EK(1)IHFFEDVGYYHVPFTNCPVDK	3	-0.98665	2											Q5A6R1	157	K	Ribosomal protein L15	Q5A6R1	76.332	_YNWIVNPVHK(su)HR_	0.56937	3	554.955
Q00310	73	K	Glycolipid 2-alpha-mannosyltransferase 1	MNT1	1	1.00903e-15	125.66	QTGNVAAGGGAGSGSAGAQVPLGK(1)NR	3	-0.064024	1											Q5A6R1	182	K	Ribosomal protein L15	Q5A6R1	79.713	_GHLFNK(su)TK_	-0.083705	2	522.777
Q00310	188	K	Glycolipid 2-alpha-mannosyltransferase 1	MNT1	1	2.30741e-17	166.92	EHWSYPPWIDQEK(1)AALVR	3	-1.2683	4											Q5A6R2	42	K	Uncharacterized protein	Q5A6R2	71.176	_ILASGGTAK(su)LIR_	-0.51168	2	650.385
Q00310	110	K	Glycolipid 2-alpha-mannosyltransferase 1	MNT1	1	0.000483585	93.561	IK(1)ATFVTLAR	2	0.92868	1											Q5A6R2	388	K	Uncharacterized protein	Q5A6R2	61.344	_QVYGITLQQK(su)R_	-1.3931	2	717.391
Q59KG2	152	K	Respiratory growth induced protein 1	RGI1	1	1.3256e-06	119.39	GEVVETDNK(1)VTWK	2	-0.4572	3											Q5A6R2	395	K	Uncharacterized protein	Q5A6R2	66.023	_NDAIFK(su)GSSFK_	-0.69519	2	657.322
Q59KG2	95	K	Respiratory growth induced protein 1	RGI1	1	1.63269e-11	130.23	LHYYPPFVMK(1)SCQNNLEK	3	-0.59248	2											Q5A6R2	476	K	Uncharacterized protein	Q5A6R2	77.058	_VLGFK(su)WAK_	-0.11315	2	524.795
Q59KG2	167	K	Respiratory growth induced protein 1	RGI1	1	2.19157e-21	184.62	FKDETDHGFSK(1)EEEDMYDR	3	-1.3022	5											Q5A750	304	K	Transketolase	Q5A750	96.113	_HVSENQK(su)VQK_	-0.15493	2	648.831
Q59KG2	20	K	Respiratory growth induced protein 1	RGI1	1	6.88808e-06	80.016	SEALPLDLDNIK(1)PMDHLQPVPK	3	0.22648	4											Q5A750	307	K	Transketolase	Q5A750	77.318	_VQK(su)EWEAK_	3.2602	2	559.28
Q59KG2	143	K	Respiratory growth induced protein 1	RGI1	1	8.67606e-54	281.49	CCGYELNFGK(1)GEVVETDNK	3	-1.3491	2											Q5A750	319	K	Transketolase	Q5A750	58.172	_K(su)YPTEGAEIQR_	1.1216	2	696.344
Q59KG2	8	K	Respiratory growth induced protein 1	RGI1	1	1.91355e-08	98.3	SK(1)SEALPLDLDNIKPMDHLQPVPK	3	0.46892	4											Q5A750	345	K	Transketolase	Q5A750	73.279	_EYLPK(su)YTPADKPLATR_	0.2013	3	655.011
Q59KG2	158	K	Respiratory growth induced protein 1	RGI1	1	5.33417e-26	208.4	FK(1)DETDHGFSKEEEDMYDR	3	-1.0257	9											Q5A750	662	K	Transketolase	Q5A750	59.597	_TIK(su)YYEGK_	-0.67156	2	551.277
Q59KG2	103	K	Respiratory growth induced protein 1	RGI1	0.999957	1.11117e-20	212.35	SCQNNLEK(1)IKPTMNK	2	0.19178	2											Q5A750	667	K	Transketolase	Q5A750	59.227	_YYEGK(su)QLLSPLDR_	2.0814	2	841.425
Q59KG2	49	K	Respiratory growth induced protein 1	RGI1	1	4.50644e-05	51.473	SSSITSIESADEPGTMK(1)QVLLPPTIK	3	0.2005	1											Q5A7P7	53	K	Likely mitochondrial ATP synthase subunit Atp5	Q5A7P7	80.24	_SLEK(su)IENVIK_	-1.4017	2	636.856
Q59KG2	30	K	Respiratory growth induced protein 1	RGI1	0.999991	1.66943e-10	105.72	SEALPLDLDNIKPMDHLQPVPK(1)TR	3	0.56414	4											Q5A7P7	59	K	Likely mitochondrial ATP synthase subunit Atp5	Q5A7P7	74.987	_IENVIK(su)GDPQLK_	1.1249	2	727.398
Q59KG2	125	K	Respiratory growth induced protein 1	RGI1	1	0.0011173	64.534	DLQHHIQK(1)HLIK	4	0.076032	2											Q5A7P7	65	K	Likely mitochondrial ATP synthase subunit Atp5	Q5A7P7	113.11	_GDPQLK(su)NALTNPSLTK_	0.71082	2	898.973
Q59KG2	133	K	Respiratory growth induced protein 1	RGI1	1	4.40487e-08	143.94	DLEK(1)CCGYELNFGK	2	-0.9035	4											Q5A7P7	75	K	Likely mitochondrial ATP synthase subunit Atp5	Q5A7P7	98.592	_NALTNPSLTK(su)DDR_	-0.27102	2	772.881
Q59KG2	105	K	Respiratory growth induced protein 1	RGI1	1	0.0101698	89.369	IK(1)PTMNK	2	-0.15576	1											Q5A7P7	83	K	Likely mitochondrial ATP synthase subunit Atp5	Q5A7P7	66.246	_VAIAK(su)SVANDLSLDK_	-0.6811	2	822.446
Q59KG2	110	K	Respiratory growth induced protein 1	RGI1	0.999981	0.0537794	59.84	IKPTMNK(1)NSK	2	-0.16239	1											Q5A7P7	137	K	Likely mitochondrial ATP synthase subunit Atp5	Q5A7P7	102.95	_VTSAK(su)PLESK_	-0.083555	2	580.314
Q59KI0	67	K	UTP--glucose-1-phosphate uridylyltransferase	UGP1	1	3.62211e-11	155.57	YLTEK(1)ASGSTLDWDK	2	-2.7558	1											Q5A7P7	142	K	Likely mitochondrial ATP synthase subunit Atp5	Q5A7P7	97.635	_PLESK(su)ILK_	0.56352	2	514.305
Q59KI0	182	K	UTP--glucose-1-phosphate uridylyltransferase	UGP1	1	0.00337609	96.668	VK(1)TFNQSR	2	1.1641	2											Q5A7P7	153	K	Likely mitochondrial ATP synthase subunit Atp5	Q5A7P7	75.445	_LQTSIGK(su)SSFVGEGK_	0.015116	2	819.423
Q59KI0	280	K	UTP--glucose-1-phosphate uridylyltransferase	UGP1	1	1.8181e-11	151.44	ADVK(1)GGTLINYQGEVR	2	0.98424	1											Q5A7P7	161	K	Likely mitochondrial ATP synthase subunit Atp5	Q5A7P7	75.819	_SSFVGEGK(su)TLK_	-0.28566	2	626.825
Q59KI0	429	K	UTP--glucose-1-phosphate uridylyltransferase	UGP1	1	0.0575948	60.895	LGSHFK(1)K	2	-1.0044	1											Q5A860	80	K	Translationally-controlled tumor protein homolog	TCTP	63.076	_LQPTMFDK(su)K_	-1.4248	2	604.305
Q59KI0	430	K	UTP--glucose-1-phosphate uridylyltransferase	UGP1	1	0.0281667	63.184	K(1)VSGFQSR	2	2.1915	1											Q5A860	81	K	Translationally-controlled tumor protein homolog	TCTP	85.676	_K(su)SFTTYIK_	-0.98622	2	544.287
Q59KI0	308	K	UTP--glucose-1-phosphate uridylyltransferase	UGP1	1	0.000198763	126.19	EHVEEFK(1)SIK	2	3.6779	1											Q5A860	88	K	Translationally-controlled tumor protein homolog	TCTP	61.213	_SFTTYIK(su)GYMK_	-0.96689	2	719.85
Q59KI0	77	K	UTP--glucose-1-phosphate uridylyltransferase	UGP1	1	2.63548e-06	144.57	ASGSTLDWDK(1)IR	2	-0.53501	2											Q5A860	118	K	Translationally-controlled tumor protein homolog	TCTP	75.213	_GATAYVK(su)K_	0.096408	2	469.253
Q59KI0	372	K	UTP--glucose-1-phosphate uridylyltransferase	UGP1	1	1.42276e-07	156.58	HFK(1)GAHGVVVPR	2	-0.43263	3											Q5A860	159	K	Translationally-controlled tumor protein homolog	TCTP	66.246	_EDGTTPYVAIWK(su)HGVK_	-0.82314	3	634.319
Q59KI0	423	K	UTP--glucose-1-phosphate uridylyltransferase	UGP1	1	1.17967e-05	88.768	DGFSNPLIK(1)LGSHFK	3	-0.35021	3											Q5A8X6	32	K	Uncharacterized protein	Q5A8X6	67.997	_DTK(su)VIYQGFTGK_	0.5045	2	728.87
Q59KI0	388	K	UTP--glucose-1-phosphate uridylyltransferase	UGP1	1	2.2719e-05	94.09	FLPVK(1)TCSDLLLVK	2	-0.65116	2											Q5A8X6	135	K	Uncharacterized protein	Q5A8X6	204.64	_ISQILK(su)TQEK_	0.74057	2	644.361
Q59KV8	159	K	Lipid-binding protein	LSP1	1	3.36736e-05	89.557	YK(1)DPQSPK(1)INVLEQELVR	2	-0.21639	1											Q5A8X6	157	K	Uncharacterized protein	Q5A8X6	76.237	_LVGPNCPGLIAPDQCK(su)IGIMPSSIHQR_	2.0036	3	1020.18
Q59KV8	35	K	Lipid-binding protein	LSP1	1	2.04412e-05	113.61	FFGK(1)GSISHTFR	3	-0.29637	2											Q5A8X6	291	K	Uncharacterized protein	Q5A8X6	48.899	_SK(su)IAALESAGVVVEK_	0.84982	2	800.943
Q59KV8	306	K	Lipid-binding protein	LSP1	1	1.11773e-05	126.21	IAEK(1)DFDEVEAK	2	-3.2526	2											Q5A8Z4	90	K	Superoxide dismutase	Q5A8Z4	53.679	_K(su)LVALQK_	1.2855	2	450.282
Q59KV8	165	K	Lipid-binding protein	LSP1	1	5.77463e-18	179.46	YK(1)DPQSPK(1)INVLEQELVR	2	-0.21639	6											Q5A8Z4	138	K	Superoxide dismutase	Q5A8Z4	99.752	_QIVK(su)QFGSLDK_	-0.16274	2	681.867
Q59KV8	212	K	Lipid-binding protein	LSP1	1	4.80742e-12	180.11	EHAEK(1)IALIAGYGK	2	0.67883	3											Q5A900	28	K	Likely cytosolic ribosomal protein S2	Q5A900	42.3	_DGEEK(su)GWTPVTK_	-0.054675	2	723.841
Q59KV8	66	K	Lipid-binding protein	LSP1	1	0.0121305	92.187	MEK(1)NLMR	2	-1.1336	3											Q5A900	35	K	Likely cytosolic ribosomal protein S2	Q5A900	66.056	_GWTPVTK(su)LGR_	-0.88421	2	607.83
Q59KV8	148	K	Lipid-binding protein	LSP1	1	0.000988674	72.34	QK(1)ITDQIAYLK	2	1.3648	1											Q5A900	77	K	Likely cytosolic ribosomal protein S2	Q5A900	73.039	_DDVMK(su)IR_	-0.0916	2	488.742
Q59KV8	196	K	Lipid-binding protein	LSP1	1	1.00732e-07	147.26	LK(1)TAFNYQFDSIR	2	0.52502	2											Q5A900	114	K	Likely cytosolic ribosomal protein S2	Q5A900	77.744	_TAK(su)EVASAIK_	0.8048	2	559.309
Q59KV8	157	K	Lipid-binding protein	LSP1	1	5.87584e-05	118.9	ITDQIAYLK(1)YK	2	-0.40084	1											Q5A900	152	K	Likely cytosolic ribosomal protein S2	Q5A900	56.719	_GYWGSNLGQPHSLPCK(su)VTGK_	-0.57316	3	762.704
Q59KV8	29	K	Lipid-binding protein	LSP1	1	7.08421e-16	142.74	APTASQLQAPPPPPSSTK(1)SK	2	0.34552	3											Q5A900	156	K	Likely cytosolic ribosomal protein S2	Q5A900	93.345	_VTGK(su)CGSVAVR_	-1.2244	2	617.316
Q59KV8	44	K	Lipid-binding protein	LSP1	1	0.00018737	84.753	K(1)QAAGALGPELSR	2	-0.30841	2											Q5A900	171	K	Likely cytosolic ribosomal protein S2	Q5A900	58.172	_GK(su)GIVASPVVK_	-0.46446	2	577.843
Q59KZ3	231	K	Uridylate kinase	URA6	1	0.0316355	45.911	ADDNIESIK(1)K	2	0.26657	1											Q5A900	180	K	Likely cytosolic ribosomal protein S2	Q5A900	145.72	_GIVASPVVK(su)R_	0.66768	2	563.335
Q59KZ3	173	K	Uridylate kinase	URA6	1	0.00609176	61.363	TK(1)FLVDGFPR	2	0.75455	2											Q5A940	28	K	Multiprotein-bridging factor 1	MBF1	67.136	_ENVAK(su)TSSQLNAAR_	-0.79187	2	794.9
Q59KZ3	71	K	Uridylate kinase	URA6	1	1.11609e-07	96.591	ETPK(1)SAFEPNESGDKPEFAEGK	3	-1.0752	1											Q5A940	76	K	Multiprotein-bridging factor 1	MBF1	51.135	_LDATDDVVAVK(su)K_	-4.0702	2	687.362
Q59KZ3	250	K	Uridylate kinase	URA6	1	7.47778e-11	124.46	TFIDTSMPVVDYFDK(1)QGK	2	-0.69798	1											Q5A940	98	K	Multiprotein-bridging factor 1	MBF1	130.44	_LTQK(su)ELATK_	0.57581	2	566.316
Q59KZ3	114	K	Uridylate kinase	URA6	1	0.00138985	61.265	EK(1)GFVHLSAGDLLR	3	0.1625	1											Q5A940	107	K	Multiprotein-bridging factor 1	MBF1	88.311	_VNEK(su)PNVINDYEAGR_	-0.42629	2	909.437
Q59LS1	384	K	Ribosomal 60S subunit protein L3	RPL3	1	0.000532728	134.25	HAFMGTLK(1)K	2	0.25213	1											Q5A940	140	K	Multiprotein-bridging factor 1	MBF1	53.237	_GK(su)NIGEPLFAK_	2.0475	2	637.343
Q59LS1	142	K	Ribosomal 60S subunit protein L3	RPL3	1	2.49804e-10	165.78	YATDAK(1)QVETELAR	2	1.8713	1											Q5A9D4	46	K	Cell surface protein	Q5A9D4	99.752	_VENK(su)GSELNNK_	-0.224	2	666.326
Q59LS1	167	K	Ribosomal 60S subunit protein L3	RPL3	1	0.000966485	123.86	VLAHTQIK(1)K	2	-1.9113	2											Q5A9D4	53	K	Cell surface protein	Q5A9D4	91.549	_GSELNNK(su)LTK_	0.03112	2	602.314
Q59LS1	281	K	Ribosomal 60S subunit protein L3	RPL3	1	0.000941807	85.676	TSINHK(1)VYR	2	-0.069619	3											Q5A9D4	68	K	Cell surface protein	Q5A9D4	103.21	_FVNEK(su)TESVTK_	-0.078205	2	691.346
Q59LS1	353	K	Ribosomal 60S subunit protein L3	RPL3	1	0.0047757	86.794	AVEK(1)VNLK	2	0.12426	1											Q5A9D4	74	K	Cell surface protein	Q5A9D4	88.177	_TESVTK(su)QVK_	0.53082	2	560.298
Q59LS1	174	K	Ribosomal 60S subunit protein L3	RPL3	1	0.0632636	58.782	TPLSQK(1)K	2	1.2072	1											Q5A9D4	77	K	Cell surface protein	Q5A9D4	104.05	_QVK(su)NSDVYQK_	-0.13752	2	654.825
Q59LS1	136	K	Ribosomal 60S subunit protein L3	RPL3	1	0.00109528	80.24	YSGK(1)YATDAK	2	0.37659	2											Q5A9D4	93	K	Cell surface protein	Q5A9D4	110.53	_LQSNTEDYK(su)K_	-0.20284	2	663.315
Q59LS1	376	K	Ribosomal 60S subunit protein L3	RPL3	1	1.17967e-05	88.768	FQTPAEK(1)HAFMGTLK	2	-0.80317	2											Q5A9D4	158	K	Cell surface protein	Q5A9D4	70.056	_SDNK(su)VDQLK_	-0.1404	2	573.785
Q59LS1	325	K	Ribosomal 60S subunit protein L3	RPL3	1	7.03697e-08	100.39	YGNVNNDFVLLK(1)GSIPGVK	2	-2.0068	1											Q5A9D4	163	K	Cell surface protein	Q5A9D4	129.29	_SDNKVDQLK(su)NDADKK_	1.0002	3	606.634
Q59LS1	120	K	Ribosomal 60S subunit protein L3	RPL3	1	0.000551337	143.09	FYK(1)NWYK	1	-1.5223	3											Q5A9D4	225	K	Cell surface protein	Q5A9D4	101.89	_HYEQAK(su)GDWNK_	-0.044027	3	492.557
Q59LS1	303	K	Ribosomal 60S subunit protein L3	RPL3	1	0.000461802	88.596	K(1)TINPMGGFVR	2	-2.0748	2											Q5A9D4	237	K	Cell surface protein	Q5A9D4	64.798	_ALDDLSK(su)QWNDSK_	-1.9471	2	810.381
Q59LS1	248	K	Ribosomal 60S subunit protein L3	RPL3	1	5.4777e-09	112.55	K(1)VACIGAWHPANVNWTVAR	3	0.5197	1											Q5A9D4	254	K	Cell surface protein	Q5A9D4	66.073	_FDTEK(su)DR_	0.16375	2	505.725
Q59LS1	168	K	Ribosomal 60S subunit protein L3	RPL3	1	0.0378537	69.105	K(1)TPLSQK	2	1.2072	1											Q5A9D4	259	K	Cell surface protein	Q5A9D4	81.972	_AIK(su)GVEDAK_	0.40483	2	515.774
Q59LS1	153	K	Ribosomal 60S subunit protein L3	RPL3	1	0.0123889	98.418	K(1)YASVVR	2	-0.88434	1											Q5A9D4	265	K	Cell surface protein	Q5A9D4	74.611	_GVEDAK(su)SNFEK_	0.22549	2	662.307
Q59LS1	34	K	Ribosomal 60S subunit protein L3	RPL3	1	0.0599864	46.426	SFPK(1)DVK	2	2.2121	2											Q5A9D4	270	K	Cell surface protein	Q5A9D4	77.221	_SNFEK(su)LSNDLANDASK_	0.27886	2	926.932
Q59LS1	66	K	Ribosomal 60S subunit protein L3	RPL3	1	0.0216588	42.083	DLDRPGSK(1)MHK	3	-0.37963	1											Q5A9D4	281	K	Cell surface protein	Q5A9D4	95.264	_LSNDLANDASK(su)NQK_	0.33626	2	809.389
Q59LS1	357	K	Ribosomal 60S subunit protein L3	RPL3	1	0.000801055	75.739	VNLK(1)WIDTASR	2	0.7264	1											Q5A9D4	286	K	Cell surface protein	Q5A9D4	87.789	_LK(su)DAQDHFGK_	2.376	3	420.207
Q59LS1	132	K	Ribosomal 60S subunit protein L3	RPL3	1	0.00204611	114.28	AFTK(1)YSGK	2	1.5883	1											Q5A9D9	23	K	Uncharacterized protein	Q5A9D9	46.89	_SLK(su)IGLIPGDGIGR_	1.4432	2	748.428
Q59LS1	196	K	Ribosomal 60S subunit protein L3	RPL3	1	0.00029123	111.86	VDWAK(1)EHFEK	3	-0.64408	7											Q5A9D9	41	K	Uncharacterized protein	Q5A9D9	54.004	_EVIPAGK(su)AVLENLPAK_	0.9904	2	874.993
Q59LS1	175	K	Ribosomal 60S subunit protein L3	RPL3	1	0.00161504	56.906	K(1)AHLAEIQINGGSVSDK	3	0.40695	1											Q5A9D9	69	K	Uncharacterized protein	Q5A9D9	67.846	_K(su)TGTALPDETVDVLK_	-0.13634	2	843.943
Q59LS1	340	K	Ribosomal 60S subunit protein L3	RPL3	1	0.000966485	123.86	K(1)SLYVDTSR	2	0.20515	2											Q5A9D9	83	K	Uncharacterized protein	Q5A9D9	47.774	_TGTALPDETVDVLK(su)K_	0.8145	2	843.943
Q59LZ5	403	K	Protein channel	TOM70	1	0.000937158	73.273	DFK(1)TAEELDDK	2	-0.33311	1											Q5A9D9	149	K	Uncharacterized protein	Q5A9D9	100.22	_ENTEDLYIK(su)EER_	-0.54004	2	819.878
Q59LZ5	538	K	Protein channel	TOM70	1	0.00012786	80.411	ESLEK(1)IGEAEELLTK	2	-2.5968	1											Q5A9D9	203	K	Uncharacterized protein	Q5A9D9	42.317	_QLHEK(su)PSVTVTHK_	-1.1538	2	802.426
Q59LZ5	593	K	Protein channel	TOM70	1	4.11152e-09	123.02	SIEEK(1)IQATSFAEATK	2	0.24551	1											Q5A9E1	98	K	GrpE protein homolog	Q5A9E1	97.69	_DKELASMK(su)NHYAR_	-0.13428	3	554.935
Q59LZ5	9	K	Protein channel	TOM70	1	0.00372506	65.278	SSDNFFIK(1)NR	2	-0.20783	1											Q5A9E1	116	K	GrpE protein homolog	Q5A9E1	210.41	_HLQETTK(su)TEVQK_	0.032559	3	514.598
Q59LZ5	143	K	Protein channel	TOM70	1	9.05275e-10	107.42	LSETEKEEWAMQLK(1)EDGNQEFK	3	-0.066602	1											Q5A9E1	123	K	GrpE protein homolog	Q5A9E1	107.69	_AK(su)DFALQK_	-0.054516	2	510.772
Q59LZ5	392	K	Protein channel	TOM70	1	1.27181e-05	93.237	ALINADK(1)SSYEAALK	2	0.18702	1											Q5A9E1	129	K	GrpE protein homolog	Q5A9E1	98.582	_DFALQK(su)FAK_	-0.31206	2	584.306
Q59LZ5	474	K	Protein channel	TOM70	1	0.0223938	68.915	FTEAK(1)LK	2	1.1034	1											Q5A9E1	175	K	GrpE protein homolog	Q5A9E1	61.78	_TVFEK(su)TLNK_	2.6241	2	590.316
Q59LZ5	610	K	Protein channel	TOM70	1	0.00235249	67.548	IK(1)NDPILNNK	2	0.02734	1											Q5A9E1	232	K	GrpE protein homolog	Q5A9E1	73.499	_VLRPAK(su)VGVVK_	-0.87874	2	633.401
Q59LZ5	151	K	Protein channel	TOM70	1	0.00027425	107.95	EDGNQEFK(1)NK	2	0.26745	1											Q5AA01	20	K	Single-stranded DNA-binding protein	Q5AA01	50.353	_DFAK(su)AQLFGR_	-1.5771	2	626.82
Q59LZ5	157	K	Protein channel	TOM70	1	9.08209e-05	94.09	K(1)AIEFYSAALELK	2	-3.1787	1											Q5AB87	13	K	Likely cytosolic ribosomal protein L16	Q5AB87	105.03	_VVVIDGK(su)GHLLGR_	-0.66666	3	488.284
Q59LZ5	513	K	Protein channel	TOM70	1	0.0124603	83.206	LQEK(1)LDR	2	0.83881	1											Q5AB87	26	K	Likely cytosolic ribosomal protein L16	Q5AB87	86.772	_LASIVSK(su)QILNGQK_	0.24281	2	799.959
Q59M30	59	K	F1F0 ATP synthase subunit g	ATP20	1	0.00030388	103.42	FIK(1)TPSEQQK	2	1.8504	2											Q5AB87	33	K	Likely cytosolic ribosomal protein L16	Q5AB87	88.596	_QILNGQK(su)VVVVR_	0.74092	2	726.93
Q59M30	66	K	F1F0 ATP synthase subunit g	ATP20	1	1.61914e-44	273.72	TPSEQQK(1)FLEQAK	2	-1.1098	1											Q5AB87	54	K	Likely cytosolic ribosomal protein L16	Q5AB87	96.948	_LK(su)YHDYLR_	0.061036	3	403.208
Q59M30	31	K	F1F0 ATP synthase subunit g	ATP20	1	0.000100237	99.752	VGAELSK(1)AVYK	2	1.1016	1											Q5AB87	83	K	Likely cytosolic ribosomal protein L16	Q5AB87	92.692	_ILYK(su)AIR_	0.83004	2	488.795
Q59M70	217	K	NADH-cytochrome b5 reductase 2	MCR1	1	2.11979e-08	153.94	HK(1)DQVK(1)VHYFVDK	3	0.080579	2											Q5AB87	97	K	Likely cytosolic ribosomal protein L16	Q5AB87	78.178	_GK(su)AALER_	-0.12979	2	422.73
Q59M70	207	K	NADH-cytochrome b5 reductase 2	MCR1	1	0.00130287	113.44	K(1)EIDAIASK(1)HK	3	0.84911	6											Q5AB87	115	K	Likely cytosolic ribosomal protein L16	Q5AB87	51.286	_VFEGVPPPYDK(su)K_	-0.97334	2	738.374
Q59M70	206	K	NADH-cytochrome b5 reductase 2	MCR1	1	0.000130545	75.018	VNLIYGNLTPEDILLK(1)K	3	0.44798	2											Q5AB87	141	K	Likely cytosolic ribosomal protein L16	Q5AB87	56.527	_YTTVGK(su)LSSAVGWK_	-0.91936	2	798.917
Q59M70	129	K	NADH-cytochrome b5 reductase 2	MCR1	1	3.03537e-07	119.96	YDGGK(1)MSSHIFDLK	3	-0.95655	4											Q5AB87	156	K	Likely cytosolic ribosomal protein L16	Q5AB87	93.345	_YESVVEK(su)LEEK_	-0.007321	2	726.859
Q59M70	295	K	NADH-cytochrome b5 reductase 2	MCR1	1	6.25046e-05	117.09	DLGFEK(1)EHVFK	2	-3.3408	6											Q5AB87	171	K	Likely cytosolic ribosomal protein L16	Q5AB87	93.096	_VQSAEYYAK(su)K_	0.25243	2	643.817
Q59M70	269	K	NADH-cytochrome b5 reductase 2	MCR1	1	1.20054e-10	119.45	VFVCGPPGLYK(1)AISGPK	3	1.5489	3											Q5ABB1	30	K	Potential mitochondrial glutaredoxin	Q5ABB1	83.54	_VEQLIK(su)TKPVFIASK_	0.068971	2	901.027
Q59M70	275	K	NADH-cytochrome b5 reductase 2	MCR1	1	4.86022e-19	154.55	AISGPK(1)VSPTDQGELTGALK	2	0.077749	1											Q5ABB1	46	K	Potential mitochondrial glutaredoxin	Q5ABB1	91.549	_SYCPYCK(su)ATK_	-0.53208	2	689.294
Q59M70	74	K	NADH-cytochrome b5 reductase 2	MCR1	1	0.00812244	95.793	HLVFK(1)LK	2	-0.43035	2											Q5ABB1	49	K	Potential mitochondrial glutaredoxin	Q5ABB1	68.515	_ATK(su)STIEAITK_	0.87935	2	631.846
Q59M70	190	K	NADH-cytochrome b5 reductase 2	MCR1	1	7.17445e-16	137.61	DNTK(1)VNLIYGNLTPEDILLK	2	1.8176	2											Q5ABC3	97	K	Elongation factor Tu	Q5ABC3	61.962	_GITISTAHVEYETK(su)NR_	-0.59691	3	640.322
Q59M70	221	K	NADH-cytochrome b5 reductase 2	MCR1	1	2.11979e-08	153.94	HK(1)DQVK(1)VHYFVDK	3	0.080579	12											Q5ABC3	212	K	Elongation factor Tu	Q5ABC3	127.56	_KPEIGK(su)EAILK_	-0.072928	2	663.387
Q59M70	233	K	NADH-cytochrome b5 reductase 2	MCR1	1	0.000511343	86.699	K(1)WEGQIGFITK	2	0.99787	2											Q5ABC3	322	K	Elongation factor Tu	Q5ABC3	67.136	_GMVLAK(su)PGTATSHK_	-0.14217	2	749.39
Q59M70	228	K	NADH-cytochrome b5 reductase 2	MCR1	1	8.1654e-05	104.59	VHYFVDK(1)ADEK	2	-1.8532	2											Q5ACI8	31	K	Peptidyl-prolyl cis-trans isomerase D	PPID	76.728	_LYDDVVPK(su)TAANFR_	0.22427	3	570.29
Q59M70	248	K	NADH-cytochrome b5 reductase 2	MCR1	0.999385	0.00101762	65.374	EFLQK(0.999)ELEK(0.001)PGSDFK	3	-0.61339	1											Q5ADM7	4	K	Glyceraldehyde-3-phosphate dehydrogenase	Q5ADM7	96.342	_AIK(su)IGINGFGR_	0.031124	2	623.351
Q59M70	153	K	NADH-cytochrome b5 reductase 2	MCR1	1	0.0073671	64.191	WK(1)WEPNQFK	2	4.3237	1											Q5ADM7	56	K	Glyceraldehyde-3-phosphate dehydrogenase	Q5ADM7	180.1	_YK(su)GEVTASGDDLVIDGHK_	0.20492	2	1002.48
Q59M70	258	K	NADH-cytochrome b5 reductase 2	MCR1	0.954672	0.00140081	50.232	ELEK(0.045)PGSDFK(0.955)VFVCGPPGLYK	3	-3.3963	1											Q5ADM7	72	K	Glyceraldehyde-3-phosphate dehydrogenase	Q5ADM7	136.36	_YKGEVTASGDDLVIDGHK(su)IK_	0.0070212	3	749.05
Q59M70	69	K	NADH-cytochrome b5 reductase 2	MCR1	1	7.41568e-15	192.54	SIDLTHNTK(1)HLVFK	2	0.66466	4											Q5ADM7	74	K	Glyceraldehyde-3-phosphate dehydrogenase	Q5ADM7	127.12	_IK(su)VFQER_	-0.38312	2	510.28
Q59M70	60	K	NADH-cytochrome b5 reductase 2	MCR1	1	1.81597e-06	143.55	LSK(1)SIDLTHNTK(1)HLVFK	4	-0.82986	7											Q5ADM7	109	K	Glyceraldehyde-3-phosphate dehydrogenase	Q5ADM7	170.79	_LEGAQK(su)HIDAGAK_	-1.0673	2	719.37
Q59M70	215	K	NADH-cytochrome b5 reductase 2	MCR1	1	0.000253583	120.27	K(1)EIDAIASK(1)HK	3	0.84911	7											Q5ADM7	193	K	Glyceraldehyde-3-phosphate dehydrogenase	Q5ADM7	127.87	_TVDGPSHK(su)DWR_	-0.22999	2	699.326
Q59M70	98	K	NADH-cytochrome b5 reductase 2	MCR1	1	0.00303189	63.624	FVTPK(1)GNNVIR	2	0.40292	1											Q5ADM7	214	K	Glyceraldehyde-3-phosphate dehydrogenase	Q5ADM7	94.845	_TASGNIIPSSTGAAK(su)AVGK_	-0.62102	3	610.658
Q59MV9	350	K	Flavohemoprotein	YHB1	1	0.00605471	42.863	K(1)LTTDDLDFIAPEHDVYLVGPR	3	-1.1209	1											Q5ADM7	218	K	Glyceraldehyde-3-phosphate dehydrogenase	Q5ADM7	103.91	_AVGK(su)VIPELNGK_	-0.35562	2	662.877
Q59MV9	375	K	Flavohemoprotein	YHB1	1	0.0449211	53.891	EFMK(1)DIK	2	-1.5225	1											Q5ADM7	226	K	Glyceraldehyde-3-phosphate dehydrogenase	Q5ADM7	97.45	_VIPELNGK(su)LTGMSLR_	-0.20866	2	864.472
Q59MV9	57	K	Flavohemoprotein	YHB1	1	1.01538e-06	84.107	MIGNYDEVKPFFNTTDQK(1)LLR	3	-2.1592	1											Q5ADM7	250	K	Glyceraldehyde-3-phosphate dehydrogenase	Q5ADM7	96.464	_K(su)AASYEEIAQAIK_	-1.3797	2	761.393
Q59MV9	183	K	Flavohemoprotein	YHB1	0.998681	0.000989216	56.017	SVYFTPVDK(0.999)DLLPLPK(0.001)PER	3	0.76572	1											Q5ADM7	262	K	Glyceraldehyde-3-phosphate dehydrogenase	Q5ADM7	103.46	_AASYEEIAQAIK(su)K_	-0.10188	3	507.931
Q59MV9	202	K	Flavohemoprotein	YHB1	1	0.000165354	87.719	WK(1)LPGEEFEISR	2	-0.14488	1											Q5ADM7	263	K	Glyceraldehyde-3-phosphate dehydrogenase	Q5ADM7	115.7	_K(su)ASEGPLK_	0.19488	2	465.251
Q59MV9	378	K	Flavohemoprotein	YHB1	1	0.00814166	76.17	DIK(1)EHLGK	2	0.36608	1											Q5ADM7	332	K	Glyceraldehyde-3-phosphate dehydrogenase	Q5ADM7	81.92	_VVDLLEHVAK(su)ASA_	-0.16438	2	726.391
Q59NP1	152	K	Copper transport protein CTR1	CTR1	1	5.08536e-44	261.15	SCCDDNAK(1)EVVSDESIDK	2	-0.46929	2											Q5ADQ0	24	K	Histone H3.1/H3.2	H31	82.279	_QLASK(su)AAR_	0.50723	2	472.762
Q59NP1	162	K	Copper transport protein CTR1	CTR1	1	4.48628e-16	136.46	EVVSDESIDK(1)QNSPQHEETTK	3	0.10089	2											Q5ADQ0	43	K	Histone H3.1/H3.2	H31	52.579	_YK(su)PGTVALR_	1.8521	2	552.806
Q59NP1	144	K	Copper transport protein CTR1	CTR1	1	1.1531e-11	94.152	NNNYAEVEQGISQHSANLQSPPVK(1)SCCDDNAK	3	-0.47719	1											Q5ADQ6	85	K	40S ribosomal protein S12	Q5ADQ6	48.216	_LVEALCNEPEEK(su)IPLIK_	-1.3607	2	1048.05
Q59NP1	80	K	Copper transport protein CTR1	CTR1	1	0.00200217	70.942	DYPVVFK(1)DLR	2	-0.31783	3											Q5ADQ6	90	K	40S ribosomal protein S12	Q5ADQ6	101.66	_IPLIK(su)VSDAK_	0.22518	2	592.35
Q59P43	149	K	GTP-binding nuclear protein	GSP1	1	1.41458e-17	179.81	NLQYYDISAK(1)SNYNFEK	2	0.50282	1											Q5ADQ6	124	K	40S ribosomal protein S12	Q5ADQ6	126.84	_VVGASCVVVK(su)NWGADSDER_	-2.2185	2	1074.5
Q59P43	131	K	GTP-binding nuclear protein	GSP1	1	0.00114516	122.18	AK(1)TITFHR	2	-0.1793	4											Q5ADT0	5	K	Uncharacterized protein	Q5ADT0	73.273	_(ac)SETK(su)EAPKPTK_	0.41868	2	679.346
Q59P43	120	K	GTP-binding nuclear protein	GSP1	1	0.000685831	65.483	VCENIPIVLCGNK(1)VDVK	2	-2.7164	1											Q5ADT0	20	K	Uncharacterized protein	Q5ADT0	78.113	_QESQGILK(su)K_	-0.61679	2	565.806
Q59P43	156	K	GTP-binding nuclear protein	GSP1	1	7.85732e-08	138.55	SNYNFEK(1)PFLWLAR	2	0.998	1											Q5ADT0	49	K	Uncharacterized protein	Q5ADT0	72.492	_INLYK(su)QFK_	0.039713	2	577.316
Q59P43	139	K	GTP-binding nuclear protein	GSP1	1	5.36085e-05	133.98	K(1)NLQYYDISAK	2	-1.1299	3											Q5ADT0	815	K	Uncharacterized protein	Q5ADT0	44.511	_LASEQYK(su)DPELER_	0.39173	2	839.402
Q59P43	68	K	GTP-binding nuclear protein	GSP1	1	1.33685e-17	194.55	FDVWDTAGQEK(1)FGGLR	3	-0.61193	4											Q5ADT4	140	K	Uncharacterized protein	Q5ADT4	41.502	_GLQK(su)VYK_	0.39484	2	468.263
Q59P43	20	K	GTP-binding nuclear protein	GSP1	1	1.92039e-07	110.35	LVLVGDGGTGK(1)TTFVK	2	0.40878	4											Q5ADT4	158	K	Uncharacterized protein	Q5ADT4	60.298	_AIGVSNFTK(su)K_	1.3862	2	582.817
Q59P43	34	K	GTP-binding nuclear protein	GSP1	1	1.43408e-05	160.36	HLTGEFEK(1)K	3	-1.481	3											Q5ADT4	249	K	Uncharacterized protein	Q5ADT3	53.448	_TVVLPK(su)SVTESR_	0.61798	2	708.391
Q59P43	96	K	GTP-binding nuclear protein	GSP1	1	1.1927e-06	154.24	ITYK(1)NVPNWHR	2	0.36403	3											Q5ADT4	279	K	Uncharacterized protein	Q5ADT4	53.751	_LSEK(su)DGVVR_	-0.20364	2	551.791
Q59PV8	124	K	ATP synthase subunit d, mitochondrial	ATP7	1	0.0130554	57.267	TLK(1)EIESAR	2	0.72357	1											Q5AEF2	170	K	Protein transport protein SEC13	SEC13	47.603	_DSAALK(su)QQR_	0.49779	2	558.786
Q59PV8	6	K	ATP synthase subunit d, mitochondrial	ATP7	1	0.00046412	106.6	SSVAK(1)QAAR	2	-0.68163	2											Q5AEI1	76	K	Potential mitochondrial Complex I, 21/29 kd subunit	Q5AEI1	71.949	_GNPYFK(su)R_	-0.279	2	491.243
Q59PV8	68	K	ATP synthase subunit d, mitochondrial	ATP7	1	0.00288731	66.663	NSK(1)VVDEIEK	2	-0.10634	2											Q5AEI1	142	K	Potential mitochondrial Complex I, 21/29 kd subunit	Q5AEI1	73.386	_SVPASVVK(su)GEVLGK_	-0.54282	2	735.414
Q59PV8	167	K	ATP synthase subunit d, mitochondrial	ATP7	1	0.00163671	84.615	EK(1)FGDLAAM	2	-1.0507	2											Q5AEI1	148	K	Potential mitochondrial Complex I, 21/29 kd subunit	Q5AEI1	41.513	_GEVLGK(su)SGEPIVAPSLNK_	-0.789	2	948.01
Q59PV8	81	K	ATP synthase subunit d, mitochondrial	ATP7	1	2.37848e-05	93.716	AVSGFK(1)PVTIDVSK	2	1.2785	2											Q5AEM8	165	K	Presequence translocated-associated motor subunit PAM17, mitochondrial	PAM17	82.426	_IYSLK(su)DYK_	0.15676	2	565.292
Q59PV8	92	K	ATP synthase subunit d, mitochondrial	ATP7	1	1.62038e-05	141.08	NLK(1)NIEIFESK	2	1.3072	2											Q5AEN1	85	K	Cytochrome c peroxidase, mitochondrial	CCPR	70.089	_VPEGK(su)SASDYQK_	0.97954	2	704.833
Q59PV8	158	K	ATP synthase subunit d, mitochondrial	ATP7	1	0.0094513	55.806	NGK(1)WEVPGYR	2	-0.93592	1											Q5AEN1	221	K	Cytochrome c peroxidase, mitochondrial	CCPR	87.806	_LPDASK(su)DGK_	-0.084094	2	515.756
Q59PV8	106	K	ATP synthase subunit d, mitochondrial	ATP7	1	0.00128039	78.342	AIENAK(1)LTEK	2	0.13127	2											Q5AEN1	227	K	Cytochrome c peroxidase, mitochondrial	CCPR	68.383	_YVK(su)DLFAR_	-0.61602	2	556.293
Q59PV8	89	K	ATP synthase subunit d, mitochondrial	ATP7	1	2.15614e-12	143.56	PVTIDVSK(1)NLK	2	0.47745	5											Q5AEN1	318	K	Cytochrome c peroxidase, mitochondrial	CCPR	52.725	_EESYFLK(su)YVK_	-0.78821	2	703.348
Q59PV8	43	K	ATP synthase subunit d, mitochondrial	ATP7	1	2.48792e-16	164.01	K(1)EFIDLSSQSTDIDFNHYR	3	-1.8617	1											Q5AEN2	26	K	Likely cytosolic ribosomal protein L9	Q5AEN2	105.14	_VVK(su)VTGPR_	0.26143	2	478.282
Q59PV8	100	K	ATP synthase subunit d, mitochondrial	ATP7	1	3.67387e-09	154.65	NIEIFESK(1)AIENAK	2	0.57086	1											Q5AEN2	39	K	Likely cytosolic ribosomal protein L9	Q5AEN2	125.82	_DLK(su)HIDVTFNK_	0.78134	2	715.37
Q59PV8	110	K	ATP synthase subunit d, mitochondrial	ATP7	1	8.52745e-10	136.57	LTEK(1)SVLEEISVLQK	3	-1.4624	2											Q5AEN2	47	K	Likely cytosolic ribosomal protein L9	Q5AEN2	134.98	_HIDVTFNK(su)INNR_	-0.8968	2	785.902
Q59Q46	7	K	Inosine-5'-monophosphate dehydrogenase	IMH3	1	1.40985e-05	120.87	VFETSK(1)ATSYLK	2	-0.55056	1											Q5AEN2	54	K	Likely cytosolic ribosomal protein L9	Q5AEN2	73.9	_AIK(su)ITVHNGDR_	0.9241	2	662.354
Q59Q46	517	K	Inosine-5'-monophosphate dehydrogenase	IMH3	1	1.29551e-15	153.21	TASAQFEGGVHGLHSYEK(1)R	3	0.2968	4											Q5AEN2	106	K	Likely cytosolic ribosomal protein L9	Q5AEN2	111.86	_K(su)DGQDYVEIR_	0.51793	2	661.815
Q59Q46	239	K	Inosine-5'-monophosphate dehydrogenase	IMH3	1	9.05887e-06	96.707	NQDYPNASK(1)SFHSK	3	-0.27815	1											Q5AEN2	121	K	Likely cytosolic ribosomal protein L9	Q5AEN2	83.753	_NFLGEK(su)R_	-0.053301	2	482.248
Q59Q46	230	K	Inosine-5'-monophosphate dehydrogenase	IMH3	1	8.3976e-19	205.37	TDLQK(1)NQDYPNASK	2	-2.2513	3											Q5AF44	5	K	Potential alkyl hydroperoxide reductase	Q5AF44	58.098	_TDGK(su)FPTNIEPK_	0.034374	2	723.859
Q59Q46	295	K	Inosine-5'-monophosphate dehydrogenase	IMH3	1	0.00231868	55.437	EK(1)YPELQVIAGNVVTR	3	0.34398	3											Q5AF44	70	K	Potential alkyl hydroperoxide reductase	Q5AF44	132.01	_HLK(su)DFKDK_	-0.78282	2	565.796
Q59Q46	456	K	Inosine-5'-monophosphate dehydrogenase	IMH3	1	9.67764e-16	159.26	VLVAQGVSGSVVDK(1)GSITK	2	0.74111	1											Q5AF98	18	K	Potential ribosome-associated chaperone	Q5AF98	67.334	_AVSK(su)YSAPVR_	1.6002	2	589.314
Q59Q46	158	K	Inosine-5'-monophosphate dehydrogenase	IMH3	1	0.00403019	58.326	VGGK(1)LVGIITSR	2	0.071985	2											Q5AFA8	289	K	Uncharacterized protein	Q5AFA8	62.166	_PK(su)IGHSVADK_	-1.2025	3	384.54
Q59Q46	209	K	Inosine-5'-monophosphate dehydrogenase	IMH3	1	1.69812e-13	137.61	GK(1)LPIVDAEGNLVSLISR	3	2.1257	1											Q5AG43	76	K	Likely cytosolic ribosomal protein S5	Q5AG43	156	_NPVFVSHTAGK(su)YASK_	0.39062	3	569.29
Q59Q46	191	K	Inosine-5'-monophosphate dehydrogenase	IMH3	1	1.81061e-05	105.03	K(1)GISLTDGNELLR	2	0.59427	2											Q5AG43	212	K	Likely cytosolic ribosomal protein S5	Q5AG43	66.056	_GSSTSYAIK(su)K_	0.89465	2	571.29
Q59Q46	244	K	Inosine-5'-monophosphate dehydrogenase	IMH3	1	2.38644e-29	206.34	SFHSK(1)QLLCGAAIGTIDADR	2	-1.381	2											Q5AG68	11	K	Nucleoside diphosphate kinase	Q5AG68	108.56	_TFIAIK(su)PDGVQR_	0.73042	2	722.893
Q59Q46	13	K	Inosine-5'-monophosphate dehydrogenase	IMH3	1	0.00468244	63.694	ATSYLK(1)DYPK	2	-1.9876	1											Q5AG68	33	K	Nucleoside diphosphate kinase	Q5AG68	64.207	_GFK(su)LVGIK_	-0.94877	2	481.289
Q59QB8	152	K	Gcf1p	GCF1	1	0.027651	53.775	DAYWEK(1)AK	2	0.15004	1											Q5AG68	38	K	Nucleoside diphosphate kinase	Q5AG68	58.885	_LVGIK(su)LVQPTESLLR_	-0.55889	2	883.525
Q59QB8	154	K	Gcf1p	GCF1	1	0.00230517	109.71	AK(1)SYFTPK	2	-0.46638	1											Q5AG68	134	K	Nucleoside diphosphate kinase	Q5AG68	70.525	_EIDLWFK(su)K_	-1.7502	2	589.808
Q59QD6	384	K	Elongation factor 1-alpha 2	TEF2	1	0.0178404	88.358	K(1)LEENPK	2	0.36696	1											Q5AGV4	57	K	Eukaryotic translation initiation factor 3 subunit B	EIF3B	57.59	_VPVLIK(su)VLR_	0.40842	2	568.874
Q59QD6	170	K	Elongation factor 1-alpha 2	TEF2	1	5.3344e-07	132.79	NRFEEIIK(1)ETSNFVK	3	0.77258	5											Q5AGX8	189	K	Acetyltransferase component of pyruvate dehydrogenase complex	Q5AGX8	60.55	_IIASPFAK(su)TIALEK_	0.5621	2	801.461
Q59QD6	288	K	Elongation factor 1-alpha 2	TEF2	1	5.30826e-14	95.002	AGMVVTFAPAGVTTEVK(1)SVEMHHEQLAEGVPGDNVGFNVK	4	-0.6483	2											Q5AGX8	195	K	Acetyltransferase component of pyruvate dehydrogenase complex	Q5AGX8	41.242	_TIALEK(su)GISLK_	1.1738	2	636.874
Q59QD6	401	K	Elongation factor 1-alpha 2	TEF2	0.999999	1.53705e-25	153.82	SGDAAIVK(1)MVPTKPMCVEAFTDYPPLGR	3	-0.35297	3											Q5AGX8	200	K	Acetyltransferase component of pyruvate dehydrogenase complex	Q5AGX8	98.458	_GISLK(su)GIK_	0.36777	2	458.279
Q59QD6	376	K	Elongation factor 1-alpha 2	TEF2	1	5.33106e-05	143.96	FDTLVEK(1)IDRR	3	-0.31552	4											Q5AGX8	312	K	Acetyltransferase component of pyruvate dehydrogenase complex	Q5AGX8	92.47	_AIAK(su)TCVR_	-1.6712	2	509.771
Q59QD6	30	K	Elongation factor 1-alpha 2	TEF2	1	6.97037e-14	170.11	STTTGHLIYK(1)CGGIDK(1)R	3	0.14811	11											Q5AGX8	370	K	Acetyltransferase component of pyruvate dehydrogenase complex	Q5AGX8	86.944	_GLAEISNQVK(su)DLGK_	0.25077	2	786.417
Q59QD6	55	K	Elongation factor 1-alpha 2	TEF2	1	0.00105294	71.176	GSFK(1)YAWVLDK	2	0.39953	3											Q5AGZ7	5	K	Likely cytosolic ribosomal protein L5	Q5AGZ7	98.418	_PMQK(su)EFR_	-0.074672	2	518.25
Q59QD6	333	K	Elongation factor 1-alpha 2	TEF2	1	2.2814e-09	68.666	NDPPK(1)GCDSFNAQVIVLNHPGQISAGYSPVLDCHTAHIACK	4	0.013536	1											Q5AGZ7	27	K	Likely cytosolic ribosomal protein L5	Q5AGZ7	53.237	_QEGK(su)TDYYQR_	0.43133	2	694.31
Q59QD6	437	K	Elongation factor 1-alpha 2	TEF2	1	6.0746e-07	124.51	QTVAVGVIK(1)SVEK	3	-0.29971	4											Q5AGZ7	43	K	Likely cytosolic ribosomal protein L5	Q5AGZ7	104.21	_AK(su)YNSPK_	-0.73793	2	454.23
Q59QD6	220	K	Elongation factor 1-alpha 2	TEF2	1	1.27981e-05	101.6	SGK(1)VTGK(1)TLLEAIDAIEPPTRPTDK	3	-0.11106	3											Q5AGZ7	48	K	Likely cytosolic ribosomal protein L5	Q5AGZ7	114.19	_YNSPK(su)YR_	0.46289	2	514.246
Q59QD6	454	K	Elongation factor 1-alpha 2	TEF2	1	0.00736584	78.759	VTK(1)AAQK(1)AAK	2	0.25139	2											Q5AGZ7	164	K	Likely cytosolic ribosomal protein L5	Q5AGZ7	71.853	_VFGVLK(su)GASDGGLYVPHSPNR_	0.45974	3	757.39
Q59QD6	20	K	Elongation factor 1-alpha 2	TEF2	1	2.82569e-24	165.48	THVNVVVIGHVDSGK(1)STTTGHLIYK	5	0.51646	6											Q5AGZ7	258	K	Likely cytosolic ribosomal protein L5	Q5AGZ7	93.839	_ADPSFKPTEK(su)K_	0.33145	2	674.343
Q59QD6	447	K	Elongation factor 1-alpha 2	TEF2	1	0.00562029	81.771	AGK(1)VTK(1)AAQK	2	3.3072	1											Q5AGZ7	262	K	Likely cytosolic ribosomal protein L5	Q5AGZ7	70.69	_FTK(su)EQYK_	0.2871	2	522.256
Q59QD6	450	K	Elongation factor 1-alpha 2	TEF2	1	0.00562029	81.771	VTK(1)AAQK(1)AAK	2	0.25139	3											Q5AGZ7	294	K	Likely cytosolic ribosomal protein L5	Q5AGZ7	74.173	_IAEFK(su)AQQE_	-0.13278	2	582.283
Q59QD6	178	K	Elongation factor 1-alpha 2	TEF2	1	0.0109317	101.69	K(1)VGYNPK	2	0.027562	1											Q5AGZ8	179	K	6-phosphofructokinase	Q5AGZ8	63.076	_NIEETK(su)AVR_	-2.9886	2	580.301
Q59QD6	177	K	Elongation factor 1-alpha 2	TEF2	1	5.00129e-06	117.4	FEEIIK(1)ETSNFVK(1)K	3	-0.35946	3											Q5AGZ8	234	K	6-phosphofructokinase	Q5AGZ8	46.73	_GGPEYIK(su)EMK_	0.39942	2	626.3
Q59QD6	224	K	Elongation factor 1-alpha 2	TEF2	1	1.49258e-22	171.84	VTGK(1)TLLEAIDAIEPPTRPTDKPLR	5	-0.18606	22											Q5AGZ8	310	K	6-phosphofructokinase	Q5AGZ8	58.32	_DK(su)GEITNEQFER_	-0.1191	2	783.358
Q59QD6	271	K	Elongation factor 1-alpha 2	TEF2	1	9.33735e-14	124.91	VETGIIK(1)AGMVVTFAPAGVTTEVK	2	-0.0083768	3											Q5AGZ8	538	K	6-phosphofructokinase	Q5AGZ8	43.308	_DFEK(su)AMSLR_	0.73066	2	598.784
Q59QD6	217	K	Elongation factor 1-alpha 2	TEF2	1	0.0354242	61.577	GWEK(1)ETK(1)SGK	2	-0.78081	1											Q5AHH4	41	K	Small heat shock protein 21	HSP21	110.44	_IAQGDNGK(su)GQQVSR_	-0.041557	2	779.384
Q59QD6	328	K	Elongation factor 1-alpha 2	TEF2	1	1.33341e-06	119.25	RGNVCGDSK(1)NDPPK	2	-0.74841	4											Q5AHH4	176	K	Small heat shock protein 21	HSP21	72.797	_VHADHEK(su)IVNIPISK_	0.91456	3	600.66
Q59QD6	214	K	Elongation factor 1-alpha 2	TEF2	1	0.0222125	69.176	GWEK(1)ETK(1)SGK	2	-0.78081	4											Q5AHH4	184	K	Small heat shock protein 21	HSP21	43.68	_IVNIPISK(su)AAAK_	1.7435	2	662.895
Q59QD6	159	K	Elongation factor 1-alpha 2	TEF2	1	0.0253035	80.455	MDSVK(1)WDK	2	1.0689	4											Q5AHH7	106	K	Acyl carrier protein	Q5AHH7	77.746	_TVGEAVDYIYK(su)EESK_	0.92752	2	915.936
Q59QD6	36	K	Elongation factor 1-alpha 2	TEF2	1	1.46372e-07	153.15	STTTGHLIYK(1)CGGIDK(1)R	3	0.14811	3											Q5AI15	170	K	Polyadenylate-binding protein, cytoplasmic and nuclear	PABP	54.281	_ILSCK(su)VATDEFGQSK_	-1.0895	2	891.933
Q59QD6	64	K	Elongation factor 1-alpha 2	TEF2	1	3.90892e-05	134.98	YAWVLDK(1)LK(1)AER	2	-2.6092	2											Q5AI15	266	K	Polyadenylate-binding protein, cytoplasmic and nuclear	PABP	43.594	_ITSIYLEK(su)DQDGK_	-0.64889	2	805.401
Q59QD6	390	K	Elongation factor 1-alpha 2	TEF2	1	2.14408e-12	169.82	LEENPK(1)FVK(1)SGDAAIVK	2	0.32791	9											Q5AI15	320	K	Polyadenylate-binding protein, cytoplasmic and nuclear	PABP	40.268	_K(su)QYEAVR_	-0.82285	2	497.254
Q59QD6	253	K	Elongation factor 1-alpha 2	TEF2	1	7.18206e-23	199.15	LPLQDVYK(1)IGGIGTVPVGR	3	0.50767	10											Q5AI15	374	K	Polyadenylate-binding protein, cytoplasmic and nuclear	PABP	70.942	_VMVDEAGK(su)SK_	-0.79055	2	582.284
Q59QD6	406	K	Elongation factor 1-alpha 2	TEF2	1	1.16913e-12	130.56	MVPTK(1)PMCVEAFTDYPPLGR	2	0.10459	11											Q5AI15	554	K	Polyadenylate-binding protein, cytoplasmic and nuclear	PABP	42.947	_DLAAIISSVPQDQQK(su)R_	-1.7762	2	934.989
Q59QD6	41	K	Elongation factor 1-alpha 2	TEF2	1	0.00499349	111.01	TIEK(1)FEK	2	0.29302	2											Q5AI15	570	K	Polyadenylate-binding protein, cytoplasmic and nuclear	PABP	80.632	_IVATGK(su)AQEPEAAGK_	-0.32917	2	785.41
Q59QD6	393	K	Elongation factor 1-alpha 2	TEF2	1	2.14408e-12	141.6	LEENPK(1)FVK(1)SGDAAIVK	2	0.32791	10											Q5AI86	17	K	Eukaryotic translation initiation factor 3 subunit I	EIF3I	73.233	_SLTQVK(su)YNR_	-0.72903	2	604.817
Q59QD6	62	K	Elongation factor 1-alpha 2	TEF2	1	3.90892e-05	134.98	YAWVLDK(1)LK(1)AER	2	-2.6092	8											Q5AI86	221	K	Eukaryotic translation initiation factor 3 subunit I	EIF3I	43.897	_SYFITSSK(su)DK_	-2.5836	2	638.309
Q59QD6	5	K	Elongation factor 1-alpha 2	TEF2	1	1.28298e-13	145.17	EK(1)THVNVVVIGHVDSGK	4	0.15537	3											Q5AIA2	200	K	Homoserine dehydrogenase	Q5AIA2	58.595	_AK(su)ELGYTEPDPR_	-0.52282	2	738.354
Q59QD6	242	K	Elongation factor 1-alpha 2	TEF2	1	2.57071e-18	151.95	TLLEAIDAIEPPTRPTDK(1)PLR	2	0.44794	6											Q5AIB8	13	K	Likely cytosolic ribosomal protein L10	Q5AIB8	86.205	_YCK(su)NKPYPK_	0.94223	2	649.316
Q59QN6	371	K	Formate dehydrogenase	FDH1	1	4.68758e-18	140.2	TYNYRPQDVIVIDGDYATK(1)AYGQR	3	0.49208	4											Q5AIB8	74	K	Likely cytosolic ribosomal protein L10	Q5AIB8	79.148	_ICANK(su)YITK_	3.9192	2	605.81
Q59QN6	149	K	Formate dehydrogenase	FDH1	1	1.52106e-48	258.4	NYGEGHAQATK(1)GTWDVAAVAK	2	-0.12778	4											Q5AIB8	78	K	Likely cytosolic ribosomal protein L10	Q5AIB8	84.743	_YITK(su)VSGR_	-1.862	2	512.277
Q59QN6	248	K	Formate dehydrogenase	FDH1	1	1.17107e-12	123.36	LEDLVSQADVVTINCPLYEK(1)SR	3	-3.2111	2											Q5AIB8	101	K	Likely cytosolic ribosomal protein L10	Q5AIB8	91.62	_INK(su)MLSCAGADR_	-0.83665	2	718.337
Q59QN6	192	K	Formate dehydrogenase	FDH1	1	4.01733e-17	177.67	K(1)LLYYDYQPLPEEAINK	3	-0.37603	4											Q5AIB8	121	K	Likely cytosolic ribosomal protein L10	Q5AIB8	69.721	_GAWGK(su)PHGLAAR_	0.2155	2	660.844
Q59QN6	263	K	Formate dehydrogenase	FDH1	1	0.000378519	123.62	K(1)GSYLVNTAR	2	0.34425	1											Q5AIB8	145	K	Likely cytosolic ribosomal protein L10	Q5AIB8	59.116	_DSNK(su)DVVIEGLR_	-0.56141	2	722.868
Q59QN6	191	K	Formate dehydrogenase	FDH1	1	0.00967514	82.671	LVAFNPK(1)K	2	0.05397	2											Q5AIB8	158	K	Likely cytosolic ribosomal protein L10	Q5AIB8	120.62	_YK(su)FPGQQK_	0.1517	2	548.277
Q59QN6	214	K	Formate dehydrogenase	FDH1	1	0.00014633	76.761	LNAASK(1)LFNGVDNIVER	3	0.43607	2											Q5AIB8	164	K	Likely cytosolic ribosomal protein L10	Q5AIB8	96.229	_FPGQQK(su)IIISK_	0.2363	2	679.888
Q59QN6	260	K	Formate dehydrogenase	FDH1	1	0.0162591	77.741	DLISK(1)MK	2	-1.1742	3											Q5AIB8	185	K	Likely cytosolic ribosomal protein L10	Q5AIB8	68.972	_K(su)TNGEVIDDGAYVK_	1.0836	2	804.891
Q59QN6	255	K	Formate dehydrogenase	FDH1	1	0.000455234	94.692	GLFNK(1)DLISK	2	0.19722	2											Q5AJ84	24	K	Potential peroxisomal lipid carrier	Q5AJ84	95.477	_ELNEGLQDK(su)SK_	0.83853	2	680.833
Q59QN6	343	K	Formate dehydrogenase	FDH1	1	5.0273e-07	109.07	YANGVK(1)QILTEYFNK	2	-0.54749	1											Q5AJ84	119	K	Potential peroxisomal lipid carrier	Q5AJ84	82.417	_ATAIESVFK(su)K_	0.12827	2	597.324
Q59QN7	71	K	Succinate dehydrogenase [ubiquinone] iron-sulfur subunit, mitochondrial	SDH2	1	0.000126231	91.62	IK(1)NEQDATLTLR	2	0.36939	2											Q5AJ93	40	K	Likely cytosolic ribosomal protein S7	Q5AJ93	99.941	_AELRPLQFK(su)SIK_	0.57954	2	765.438
Q59QN7	142	K	Succinate dehydrogenase [ubiquinone] iron-sulfur subunit, mitochondrial	SDH2	1	4.03217e-05	127.83	QYK(1)SIEPYLQR	2	1.4713	1											Q5AJ93	43	K	Likely cytosolic ribosomal protein S7	Q5AJ93	111.27	_SIK(su)EIDVNGGK_	-3.0313	2	630.328
Q59QN7	139	K	Succinate dehydrogenase [ubiquinone] iron-sulfur subunit, mitochondrial	SDH2	1	2.45192e-07	124.07	DLVPDLTHFYK(1)QYK	3	-0.96693	3											Q5AJ93	51	K	Likely cytosolic ribosomal protein S7	Q5AJ93	113.26	_EIDVNGGK(su)K_	-1.0342	2	530.269
Q59QN7	48	K	Succinate dehydrogenase [ubiquinone] iron-sulfur subunit, mitochondrial	SDH2	1	0.000593495	53.201	WNPDTPEVQPK(1)MQTYEVDLNK	3	-0.061487	1											Q5AJ93	147	K	Likely cytosolic ribosomal protein S7	Q5AJ93	150.35	_IQK(su)VLLDSK_	0.57149	2	572.335
Q59R24	58	K	Mitochondrial import inner membrane translocase subunit TIM9	TIM9	1	0.000916094	73.655	ETSCIAK(1)CSEK	2	0.65422	1											Q5AJ93	153	K	Likely cytosolic ribosomal protein S7	Q5AJ93	74.853	_VLLDSK(su)DSTAVDYK_	0.024372	2	827.415
Q59R24	62	K	Mitochondrial import inner membrane translocase subunit TIM9	TIM9	1	0.0106844	87.754	CSEK(1)FLK	2	-1.8597	1											Q5AJ93	175	K	Likely cytosolic ribosomal protein S7	Q5AJ93	101.61	_LTGK(su)QVVFEIPGESH_	-0.64307	2	870.944
Q59RB8	510	K	Isocitrate lyase	ICL1	1	1.05262e-05	94.61	HQK(1)WSGATYIDGLLK	2	-1.9313	2											Q5AJB1	539	K	V-type proton ATPase catalytic subunit A	VATA	57.788	_LAESTSDVK(su)HSVSSAK_	0.75741	3	582.623
Q59RB8	305	K	Isocitrate lyase	ICL1	1	3.71286e-10	118.31	GIYGNELAAIESEWTK(1)K	3	0.34639	2											Q5AJF7	40	K	Likely cytosolic ribosomal protein L12	Q5AJF7	68.49	_IGPLGLSPK(su)K_	0.61867	2	555.332
Q59RB8	65	K	Isocitrate lyase	ICL1	1	0.0064916	101.28	LFK(1)LLEK	2	-0.6095	1											Q5AJF7	48	K	Likely cytosolic ribosomal protein L12	Q5AJF7	105.65	_KVGEDIAK(su)ATK_	-0.99663	2	630.346
Q59RI1	673	K	Isoleucine--tRNA ligase	ILS1	1	0.0020054	67.93	FLK(1)DAADLFK	2	1.0064	1											Q5AJF7	99	K	Likely cytosolic ribosomal protein L12	Q5AJF7	60.134	_NVK(su)HSGNIPLDEIFEIAR_	2.2954	3	718.039
Q59RI1	934	K	Isoleucine--tRNA ligase	ILS1	1	0.000105435	85.536	AALPK(1)VSSEEVQR	2	0.48506	1											Q5AJF7	119	K	Likely cytosolic ribosomal protein L12	Q5AJF7	126.24	_MQHK(su)SFGK_	0.15509	2	531.755
Q59RI1	680	K	Isoleucine--tRNA ligase	ILS1	1	0.0072587	90.37	DAADLFK(1)K	2	-0.22963	2											Q5AJF7	123	K	Likely cytosolic ribosomal protein L12	Q5AJF7	104.3	_SFGK(su)NLASVSK_	-0.023651	2	619.325
Q59RI1	353	K	Isoleucine--tRNA ligase	ILS1	1	0.00708416	69.915	AAGVINEK(1)K	2	1.3852	1											Q5AK16	127	K	T-complex protein 1 subunit gamma	Q5AK16	78.616	_ALK(su)QALK_	1.4185	2	436.266
Q59RI1	929	K	Isoleucine--tRNA ligase	ILS1	1	0.0207389	71.296	VK(1)AALPK	2	0.29371	1											Q5AK46	67	K	Uncharacterized protein	Q5AK46	60.045	_NFSFK(su)DTK_	-0.2512	2	543.759
Q59RI1	971	K	Isoleucine--tRNA ligase	ILS1	1	3.65072e-05	89.26	GLPASK(1)AEEGQEFR	2	-0.5264	1											Q5AK46	70	K	Uncharacterized protein	Q5AK46	61.78	_DTK(su)DWDLLR_	-0.34266	2	631.307
Q59RI1	798	K	Isoleucine--tRNA ligase	ILS1	1	0.000528924	91.752	VYFK(1)QEDLEK	2	-0.032982	1											Q5AK53	140	K	6-phosphofructokinase	Q5AK53	86.463	_IEK(su)ILTDANVK_	1.2942	2	672.374
Q59RI1	1039	K	Isoleucine--tRNA ligase	ILS1	1	0.00221495	68.76	DTIDLPK(1)IIK	2	-0.82614	1											Q5AK53	148	K	6-phosphofructokinase	Q5AK53	54.259	_ILTDANVK(su)YGK_	1.2994	2	661.354
Q59RI1	290	K	Isoleucine--tRNA ligase	ILS1	1	0.00345791	65.719	ILGK(1)DLVGLK	2	0.92148	1											Q5AK53	457	K	6-phosphofructokinase	Q5AK53	83.783	_EQLK(su)EVCLR_	-2.6665	2	637.824
Q59RI1	650	K	Isoleucine--tRNA ligase	ILS1	1	0.0216504	69.984	FK(1)EEGVK	2	-0.18538	2											Q5AK53	565	K	6-phosphofructokinase	Q5AK53	42.843	_IPLVDAVK(su)QTK_	-1.1146	2	656.38
Q59RI1	615	K	Isoleucine--tRNA ligase	ILS1	1	0.000477893	72.681	LK(1)NYPDPTLVLEK	2	-0.13545	1											Q5AK88	174	K	Uncharacterized protein	Q5AK88	45.433	_FNEFITGLDK(su)K_	3.8843	2	706.359
Q59RI1	286	K	Isoleucine--tRNA ligase	ILS1	1	0.0105344	69.825	VVEK(1)ILGK	2	-0.3409	2											Q5AK88	192	K	Uncharacterized protein	Q5AK88	84.753	_VNQQLQK(su)AQASYEK_	-0.35217	2	867.936
Q59RI1	258	K	Isoleucine--tRNA ligase	ILS1	1	0.00109743	117.4	IFDEEK(1)K	2	-0.42456	4											Q5AK88	199	K	Uncharacterized protein	Q5AK88	89.231	_AQASYEK(su)SGIDQK_	-0.29893	2	762.862
Q59RI1	750	K	Isoleucine--tRNA ligase	ILS1	1	2.19595e-08	147.39	IK(1)GYASEDVEDTQK	2	-0.49081	1											Q5AKA5	347	K	Cys-Gly metallodipeptidase DUG1	DUG1	42.336	_TVIPAK(su)VVGK_	1.6613	2	556.34
Q59RI1	175	K	Isoleucine--tRNA ligase	ILS1	1	0.000371119	98.048	ELFNK(1)DAVYR	2	-0.41498	1											Q5AKV6	159	K	Uncharacterized protein	Q5AKV6	50.305	_EVSTGSSVLQK(su)ANPNQK_	1.4575	2	943.976
Q59RI1	810	K	Isoleucine--tRNA ligase	ILS1	1	7.79305e-05	107.03	IAINPK(1)NVDLR	2	0.56727	2											Q5AKV6	283	K	Uncharacterized protein	Q5AKV6	57.177	_FK(su)FAFEK_	0.69623	2	508.758
Q59RI1	449	K	Isoleucine--tRNA ligase	ILS1	1	0.0249483	44.829	TNWVPSNIK(1)DK	2	-0.080149	1											Q5AKX1	39	K	Uncharacterized protein	Q5AKX1	65.408	_DSHAYK(su)YLYEK_	0.98773	2	758.851
Q59RI1	843	K	Isoleucine--tRNA ligase	ILS1	1	0.00936069	61.765	MQK(1)VIDMAR	2	0.15812	1											Q5AKX1	44	K	Uncharacterized protein	Q5AKX1	68.536	_YLYEK(su)TPVVTK_	2.2417	2	720.885
Q59RQ6	127	K	Dihydrolipoyl dehydrogenase	LPD1	1	0.00463803	62.088	QLTGGIEMLFK(1)K	2	-2.1385	1											Q5AKX1	167	K	Uncharacterized protein	Q5AKX1	111.63	_SETLM(ox)SEEQYK(su)K_	4.936	2	794.856
Q59RQ6	130	K	Dihydrolipoyl dehydrogenase	LPD1	1	0.0040447	117.18	NK(1)VDYLK	2	-0.6227	3											Q5AKX1	168	K	Uncharacterized protein	Q5AKX1	117.89	_K(su)FLEEEEEGH_	0.21796	2	673.791
Q59RQ6	90	K	Dihydrolipoyl dehydrogenase	LPD1	1	9.2428e-05	70.837	SLLNNSHLLHQIQHEAK(1)ER	3	2.523	2											Q5ALM6	67	K	Peptidyl-prolyl cis-trans isomerase	Q5ALM6	101.39	_VLCTGEK(su)GVGYK_	0.30919	2	705.85
Q59RQ6	280	K	Dihydrolipoyl dehydrogenase	LPD1	1	0.00200217	70.942	IEVEDVK(1)SGK	2	0.29641	2											Q5ALM6	72	K	Peptidyl-prolyl cis-trans isomerase	Q5ALM6	139.43	_GVGYK(su)GSIFHR_	1.8143	2	660.838
Q59RQ6	314	K	Dihydrolipoyl dehydrogenase	LPD1	1	0.011003	41.256	RPFTEGLNFEAIGLEK(1)DNK	3	-0.2302	1											Q5ALV5	35	K	Uncharacterized protein	Q5ALV5	63.694	_AAPETAVK(su)PAK_	-0.93856	2	591.822
Q59RQ6	111	K	Dihydrolipoyl dehydrogenase	LPD1	1	0.0379878	58.286	LMAAK(1)EK	2	0.088731	2											Q5ALV5	115	K	Uncharacterized protein	Q5ALV5	60.489	_YVGCK(su)GTPEQDHKPYWMK_	-0.35627	3	775.354
Q59RQ6	135	K	Dihydrolipoyl dehydrogenase	LPD1	1	3.68595e-05	89.136	VDYLK(1)GAGSFVNEK	2	-1.4041	2											Q5ALV5	123	K	Uncharacterized protein	Q5ALV5	86.772	_GTPEQDHK(su)PYWMK_	-0.7347	2	858.888
Q59RQ6	327	K	Dihydrolipoyl dehydrogenase	LPD1	1	0.00212602	69.672	LIIDDQFK(1)TK	2	1.93	3											Q5ALV5	128	K	Uncharacterized protein	Q5ALV5	80.738	_GTPEQDHKPYWMK(su)VEEGK_	-2.0862	3	753.684
Q59RQ6	413	K	Dihydrolipoyl dehydrogenase	LPD1	1	1.12286e-05	126.12	AK(1)TNMDTDGFVK	2	-0.33405	4											Q5ALV5	133	K	Uncharacterized protein	Q5ALV5	107	_VEEGK(su)VSR_	0.13849	2	502.256
Q59RQ6	56	K	Dihydrolipoyl dehydrogenase	LPD1	1	2.0194e-07	132.97	AAQLGLNTACIEK(1)R	2	0.44952	1											Q5ALV5	145	K	Uncharacterized protein	Q5ALV5	90.05	_CWQCGTVLK(su)AK_	-0.39326	2	725.845
Q59RQ6	487	K	Dihydrolipoyl dehydrogenase	LPD1	1	2.77857e-06	115.33	EAALATFDK(1)PINF	2	0.3278	1											Q5ALV5	147	K	Uncharacterized protein	Q5ALV5	83.499	_AK(su)YLGEPGMAHH_	0.89709	2	705.827
Q59RQ6	144	K	Dihydrolipoyl dehydrogenase	LPD1	1	7.99575e-06	132.03	GAGSFVNEK(1)TVK	2	-0.24144	2											Q5ALV9	30	K	Cytochrome c oxidase subunit 6A, mitochondrial	Q5ALV9	97.813	_LLNELAYK(su)PNK_	0.43368	2	701.882
Q59RQ6	73	K	Dihydrolipoyl dehydrogenase	LPD1	1	8.26592e-23	134.13	GALGGTCLNVGCIPSK(1)SLLNNSHLLHQIQHEAK	5	-0.87194	3											Q5ALV9	33	K	Cytochrome c oxidase subunit 6A, mitochondrial	Q5ALV9	69.081	_LLNELAYKPNK(su)QVGEEFIK_	0.67833	3	778.418
Q59RQ6	195	K	Dihydrolipoyl dehydrogenase	LPD1	1	1.77473e-11	151.8	IVTSTGILSLK(1)EVPER	2	-0.10711	1											Q5ALV9	41	K	Cytochrome c oxidase subunit 6A, mitochondrial	Q5ALV9	93.098	_QVGEEFIK(su)K_	2.6537	2	589.309
Q59SM8	155	K	Trifunctional formate-tetrahydrofolate ligase/methenyltetrahydrofolate cyclohydrolase/methylenetetrahydrofolate dehydrogenase	MIS11	1	0.000294225	93.096	GIMHLFEK(1)SK	3	-0.41206	2											Q5ALV9	58	K	Cytochrome c oxidase subunit 6A, mitochondrial	Q5ALV9	88.338	_VHHSEGITNLWK(su)R_	-1.0383	2	838.929
Q59SM8	860	K	Trifunctional formate-tetrahydrofolate ligase/methenyltetrahydrofolate cyclohydrolase/methylenetetrahydrofolate dehydrogenase	MIS11	1	0.028147	77.318	K(1)IDLYTK	2	1.3923	1											Q5ALV9	88	K	Cytochrome c oxidase subunit 6A, mitochondrial	Q5ALV9	85.855	_K(su)HQAHLSDDEWPQQYDYQNIR_	1.2385	3	924.42
Q59SM8	695	K	Trifunctional formate-tetrahydrofolate ligase/methenyltetrahydrofolate cyclohydrolase/methylenetetrahydrofolate dehydrogenase	MIS11	1	0.0226928	68.485	FINIK(1)CR	2	-0.85501	2											Q5ALX8	53	K	Adenine phosphoribosyltransferase	APT	45.433	_AFK(su)LHVGEQK_	-0.31962	3	419.559
Q59SM8	401	K	Trifunctional formate-tetrahydrofolate ligase/methenyltetrahydrofolate cyclohydrolase/methylenetetrahydrofolate dehydrogenase	MIS11	1	0.00156539	57.288	STTTVGLAQALGAHLK(1)K	3	0.65015	1											Q5AMP4	42	K	Malate dehydrogenase	Q5AMP4	110.44	_LNHK(su)VTDLALYDIR_	-0.88568	2	885.973
Q59SM8	402	K	Trifunctional formate-tetrahydrofolate ligase/methenyltetrahydrofolate cyclohydrolase/methylenetetrahydrofolate dehydrogenase	MIS11	1	0.00437053	105.04	K(1)NVFANVR	2	1.0866	1											Q5AMP4	150	K	Malate dehydrogenase	Q5AMP4	142.56	_SK(su)GNYNPNK_	0.018475	2	561.265
Q59SM8	353	K	Trifunctional formate-tetrahydrofolate ligase/methenyltetrahydrofolate cyclohydrolase/methylenetetrahydrofolate dehydrogenase	MIS11	1	0.016932	52.549	AK(1)VSLDILK	2	0.22992	1											Q5AMP4	207	K	Malate dehydrogenase	Q5AMP4	183.03	_HK(su)DLSGETR_	-0.045518	3	381.519
Q59SM8	360	K	Trifunctional formate-tetrahydrofolate ligase/methenyltetrahydrofolate cyclohydrolase/methylenetetrahydrofolate dehydrogenase	MIS11	1	0.00870521	84.368	VSLDILK(1)R	2	-0.27121	2											Q5AMP4	311	K	Malate dehydrogenase	Q5AMP4	116.87	_TVHPIGEISDYEEAQVK(su)EAK_	0.6024	3	781.717
Q59SM8	18	K	Trifunctional formate-tetrahydrofolate ligase/methenyltetrahydrofolate cyclohydrolase/methylenetetrahydrofolate dehydrogenase	MIS11	1	8.27959e-11	171.76	TK(1)IHDDIAQFQLK	2	0.3777	3											Q5AMP4	314	K	Malate dehydrogenase	Q5AMP4	79.474	_EAK(su)DTLIK_	0.22985	2	509.277
Q59SM8	157	K	Trifunctional formate-tetrahydrofolate ligase/methenyltetrahydrofolate cyclohydrolase/methylenetetrahydrofolate dehydrogenase	MIS11	1	0.0387501	48.048	SK(1)IDLEGK	2	-0.020616	1											Q5AMP4	319	K	Malate dehydrogenase	Q5AMP4	101.64	_DTLIK(su)NIK_	0.29785	2	522.8
Q59SM8	757	K	Trifunctional formate-tetrahydrofolate ligase/methenyltetrahydrofolate cyclohydrolase/methylenetetrahydrofolate dehydrogenase	MIS11	1	8.12327e-09	114.01	HIANAK(1)SYGLPVVVAINK	3	0.81196	1											Q5AMP4	323	K	Malate dehydrogenase	Q5AMP4	59.067	_K(su)GVDFVAQNP_	0.10743	2	587.791
Q59SM8	890	K	Trifunctional formate-tetrahydrofolate ligase/methenyltetrahydrofolate cyclohydrolase/methylenetetrahydrofolate dehydrogenase	MIS11	1	5.46507e-05	74.909	TQYSLSHDANLK(1)GVPTGFK	3	0.16158	1											Q5AMT7	74	K	Uncharacterized protein	Q5AMT7	72.531	_LQTELK(su)SLIAK_	0.73828	2	672.393
Q59SM8	261	K	Trifunctional formate-tetrahydrofolate ligase/methenyltetrahydrofolate cyclohydrolase/methylenetetrahydrofolate dehydrogenase	MIS11	1	0.00385524	59.248	MVGDVDFESAK(1)TK	2	-1.1431	1											Q5AMT7	79	K	Uncharacterized protein	Q5AMT7	101.38	_SLIAK(su)QSQGK_	0.42857	2	580.319
Q59SM8	9	K	Trifunctional formate-tetrahydrofolate ligase/methenyltetrahydrofolate cyclohydrolase/methylenetetrahydrofolate dehydrogenase	MIS11	1	1.24196e-05	93.424	VAELIDGK(1)AIALDLR	2	0.34326	1											Q5AMT7	102	K	Uncharacterized protein	Q5AMT7	60.436	_AIDASMK(su)K_	1.076	2	482.244
Q59SM8	176	K	Trifunctional formate-tetrahydrofolate ligase/methenyltetrahydrofolate cyclohydrolase/methylenetetrahydrofolate dehydrogenase	MIS11	1	0.00325462	66.056	SDIVGK(1)PIAR	2	0.37321	2											Q5AMT7	114	K	Uncharacterized protein	Q5AMT7	80.96	_IAEIQQQTSK(su)NNFK_	0.46864	2	874.944
Q59SM8	897	K	Trifunctional formate-tetrahydrofolate ligase/methenyltetrahydrofolate cyclohydrolase/methylenetetrahydrofolate dehydrogenase	MIS11	1	0.000311241	86.014	GVPTGFK(1)FPIR	2	0.46378	1											Q5AMT7	149	K	Uncharacterized protein	Q5AMT7	50.108	_FVK(su)EMSSLR_	-1.6048	2	598.803
Q59SM8	776	K	Trifunctional formate-tetrahydrofolate ligase/methenyltetrahydrofolate cyclohydrolase/methylenetetrahydrofolate dehydrogenase	MIS11	1	0.000317905	70.889	MSSDSDK(1)EHEVIR	3	1.1692	1											Q5AMT7	212	K	Uncharacterized protein	Q5AMT7	67.326	_ELDAINESNK(su)TIISK_	1.1094	2	887.957
Q59SM8	871	K	Trifunctional formate-tetrahydrofolate ligase/methenyltetrahydrofolate cyclohydrolase/methylenetetrahydrofolate dehydrogenase	MIS11	1	0.0044289	57.175	QGFGK(1)LPICIAK	2	-0.065556	2											Q5AMT7	235	K	Uncharacterized protein	Q5AMT7	61.582	_DAK(su)YEQIR_	0.85528	2	561.775
Q59SM8	866	K	Trifunctional formate-tetrahydrofolate ligase/methenyltetrahydrofolate cyclohydrolase/methylenetetrahydrofolate dehydrogenase	MIS11	1	7.53739e-05	108.7	IDLYTK(1)QGFGK	2	-1.2706	2											Q5AMT7	357	K	Uncharacterized protein	Q5AMT7	62.528	_EQEEFFAGTK(su)GK_	-1.656	2	735.841
Q59SM8	195	K	Trifunctional formate-tetrahydrofolate ligase/methenyltetrahydrofolate cyclohydrolase/methylenetetrahydrofolate dehydrogenase	MIS11	1	1.12324e-05	84.508	ANANVTVVHSK(1)TPLDK	3	0.58538	1											Q5AMT7	415	K	Uncharacterized protein	Q5AMT7	63.682	_ETLTALEEK(su)QEEQTK_	-0.31275	2	938.955
Q59T35	155	K	Osm1p	OSM1	1	3.8778e-20	187.42	K(1)LDGFQAENPDQLTILK	2	1.7596	4											Q5AMT7	421	K	Uncharacterized protein	Q5AMT7	68.676	_QEEQTK(su)INIER_	-0.089996	2	744.37
Q59T35	385	K	Osm1p	OSM1	1	5.84574e-06	111.31	LNPK(1)LPLTLDQLK	2	0.38434	3											Q5ANA1	16	K	Likely cytosolic ribosomal protein L8	Q5ANA1	55.261	_VAPAPLATK(su)SAK_	0.59224	2	627.359
Q59T35	70	K	Osm1p	OSM1	1	4.37043e-05	86.738	ASSGINGVPTK(1)YQK	2	0.16924	1											Q5ANA1	24	K	Likely cytosolic ribosomal protein L8	Q5ANA1	95.195	_SSESK(su)NPLFESTPK_	2.4717	2	825.896
Q59T35	184	K	Osm1p	OSM1	1	0.00908168	62.104	ILTEGNK(1)VK	2	0.3957	1											Q5ANA1	33	K	Likely cytosolic ribosomal protein L8	Q59WJ0	48.053	_NPLFESTPK(su)NFGIGQSIQPK_	-0.20097	3	768.062
Q59T35	14	K	Osm1p	OSM1	1	0.000429223	69.431	ILSSIPGNMSK(1)SIAK	2	0.32344	1											Q5ANA1	44	K	Likely cytosolic ribosomal protein L8	Q59WJ0	91.961	_NFGIGQSIQPK(su)R_	0.59633	2	722.881
Q59T35	396	K	Osm1p	OSM1	1	1.08932e-48	262.58	DK(1)FSGCDAIIEGTQQDSLGR	3	-0.52254	3											Q5ANA1	52	K	Likely cytosolic ribosomal protein L8	Q59WJ0	83.948	_FVK(su)WPEYVR_	-0.86392	2	662.34
Q59T35	281	K	Osm1p	OSM1	1	3.06608e-14	149.73	VSNPNENWK(1)FLCGELMR	2	-1.1886	1											Q5ANA1	71	K	Likely cytosolic ribosomal protein L8	Q59WJ0	52.172	_LK(su)VPPSIAQFSQTLDK_	1.7264	2	936.509
Q59T35	98	K	Osm1p	OSM1	1	0.00378984	111.06	K(1)MVDILTK	2	-0.03884	1											Q5ANA1	93	K	Likely cytosolic ribosomal protein L8	Q59WJ0	107.34	_NTAAQAFK(su)LLNK_	0.899	2	709.886
Q59T35	49	K	Osm1p	OSM1	1	0.0118796	58.699	VALLEK(1)SEK	2	-0.4491	1											Q5ANA1	97	K	Likely cytosolic ribosomal protein L8	Q59WJ0	146.96	_LLNK(su)YRPETSAEK_	-2.1885	2	824.931
Q59T35	320	K	Osm1p	OSM1	1	6.67707e-18	149.33	DVVTDAVLK(1)HSQIGQNNEIGLK	3	-0.28801	1											Q5ANA1	106	K	Likely cytosolic ribosomal protein L8	Q59WJ0	92.866	_YRPETSAEK(su)K_	-0.90582	2	654.825
Q59T35	186	K	Osm1p	OSM1	1	0.000390226	83.182	VK(1)GIEFTDSEK	2	0.69751	1											Q5ANA1	112	K	Likely cytosolic ribosomal protein L8	Q59WJ0	85.554	_LTK(su)EAAAIAEGK_	1.0348	2	651.351
Q59TC4	362	K	Lys22p	LYS22	1	4.54897e-09	112.44	VDQLNLHLTDDQVK(1)EVTNK	3	0.65804	1											Q5ANA1	121	K	Likely cytosolic ribosomal protein L8	Q59WJ0	136.7	_EAAAIAEGK(su)TAK_	0.55701	2	630.328
Q59TC4	145	K	Lys22p	LYS22	1	0.0155729	78.728	SK(1)GIEIR	2	-0.11609	1											Q5ANA1	124	K	Likely cytosolic ribosomal protein L8	Q59WJ0	91.307	_TAK(su)DVSPKPVVVK_	0.19506	2	734.424
Q59TC4	346	K	Lys22p	LYS22	1	0.000296542	108.31	LTGWNAIK(1)SR	2	-1.4282	1											Q5ANA1	129	K	Likely cytosolic ribosomal protein L8	Q59WJ0	63.076	_DVSPK(su)PVVVK_	0.010565	2	584.335
Q59TC4	80	K	Lys22p	LYS22	1	0.00343772	55.261	RDCEAICK(1)LGLK	3	0.95703	2											Q5ANA1	173	K	Likely cytosolic ribosomal protein L8	Q59WJ0	61.56	_K(su)MGVPYAIVK_	-0.26434	2	603.334
Q59TC4	86	K	Lys22p	LYS22	1	0.00544789	83.313	AK(1)ILTHIR	2	-0.00096093	1											Q5ANA1	193	K	Likely cytosolic ribosomal protein L8	Q59WJ0	95.531	_LGTLVHK(su)K_	-0.013857	2	498.298
Q59TC4	268	K	Lys22p	LYS22	1	0.0308889	51.066	DYVLSK(1)YK	2	2.8033	1											Q5ANA1	226	K	Likely cytosolic ribosomal protein L8	Q5ANA1	60.764	_LISTINANYIEK(su)YEENRK_	1.0553	3	766.725
Q59TE0	27	K	Ribosomal 60S subunit protein L17B	RPL17B	1	0.00244002	128.57	VSFK(1)NTR	2	0.12957	2											Q5ANA1	232	K	Likely cytosolic ribosomal protein L8	Q59WJ0	87.667	_K(su)HWGGGIMGSK_	-0.22371	2	629.306
Q59TE0	74	K	Ribosomal 60S subunit protein L17B	RPL17B	1	3.82061e-05	110.55	TGQGK(1)EFGVTK(1)AR	2	1.87	1											Q5AND4	107	K	Potential Rho protein GDP dissociation inhibitor	Q5AND4	56.404	_EK(su)SIYQLVVK_	0.66787	2	653.866
Q59TE0	124	K	Ribosomal 60S subunit protein L17B	RPL17B	1	8.95936e-09	118.51	LVISHIQVNHAPK(1)QR	4	-0.18526	3											Q5AND4	133	K	Potential Rho protein GDP dissociation inhibitor	Q5AND4	58.604	_YLHSVK(su)R_	0.10705	2	501.772
Q59TE0	40	K	Ribosomal 60S subunit protein L17B	RPL17B	1	0.000618943	68.262	ETAQAINGWK(1)LEK	2	0.067086	1											Q5AND9	36	K	Potential ADP-ribosylation factor	Q5AJ91	87.323	_TTILYK(su)LK_	1.2492	2	540.321
Q59TE0	111	K	Ribosomal 60S subunit protein L17B	RPL17B	1	1.90839e-05	81.157	GLDSSK(1)LVISHIQVNHAPK	4	-0.82698	4											Q5ANH5	44	K	Cytosolic ribosomal acidic protein P2B	Q5ANH5	100.93	_LQALLK(su)DLEGK_	-0.40554	2	664.377
Q59TE0	80	K	Ribosomal 60S subunit protein L17B	RPL17B	1	3.82061e-05	127.56	TGQGK(1)EFGVTK(1)AR	2	1.87	3											Q5ANH5	49	K	Cytosolic ribosomal acidic protein P2B	Q5ANH5	79.393	_DLEGK(su)DLQELIAEGNTK_	0.7524	2	986.989
Q59TE0	92	K	Ribosomal 60S subunit protein L17B	RPL17B	1	0.000220995	123.79	SVNFVK(1)DLLR	2	0.48434	2											Q5ANL6	42	K	13 kDa ribonucleoprotein-associated protein	SNU13	133.42	_GANEATK(su)TLNR_	-0.12019	2	637.82
Q59TE0	13	K	Ribosomal 60S subunit protein L17B	RPL17B	1	3.42144e-05	83.823	YAATPANPAK(1)SASAR	2	0.43478	1											Q5ANL6	84	K	13 kDa ribonucleoprotein-associated protein	SNU13	54.812	_NVPYVFVPSK(su)AALGR_	-0.035076	2	859.467
Q59TE0	86	K	Ribosomal 60S subunit protein L17B	RPL17B	1	5.74937e-05	143.4	WPAK(1)SVNFVK	2	1.4397	2											Q5ANP2	32	K	Nascent polypeptide-associated complex subunit alpha	NACA	155.82	_LNLK(su)QIK_	1.2159	2	478.792
Q59TE0	105	K	Ribosomal 60S subunit protein L17B	RPL17B	1	7.59119e-14	177.88	NAQANAEAK(1)GLDSSK	2	0.7552	1											Q5ANP2	35	K	Nascent polypeptide-associated complex subunit alpha	NACA	80.229	_QIK(su)GISR_	-0.45706	2	451.259
Q59TU0	124	K	Nascent polypeptide-associated complex subunit beta	EGD1	1	1.33371e-08	156.81	QLAEQIQAGK(1)TPK	2	0.32416	2											Q5ANP2	102	K	Nascent polypeptide-associated complex subunit alpha	NACA	66.76	_AAADAGK(su)TEDKSPEAITADLEK_	-0.10733	3	777.711
Q59TU0	38	K	Nascent polypeptide-associated complex subunit beta	EGD1	1	1.48458e-06	112.24	TEQDDTK(1)LIEALGK	2	1.5924	3											Q5ANP2	106	K	Nascent polypeptide-associated complex subunit alpha	NACA	86.539	_TEDK(su)SPEAITADLEK_	-0.89458	2	873.918
Q59TU0	50	K	Nascent polypeptide-associated complex subunit beta	EGD1	1	0.00015845	80.632	ATK(1)IEGVEEANFFR	2	0.54957	1											Q5ANP6	8	K	Potential single-stranded nucleic acid binding protein	Q5ANP6	109.79	_(ac)STSEETK(su)VTKPVIEDR_	0.14064	2	980.989
Q59TU0	7	K	Nascent polypeptide-associated complex subunit beta	EGD1	1	0.00138122	89.886	PVDPEK(1)LAK	2	-0.82525	2											Q5ANP6	11	K	Potential single-stranded nucleic acid binding protein	Q5ANP6	48.602	_VTK(su)PVIEDR_	-0.25227	2	578.814
Q59TU0	45	K	Nascent polypeptide-associated complex subunit beta	EGD1	1	0.00168511	83.948	LIEALGK(1)LK	2	-0.0001506	1											Q5ANP6	49	K	Potential single-stranded nucleic acid binding protein	Q5ANP6	76.073	_VTEVEIPFK(su)ENTR_	1.0106	2	831.423
Q59TU0	31	K	Nascent polypeptide-associated complex subunit beta	EGD1	1	0.00029344	110.38	NIK(1)TEQDDTK	2	-0.2647	2											Q5ANP6	86	K	Potential single-stranded nucleic acid binding protein	Q5ANP6	108.7	_AIATYNGQK(su)FQR_	0.24261	2	748.878
Q59TU0	65	K	Nascent polypeptide-associated complex subunit beta	EGD1	1	0.000302418	104.39	EDGK(1)VLHFNR	3	-1.327	4											Q5ANP6	181	K	Potential single-stranded nucleic acid binding protein	Q5ANP6	47.991	_VNVK(su)TLNSLFK_	1.0892	2	681.885
Q59U59	409	K	Proteinase A	APR1	1	7.16104e-11	124.84	YYSIYDLDK(1)NAVGLAPSK	2	-1.3141	2											Q5ANP6	193	K	Potential single-stranded nucleic acid binding protein	Q5ANP6	51.463	_ELKPK(su)WIHVPSR_	-1.6614	3	530.631
Q59U59	400	K	Proteinase A	APR1	1	0.00217717	78.342	K(1)YYSIYDLDK	2	0.2266	1											Q5ANP6	225	K	Potential single-stranded nucleic acid binding protein	Q5ANP6	56.569	_GIAFVK(su)FSNEETQK_	1.1991	2	849.423
Q59U59	343	K	Proteinase A	APR1	1	2.69057e-23	226.42	SWSGQYQVDCAK(1)R	2	-0.20227	2											Q5AP79	61	K	Potential mitochondrial inorganic phosphate transporter	Q5AP79	62.466	_GMLGSFK(su)QVIK_	-0.055394	2	654.355
Q59U59	331	K	Proteinase A	APR1	1	4.56153e-15	162.59	IGATK(1)SWSGQYQVDCAK	2	-0.57885	1											Q5APD2	13	K	Malate synthase	Q5APD2	42.947	_IK(su)GVQILGPVPESAK_	-2.7631	2	818.469
Q59U85	45	K	V-type proton ATPase subunit G	VMA10	1	1.85444e-21	224.25	QDAQAEIDNYK(1)K	2	1.7403	1											Q5APD2	329	K	Malate synthase	Q5APD2	48.423	_LLVHTTHK(su)R_	-0.33577	3	402.231
Q59U85	82	K	V-type proton ATPase subunit G	VMA10	1	0.00029728	86.923	ELTSIK(1)STFEK	2	0.65119	1											Q5APD2	491	K	Malate synthase	Q5APD2	73.927	_QYVK(su)QLLDEEYAK_	-0.35084	2	863.93
Q59U89	8	K	Uncharacterized protein	orf19.1862	1	0.00265277	70.439	TSPHK(1)LFYK	3	0.53311	3											Q8NJN3	23	K	Acetyl-coenzyme A synthetase 2	ACS2	51.276	_ETPK(su)EFFER_	0.76581	2	641.801
Q59U89	99	K	Uncharacterized protein	orf19.1862	1	1.05189e-14	132.26	SK(1)TGSIGEIGGSHNDSIGNGDAAN	3	-1.8281	2											Q8NJN3	363	K	Acetyl-coenzyme A synthetase 2	ACS2	46.462	_FWQIVEK(su)HK_	0.61111	2	657.846
Q59U89	88	K	Uncharacterized protein	orf19.1862	1	0.000833356	70.119	TSNADQVIK(1)IILEK	2	1.2721	2											Q96VB9	54	K	Heat shock protein homolog SSE1	HSP7F	73.834	_YLGESAK(su)NQQTSNIK_	0.5071	2	890.939
Q59U89	93	K	Uncharacterized protein	orf19.1862	1	0.00142029	89.08	IILEK(1)GEDK	2	0.54962	2											Q96VB9	69	K	Heat shock protein homolog SSE1	HSP7F	86.744	_NTVDNLK(su)R_	0.58276	2	530.275
Q59U89	71	K	Uncharacterized protein	orf19.1862	1	6.05974e-16	161.99	GAEGILDEAAK(1)SDLENEFK	3	0.066503	3											Q96VB9	163	K	Heat shock protein homolog SSE1	HSP7F	49.298	_AAADACK(su)IAGLNPVR_	-1.0804	2	813.917
Q59U89	3	K	Uncharacterized protein	orf19.1862	1	0.00530088	109.01	AK(1)TSPHK	2	0.68458	3											Q96VB9	262	K	Heat shock protein homolog SSE1	HSP7F	58.172	_IDVHENPK(su)AFYR_	0.37829	2	794.891
Q59U89	79	K	Uncharacterized protein	orf19.1862	1	1.47581e-24	199.65	SDLENEFK(1)TSNADQVIK	3	0.030556	4											Q96VB9	642	K	Heat shock protein homolog SSE1	HSP7F	43.03	_YEELASIGNVIK(su)GR_	-1.0711	2	824.931
Q59VN4	34	K	Histone H4	HHF1	1	8.95938e-05	95.273	DNIQGITK(1)PAIR	2	-2.1982	2											Q96VB9	648	K	Heat shock protein homolog SSE1	HSP7F	73.665	_YLAK(su)EQEK_	-0.157	2	554.78
Q59VN4	94	K	Histone H4	HHF1	1	1.72122e-07	147.24	TVTSLDVVYALK(1)R	3	0.12143	7											Q96W54	32	K	40S ribosomal protein S22	RS22	101.89	_QVLIRPSSK(su)VIIK_	0.1353	2	790.99
Q59VN4	80	K	Histone H4	HHF1	1	0.000490135	78.136	DAVTYTEHAK(1)R	3	0.39791	1											Q96W54	71	K	40S ribosomal protein S22	RS22	113.62	_LNK(su)CGVIQPR_	-0.72355	2	642.84
Q59VN4	62	K	Histone H4	HHF1	1	1.83178e-05	115.33	VVLK(1)QFLENVIR	2	-0.56657	1											Q96W54	82	K	40S ribosomal protein S22	RS22	90.05	_FNVK(su)INDIER_	-0.63341	2	674.349
Q59VN4	82	K	Histone H4	HHF1	1	3.18355e-07	142.45	K(1)TVTSLDVVYALK(1)R	3	1.2037	4											Q96W54	124	K	40S ribosomal protein S22	RS22	64.82	_HVSGK(su)ILGFVY_	0.86063	2	660.353
Q59VP1	112	K	Histone H2B.2	HTB2	1	2.84789e-06	94.569	LILPGELAK(1)HAVSEGTR	2	0.77352	3											Q9B8D8	62	K	Cytochrome c oxidase subunit 2	COX2	55.441	_FAYK(su)YVR_	-0.0095997	2	523.769
Q59VP1	38	K	Histone H2B.2	HTB2	1	0.000523195	100.88	K(1)ETYSSYIYK(1)VLK	2	2.9376	4											Q9P940	12	K	Triosephosphate isomerase	TPIS	66.246	_QFFVGGNFK(su)ANGTK_	-0.78671	2	807.899
Q59VP1	50	K	Histone H2B.2	HTB2	1	3.86114e-54	281.93	VLK(1)QTHPDTGISQK	2	0.6973	2											Q9P940	29	K	Triosephosphate isomerase	TPIS	55.437	_QQITSIIDNLNK(su)ADLPK_	-0.21102	2	1006.04
Q59VP1	90	K	Histone H2B.2	HTB2	1	0.00365932	97.093	LAAYNK(1)K(1)STISAR	2	0.44697	2											Q9P940	103	K	Triosephosphate isomerase	TPIS	97.69	_TIIK(su)ESDEFIAEK_	-0.14655	2	811.912
Q59VP1	83	K	Histone H2B.2	HTB2	1	8.85556e-07	126.83	IASEASK(1)LAAYNK	2	1.9955	1											Q9P940	112	K	Triosephosphate isomerase	TPIS	111.63	_ESDEFIAEK(su)TK_	0.21028	2	698.828
Q59VP1	89	K	Histone H2B.2	HTB2	1	0.00365932	97.596	LAAYNK(1)K(1)STISAR	2	0.44697	2											Q9P940	114	K	Triosephosphate isomerase	TPIS	107.06	_TK(su)FALDTGVK_	0.43337	2	590.316
Q59VP1	31	K	Histone H2B.2	HTB2	0.999999	0.0136388	65.842	KTASTDGAK(1)K	2	-0.30244	1											Q9P940	194	K	Triosephosphate isomerase	TPIS	166.9	_AHLAK(su)SIGAEQAEK_	0.25459	3	518.27
Q59VP1	47	K	Histone H2B.2	HTB2	1	8.98725e-06	121.99	K(1)ETYSSYIYK(1)VLK	2	2.9376	5											Q9P940	203	K	Triosephosphate isomerase	TPIS	142.08	_SIGAEQAEK(su)TR_	-0.24851	2	645.32
Q59VY8	225	K	Galactokinase	GAL1	0.999912	0.0115954	52.255	PK(1)LIGKPFK	3	0.064728	1											Q9P940	215	K	Triosephosphate isomerase	TPIS	88.021	_ILYGGSVNGK(su)NAK_	0.54308	2	710.875
Q59VY8	142	K	Galactokinase	GAL1	1	0.0569813	47.743	GQLK(1)GMK	2	-0.30365	1											Q9P975	29	K	Eukaryotic translation initiation factor 4E	IF4E	44.511	_EEFNAK(su)HPLNSR_	0.79766	2	771.371
Q59VY8	369	K	Galactokinase	GAL1	1	0.000809793	107.69	FDVLK(1)LYQR	2	0.60446	2											Q9P975	172	K	Eukaryotic translation initiation factor 4E	IF4E	63.565	_LK(su)TVGER_	-0.097595	2	451.751
Q59VY8	183	K	Galactokinase	GAL1	1	0.00414115	70.056	DISK(1)ADLTR	2	0.16761	2											Q9URB4	9	K	Fructose-bisphosphate aldolase	ALF	119.87	_APPAVLSK(su)SGVIYGK_	0.2706	3	529.631
Q59VY8	469	K	Galactokinase	GAL1	1	0.000552106	90.827	SK(1)QLIQGLIK	2	-0.33373	2											Q9URB4	16	K	Fructose-bisphosphate aldolase	ALF	63.624	_SGVIYGK(su)DVK_	1.2933	2	583.309
Q59VY8	356	K	Galactokinase	GAL1	1	0.0144495	50.297	SK(1)YLQAYPVK	2	0.41734	1											Q9URB4	19	K	Fructose-bisphosphate aldolase	ALF	111.79	_DVK(su)DLFDYAQEK_	0.45314	2	785.867
Q59VY8	375	K	Galactokinase	GAL1	1	0.000177684	106.62	AK(1)HVYQESLR	2	-0.28931	4											Q9URB4	54	K	Fructose-bisphosphate aldolase	ALF	112.55	_DNK(su)APIILQTSQGGAAYFAGK_	-0.34748	3	750.718
Q59VY8	320	K	Galactokinase	GAL1	1	4.46105e-07	113.01	WDGNDIDVGIDQLK(1)K	2	-0.40856	1											Q9URB4	72	K	Fructose-bisphosphate aldolase	ALF	143.72	_APIILQTSQGGAAYFAGK(su)GVDNK_	1.5901	2	1203.62
Q59VY8	364	K	Galactokinase	GAL1	1	0.000248311	79.875	YLQAYPVK(1)FDVLK	2	0.54218	2											Q9URB4	77	K	Fructose-bisphosphate aldolase	ALF	131.98	_GVDNK(su)DQAASIAGSIAAAHYIR_	0.87261	3	776.724
Q59VY8	223	K	Galactokinase	GAL1	1	0.0100626	60.91	ALLIQFK(1)PK	2	0.39887	2											Q9URB4	113	K	Fructose-bisphosphate aldolase	ALF	93.371	_AIAPTYGIPVVLHTDHCAK(su)K_	-0.47036	2	1146.1
Q59WG0	11	K	Adenosine 5'-monophosphoramidase	HNT1	1	6.21641e-07	123.28	ASHASCIFCK(1)IIK	2	2.9378	1											Q9URB4	114	K	Fructose-bisphosphate aldolase	ALF	81.625	_K(su)LLPWFDGMLK_	-1.0895	2	724.386
Q59WG0	21	K	Adenosine 5'-monophosphoramidase	HNT1	1	0.0267836	40.278	GEIPSFK(1)LIETAK	2	-0.19444	1											Q9URB4	249	K	Fructose-bisphosphate aldolase	ALF	146.88	_PGNVQLRPEILGDHQVYAK(su)K_	0.90629	3	788.089
Q59WG0	135	K	Adenosine 5'-monophosphoramidase	HNT1	1	0.0450122	53.833	LGK(1)LHEK	2	0.58401	1											Q9URB4	250	K	Fructose-bisphosphate aldolase	ALF	123.72	_K(su)QIGTDAK_	0.86438	2	480.753
Q59WG0	14	K	Adenosine 5'-monophosphoramidase	HNT1	1	0.000419611	96.113	IIK(1)GEIPSFK	2	-2.6852	1											Q9URB4	307	K	Fructose-bisphosphate aldolase	ALF	75.819	_DYVTNK(su)IEYLK_	-0.534	2	743.377
Q59WG0	52	K	Adenosine 5'-monophosphoramidase	HNT1	1	4.79733e-05	66.636	HHGAK(1)LHNIPDDYLSDILPVVK	4	-0.13909	3											Q9URB4	312	K	Fructose-bisphosphate aldolase	ALF	102.79	_IEYLK(su)APVGNPEGADKPNKK_	0.18469	3	756.734
Q59WG0	69	K	Adenosine 5'-monophosphoramidase	HNT1	1	3.84512e-06	90.385	LHNIPDDYLSDILPVVK(1)K	3	-0.096544	1											Q9URB4	326	K	Fructose-bisphosphate aldolase	ALF	123.76	_APVGNPEGADKPNK(su)K_	-0.35118	3	541.278
Q59WG0	112	K	Adenosine 5'-monophosphoramidase	HNT1	1	0.000417331	73.953	IAHQVVDHVHFHLIPK(1)K	5	-0.71876	1											Q9URB4	356	K	Fructose-bisphosphate aldolase	ALF	135.81	_IAEALDIFHTK(su)GQL_	-1.85	2	828.436
Q59WG0	141	K	Adenosine 5'-monophosphoramidase	HNT1	1	0.0206924	102	LK(1)EELAK	2	-0.64179	1											Q9UVJ4	15	K	60S ribosomal protein L10a	RL10A	166.64	_ENVHK(su)LLEYSTETK_	0.2129	3	597.632
Q59WG0	132	K	Adenosine 5'-monophosphoramidase	HNT1	1	6.606e-51	198.47	KDEATGLGVGWPAEATDFDK(1)LGK	2	-0.55706	4											Q9UVJ4	24	K	60S ribosomal protein L10a	RL10A	113.93	_LLEYSTETK(su)K_	0.32345	2	656.338
Q59WG0	113	K	Adenosine 5'-monophosphoramidase	HNT1	1	5.2978e-17	149.71	K(1)DEATGLGVGWPAEATDFDK	2	1.2949	1											Q9UVJ4	54	K	60S ribosomal protein L10a	RL10A	76.165	_FSGTLK(su)LPQVPR_	0.28086	2	721.904
Q59WG3	516	K	AAA family ATPase	CDC48	1	1.12715e-07	95.996	ETVEYPVLHPDQYQK(1)FGLAPTK	3	0.41334	2											Q9UVJ4	91	K	60S ribosomal protein L10a	RL10A	53.377	_SLGVDAMSVDDLK(su)K_	0.39311	2	789.39
Q59WG3	595	K	AAA family ATPase	CDC48	1	1.5699e-14	144.97	AAAPTVVFLDELDSIAK(1)AR	3	0.38952	6											Q9UVJ4	130	K	60S ribosomal protein L10a	RL10A	77.062	_LLGPTLSK(su)AGK_	0.55724	2	592.848
Q59WG3	523	K	AAA family ATPase	CDC48	1	0.000108961	73.138	FGLAPTK(1)GVLFFGPPGTGK	2	1.6533	1											Q9UVJ4	133	K	60S ribosomal protein L10a	RL10A	64.298	_AGK(su)FPTPVSHNDDLYSK_	0.063863	3	659.318
Q59WG3	626	K	AAA family ATPase	CDC48	1	2.10674e-06	81.477	K(1)NVFVIGATNRPDQIDPALLRPGR	4	0.32151	4											Q9UVJ4	147	K	60S ribosomal protein L10a	RL10A	57.366	_FPTPVSHNDDLYSK(su)VTDVK_	-0.20921	3	754.702
Q59WG3	731	K	AAA family ATPase	CDC48	1	0.000758972	114.4	VK(1)TEDVDMK	2	-0.63474	2											Q9UVJ4	152	K	60S ribosomal protein L10a	RL10A	77.192	_VTDVK(su)STIK_	0.59722	2	545.803
Q59WG3	262	K	AAA family ATPase	CDC48	1	4.83642e-08	110.57	GILMYGPPGTGK(1)TIMAR	2	1.6037	1											Q9UVJ4	156	K	60S ribosomal protein L10a	RL10A	54.611	_STIK(su)FQLK_	1.4946	2	532.803
Q59WG3	707	K	AAA family ATPase	CDC48	1	0.0186819	74.255	SAK(1)FAIK	2	-0.35638	1											Q9UVL1	51	K	Non-histone chromosomal protein 6	NHP6	84.249	_AENPGISFGQVGK(su)LLGEK_	-1.9301	2	972.507
Q59WG3	761	K	AAA family ATPase	CDC48	1	6.29174e-05	116.84	AHFEEAMK(1)TAK	2	-0.047266	1											Q9UVL1	56	K	Non-histone chromosomal protein 6	NHP6	84.699	_LLGEK(su)WK_	-1.2186	2	487.271
Q59WG3	576	K	AAA family ATPase	CDC48	1	0.0658441	43.858	DIFDK(1)AR	2	-0.17859	1											Q9UVL1	58	K	Non-histone chromosomal protein 6	NHP6	119.62	_WK(su)ALNSEDKLPYENK_	-0.45152	3	645.655
Q59WG3	222	K	AAA family ATPase	CDC48	1	0.0631643	58.819	K(1)QMAQIR	2	-3.6707	1											Q9UVL1	65	K	Non-histone chromosomal protein 6	NHP6	96.866	_ALNSEDK(su)LPYENK_	1.2711	2	810.891
Q59WW7	124	K	Glutathione peroxidase	orf19.86	1	0.0112133	86.095	IK(1)WNFEK	2	0.031701	2											Q9UVL1	71	K	Non-histone chromosomal protein 6	NHP6	56.121	_ALNSEDKLPYENK(su)AEADK_	1.8617	3	712.343
Q59WW7	137	K	Glutathione peroxidase	orf19.86	1	3.20187e-05	104.24	FLIDQNGK(1)VIER	2	-2.8988	2											Q9Y7F0	13	K	Peroxiredoxin TSA1	TSA1	123.95	_APVVQQPAPSFK(su)K_	-0.81247	2	748.909
Q59WW7	114	K	Glutathione peroxidase	orf19.86	1	0.00843166	51.612	SQK(1)SGVLGLTR	2	-0.42447	1											Q9Y7F0	132	K	Peroxiredoxin TSA1	TSA1	63.944	_GIFLIDPK(su)GVLR_	-0.42011	2	714.416
Q59WW7	13	K	Glutathione peroxidase	orf19.86	1	0.00138208	65.12	DAK(1)GEPYPFEQLK	2	-0.84847	1											Q9Y7F0	193	K	Peroxiredoxin TSA1	TSA1	75.189	_EYFNK(su)VNK_	0.54136	2	571.28
Q59XW4	215	K	Acetyl-coenzyme A synthetase	ACS1	1	0.0485655	76.825	GGK(1)TIETK	2	1.4703	1
Q59XW4	370	K	Acetyl-coenzyme A synthetase	ACS1	1	1.36333e-05	97.273	YK(1)VNQFYVAPTALR	2	1.8405	1
Q59XW4	629	K	Acetyl-coenzyme A synthetase	ACS1	1	0.00202357	64.121	MILLVDDLPK(1)TR	2	1.1597	1
Q59XW4	368	K	Acetyl-coenzyme A synthetase	ACS1	1	0.00952887	61.56	YWEIVDK(1)YK	2	-0.039107	1
Q59XW4	211	K	Acetyl-coenzyme A synthetase	ACS1	1	0.0382346	47.302	IVITADESK(1)R	2	0.51471	1
Q59XW4	79	K	Acetyl-coenzyme A synthetase	ACS1	1	0.00223682	68.536	FPIDPK(1)DDYK	2	-0.86058	1
Q59XW4	601	K	Acetyl-coenzyme A synthetase	ACS1	1	2.38875e-06	152.04	AVGEDVENIK(1)K	2	-0.045867	1
Q59YJ9	74	K	mRNA-binding translational activator	GIS2	1	6.53639e-06	59.352	QCYSCGDVGHIQTECPNQAQGAK(1)CYNCGQFGHISK	4	0.16741	1
Q59YJ9	11	K	mRNA-binding translational activator	GIS2	1	3.29123e-12	125.23	TCYK(1)CGEVGHVADDCQQEER	3	-0.9547	2
Q59YJ9	165	K	mRNA-binding translational activator	GIS2	1	6.15483e-05	85.837	TCYNCGK(1)SGHISK	3	-1.4945	1
Q59YJ9	102	K	mRNA-binding translational activator	GIS2	1	3.81414e-25	213.49	NCDSAPSSTNNAPSFK(1)R	2	-0.38063	1
Q59YJ9	138	K	mRNA-binding translational activator	GIS2	1	2.00246e-05	113.95	CYACGK(1)VGHISK	2	-0.41732	1
Q59YJ9	115	K	mRNA-binding translational activator	GIS2	1	8.44654e-25	206.63	ASGTTCYK(1)CGGPNHFAR	2	-0.52881	3
Q59YJ9	158	K	mRNA-binding translational activator	GIS2	1	5.16073e-22	171.14	DCHSSAGGSNFSAK(1)TCYNCGK	3	-0.72959	2
Q59YJ9	46	K	mRNA-binding translational activator	GIS2	1	6.8307e-06	74.561	LCYNCHKPGHESNDCPDPK(1)QNTAK	4	-0.35603	1
Q59YJ9	144	K	mRNA-binding translational activator	GIS2	1	4.54852e-22	177.08	VGHISK(1)DCHSSAGGSNFSAK	3	-0.049462	1
Q59YJ9	132	K	mRNA-binding translational activator	GIS2	1	1.00412e-09	163.33	DCQANTVK(1)CYACGK	2	-0.98669	1
Q59YJ9	86	K	mRNA-binding translational activator	GIS2	1	1.46101e-20	141.48	CYNCGQFGHISK(1)NCDSAPSSTNNAPSFK	3	-0.24648	1
Q59YJ9	171	K	mRNA-binding translational activator	GIS2	1	0.0069717	59.908	SGHISK(1)ECTA	2	2.7585	1
Q59Z25	149	K	Mitochondrial nucleoid protein	orf19.2275	1	0.00663489	80.165	VLK(1)ENVAK	2	-0.41307	1
Q59Z25	161	K	Mitochondrial nucleoid protein	orf19.2275	1	0.00621151	56.551	IK(1)ATLEGLGAK	2	0.018518	2
Q59Z25	117	K	Mitochondrial nucleoid protein	orf19.2275	1	0.00305002	76.228	LESFDAK(1)SK	2	-0.99039	3
Q59Z25	146	K	Mitochondrial nucleoid protein	orf19.2275	1	0.0185048	48.785	FVESAPK(1)VLK	2	2.2918	1
Q59Z50	42	K	Spermidine synthase	SPE3	1	0.00652811	60.641	SK(1)YQDVLVFK	2	3.2657	1
Q59Z50	269	K	Spermidine synthase	SPE3	1	8.73737e-06	107.53	FDWSDEFVAK(1)NLK	2	-2.4178	2
Q59Z50	34	K	Spermidine synthase	SPE3	1	0.00639118	60.064	VEK(1)VLHVEK	3	0.49083	1
Q59Z50	256	K	Spermidine synthase	SPE3	1	1.59257e-06	150.09	DPNANVSK(1)PIR	2	0.87955	1
Q59Z50	153	K	Spermidine synthase	SPE3	1	0.000127764	78.814	VHIGDGFK(1)FLEEYK	3	-0.38479	1
Q59ZE0	130	K	F1F0 ATP synthase subunit 4	ATP4	1	0.00109404	87.184	TNHIEAVNK(1)R	3	-0.51424	2
Q59ZE0	217	K	F1F0 ATP synthase subunit 4	ATP4	1	4.11295e-07	110.57	FQDK(1)VLAESLNEIEK	3	-0.059919	2
Q59ZE0	207	K	F1F0 ATP synthase subunit 4	ATP4	1	0.000892286	99.973	VDK(1)EIANPK	2	1.9934	1
Q59ZE0	213	K	F1F0 ATP synthase subunit 4	ATP4	1	0.00111502	80.037	EIANPK(1)FQDK	2	0.7429	1
Q59ZE0	111	K	F1F0 ATP synthase subunit 4	ATP4	1	4.04058e-06	98.895	FVAPLYTEWADGEIK(1)K	2	-0.91287	2
Q59ZE0	168	K	F1F0 ATP synthase subunit 4	ATP4	1	0.00762393	58.829	QK(1)LAVSHEAK	2	0.64569	2
Q59ZE0	176	K	F1F0 ATP synthase subunit 4	ATP4	1	1.54575e-33	246.34	LAVSHEAK(1)SVLDSWVR	2	-0.006029	5
Q59ZE0	112	K	F1F0 ATP synthase subunit 4	ATP4	1	0.000600967	98.754	K(1)VNDILNQSR	2	-0.78617	2
Q59ZE0	166	K	F1F0 ATP synthase subunit 4	ATP4	1	6.64412e-10	142.45	ETAQFEADSFELK(1)QK	2	-0.25214	2
Q5A017	271	K	Transaldolase	TAL1	1	3.36995e-09	155.64	QLDAATAK(1)DEDVEK	2	-0.34541	1
Q5A017	128	K	Transaldolase	TAL1	1	0.0129288	66.27	QQGIEK(1)DR	2	-4.3548	1
Q5A017	221	K	Transaldolase	TAL1	1	0.00164566	64.244	YGYK(1)TIVMGASFR	2	-2.9681	1
Q5A017	190	K	Transaldolase	TAL1	1	3.28568e-19	149.07	ILDWYK(1)ASTGEEYTAETDPGVQSVK	2	0.031808	6
Q5A017	71	K	Transaldolase	TAL1	1	0.0433619	63.426	EK(1)AEIALDR	2	4.1179	1
Q5A017	263	K	Transaldolase	TAL1	1	1.15892e-16	142.79	LLEQLYNSTEEVPK(1)QLDAATAK	2	0.07194	3
Q5A017	122	K	Transaldolase	TAL1	1	1.09225e-16	184.76	K(1)ALELIDLYK(1)QQGIEK	2	0.56149	7
Q5A017	107	K	Transaldolase	TAL1	1	0.000263294	119.22	LSFDK(1)EATVK	2	-0.48971	2
Q5A017	277	K	Transaldolase	TAL1	1	3.75604e-18	182.15	DEDVEK(1)VTYVDDESAFR	2	-0.51359	5
Q5A017	209	K	Transaldolase	TAL1	1	1.57862e-31	179.17	ASTGEEYTAETDPGVQSVK(1)AIYNYYK	2	0.31506	3
Q5A017	30	K	Transaldolase	TAL1	1	6.46516e-08	102.59	YK(1)PQDATTNPSLILAATK	2	0.009709	2
Q5A017	216	K	Transaldolase	TAL1	1	0.0204577	67.032	AIYNYYK(1)K	2	-0.52315	2
Q5A017	113	K	Transaldolase	TAL1	1	2.64067e-05	97.095	K(1)ALELIDLYK(1)QQGIEK	2	0.56149	3
Q5A017	300	K	Transaldolase	TAL1	1	4.24884e-30	216.19	FALNEDAMATEK(1)LSQGIR	2	-1.1331	6
Q5A0M4	391	K	Elongation factor 2	EFT2	1	0.0030603	76.17	MVPTSDK(1)GR	2	0.87629	3
Q5A0M4	152	K	Elongation factor 2	EFT2	1	0.00140696	89.355	IK(1)PVVVINK	2	0.11505	1
Q5A0M4	237	K	Elongation factor 2	EFT2	1	0.011093	86.472	FGVDK(1)EK	2	1.506	2
Q5A0M4	578	K	Elongation factor 2	EFT2	1	5.07265e-15	158.45	ETVEGESSMVALSK(1)SPNK	3	-1.3059	4
Q5A0M4	32	K	Elongation factor 2	EFT2	1	1.75197e-67	297.48	NMSVIAHVDHGK(1)STLSDSLVQK(1)AGIISAAK	4	0.60292	16
Q5A0M4	90	K	Elongation factor 2	EFT2	0.987592	2.51739e-05	76.492	STAISLYASMTDEDVK(0.012)DIK(0.988)QK	3	-2.2002	1
Q5A0M4	239	K	Elongation factor 2	EFT2	0.98082	0.0145122	46.159	FGVDK(0.019)EK(0.981)MMER	3	0.44583	1
Q5A0M4	632	K	Elongation factor 2	EFT2	1	2.07623e-21	173.56	K(1)IWCFGPDGNGPNLVVDQTK	3	-0.18027	6
Q5A0M4	267	K	Elongation factor 2	EFT2	1	1.90317e-11	194.39	DKDADGK(1)PLER	2	0.30922	4
Q5A0M4	262	K	Elongation factor 2	EFT2	1	2.77728e-05	148.78	DK(1)DADGKPLER	2	-0.47501	6
Q5A0M4	42	K	Elongation factor 2	EFT2	1	1.24291e-18	182.49	STLSDSLVQK(1)AGIISAAK(1)AGDAR	3	0.90213	7
Q5A0M4	820	K	Elongation factor 2	EFT2	1	4.21222e-10	82.48	PGAIVK(1)EK	2	1.4505	2
Q5A0M4	292	K	Elongation factor 2	EFT2	1	1.02687e-05	154.49	LFAAIMNFK(1)K	2	0.01046	4
Q5A0M4	410	K	Elongation factor 2	EFT2	1	1.59766e-10	179.35	VFAGTVK(1)SGQK(1)VR	2	0.76177	1
Q5A0M4	422	K	Elongation factor 2	EFT2	1	0.000302591	94.692	IQGPNYQVGK(1)K	2	0.47265	2
Q5A0M4	479	K	Elongation factor 2	EFT2	1	3.31444e-13	142.32	SGTITTNEAAHNMK(1)VMK	2	-0.99469	5
Q5A0M4	159	K	Elongation factor 2	EFT2	1	0.000125506	85.672	IKPVVVINK(1)VDR	3	-0.68105	2
Q5A0M4	50	K	Elongation factor 2	EFT2	1	1.48827e-17	138.82	STLSDSLVQK(1)AGIISAAK(1)AGDAR	3	0.90213	3
Q5A0M4	582	K	Elongation factor 2	EFT2	1	0.000126238	153.73	SPNK(1)HNR	2	-0.177	3
Q5A0M4	253	K	Elongation factor 2	EFT2	1	1.90667e-05	114.72	LWGDSYFNPK(1)TK	2	-0.64364	6
Q5A0M4	406	K	Elongation factor 2	EFT2	1	1.59766e-10	179.35	VFAGTVK(1)SGQK(1)VR	2	0.76177	3
Q5A0M4	429	K	Elongation factor 2	EFT2	1	1.36451e-05	148.91	KEDLFLK(1)SIQR	2	-0.49406	11
Q5A0M4	622	K	Elongation factor 2	EFT2	1	6.35898e-10	164.53	ILADK(1)HGWDVVDAR	3	-0.30218	4
Q5A0M4	829	K	Elongation factor 2	EFT2	0.999991	0.0300564	50.722	AGLK(1)PEVPEYTEYYDKL	2	0.29043	1
Q5A0M4	308	K	Elongation factor 2	EFT2	1	0.00227859	68.107	LEIQLK(1)GDEK	2	0.94089	1
Q5A0M4	317	K	Elongation factor 2	EFT2	1	0.00328127	74.92	DLEGK(1)ALLK	2	0.079503	4
Q5A0M4	312	K	Elongation factor 2	EFT2	1	0.0179777	51.276	GDEK(1)DLEGK	2	-3.838	1
Q5A0M4	841	K	Elongation factor 2	EFT2	1	0.00218118	69.188	AGLKPEVPEYTEYYDK(1)L	2	-0.46456	2
Q5A0M4	321	K	Elongation factor 2	EFT2	1	0.00952844	72.492	ALLK(1)VVMR	2	-0.45832	1
Q5A0M4	260	K	Elongation factor 2	EFT2	0.989883	9.30446e-09	120.59	WTNK(0.99)DK(0.01)DADGKPLER	3	0.68207	1
Q5A0M4	293	K	Elongation factor 2	EFT2	1	0.000642533	97.779	K(1)DEIPVLLEK	2	0.62796	2
Q5A0M4	423	K	Elongation factor 2	EFT2	1	0.00102839	116.37	K(1)EDLFLK	2	-0.41067	1
Q5A0Z9	63	K	Pyruvate dehydrogenase E1 component subunit alpha	PDA1	1	0.00426883	90.37	ETLLK(1)MYK	2	-0.31159	1
Q5A0Z9	83	K	Pyruvate dehydrogenase E1 component subunit alpha	PDA1	1	3.42032e-05	109	MEMAADALYK(1)SK	2	1.4099	3
Q5A0Z9	394	K	Pyruvate dehydrogenase E1 component subunit alpha	PDA1	1	0.00544338	108.09	NK(1)TFLNK	2	0.20376	2
Q5A0Z9	336	K	Pyruvate dehydrogenase E1 component subunit alpha	PDA1	1	9.44525e-11	170.18	EIASEDEIK(1)SYDK	2	0.57449	2
Q5A0Z9	392	K	Pyruvate dehydrogenase E1 component subunit alpha	PDA1	1	9.58803e-09	167.12	ISDDSWDFK(1)NK	2	-0.70227	4
Q5A0Z9	244	K	Pyruvate dehydrogenase E1 component subunit alpha	PDA1	1	1.06362e-05	154.05	SSAMTEYYK(1)R	2	-0.17379	2
Q5A0Z9	344	K	Pyruvate dehydrogenase E1 component subunit alpha	PDA1	1	4.698e-11	122.19	K(1)YVDEQVAAAEADAPPEAK	3	0.37316	2
Q5A0Z9	399	K	Pyruvate dehydrogenase E1 component subunit alpha	PDA1	1	0.0210053	70.912	TFLNK(1)VY	2	-0.22488	1
Q5A0Z9	321	K	Pyruvate dehydrogenase E1 component subunit alpha	PDA1	1	0.000379517	73.532	NDPIAGLK(1)AVLLEK	2	1.0325	1
Q5A0Z9	66	K	Pyruvate dehydrogenase E1 component subunit alpha	PDA1	1	0.000541904	124.92	MYK(1)DMIIIR	2	0.12935	2
Q5A0Z9	132	K	Pyruvate dehydrogenase E1 component subunit alpha	PDA1	1	2.85386e-07	121.24	GASVK(1)SVLAELMGR	2	-1.6071	3
Q5A0Z9	340	K	Pyruvate dehydrogenase E1 component subunit alpha	PDA1	1	0.0201532	72.138	SYDK(1)AAR	2	-0.33094	1
Q5A0Z9	270	K	Pyruvate dehydrogenase E1 component subunit alpha	PDA1	1	2.30344e-25	191.65	FAK(1)DWASQGNGPLVLEYETYR	2	-0.5964	2
Q5A109	53	K	Ubiquitin-ribosomal 40S subunit protein S31 fusion protein	UBI3	1	1.56118e-19	155.11	TLTGK(1)TITLEVESSDTIDNVK	3	0.28954	2
Q5A109	90	K	Ubiquitin-ribosomal 40S subunit protein S31 fusion protein	UBI3	1	1.5935e-07	159.94	LIFAGK(1)QLEDGR	2	0.85855	4
Q5A109	71	K	Ubiquitin-ribosomal 40S subunit protein S31 fusion protein	UBI3	1	1.71055e-16	195.6	SK(1)IQDK(1)EGIPPDQQR	2	0.036947	1
Q5A109	185	K	Ubiquitin-ribosomal 40S subunit protein S31 fusion protein	UBI3	1	1.67002e-05	140.78	QYCGK(1)CHLTLK	2	0.018014	4
Q5A109	75	K	Ubiquitin-ribosomal 40S subunit protein S31 fusion protein	UBI3	1	1.71055e-16	195.6	SK(1)IQDK(1)EGIPPDQQR	2	0.036947	9
Q5A109	48	K	Ubiquitin-ribosomal 40S subunit protein S31 fusion protein	UBI3	1	5.8504e-05	119.03	MQIFVK(1)TLTGK	2	-0.89719	3
Q5A109	69	K	Ubiquitin-ribosomal 40S subunit protein S31 fusion protein	UBI3	1	4.26532e-31	230.82	TITLEVESSDTIDNVK(1)SK	2	0.04296	1
Q5A109	191	K	Ubiquitin-ribosomal 40S subunit protein S31 fusion protein	UBI3	1	0.0412154	80.229	CHLTLK(1)AN	2	0.68068	1
Q5A109	141	K	Ubiquitin-ribosomal 40S subunit protein S31 fusion protein	UBI3	1	0.00010876	136.5	HK(1)LAVLTYYK	3	0.056553	3
Q5A109	105	K	Ubiquitin-ribosomal 40S subunit protein S31 fusion protein	UBI3	1	3.97495e-08	102.08	TLSDYNIQK(1)ESTLHLVLR	3	1.5032	2
Q5A1E3	247	K	Transcriptional regulator CBF1	CBF1	1	0.0635188	58.687	EIEQLK(1)R	2	-0.081999	1
Q5A1E8	328	K	Succinate dehydrogenase [ubiquinone] flavoprotein subunit, mitochondrial	SDH12	1	0.000140007	97.163	YAPSAK(1)DLASR	2	0.41886	1
Q5A1E8	492	K	Succinate dehydrogenase [ubiquinone] flavoprotein subunit, mitochondrial	SDH12	1	2.6345e-07	122.78	DIGYESIANLDK(1)LR	2	0.31847	2
Q5A1E8	511	K	Succinate dehydrogenase [ubiquinone] flavoprotein subunit, mitochondrial	SDH12	1	0.000455865	128.36	LEMQK(1)TMQK	2	-1.1264	1
Q5A1E8	638	K	Succinate dehydrogenase [ubiquinone] flavoprotein subunit, mitochondrial	SDH12	0.999743	1.20012e-05	85.493	TTLDENDCKPVPPAK(1)R	3	0.17638	3
Q5A1E8	480	K	Succinate dehydrogenase [ubiquinone] flavoprotein subunit, mitochondrial	SDH12	1	3.73144e-12	111.55	DNLQPGTPIPDHAK(1)DIGYESIANLDK	3	0.19722	4
Q5A1E8	79	K	Succinate dehydrogenase [ubiquinone] flavoprotein subunit, mitochondrial	SDH12	1	0.000790767	64.89	AAFGLVSEGFK(1)TACVSK	2	-0.0029328	2
Q5A1E8	42	K	Succinate dehydrogenase [ubiquinone] flavoprotein subunit, mitochondrial	SDH12	1	4.58888e-07	134.61	GQDFNAAK(1)YMSQK	2	-0.68776	1
Q5A1E8	515	K	Succinate dehydrogenase [ubiquinone] flavoprotein subunit, mitochondrial	SDH12	1	0.000413887	96.342	TMQK(1)GCAVFR	2	-1.6521	1
Q5A1E8	85	K	Succinate dehydrogenase [ubiquinone] flavoprotein subunit, mitochondrial	SDH12	1	0.00313215	63.401	TACVSK(1)LFPTR	2	-0.10988	2
Q5A1E8	417	K	Succinate dehydrogenase [ubiquinone] flavoprotein subunit, mitochondrial	SDH12	1	8.59241e-33	181.93	K(1)SADGNDEVVPGLLACGEAACASVHGANR	3	-0.36596	3
Q5A1E8	47	K	Succinate dehydrogenase [ubiquinone] flavoprotein subunit, mitochondrial	SDH12	1	1.15554e-15	124.51	YMSQK(1)YHVVDHEYDCVVVGAGGAGLR	3	-0.3833	2
Q5A1E8	601	K	Succinate dehydrogenase [ubiquinone] flavoprotein subunit, mitochondrial	SDH12	1	5.15604e-21	208.39	K(1)HTLSYQETVGGPVR	2	0.011054	2
Q5A1E8	623	K	Succinate dehydrogenase [ubiquinone] flavoprotein subunit, mitochondrial	SDH12	1	1.24042e-06	93.371	DVVK(1)TTLDENDCKPVPPAK	3	0.2407	2
Q5A1E8	544	K	Succinate dehydrogenase [ubiquinone] flavoprotein subunit, mitochondrial	SDH12	1	0.000377006	97.813	SFEDVK(1)TTDR	2	-0.4249	2
Q5A1E8	175	K	Succinate dehydrogenase [ubiquinone] flavoprotein subunit, mitochondrial	SDH12	1	0.000521423	92.051	EFGK(1)GGQAYR	2	0.278	2
Q5A1E8	171	K	Succinate dehydrogenase [ubiquinone] flavoprotein subunit, mitochondrial	SDH12	1	0.000311241	86.014	AFGGQSK(1)EFGK	2	0.52995	1
Q5A1M1	120	K	Tfs1p	TFS1	1	1.59837e-07	94.064	IQLTLNSPTEDGK(1)IESISENDK	3	0.65077	1
Q5A1M1	207	K	Tfs1p	TFS1	1	3.72428e-11	118.23	YVFLLYK(1)QDPNAGELTAPK	2	0.51625	3
Q5A1M1	179	K	Tfs1p	TFS1	1	1.65264e-20	183.45	NEDGEPEISHFIDVK(1)EGR	2	-0.49224	3
Q5A1M1	234	K	Tfs1p	TFS1	1	1.13193e-06	88.945	DRPNWGTGVPSSGVK(1)DWIEK	3	2.5116	2
Q5A1M1	164	K	Tfs1p	TFS1	1	5.9688e-09	102.43	LPHTK(1)NEDGEPEISHFIDVK	3	0.17062	4
Q5A1M1	239	K	Tfs1p	TFS1	1	3.10432e-05	132.32	DWIEK(1)NAPNSK	2	-0.75476	2
Q5A2T2	124	K	ATP-binding cassette family ATPase	KRE30	1	0.00283015	66.758	STLMK(1)SIAAR	2	0.57067	1
Q5A2T2	443	K	ATP-binding cassette family ATPase	KRE30	1	0.00221947	63.555	LFQGK(1)LQPQTGR	2	-2.3523	1
Q5A2T2	7	K	ATP-binding cassette family ATPase	KRE30	1	0.016703	52.255	SISASK(1)AK	2	4.4505	1
Q5A2T2	26	K	ATP-binding cassette family ATPase	KRE30	1	0.0101865	70.747	AAVGK(1)STK	2	4.2901	1
Q5A2T2	438	K	ATP-binding cassette family ATPase	KRE30	1	0.000781572	83.456	STLLK(1)LFQGK	2	1.6576	1
Q5A2T2	336	K	ATP-binding cassette family ATPase	KRE30	1	0.0243354	43.308	QQEEIAHIK(1)K	3	0.68283	1
Q5A2T2	483	K	ATP-binding cassette family ATPase	KRE30	1	8.41643e-24	218.11	DK(1)FANISQDYQYWR	3	-1.0036	3
Q5A2T2	312	K	ATP-binding cassette family ATPase	KRE30	1	3.74097e-17	185.67	LLTTYGGNYDSYVK(1)TR	2	-0.3899	1
Q5A2T2	433	K	ATP-binding cassette family ATPase	KRE30	1	0.00175283	61.165	VALVGPNGVGK(1)STLLK	2	0.31569	1
Q5A2T2	224	K	ATP-binding cassette family ATPase	KRE30	1	0.00110388	95.608	TK(1)DMSGGWR	2	2.6046	1
Q5A2T2	55	K	ATP-binding cassette family ATPase	KRE30	1	0.00938055	46.797	MK(1)LQTDEHGLSDR	3	0.025556	1
Q5A389	63	K	Ribosomal 40S subunit protein S20	RPS20	1	0.00441178	114.78	VLK(1)ITTR	2	-1.2102	1
Q5A389	7	K	Ribosomal 40S subunit protein S20	RPS20	1	0.0161456	53.089	SAPINK(1)EK	2	0.55288	2
Q5A389	51	K	Ribosomal 40S subunit protein S20	RPS20	1	0.000786138	94.409	NAAQYNIVK(1)K	2	-0.72336	2
Q5A389	9	K	Ribosomal 40S subunit protein S20	RPS20	1	1.20795e-10	166.6	EK(1)VEQEAEQQIHK	3	-0.28521	2
Q5A389	20	K	Ribosomal 40S subunit protein S20	RPS20	1	5.58752e-18	200.16	VEQEAEQQIHK(1)IR	2	1.6986	6
Q5A389	60	K	Ribosomal 40S subunit protein S20	RPS20	1	0.0529299	56.721	MPTK(1)VLK	2	2.3782	1
Q5A389	76	K	Ribosomal 40S subunit protein S20	RPS20	1	9.71908e-33	232.6	TPNGEGSK(1)TWDAYEMR	2	-2.2182	3
Q5A389	100	K	Ribosomal 40S subunit protein S20	RPS20	1	3.18602e-06	116.51	VIDLQAPASTVK(1)R	3	0.21043	3
Q5A389	29	K	Ribosomal 40S subunit protein S20	RPS20	1	0.0014486	88.495	ITLTSTK(1)VK	2	0.27693	2
Q5A389	31	K	Ribosomal 40S subunit protein S20	RPS20	1	4.11452e-11	177.42	VK(1)QLENVSANIIR	2	-0.35452	1
Q5A397	130	K	Hsp70 family ATPase	SSB1	1	0.00387081	93.178	MK(1)EIAEAK(1)IGK	2	-2.5093	4
Q5A397	538	K	Hsp70 family ATPase	SSB1	1	2.94304e-19	222.18	SSDDAFAK(1)R	2	0.54134	6
Q5A397	90	K	Hsp70 family ATPase	SSB1	1	0.00278515	101.25	DIK(1)SWPFK	2	0.083746	3
Q5A397	428	K	Hsp70 family ATPase	SSB1	1	0.00145487	101.65	NTTVPTIK(1)R	2	-0.29291	1
Q5A397	565	K	Hsp70 family ATPase	SSB1	1	8.45729e-11	116.45	LEAYVASVESTVTDPVLSAK(1)LK	2	-0.015089	2
Q5A397	245	K	Hsp70 family ATPase	SSB1	1	3.00614e-30	184.2	ATAGDTHLGGQDFDTNLLEHFK(1)K	3	0.17523	3
Q5A397	143	K	Hsp70 family ATPase	SSB1	1	1.05435e-07	102.89	VEK(1)AVVTVPAYFNDAQR	2	0.065221	1
Q5A397	331	K	Hsp70 family ATPase	SSB1	1	1.04386e-15	165.66	ISK(1)SQVDEVVLVGGSTR	3	0.020907	4
Q5A397	521	K	Hsp70 family ATPase	SSB1	1	2.23547e-13	167.92	LSTEEIEK(1)MISDAEK	2	0.02681	2
Q5A397	360	K	Hsp70 family ATPase	SSB1	1	6.97638e-09	161.48	VQK(1)LLSDFFDGK(1)QLEK	2	-0.96767	6
Q5A397	87	K	Hsp70 family ATPase	SSB1	1	1.10364e-07	161.99	AFDDESVQK(1)DIK	2	4.3926	3
Q5A397	136	K	Hsp70 family ATPase	SSB1	1	0.0054666	66.504	MK(1)EIAEAK(1)IGK	2	-2.5093	3
Q5A397	351	K	Hsp70 family ATPase	SSB1	1	7.58599e-07	127.17	VQK(1)LLSDFFDGK(1)QLEK	2	-0.96767	10
Q5A397	325	K	Hsp70 family ATPase	SSB1	1	6.3186e-05	83.692	STLEPVEQVLK(1)DAK	2	0.34455	1
Q5A397	364	K	Hsp70 family ATPase	SSB1	1	6.22015e-29	162.2	QLEK(1)SINPDEAVAYGAAVQGAILTGQSTNDDTK	3	-0.24713	1
Q5A397	128	K	Hsp70 family ATPase	SSB1	1	6.92587e-10	131.61	TFSPQEISSMVLTK(1)MK	2	-0.29207	9
Q5A397	161	K	Hsp70 family ATPase	SSB1	1	3.37897e-10	139.21	QATK(1)DAGAIAGLNVLR	2	0.19318	2
Q5A397	251	K	Hsp70 family ATPase	SSB1	1	5.02331e-05	133.05	K(1)TGNDISGDAR	2	-2.716	4
Q5A397	497	K	Hsp70 family ATPase	SSB1	1	0.00030348	103.69	VTAVEK(1)STGR	2	-0.38941	2
Q5A397	597	K	Hsp70 family ATPase	SSB1	1	0.0109553	101.6	K(1)AELALK	2	0.83068	1
Q5A397	58	K	Hsp70 family ATPase	SSB1	1	1.1601e-09	136.3	LIGDAAK(1)NQAALNPK(1)NTVFDAK	3	-0.24623	4
Q5A397	191	K	Hsp70 family ATPase	SSB1	1	5.17601e-16	140.73	IINEPTAAAIAYGLGAGK(1)SEK	2	0.32148	5
Q5A397	528	K	Hsp70 family ATPase	SSB1	1	0.00234221	80.231	MISDAEK(1)FK	2	-0.49341	7
Q5A397	530	K	Hsp70 family ATPase	SSB1	1	0.000212878	130.01	FK(1)SSDDAFAK(1)R	2	1.143	9
Q5A397	608	K	Hsp70 family ATPase	SSB1	1	0.00673846	88.364	AVTK(1)GMATR	2	1.7975	1
Q5A397	66	K	Hsp70 family ATPase	SSB1	1	1.15313e-16	192.32	NQAALNPK(1)NTVFDAK(1)R	2	1.4271	6
Q5A397	73	K	Hsp70 family ATPase	SSB1	1	1.15313e-16	192.32	NTVFDAK(1)R	2	-0.13597	4
Q5A397	603	K	Hsp70 family ATPase	SSB1	1	0.00969401	106.42	AELALK(1)R	2	0.57476	2
Q5A473	172	K	Gvp36p	GVP36	1	1.75042e-11	152	GLDLYSSNLNK(1)IANAR	2	0.00094422	1
Q5A473	190	K	Gvp36p	GVP36	1	0.00187938	72.2	FNK(1)PLLTTLR	2	0.53591	1
Q5A473	18	K	Gvp36p	GVP36	1	0.00020096	84.169	SFGDK(1)ISTEFNK	2	3.3556	1
Q5A473	185	K	Gvp36p	GVP36	1	8.44125e-05	139.78	LGQDQLIK(1)SK	2	1.2479	1
Q5A473	187	K	Gvp36p	GVP36	0.999949	0.000260907	70.628	SK(1)FNKPLLTTLR	2	-0.45174	2
Q5A4Q1	203	K	Adenylate kinase	ADK1	1	0.000485403	115.7	SDDNEDALK(1)K	2	0.73999	2
Q5A4Q1	32	K	Adenylate kinase	ADK1	1	0.0128057	48.568	AGIIPDVPK(1)SVR	2	2.1499	1
Q5A4Q1	234	K	Adenylate kinase	ADK1	1	1.39004e-07	115.04	TGIWSGVDASQK(1)PTK	2	1.1364	2
Q5A4Q1	83	K	Adenylate kinase	ADK1	1	0.00194327	94.804	TALGVEAK(1)K	2	-0.055309	2
Q5A4Q1	75	K	Adenylate kinase	ADK1	1	3.22082e-06	104.9	AQVAAK(1)TALGVEAK	2	0.40057	1
Q5A4Q1	7	K	Adenylate kinase	ADK1	1	0.0323332	40.516	SIEDLK(1)NTVTK	2	0.20293	1
Q5A4Q1	129	K	Adenylate kinase	ADK1	1	4.66523e-05	83.37	TIPQAEK(1)LDSMLESR	2	-3.7049	1
Q5A4Q1	12	K	Adenylate kinase	ADK1	1	0.0159495	76.282	NTVTK(1)LQER	2	4.267	1
Q5A4Q1	143	K	Adenylate kinase	ADK1	1	0.000648117	86.996	TPLEK(1)AVELK	2	2.6037	1
Q5A4Q1	173	K	Adenylate kinase	ADK1	1	0.000174971	109.66	SYHK(1)LFNPPK	3	-0.0030127	3
Q5A4Q1	179	K	Adenylate kinase	ADK1	1	0.0332042	73.039	LFNPPK(1)K	2	-0.37586	1
Q5A4Q1	113	K	Adenylate kinase	ADK1	1	1.33679e-21	172.66	SELENNQECSK(1)GFILDGFPR	2	-1.1606	2
Q5A4Q1	54	K	Adenylate kinase	ADK1	1	0.00299449	66.486	GTQAPNLK(1)EK	2	1.2438	1
Q5A4Q1	222	K	Adenylate kinase	ADK1	1	1.82597e-16	132.28	QTEPIVAYYQK(1)TGIWSGVDASQKPTK	3	0.087848	2
Q5A4W7	2005	K	Tetrafunctional fatty acid synthase subunit	FAS1	1	0.000224657	78.505	YIPNLTAK(1)PFELTK	2	1.3729	1
Q5A4W7	384	K	Tetrafunctional fatty acid synthase subunit	FAS1	1	0.0001704	87.216	NQK(1)APMGLDQSR	2	-0.23998	1
Q5A4W7	1169	K	Tetrafunctional fatty acid synthase subunit	FAS1	1	0.00155801	121.8	HSK(1)VTIDK	2	-0.33138	2
Q5A4W7	127	K	Tetrafunctional fatty acid synthase subunit	FAS1	1	0.041168	56.27	AVK(1)SINK	2	0.6754	1
Q5A4W7	1781	K	Tetrafunctional fatty acid synthase subunit	FAS1	1	0.00304045	76.282	AAYEDIK(1)SK	2	0.90442	2
Q5A4W7	920	K	Tetrafunctional fatty acid synthase subunit	FAS1	1	0.00608653	73.233	LVELMYVK(1)K	2	-1.8861	1
Q5A4W7	1084	K	Tetrafunctional fatty acid synthase subunit	FAS1	1	7.94475e-14	133.93	EEYAGDESK(1)IPVVEYFGGK	2	-0.33028	1
Q5A4W7	796	K	Tetrafunctional fatty acid synthase subunit	FAS1	1	0.000394079	67.234	VMTSK(1)ESHTSLAAK	3	-0.40719	1
Q5A4W7	1327	K	Tetrafunctional fatty acid synthase subunit	FAS1	1	7.34629e-05	90.793	AIFPK(1)SVDGDLLK	2	3.6392	1
Q5A4W7	1923	K	Tetrafunctional fatty acid synthase subunit	FAS1	1	0.0262527	42.475	LQEQMSIEK(1)VK	2	-0.8836	1
Q5A4W7	141	K	Tetrafunctional fatty acid synthase subunit	FAS1	1	0.00132438	61.657	VESNLLYHCK(1)HDAK	3	1.3727	1
Q5A4W7	338	K	Tetrafunctional fatty acid synthase subunit	FAS1	1	0.00498206	51.073	QVEK(1)FIEQTNSHLPR	3	0.72075	1
Q5A4W7	351	K	Tetrafunctional fatty acid synthase subunit	FAS1	1	1.42005e-05	98.942	EK(1)HIAISLINGAR	3	-0.72718	2
Q5A4W7	1018	K	Tetrafunctional fatty acid synthase subunit	FAS1	1	0.0172926	89.369	FEFFFK(1)K	2	0.020356	2
Q5A4W7	1433	K	Tetrafunctional fatty acid synthase subunit	FAS1	1	0.000565903	98.73	SK(1)EWFHLEK	3	0.0027542	1
Q5A4W7	824	K	Tetrafunctional fatty acid synthase subunit	FAS1	1	1.01748e-06	131.69	GVPDQQWEQTYK(1)K	2	0.99743	1
Q5A4W7	2022	K	Tetrafunctional fatty acid synthase subunit	FAS1	1	4.40487e-08	143.94	EYFQSVYDLTK(1)SEK	2	0.39724	1
Q5A4W7	466	K	Tetrafunctional fatty acid synthase subunit	FAS1	1	5.0648e-09	111.65	VVK(1)LITELPVHWEEATNHK	4	-0.56708	1
Q5A4W7	1322	K	Tetrafunctional fatty acid synthase subunit	FAS1	1	0.00418442	69.812	AIIK(1)AIFPK	2	-0.24324	2
Q5A4W7	334	K	Tetrafunctional fatty acid synthase subunit	FAS1	1	0.00131435	91.265	DLSIK(1)QVEK	2	-2.9133	1
Q5A4W7	120	K	Tetrafunctional fatty acid synthase subunit	FAS1	1	0.00224385	80.787	ENIVK(1)NYYK	2	-0.070655	1
Q5A4W7	1075	K	Tetrafunctional fatty acid synthase subunit	FAS1	1	8.17158e-05	96.059	LIK(1)EEYAGDESK	2	-0.24696	2
Q5A4W7	115	K	Tetrafunctional fatty acid synthase subunit	FAS1	1	0.00802112	96.111	VK(1)ENIVK	2	3.4808	2
Q5A4W7	2027	K	Tetrafunctional fatty acid synthase subunit	FAS1	1	0.000291097	81.709	IK(1)SILDNWEQYE	2	4.1539	2
Q5A4W7	1997	K	Tetrafunctional fatty acid synthase subunit	FAS1	0.999824	7.71429e-05	72.585	SSVKPQDLIGK(1)YIPNLTAK	3	0.78337	1
Q5A4W7	1001	K	Tetrafunctional fatty acid synthase subunit	FAS1	1	2.66615e-05	84.508	PGQK(1)PVPFVPVLDER	2	0.93355	1
Q5A4W7	1152	K	Tetrafunctional fatty acid synthase subunit	FAS1	1	3.93707e-07	96.016	IVQGSK(1)HVSNPLHDILTPAK	3	0.65058	1
Q5A4W7	550	K	Tetrafunctional fatty acid synthase subunit	FAS1	1	0.000225559	72.898	WAPDWLK(1)ELRPTLVK	3	-0.55663	2
Q5A4W7	843	K	Tetrafunctional fatty acid synthase subunit	FAS1	1	6.51153e-08	148.52	SEMGEPIHK(1)IATR	2	-0.71455	3
Q5A4W7	1680	K	Tetrafunctional fatty acid synthase subunit	FAS1	1	0.0184524	61.582	EVWDK(1)ADR	2	-0.024232	1
Q5A4W7	124	K	Tetrafunctional fatty acid synthase subunit	FAS1	1	0.0204476	71.715	NYYK(1)AVK	2	0.11228	1
Q5A4W7	1019	K	Tetrafunctional fatty acid synthase subunit	FAS1	1	0.00010194	67.312	K(1)DSLWQSEDLESVVDEDVQR	3	-0.27379	1
Q5A4W7	1247	K	Tetrafunctional fatty acid synthase subunit	FAS1	1	0.00230077	129.55	IK(1)EFYWK	2	-0.61264	2
Q5A4W7	864	K	Tetrafunctional fatty acid synthase subunit	FAS1	1	4.5125e-08	149.23	ELDDTIFNLPK(1)NK	2	0.23443	4
Q5A4W7	1458	K	Tetrafunctional fatty acid synthase subunit	FAS1	1	0.00108674	70.563	FK(1)SANVYSSIK	2	-2.1598	1
Q5A4W7	1374	K	Tetrafunctional fatty acid synthase subunit	FAS1	1	3.34609e-12	131.25	AVLNQPSGK(1)LVEVVGTIYR	2	-0.93941	2
Q5A4W7	1909	K	Tetrafunctional fatty acid synthase subunit	FAS1	1	0.00423608	90.601	INK(1)IDIVK	2	-0.024133	1
Q5A4W7	1425	K	Tetrafunctional fatty acid synthase subunit	FAS1	1	0.00178939	83.358	SAK(1)DLAVLR	2	0.089493	1
Q5A4W7	1925	K	Tetrafunctional fatty acid synthase subunit	FAS1	1	7.48559e-09	126.84	VK(1)EHLYEIVDEVAAK	2	-0.25778	2
Q5A4W7	563	K	Tetrafunctional fatty acid synthase subunit	FAS1	1	0.00819438	63.184	NSEGK(1)IYVK	2	-1.402	1
Q5A4W7	873	K	Tetrafunctional fatty acid synthase subunit	FAS1	1	0.00850192	85.212	LLDALNK(1)K	2	3.774	1
Q5A4W7	558	K	Tetrafunctional fatty acid synthase subunit	FAS1	1	1.68613e-06	143.05	ELRPTLVK(1)NSEGK	2	0.36512	2
Q5A4W7	540	K	Tetrafunctional fatty acid synthase subunit	FAS1	1	0.00708596	48.467	HEIFQTSADK(1)AIK	3	0.64211	1
Q5A4W7	569	K	Tetrafunctional fatty acid synthase subunit	FAS1	1	0.000806358	108.15	TK(1)FSQLLGR	2	-1.5623	1
Q5A4W7	1869	K	Tetrafunctional fatty acid synthase subunit	FAS1	1	5.8504e-05	119.03	FVVDEVANK(1)TK	2	3.4297	3
Q5A4W7	881	K	Tetrafunctional fatty acid synthase subunit	FAS1	1	0.000169375	79.795	K(1)LNNDFQKPWFGK	3	-0.25629	1
Q5A4W7	1942	K	Tetrafunctional fatty acid synthase subunit	FAS1	1	0.00123705	66.393	SLAK(1)PQPIDLER	2	0.2445	1
Q5A4W7	37	K	Tetrafunctional fatty acid synthase subunit	FAS1	1	8.72091e-05	50.865	DEFIK(1)TLPEPTEGFAGDDEPSSPAELYGK	3	0.59501	1
Q5A516	161	K	ADP/ATP carrier protein	PET9	1	0.000149008	100.69	EFNGLVDVYK(1)K	2	0.53546	4
Q5A516	95	K	ADP/ATP carrier protein	PET9	1	0.00240834	107.9	FK(1)AMFGFK(1)K	2	0.13109	5
Q5A516	102	K	ADP/ATP carrier protein	PET9	1	5.70566e-09	188.81	K(1)DENYWK	2	0.27501	3
Q5A516	91	K	ADP/ATP carrier protein	PET9	1	1.44017e-06	112.42	YFPTQALNFAFK(1)DK	2	-1.2291	1
Q5A516	146	K	ADP/ATP carrier protein	PET9	1	2.7265e-06	134.61	LANDAK(1)SSK(1)GDGK	2	-0.93837	1
Q5A516	58	K	ADP/ATP carrier protein	PET9	1	8.87544e-11	183.67	YTGIVDCFK(1)R	2	-0.090109	7
Q5A516	143	K	ADP/ATP carrier protein	PET9	1	2.7265e-06	134.61	LANDAK(1)SSK(1)GDGK	2	-0.93837	2
Q5A516	269	K	ADP/ATP carrier protein	PET9	1	3.39578e-05	79.461	VVAAEGVGSLFK(1)GCGANILR	2	-0.38067	2
Q5A516	42	K	ADP/ATP carrier protein	PET9	1	1.12886e-09	162.93	LLIQNQDEMIK(1)QGR	2	-0.093533	3
Q5A516	162	K	ADP/ATP carrier protein	PET9	1	4.66655e-07	141.13	K(1)TLASDGIAGLYR	2	-0.75079	2
Q5A516	101	K	ADP/ATP carrier protein	PET9	1	0.0101853	83.783	FK(1)AMFGFK(1)K	2	0.13109	1
Q5A516	31	K	ADP/ATP carrier protein	PET9	1	1.3482e-05	101.32	VK(1)LLIQNQDEMIK	2	0.26163	3
Q5A516	257	K	ADP/ATP carrier protein	PET9	1	6.62692e-05	96.464	K(1)VVAAEGVGSLFK	2	-0.26412	2
Q5A516	247	K	ADP/ATP carrier protein	PET9	1	2.02138e-25	201.18	MMMTSGQAVK(1)YDGALDCFR	3	-1.2916	4
Q5A5A0	240	K	Thioredoxin peroxidase	PRX1	1	0.00934841	61.78	LTPLEK(1)EDK	2	2.5258	1
Q5A5A0	127	K	Thioredoxin peroxidase	PRX1	1	1.11643e-19	164.94	K(1)VATLYDMIDHQDATNLDDK	2	0.6719	4
Q5A5A0	225	K	Thioredoxin peroxidase	PRX1	1	0.00392077	118.06	VLFPK(1)YR	2	-0.15606	2
Q5A5A0	85	K	Thioredoxin peroxidase	PRX1	1	0.000811815	139.88	LEPEFTK(1)R	2	-0.026968	2
Q5A5A0	117	K	Thioredoxin peroxidase	PRX1	1	4.37029e-05	126.19	VK(1)FPIIADPER	2	0.22539	2
Q5A5A0	193	K	Thioredoxin peroxidase	PRX1	1	5.32051e-05	98.902	VLDSLQLVDK(1)QK	2	-0.35259	3
Q5A5A0	195	K	Thioredoxin peroxidase	PRX1	1	1.55252e-07	80.02	QK(1)VITPINWVPGDDVLVHMGVPDDEAR	3	-1.2349	2
Q5A5P8	58	K	Tif11p	TIF11	1	0.00043024	89.805	IEVSCFDGIK(1)R	2	-2.0828	2
Q5A5P8	96	K	Tif11p	TIF11	1	1.38376e-08	102.98	DFQDDQCDVVHK(1)YNSDEAR	3	-0.088545	1
Q5A5V6	246	K	Pyruvate dehydrogenase E1 component subunit beta	PDB1	1	0.00238585	52.644	VSEEFSSPDFILPIGK(1)AK	2	-1.2563	1
Q5A5V6	203	K	Pyruvate dehydrogenase E1 component subunit beta	PDB1	1	0.000460719	68.283	VLSPYSAEDYK(1)GLLK	2	0.28843	1
Q5A5V6	304	K	Pyruvate dehydrogenase E1 component subunit beta	PDB1	1	0.000833744	78.552	SIKPLDVPAIVDSVK(1)K	2	-1.5868	5
Q5A5V6	156	K	Pyruvate dehydrogenase E1 component subunit beta	PDB1	1	2.28272e-07	109.04	TLYMSGGK(1)QPCNITFR	2	1.1916	1
Q5A5V6	207	K	Pyruvate dehydrogenase E1 component subunit beta	PDB1	1	0.00996199	71.342	GLLK(1)AAIR	2	-0.35621	1
Q5A5V6	282	K	Pyruvate dehydrogenase E1 component subunit beta	PDB1	1	5.25246e-06	138.2	DFGIK(1)AEVLNLR	2	-0.062132	1
Q5A6R1	182	K	Ribosomal protein L15	RPL15A	1	0.00233945	109.11	GHLFNK(1)TK	2	0.07946	2
Q5A6R1	83	K	Ribosomal protein L15	RPL15A	1	5.22648e-09	119.77	GATYGK(1)PTNQGVNQLK	2	0.35516	2
Q5A6R1	193	K	Ribosomal protein L15	RPL15A	1	0.000590367	121.5	K(1)HNTLSLWR	2	0.20806	3
Q5A6R1	176	K	Ribosomal protein L15	RPL15A	1	0.000165142	129.83	GINK(1)GHLFNK	2	-0.28123	2
Q5A6R1	93	K	Ribosomal protein L15	RPL15A	0.999999	7.89191e-05	72.311	GATYGKPTNQGVNQLK(1)YQK	3	-1.5347	1
Q5A6R1	77	K	Ribosomal protein L15	RPL15A	1	0.00262379	84.053	RPVPK(1)GATYGK	2	0.35043	2
Q5A6R1	56	K	Ribosomal protein L15	RPL15A	1	0.00195419	82.426	AK(1)QGFVIYR	2	-0.0039159	1
Q5A6R1	169	K	Ribosomal protein L15	RPL15A	1	0.0658844	44.349	GLTSAGK(1)K	2	-0.48465	1
Q5A6R1	157	K	Ribosomal protein L15	RPL15A	1	1.17133e-12	189.57	YNWIVNPVHK(1)HR	2	1.0112	5
Q5A6R1	140	K	Ribosomal protein L15	RPL15A	1	0.00443996	51.03	YFEVILVDPSHK(1)AIR	2	0.14415	1
Q5A6R1	5	K	Ribosomal protein L15	RPL15A	1	0.000176431	94.791	GAYK(1)YLEELQR	2	-0.23064	2
Q5A6R2	25	K	Bifunctional phosphoribosylaminoimidazolecarboxamide formyltransferase/IMP cyclohydrolase	ADE17	1	2.62792e-06	98.676	TGLLDLAK(1)GLVAANVR	2	-0.40094	1
Q5A6R2	476	K	Bifunctional phosphoribosylaminoimidazolecarboxamide formyltransferase/IMP cyclohydrolase	ADE17	1	0.0112296	67.981	VLGFK(1)WAK	2	0.53785	1
Q5A6R2	471	K	Bifunctional phosphoribosylaminoimidazolecarboxamide formyltransferase/IMP cyclohydrolase	ADE17	1	0.000851299	88.819	QHPK(1)VLGFK	2	0.59907	3
Q5A6R2	460	K	Bifunctional phosphoribosylaminoimidazolecarboxamide formyltransferase/IMP cyclohydrolase	ADE17	1	2.45173e-08	165.58	LAGDK(1)ADNWWLR	2	0.54304	3
Q5A6R2	69	K	Bifunctional phosphoribosylaminoimidazolecarboxamide formyltransferase/IMP cyclohydrolase	ADE17	1	2.64823e-05	84.62	VK(1)TLHPAVHGGILAR	2	-1.5517	4
Q5A6R2	42	K	Bifunctional phosphoribosylaminoimidazolecarboxamide formyltransferase/IMP cyclohydrolase	ADE17	1	1.83178e-05	115.33	ILASGGTAK(1)LIR	2	-0.18273	2
Q5A6R2	482	K	Bifunctional phosphoribosylaminoimidazolecarboxamide formyltransferase/IMP cyclohydrolase	ADE17	1	0.0295933	118.5	GTK(1)RPEK	2	-0.16294	1
Q5A6R2	395	K	Bifunctional phosphoribosylaminoimidazolecarboxamide formyltransferase/IMP cyclohydrolase	ADE17	1	6.39918e-05	116.13	RNDAIFK(1)GSSFK	3	-0.14028	2
Q5A6R2	284	K	Bifunctional phosphoribosylaminoimidazolecarboxamide formyltransferase/IMP cyclohydrolase	ADE17	1	6.67417e-05	75.006	HVSPAGAAVGLPLTDIEK(1)K	3	1.2181	2
Q5A6R2	388	K	Bifunctional phosphoribosylaminoimidazolecarboxamide formyltransferase/IMP cyclohydrolase	ADE17	1	0.000122473	110.88	QVYGITLQQK(1)R	2	-0.14116	1
Q5A6R2	140	K	Bifunctional phosphoribosylaminoimidazolecarboxamide formyltransferase/IMP cyclohydrolase	ADE17	1	0.00797769	76.605	AAAK(1)NHER	2	-0.0045243	2
Q5A6R2	557	K	Bifunctional phosphoribosylaminoimidazolecarboxamide formyltransferase/IMP cyclohydrolase	ADE17	1	0.000289482	72.207	SGVK(1)FIAAPSGSVMDK	2	2.576	1
Q5A6R2	195	K	Bifunctional phosphoribosylaminoimidazolecarboxamide formyltransferase/IMP cyclohydrolase	ADE17	1	6.35336e-07	137.62	K(1)QYAENISQLPLR	2	0.44379	1
Q5A750	667	K	Transketolase	TKL1	1	6.86581e-07	130.2	YYEGK(1)QLLSPLDR	2	0.070761	4
Q5A750	334	K	Transketolase	TKL1	1	0.000305212	102.53	LDGK(1)LPEGWK	2	-1.6786	2
Q5A750	50	K	Transketolase	TKL1	1	7.27958e-05	110.38	FNPK(1)DPNWINR	2	-0.4716	2
Q5A750	662	K	Transketolase	TKL1	1	0.00493499	85.67	TIK(1)YYEGK	2	-0.64332	1
Q5A750	234	K	Transketolase	TKL1	1	0.000394201	89.561	K(1)STDKPTLIR	3	-0.48089	1
Q5A750	307	K	Transketolase	TKL1	1	0.00794963	76.679	VQK(1)EWEAK	2	2.5732	1
Q5A750	638	K	Transketolase	TKL1	1	6.77912e-06	134.49	FGASGK(1)AADLYK	2	1.6326	5
Q5A750	345	K	Transketolase	TKL1	0.999977	9.1657e-05	90.561	EYLPK(1)YTPADKPLATR	2	-0.32372	2
Q5A750	254	K	Transketolase	TKL1	0.986467	2.85676e-05	54.167	LVTTIGYGSLK(0.986)QGSHDVHGSPLK(0.014)PDDIK	4	1.4365	1
Q5A750	548	K	Transketolase	TKL1	1	0.0335892	60.478	GGYTLVK(1)K	2	0.74334	1
Q5A750	88	K	Transketolase	TKL1	1	4.72057e-05	99.5	FELTVDDLK(1)QFR	2	-0.32122	2
Q5A750	357	K	Transketolase	TKL1	1	0.000460893	67.952	K(1)LSENVINALHGK	3	-1.3328	1
Q5A750	340	K	Transketolase	TKL1	1	8.4137e-05	102.97	LPEGWK(1)EYLPK	2	3.3214	3
Q5A750	351	K	Transketolase	TKL1	1	0.00203512	65.842	YTPADK(1)PLATR	2	0.64794	1
Q5A750	44	K	Transketolase	TKL1	1	2.42731e-15	115.72	GLSVDAVSAANSGHPGAPLGLAPAAHVVWQK(1)MK	3	0.38525	3
Q5A7P7	161	K	F1F0 ATP synthase subunit 5	ATP5	1	0.000390226	83.182	SSFVGEGK(1)TLK	2	0.35574	4
Q5A7P7	53	K	F1F0 ATP synthase subunit 5	ATP5	1	0.0296295	44.639	SLEK(1)IENVIK	2	-0.081832	1
Q5A7P7	83	K	F1F0 ATP synthase subunit 5	ATP5	1	2.58647e-05	85.006	VAIAK(1)SVANDLSLDK	2	0.71436	2
Q5A7P7	142	K	F1F0 ATP synthase subunit 5	ATP5	1	0.0114711	67.507	PLESK(1)ILK	2	1.1554	1
Q5A7P7	75	K	F1F0 ATP synthase subunit 5	ATP5	1	1.04916e-10	168.76	NALTNPSLTK(1)DDR	2	-0.11036	1
Q5A7P7	193	K	F1F0 ATP synthase subunit 5	ATP5	1	2.07258e-05	113.38	TVDVSIANK(1)VAR	2	0.14393	1
Q5A7P7	153	K	F1F0 ATP synthase subunit 5	ATP5	1	9.69429e-07	101.42	LQTSIGK(1)SSFVGEGK	2	0.88867	1
Q5A7P7	137	K	F1F0 ATP synthase subunit 5	ATP5	1	0.0102494	54.486	VTSAK(1)PLESK	2	3.3203	1
Q5A7P7	59	K	F1F0 ATP synthase subunit 5	ATP5	1	0.00257022	62.542	IENVIK(1)GDPQLK	2	0.63692	2
Q5A7P7	65	K	F1F0 ATP synthase subunit 5	ATP5	1	1.23496e-07	112.82	GDPQLK(1)NALTNPSLTK	2	2.0682	1
Q5A860	159	K	Translationally-controlled tumor protein homolog	TMA19	1	0.0017332	55.66	EDGTTPYVAIWK(1)HGVK	2	-0.74179	4
Q5A860	95	K	Translationally-controlled tumor protein homolog	TMA19	1	3.4187e-13	135.09	IK(1)AYLAENDPDSVEAFEK	3	-0.45487	4
Q5A860	80	K	Translationally-controlled tumor protein homolog	TMA19	1	0.00210531	92.838	LQPTMFDK(1)K	2	-0.29001	4
Q5A860	111	K	Translationally-controlled tumor protein homolog	TMA19	1	1.24543e-34	206.85	AYLAENDPDSVEAFEK(1)GATAYVK	2	-0.68974	3
Q5A860	163	K	Translationally-controlled tumor protein homolog	TMA19	1	0.00454703	113.91	HGVK(1)ENK	2	0.10225	3
Q5A860	81	K	Translationally-controlled tumor protein homolog	TMA19	1	0.016491	72.042	K(1)SFTTYIK	2	-1.1272	2
Q5A860	119	K	Translationally-controlled tumor protein homolog	TMA19	1	0.0181678	87.754	K(1)VLGSFK	2	0.11069	1
Q5A860	88	K	Translationally-controlled tumor protein homolog	TMA19	1	0.00106586	70.942	SFTTYIK(1)GYMK	2	-0.77909	1
Q5A8X6	170	K	Succinate--CoA ligase [ADP-forming] subunit alpha, mitochondrial	LSC1	1	0.0409944	47.187	GK(1)VGVISK	2	0.75559	1
Q5A8X6	32	K	Succinate--CoA ligase [ADP-forming] subunit alpha, mitochondrial	LSC1	1	0.000161529	88.101	DTK(1)VIYQGFTGK	2	4.0616	2
Q5A8X6	291	K	Succinate--CoA ligase [ADP-forming] subunit alpha, mitochondrial	LSC1	1	6.4015e-07	106.82	SK(1)IAALESAGVVVEK	3	0.087438	3
Q5A8X6	23	K	Succinate--CoA ligase [ADP-forming] subunit alpha, mitochondrial	LSC1	1	0.00889592	56.725	NYASTIK(1)NLK	2	1.3991	1
Q5A8X6	157	K	Succinate--CoA ligase [ADP-forming] subunit alpha, mitochondrial	LSC1	1	5.29583e-12	106.62	LVGPNCPGLIAPDQCK(1)IGIMPSSIHQR	3	0.16885	1
Q5A8X6	285	K	Succinate--CoA ligase [ADP-forming] subunit alpha, mitochondrial	LSC1	1	2.53369e-07	108.14	MGHAGAIVAGGK(1)GDAK	2	1.7973	3
Q5A8X6	41	K	Succinate--CoA ligase [ADP-forming] subunit alpha, mitochondrial	LSC1	1	4.28509e-09	76.208	VIYQGFTGK(1)QATFHAEQAIAYGTDVVGGINPR	3	0.24056	1
Q5A8X6	135	K	Succinate--CoA ligase [ADP-forming] subunit alpha, mitochondrial	LSC1	1	0.00029774	107.51	ISQILK(1)TQEK	2	0.37921	2
Q5A8Z4	131	K	Superoxide dismutase	SOD2	1	7.82012e-16	135.98	NLAPVSQGGGQPPSEDSK(1)LGK	2	-0.74166	2
Q5A8Z4	90	K	Superoxide dismutase	SOD2	1	0.00521315	124.12	K(1)LVALQK	2	0.10777	2
Q5A8Z4	134	K	Superoxide dismutase	SOD2	1	0.00771623	97.068	LGK(1)QIVK	2	1.9051	1
Q5A8Z4	83	K	Superoxide dismutase	SOD2	1	6.23639e-17	143.47	HHQTYVNNLNASIEQAVEAK(1)SK	4	-1.3344	3
Q5A8Z4	138	K	Superoxide dismutase	SOD2	1	0.000991408	72.29	QIVK(1)QFGSLDK	2	0.66814	1
Q5A8Z4	226	K	Superoxide dismutase	SOD2	1	1.14169e-07	146.79	NLWHVINWK(1)EAER	2	-0.2842	4
Q5A900	35	K	Ribosomal 40S subunit protein S2	RPS21	1	0.000294516	109.66	GWTPVTK(1)LGR	2	-0.46359	2
Q5A900	180	K	Ribosomal 40S subunit protein S2	RPS21	1	0.000184099	136.57	GK(1)GIVASPVVK(1)R	2	0.18018	3
Q5A900	28	K	Ribosomal 40S subunit protein S2	RPS21	1	0.000184469	85.813	RDGEEK(1)GWTPVTK	2	0.80124	2
Q5A900	77	K	Ribosomal 40S subunit protein S2	RPS21	1	0.0137875	81.297	DDVMK(1)IR	2	0.0070241	4
Q5A900	156	K	Ribosomal 40S subunit protein S2	RPS21	1	6.59388e-05	114.86	VTGK(1)CGSVAVR	2	-0.37217	1
Q5A900	171	K	Ribosomal 40S subunit protein S2	RPS21	1	0.000657408	87.442	GK(1)GIVASPVVK(1)R	2	0.18018	3
Q5A900	44	K	Ribosomal 40S subunit protein S2	RPS21	1	7.68855e-15	154.26	AGK(1)ITSVEQIYLHSLPVK	2	1.2599	4
Q5A940	84	K	Multiprotein-bridging factor 1	MBF1	1	6.41866e-07	137.75	VDVSVGK(1)AIQQAR	2	1.2841	4
Q5A940	149	K	Multiprotein-bridging factor 1	MBF1	1	0.016233	55.649	NIGEPLFAK(1)K	2	0.90522	2
Q5A940	14	K	Multiprotein-bridging factor 1	MBF1	1	8.55564e-09	118.51	SSDWDSVTIIGQK(1)AR	2	1.7273	1
Q5A940	47	K	Multiprotein-bridging factor 1	MBF1	1	0.0130968	58.699	AGLVVGTEK(1)K	2	0.2656	1
Q5A940	103	K	Multiprotein-bridging factor 1	MBF1	0.999413	7.46011e-07	92.932	ELATK(0.999)VNEK(0.001)PNVINDYEAGR	3	-0.63151	1
Q5A940	98	K	Multiprotein-bridging factor 1	MBF1	1	0.00052289	125.68	LTQK(1)ELATK	2	-0.46827	1
Q5A940	136	K	Multiprotein-bridging factor 1	MBF1	1	0.0091106	92.692	ALGVK(1)LR	2	0.75539	2
Q5A940	76	K	Multiprotein-bridging factor 1	MBF1	1	0.000104058	98.105	LDATDDVVAVK(1)K	2	-1.7215	3
Q5A940	140	K	Multiprotein-bridging factor 1	MBF1	1	0.000156122	96.113	GK(1)NIGEPLFAK	2	-0.27739	2
Q5A940	55	K	Multiprotein-bridging factor 1	MBF1	1	4.06119e-09	153.39	YGTANTK(1)SNPEGQR	2	0.020764	1
Q5A9D4	104	K	Csp37p	CSP37	1	9.53357e-62	290.92	K(1)HVEDAVDNDK(1)NVFVVGIQK	3	2.3347	7
Q5A9D4	225	K	Csp37p	CSP37	1	8.55433e-09	168.83	HYEQAK(1)GDWNK	3	-0.025153	2
Q5A9D4	53	K	Csp37p	CSP37	1	0.000338733	99.34	GSELNNK(1)LTK	2	1.5626	2
Q5A9D4	181	K	Csp37p	CSP37	1	1.76564e-39	261.15	DKAESTK(1)SDFFNWNSK	2	-2.8866	4
Q5A9D4	198	K	Csp37p	CSP37	1	1.34339e-06	158.42	K(1)ANEAINWTNK	2	-0.87646	1
Q5A9D4	68	K	Csp37p	CSP37	1	4.41646e-05	125.97	FVNEK(1)TESVTK	2	0.4334	2
Q5A9D4	143	K	Csp37p	CSP37	1	9.07072e-10	115.74	VQTGTTQYSTVSPNVEVK(1)EK	3	1.0295	2
Q5A9D4	158	K	Csp37p	CSP37	1	0.000144928	143.37	SDNK(1)VDQLK	2	0.13775	4
Q5A9D4	281	K	Csp37p	CSP37	1	8.53959e-26	220.09	LSNDLANDASK(1)NQK(1)LK	2	0.24018	8
Q5A9D4	294	K	Csp37p	CSP37	1	8.36987e-08	137.75	DAQDHFGK(1)SLENLK	2	-0.90983	3
Q5A9D4	77	K	Csp37p	CSP37	1	0.00018172	128.03	QVK(1)NSDVYQK	2	-0.06674	1
Q5A9D4	93	K	Csp37p	CSP37	1	0.000494506	112.13	LQSNTEDYK(1)K	2	-0.50766	2
Q5A9D4	154	K	Csp37p	CSP37	1	3.63273e-08	117.63	SIFGNWFDK(1)SDNK	2	-1.2779	3
Q5A9D4	46	K	Csp37p	CSP37	1	3.09807e-08	166.29	VENK(1)GSELNNK	2	-2.7928	1
Q5A9D4	219	K	Csp37p	CSP37	1	0.000632914	63.025	QIDYASAEWHK(1)HYEQAK	4	1.1725	1
Q5A9D4	125	K	Csp37p	CSP37	1	1.80755e-17	130.32	YIDFVNQLGEGK(1)VQTGTTQYSTVSPNVEVK	3	-0.052076	1
Q5A9D4	300	K	Csp37p	CSP37	1	1.79502e-13	142.4	SLENLK(1)LFGDDVYNDFAK	2	1.7351	1
Q5A9D4	84	K	Csp37p	CSP37	1	4.08867e-36	247.02	NSDVYQK(1)LQSNTEDYKK	2	-0.85091	5
Q5A9D4	74	K	Csp37p	CSP37	1	0.0012852	91.867	TESVTK(1)QVK	2	-1.0273	1
Q5A9D4	190	K	Csp37p	CSP37	1	0.00335808	71.221	SDFFNWNSK(1)K	2	0.014595	2
Q5A9D4	286	K	Csp37p	CSP37	1	0.00017791	106.37	LK(1)DAQDHFGK	3	-0.57184	3
Q5A9D4	94	K	Csp37p	CSP37	1	1.91638e-07	165.44	K(1)HVEDAVDNDK(1)NVFVVGIQK	3	2.3347	2
Q5A9D4	163	K	Csp37p	CSP37	1	1.61499e-13	167.56	VDQLK(1)NDADK	2	0.04005	6
Q5A9D4	243	K	Csp37p	CSP37	1	0.014491	94.539	QWNDSK(1)K	2	-0.31043	2
Q5A9D4	254	K	Csp37p	CSP37	1	0.0029069	125.25	FDTEK(1)DR	2	0.071445	2
Q5A9D4	312	K	Csp37p	CSP37	1	1.75579e-10	168.98	LFGDDVYNDFAK(1)R	2	-0.15077	2
Q5A9D4	145	K	Csp37p	CSP37	1	6.82091e-05	113.38	EK(1)SIFGNWFDK	2	-0.33981	3
Q5A9D4	265	K	Csp37p	CSP37	1	2.67345e-07	163.84	GVEDAK(1)SNFEK	2	-0.28945	4
Q5A9D4	284	K	Csp37p	CSP37	1	8.53959e-26	216	LSNDLANDASK(1)NQK(1)LK	2	0.24018	2
Q5A9D4	270	K	Csp37p	CSP37	1	1.12793e-21	208.24	SNFEK(1)LSNDLANDASK	2	0.29601	1
Q5A9D9	84	K	Homoisocitrate dehydrogenase	LYS12	1	7.25061e-17	173.37	K(1)ECDGALFGAVSSPTTK	2	0.80621	2
Q5A9D9	149	K	Homoisocitrate dehydrogenase	LYS12	1	8.17994e-06	131.69	ENTEDLYIK(1)EER	2	-0.36283	1
Q5A9D9	203	K	Homoisocitrate dehydrogenase	LYS12	1	0.00226448	57.042	QLHEK(1)PSVTVTHK	3	-0.61006	1
Q5A9D9	83	K	Homoisocitrate dehydrogenase	LYS12	1	3.71557e-05	87.519	TGTALPDETVDVLK(1)K	2	0.93735	1
Q5A9D9	198	K	Homoisocitrate dehydrogenase	LYS12	0.999969	5.49851e-05	78.78	GTSGK(1)QLHEKPSVTVTHK	3	0.15058	1
Q5A9D9	167	K	Homoisocitrate dehydrogenase	LYS12	1	0.0145624	94.407	VAEAIK(1)R	2	-0.73885	1
Q5A9D9	41	K	Homoisocitrate dehydrogenase	LYS12	1	1.15272e-05	90.931	EVIPAGK(1)AVLENLPAK	3	1.766	3
Q5A9D9	69	K	Homoisocitrate dehydrogenase	LYS12	1	5.8255e-07	111.7	K(1)TGTALPDETVDVLK	2	-0.17894	1
Q5A9D9	355	K	Homoisocitrate dehydrogenase	LYS12	1	2.16286e-07	96.633	IK(1)TPDLGGNSTTQEVIDDIIR	3	-1.3923	1
Q5A9E1	170	K	GrpE protein homolog	MGE1	1	2.3153e-07	113.52	SLYEGVDMTK(1)TVFEK	2	2.7404	5
Q5A9E1	123	K	GrpE protein homolog	MGE1	1	0.000302075	144.12	AK(1)DFALQK(1)FAK	2	-0.70073	3
Q5A9E1	98	K	GrpE protein homolog	MGE1	1	1.59166e-06	150.1	ELASMK(1)NHYAR	2	0.62173	3
Q5A9E1	116	K	GrpE protein homolog	MGE1	1	2.95542e-07	154.23	HLQETTK(1)TEVQK	3	0.95157	2
Q5A9E1	232	K	GrpE protein homolog	MGE1	1	0.00306963	60.255	VLRPAK(1)VGVVK	3	-0.37563	2
Q5A9E1	175	K	GrpE protein homolog	MGE1	1	0.00136839	90.15	TVFEK(1)TLNK	2	-0.013212	1
Q5A9E1	129	K	GrpE protein homolog	MGE1	1	0.0344327	57.477	AK(1)DFALQK(1)FAK	2	-0.70073	1
Q5AA01	20	K	Rim1p	RIM1	1	0.000196472	114.4	DFAK(1)AQLFGR	2	-0.40436	3
Q5AB87	149	K	Ribosomal 60S subunit protein L16A	RPL16A	1	2.22107e-07	113.67	LSSAVGWK(1)YESVVEK	2	1.4304	2
Q5AB87	104	K	Ribosomal 60S subunit protein L16A	RPL16A	1	0.000410617	74.789	LK(1)VFEGVPPPYDK	2	-2.1641	2
Q5AB87	33	K	Ribosomal 60S subunit protein L16A	RPL16A	1	0.0101696	49.632	QILNGQK(1)VVVVR	2	-2.2326	1
Q5AB87	156	K	Ribosomal 60S subunit protein L16A	RPL16A	1	0.000330748	90.614	YESVVEK(1)LEEK	2	-0.4125	1
Q5AB87	83	K	Ribosomal 60S subunit protein L16A	RPL16A	1	0.00488875	111.69	ILYK(1)AIR	2	0.13193	2
Q5AB87	194	K	Ribosomal 60S subunit protein L16A	RPL16A	1	5.92829e-08	109.1	ASTAESEAAQK(1)LAAFGY	2	0.53852	2
Q5AB87	183	K	Ribosomal 60S subunit protein L16A	RPL16A	1	8.30799e-08	114.27	LNAAK(1)ASTAESEAAQK	2	0.38966	4
Q5AB87	115	K	Ribosomal 60S subunit protein L16A	RPL16A	1	0.00159762	67.252	VFEGVPPPYDK(1)K	2	0.049324	2
Q5AB87	135	K	Ribosomal 60S subunit protein L16A	RPL16A	1	0.011027	101.33	K(1)YTTVGK	2	0.27828	2
Q5AB87	92	K	Ribosomal 60S subunit protein L16A	RPL16A	1	0.00601809	60.828	GMIPHK(1)TAR	2	-0.31445	2
Q5AB87	69	K	Ribosomal 60S subunit protein L16A	RPL16A	1	0.00274492	108.24	K(1)GPFHFR	2	0.70694	2
Q5AB87	162	K	Ribosomal 60S subunit protein L16A	RPL16A	1	0.00329553	72.2	K(1)VQSAEYYAK	2	1.1384	1
Q5AB87	141	K	Ribosomal 60S subunit protein L16A	RPL16A	1	0.00366952	56.527	YTTVGK(1)LSSAVGWK	2	0.73219	1
Q5AB87	13	K	Ribosomal 60S subunit protein L16A	RPL16A	1	1.21851e-05	99.5	VVVIDGK(1)GHLLGR	2	-0.56252	6
Q5AB87	171	K	Ribosomal 60S subunit protein L16A	RPL16A	1	0.000774078	94.692	VQSAEYYAK(1)K	2	0.023852	2
Q5AB87	54	K	Ribosomal 60S subunit protein L16A	RPL16A	1	0.00163885	120.31	LK(1)YHDYLR	3	0.22496	6
Q5ABB1	32	K	Dithiol glutaredoxin	TTR1	1	0.0230217	49.3	TK(1)PVFIASK	2	0.87821	2
Q5ABB1	46	K	Dithiol glutaredoxin	TTR1	1	0.00111502	80.037	SYCPYCK(1)ATK	2	-0.004615	1
Q5ABB1	49	K	Dithiol glutaredoxin	TTR1	1	0.000120892	98.407	ATK(1)STIEAITK	2	0.087708	2
Q5ABB1	24	K	Dithiol glutaredoxin	TTR1	1	0.030431	51.415	NK(1)VEQLIK	2	-0.27659	1
Q5ABC3	217	K	Elongation factor Tu	TUF1	1	9.30453e-05	68.164	EAILK(1)LLDAVDEHIPTPSR	3	0.66942	1
Q5ABC3	280	K	Elongation factor Tu	TUF1	1	0.023164	41.996	PYK(1)TTVTGIEMFK	2	-3.0279	1
Q5ABC3	330	K	Elongation factor Tu	TUF1	1	0.000446706	136.99	PGTATSHK(1)K	2	-0.034704	1
Q5ABC3	291	K	Elongation factor Tu	TUF1	1	1.82026e-24	204.13	K(1)ELDSAMAGDNCGVLLR	2	0.8369	1
Q5ABC3	97	K	Elongation factor Tu	TUF1	1	1.87363e-05	83.54	GITISTAHVEYETK(1)NR	3	-0.16219	1
Q5ABC3	212	K	Elongation factor Tu	TUF1	0.999939	0.00183626	90.689	KPEIGK(1)EAILK	2	0.029858	3
Q5ABC3	34	K	Elongation factor Tu	TUF1	1	7.18655e-06	85.203	SK(1)PHVNIGTIGHVDHGK	3	0.3683	2
Q5ABC3	49	K	Elongation factor Tu	TUF1	1	2.22501e-15	117.83	SKPHVNIGTIGHVDHGK(1)TTLTAAITK	4	1.7857	4
Q5ABC3	414	K	Elongation factor Tu	TUF1	1	0.0023935	61.757	EGGK(1)TVGTGLITR	2	0.62475	2
Q5ABC3	290	K	Elongation factor Tu	TUF1	1	0.0015599	73.632	TTVTGIEMFK(1)K	2	0.18047	1
Q5ACI8	147	K	Peptidyl-prolyl cis-trans isomerase D	CPR6	1	4.2503e-07	110.35	HVVFGEVIEGK(1)SIVR	2	-0.58953	4
Q5ACI8	350	K	Peptidyl-prolyl cis-trans isomerase D	CPR6	1	0.000988387	81.335	GLQEAK(1)HNIK	2	-1.0602	2
Q5ACI8	221	K	Peptidyl-prolyl cis-trans isomerase D	CPR6	1	0.00287138	125.5	IK(1)DIGTK	2	0.9181	2
Q5ACI8	57	K	Peptidyl-prolyl cis-trans isomerase D	CPR6	1	0.000169381	77.664	PLSYK(1)DSIFHR	3	1.6383	2
Q5ACI8	307	K	Peptidyl-prolyl cis-trans isomerase D	CPR6	1	0.0591066	71.379	SK(1)TK(1)ALYR	2	-0.55169	1
Q5ACI8	305	K	Peptidyl-prolyl cis-trans isomerase D	CPR6	1	0.0591066	71.379	SK(1)TK(1)ALYR	2	-0.55169	1
Q5ACI8	226	K	Peptidyl-prolyl cis-trans isomerase D	CPR6	1	0.0335614	50.04	DIGTK(1)LLK	2	-0.47266	1
Q5ACI8	15	K	Peptidyl-prolyl cis-trans isomerase D	CPR6	1	2.98926e-09	119.65	TATPVYFDISCNGK(1)PK	2	1.43	1
Q5ACI8	49	K	Peptidyl-prolyl cis-trans isomerase D	CPR6	0.971095	0.000553748	66.989	GISPK(0.971)SGK(0.029)PLSYK	3	0.050779	1
Q5ACI8	344	K	Peptidyl-prolyl cis-trans isomerase D	CPR6	1	1.82049e-07	84.108	ILEEALELEPNDAAIQK(1)GLQEAK	3	1.7934	1
Q5ACI8	66	K	Peptidyl-prolyl cis-trans isomerase D	CPR6	1	4.07128e-14	115.72	VIK(1)DFMCQGGDFTAPSDHLGTGGESIYGEK	3	0.48468	1
Q5ACI8	23	K	Peptidyl-prolyl cis-trans isomerase D	CPR6	1	0.0020774	63.966	VVFK(1)LYDDVVPK	2	1.0683	2
Q5ACI8	31	K	Peptidyl-prolyl cis-trans isomerase D	CPR6	1	0.000546529	68.168	LYDDVVPK(1)TAANFR	2	0.65723	3
Q5ACI8	235	K	Peptidyl-prolyl cis-trans isomerase D	CPR6	1	0.0145295	80.229	LEK(1)SYEK	2	0.51991	1
Q5ADM7	263	K	Glyceraldehyde-3-phosphate dehydrogenase	TDH3	1	0.00191428	128	K(1)ASEGPLK	2	1.2484	3
Q5ADM7	193	K	Glyceraldehyde-3-phosphate dehydrogenase	TDH3	1	1.0242e-06	155.99	TVDGPSHK(1)DWR	3	0.97272	11
Q5ADM7	262	K	Glyceraldehyde-3-phosphate dehydrogenase	TDH3	1	2.85404e-08	154.28	K(1)AASYEEIAQAIK(1)K	3	3.6027	7
Q5ADM7	88	K	Glyceraldehyde-3-phosphate dehydrogenase	TDH3	1	1.37032e-27	179.92	DPANIPWGK(1)SGVDYVIESTGVFTK	2	0.28583	7
Q5ADM7	116	K	Glyceraldehyde-3-phosphate dehydrogenase	TDH3	1	4.2995e-12	182.57	LEGAQK(1)HIDAGAK(1)K	2	-0.8589	10
Q5ADM7	72	K	Glyceraldehyde-3-phosphate dehydrogenase	TDH3	1	8.7492e-76	313.36	YK(1)GEVTASGDDLVIDGHK(1)IK	3	0.42164	27
Q5ADM7	214	K	Glyceraldehyde-3-phosphate dehydrogenase	TDH3	1	2.10313e-11	124.91	TASGNIIPSSTGAAK(1)AVGK	3	-1.3246	5
Q5ADM7	144	K	Glyceraldehyde-3-phosphate dehydrogenase	TDH3	1	1.55249e-22	155.76	YTPDLK(1)IISNASCTTNCLAPLAK	2	-0.3296	3
Q5ADM7	74	K	Glyceraldehyde-3-phosphate dehydrogenase	TDH3	1	1.91145e-17	135.64	IK(1)VFQER	2	0.024336	7
Q5ADM7	25	K	Glyceraldehyde-3-phosphate dehydrogenase	TDH3	1	9.64645e-06	74.876	K(1)DIEVVAVNDPFIAPDYAAYMFK	3	-0.46277	1
Q5ADM7	185	K	Glyceraldehyde-3-phosphate dehydrogenase	TDH3	1	1.16148e-59	244.04	VVNDTFGIEEGLMTTVHSITATQK(1)TVDGPSHK	3	-0.32462	10
Q5ADM7	332	K	Glyceraldehyde-3-phosphate dehydrogenase	TDH3	1	0.000104603	85.672	VVDLLEHVAK(1)ASA	2	1.2677	5
Q5ADM7	250	K	Glyceraldehyde-3-phosphate dehydrogenase	TDH3	1	9.80563e-07	132.06	LK(1)K(1)AASYEEIAQAIK	3	0.37875	9
Q5ADM7	138	K	Glyceraldehyde-3-phosphate dehydrogenase	TDH3	1	1.90415e-12	113.3	VIITAPSADAPMFVVGVNEDK(1)YTPDLK	3	1.2769	1
Q5ADM7	218	K	Glyceraldehyde-3-phosphate dehydrogenase	TDH3	1	0.000382244	68.515	AVGK(1)VIPELNGK(1)LTGMSLR	3	-0.017279	3
Q5ADM7	226	K	Glyceraldehyde-3-phosphate dehydrogenase	TDH3	1	0.000382244	66.264	AVGK(1)VIPELNGK(1)LTGMSLR	3	-0.017279	2
Q5ADM7	249	K	Glyceraldehyde-3-phosphate dehydrogenase	TDH3	1	4.29606e-05	96.673	LK(1)K(1)AASYEEIAQAIK	3	0.37875	2
Q5ADM7	47	K	Glyceraldehyde-3-phosphate dehydrogenase	TDH3	0.999998	7.76946e-06	61.241	KDIEVVAVNDPFIAPDYAAYMFK(1)YDSTHGR	4	-1.947	1
Q5ADM7	109	K	Glyceraldehyde-3-phosphate dehydrogenase	TDH3	1	7.37608e-14	183.96	LEGAQK(1)HIDAGAK(1)K	2	-0.8589	13
Q5ADM7	103	K	Glyceraldehyde-3-phosphate dehydrogenase	TDH3	1	6.73355e-35	216.6	SGVDYVIESTGVFTK(1)LEGAQK	2	1.1629	7
Q5ADM7	4	K	Glyceraldehyde-3-phosphate dehydrogenase	TDH3	1	0.000352716	83.862	AIK(1)IGINGFGR	2	0.23788	1
Q5ADM7	56	K	Glyceraldehyde-3-phosphate dehydrogenase	TDH3	1	7.7426e-34	230.45	YK(1)GEVTASGDDLVIDGHK(1)IK	3	0.42164	12
Q5ADM7	117	K	Glyceraldehyde-3-phosphate dehydrogenase	TDH3	1	5.81712e-16	125.62	K(1)VIITAPSADAPMFVVGVNEDKYTPDLK	3	0.064348	7
Q5ADQ0	123	K	Histone H3.3	HHT3	1	0.00202375	139.28	K(1)DMQLAR	2	-0.30275	2
Q5ADQ0	57	K	Histone H3.3	HHT3	1	0.000303192	103.88	FQK(1)STELLIR	2	0.41413	2
Q5ADQ0	24	K	Histone H3.3	HHT3	1	0.0473345	44.753	QLASK(1)AAR	2	-2.9836	1
Q5ADQ0	80	K	Histone H3.3	HHT3	1	4.37029e-05	126.19	EIAQDFK(1)SDLR	2	-2.487	1
Q5ADQ0	43	K	Histone H3.3	HHT3	1	0.00565896	66.27	YK(1)PGTVALR	2	-0.069035	1
Q5ADQ6	124	K	40S ribosomal protein S12	RPS12	1	4.42923e-22	197.45	VVGASCVVVK(1)NWGADSDER	3	-0.28322	5
Q5ADQ6	50	K	40S ribosomal protein S12	RPS12	1	0.0105755	69.716	EASK(1)ALSK	2	2.5245	1
Q5ADQ6	85	K	40S ribosomal protein S12	RPS12	1	1.14023e-10	125.61	LVEALCNEPEEK(1)IPLIK	3	0.38094	3
Q5ADQ6	90	K	40S ribosomal protein S12	RPS12	1	0.000260471	119.53	IPLIK(1)VSDAK	2	0.043753	3
Q5ADQ6	95	K	40S ribosomal protein S12	RPS12	1	3.39652e-15	157.42	VSDAK(1)LLGEWAGLCQLDR	3	-0.40508	8
Q5ADQ6	114	K	40S ribosomal protein S12	RPS12	1	0.00130705	76.326	K(1)VVGASCVVVK	2	-0.69369	2
Q5ADT0	778	K	Slk19p	SLK19	1	9.44525e-11	170.18	LFNDK(1)LEFENLQK	2	-3.4539	2
Q5ADT0	571	K	Slk19p	SLK19	1	0.00211335	113.1	DK(1)HASWLK	2	0.12844	3
Q5ADT0	21	K	Slk19p	SLK19	1	0.00015302	88.075	K(1)LTSGDTWVSPFR	2	0.77053	1
Q5ADT0	118	K	Slk19p	SLK19	1	0.000295966	108.7	VEEK(1)LETDAK	2	-1.5981	1
Q5ADT0	309	K	Slk19p	SLK19	1	6.94995e-06	113.61	MTQQQLLDIAAK(1)R	3	-1.264	2
Q5ADT0	102	K	Slk19p	SLK19	1	0.00103065	66.989	ATVTSTEAK(1)DAK	2	0.64937	1
Q5ADT0	358	K	Slk19p	SLK19	1	0.0496282	50.966	YLGK(1)IGK	2	-0.4126	2
Q5ADT0	435	K	Slk19p	SLK19	1	0.00696623	55.718	NHEELLATK(1)K	3	0.44894	1
Q5ADT0	460	K	Slk19p	SLK19	1	0.0230356	81.642	K(1)TELDDK	2	4.2696	1
Q5ADT0	635	K	Slk19p	SLK19	1	0.00439409	68.626	QAK(1)IEAEER	2	-2.6877	1
Q5ADT0	1080	K	Slk19p	SLK19	1	3.02087e-07	89.721	DDDKPVGGITALDAEK(1)NTVVAR	3	1.7015	2
Q5ADT0	252	K	Slk19p	SLK19	1	4.14748e-05	87.519	YEPVELPNK(1)ETLDK	2	2.9146	1
Q5ADT0	1046	K	Slk19p	SLK19	1	1.5828e-19	162.65	SK(1)DVNSAAGETTAETGVIAK	2	0.8588	1
Q5ADT0	61	K	Slk19p	SLK19	1	0.00270734	67.704	IEHIK(1)VPVK	3	1.1966	1
Q5ADT0	531	K	Slk19p	SLK19	1	0.0153299	42.029	HK(1)GLSAEVGVLAGSAAAYAAR	3	1.102	1
Q5ADT0	421	K	Slk19p	SLK19	1	0.000303176	69.331	AVEQHATDK(1)ETIEK	3	-4.191	1
Q5ADT0	496	K	Slk19p	SLK19	1	3.66099e-06	95.6	ANHK(1)EHQDSIDANLTK	3	-1.458	1
Q5ADT0	815	K	Slk19p	SLK19	1	1.1742e-07	146.67	LASEQYK(1)DPELER	2	0.42722	1
Q5ADT0	373	K	Slk19p	SLK19	1	1.37753e-05	97.223	EIEEK(1)LANFETMIK	2	-1.2046	1
Q5ADT0	492	K	Slk19p	SLK19	1	1.79745e-05	153.24	LDDLK(1)ANHK	2	-0.0069651	1
Q5ADT0	347	K	Slk19p	SLK19	1	0.00118134	78.529	HESK(1)LQSDFEK	2	-1.2487	1
Q5ADT0	143	K	Slk19p	SLK19	1	3.86996e-18	133.53	VDTEAK(1)EPLIEDEDKQEPANEAEEK	3	-1.1536	1
Q5ADT0	93	K	Slk19p	SLK19	1	0.000187069	85.554	ETK(1)ATVTSTEAK	2	-1.0574	1
Q5ADT0	77	K	Slk19p	SLK19	1	0.0221089	40.88	FSYHPTLEAEAK(1)K	3	2.1358	1
Q5ADT0	1010	K	Slk19p	SLK19	1	6.1682e-11	155.56	K(1)NAASVTPTPVEAQR	2	-0.02042	1
Q5ADT0	1181	K	Slk19p	SLK19	1	0.000133822	72.433	HNPNYFEVSPEEFEK(1)HK	3	-2.2161	1
Q5ADT0	508	K	Slk19p	SLK19	1	3.61544e-23	224.34	EHQDSIDANLTK(1)K	2	-0.49404	2
Q5ADT0	1101	K	Slk19p	SLK19	1	5.90884e-15	157.11	PIGGVTALDAEK(1)NTVVAR	2	-0.43611	2
Q5ADT0	757	K	Slk19p	SLK19	1	0.0191476	47.062	VAQAK(1)LAQIEK	2	1.4627	1
Q5ADT0	873	K	Slk19p	SLK19	1	5.90877e-07	101.01	SK(1)DVVVGNNENSHSK	3	0.014082	1
Q5ADT0	577	K	Slk19p	SLK19	1	0.000787836	132.84	HASWLK(1)EK	2	-0.9852	1
Q5ADT0	558	K	Slk19p	SLK19	1	5.76767e-05	119.43	LTSLHSDK(1)EDR	2	-1.0162	1
Q5ADT0	396	K	Slk19p	SLK19	1	7.10465e-05	111.52	TTK(1)GEIETANK	2	0.38844	1
Q5ADT0	510	K	Slk19p	SLK19	0.940725	0.000247869	104	K(0.059)K(0.941)ELDDNLTIIR	2	1.4639	1
Q5ADT0	797	K	Slk19p	SLK19	1	0.000510199	105.98	LEEEVANLK(1)K	2	1.6587	1
Q5ADT0	736	K	Slk19p	SLK19	1	0.00341473	74.165	EIEDLK(1)AEK	2	-2.024	1
Q5ADT0	886	K	Slk19p	SLK19	1	0.00141317	49.66	DVVVGNNENSHSK(1)SVNTGNEAK	3	0.74406	1
Q5ADT0	340	K	Slk19p	SLK19	1	0.03466	67.507	QQGLDNK(1)VK	2	-1.7177	1
Q5ADT4	124	K	Glycerol 2-dehydrogenase (NADP(+))	GCY1	1	1.35176e-10	146.1	STNK(1)PYTDFDYVDTYR	2	-0.56262	1
Q5ADT4	68	K	Glycerol 2-dehydrogenase (NADP(+))	GCY1	1	0.00153707	86.67	AIK(1)DSGVPR	2	-2.2472	1
Q5ADT4	279	K	Glycerol 2-dehydrogenase (NADP(+))	GCY1	1	0.0145392	55.461	LSEK(1)DGVVR	2	1.3523	1
Q5ADT4	249	K	Glycerol 2-dehydrogenase (NADP(+))	GCY1	1	0.00445258	57.106	TVVLPK(1)SVTESR	2	-0.041198	1
Q5ADT4	243	K	Glycerol 2-dehydrogenase (NADP(+))	GCY1	1	0.00609173	120.46	K(1)TVVLPK	2	0.15008	2
Q5ADT4	158	K	Glycerol 2-dehydrogenase (NADP(+))	GCY1	1	0.00117201	85.355	AIGVSNFTK(1)K	2	0.060117	2
Q5ADT4	49	K	Glycerol 2-dehydrogenase (NADP(+))	GCY1	1	1.35198e-06	84.765	NGYK(1)HIDTAAIYGNEEQVGK	3	0.43908	1
Q5ADT4	45	K	Glycerol 2-dehydrogenase (NADP(+))	GCY1	1	0.00109782	70.363	AVLAALK(1)NGYK	2	-1.2391	1
Q5ADT4	275	K	Glycerol 2-dehydrogenase (NADP(+))	GCY1	1	7.50781e-06	85.937	TFTLPSEDFETLNK(1)LSEK	2	-1.0237	1
Q5ADT4	100	K	Glycerol 2-dehydrogenase (NADP(+))	GCY1	1	0.000484172	81.877	NIEEALETSLK(1)K	2	0.82844	1
Q5ADT4	65	K	Glycerol 2-dehydrogenase (NADP(+))	GCY1	1	1.91199e-44	257.83	HIDTAAIYGNEEQVGK(1)AIK	2	0.14071	2
Q5ADT4	140	K	Glycerol 2-dehydrogenase (NADP(+))	GCY1	1	0.0300987	63.287	GLQK(1)VYK	2	-0.63087	1
Q5ADT4	222	K	Glycerol 2-dehydrogenase (NADP(+))	GCY1	1	0.00312709	66.267	NETIVK(1)IAEK	2	-1.6946	1
Q5ADT4	82	K	Glycerol 2-dehydrogenase (NADP(+))	GCY1	1	0.00127608	60.861	EELFVTTK(1)LWNADHK	3	-2.3567	1
Q5AEF2	22	K	Protein transport protein SEC13	SEC13	1	6.43462e-13	125.91	VTIGNAHDDLIHDAVLDYYGK(1)R	3	0.17861	4
Q5AEF2	283	K	Protein transport protein SEC13	SEC13	1	6.77627e-05	113.67	VSLWK(1)ENLQGK	2	2.2326	1
Q5AEF2	31	K	Protein transport protein SEC13	SEC13	1	0.000100237	99.752	LATCSSDK(1)TIK	2	0.20764	1
Q5AEI1	22	K	Nuo2p	NUO2	1	0.001269	92.201	PQGIWEK(1)IR	2	2.646	1
Q5AEI1	162	K	Nuo2p	NUO2	1	3.31979e-09	103.31	FK(1)WEILPEPVHGMYSEAYPCR	3	0.34248	1
Q5AEI1	113	K	Nuo2p	NUO2	1	0.00985626	61.161	ISIGEK(1)GNK	2	0.85826	1
Q5AEM8	168	K	Presequence translocated-associated motor subunit PAM17, mitochondrial	PAM17	1	0.00650277	101.21	DYK(1)QWLR	2	3.7391	1
Q5AEN1	85	K	Cytochrome c peroxidase, mitochondrial	CCP1	1	9.51287e-10	176.58	VPEGK(1)SASDYQK	2	0.37429	4
Q5AEN1	332	K	Cytochrome c peroxidase, mitochondrial	CCP1	1	4.17116e-10	145.52	MYADDQDLFFK(1)DFAK	3	-0.1095	6
Q5AEN1	227	K	Cytochrome c peroxidase, mitochondrial	CCP1	1	0.00207872	113.71	YVK(1)DLFAR	2	0.29278	2
Q5AEN1	80	K	Cytochrome c peroxidase, mitochondrial	CCP1	1	0.00832046	75.696	IAK(1)VPEGK	2	-0.35424	2
Q5AEN1	17	K	Cytochrome c peroxidase, mitochondrial	CCP1	1	0.00314413	75.696	SSTK(1)FNYGR	2	0.93029	1
Q5AEN1	358	K	Cytochrome c peroxidase, mitochondrial	CCP1	0.999998	1.20073e-14	154.74	YPADSKPILFK(1)TLDEQDEE	2	-0.66176	3
Q5AEN1	92	K	Cytochrome c peroxidase, mitochondrial	CCP1	1	1.33402e-09	134.14	SASDYQK(1)VYNDIATK	2	1.8588	2
Q5AEN1	353	K	Cytochrome c peroxidase, mitochondrial	CCP1	1	1.96237e-05	138.99	YPADSK(1)PILFK	2	0.10849	3
Q5AEN1	318	K	Cytochrome c peroxidase, mitochondrial	CCP1	1	0.0189983	48.602	EESYFLK(1)YVK	2	0.0017353	2
Q5AEN1	321	K	Cytochrome c peroxidase, mitochondrial	CCP1	1	2.82462e-06	106.58	YVK(1)MYADDQDLFFK	2	-0.71962	2
Q5AEN1	340	K	Cytochrome c peroxidase, mitochondrial	CCP1	1	0.00107763	70.728	AFSK(1)LISNGIK	2	1.4813	1
Q5AEN2	84	K	Ribosomal 60S subunit protein L9B	RPL9B	1	2.50877e-05	85.493	SLIANLITGVTK(1)GYK	2	-1.7528	1
Q5AEN2	63	K	Ribosomal 60S subunit protein L9B	RPL9B	1	0.0210012	83.364	K(1)HVAALR	2	0.20755	1
Q5AEN2	39	K	Ribosomal 60S subunit protein L9B	RPL9B	1	1.85893e-07	164.68	DLK(1)HIDVTFNK	2	-0.045194	4
Q5AEN2	26	K	Ribosomal 60S subunit protein L9B	RPL9B	1	0.00228216	110.12	VVK(1)VTGPR	2	-0.89711	2
Q5AEN2	121	K	Ribosomal 60S subunit protein L9B	RPL9B	1	0.00141762	143	NFLGEK(1)R	2	-0.13653	2
Q5AEN2	47	K	Ribosomal 60S subunit protein L9B	RPL9B	1	9.22469e-10	176.78	HIDVTFNK(1)INNR	2	1.0594	2
Q5AEN2	174	K	Ribosomal 60S subunit protein L9B	RPL9B	1	0.000409111	90.614	K(1)FLDGIYVSER	2	1.3143	2
Q5AEN2	72	K	Ribosomal 60S subunit protein L9B	RPL9B	1	0.000323599	73.279	TVK(1)SLIANLITGVTK	2	0.28659	1
Q5AEN2	106	K	Ribosomal 60S subunit protein L9B	RPL9B	1	1.38456e-06	135.99	K(1)DGQDYVEIR	2	-0.2129	2
Q5AEN2	105	K	Ribosomal 60S subunit protein L9B	RPL9B	1	3.84421e-07	108.72	FVYAHFPINVNIIK(1)K	3	0.28312	2
Q5AEN2	54	K	Ribosomal 60S subunit protein L9B	RPL9B	1	0.00593576	57.164	AIK(1)ITVHNGDR	2	-0.60663	1
Q5AF44	67	K	Thioredoxin peroxidase	AHP1	1	4.32923e-07	67.072	SLFPNNTVVVTAVPGAFTPTCTEQHIPDYLK(1)HLK	4	0.62057	1
Q5AF44	19	K	Thioredoxin peroxidase	AHP1	1	0.000112309	61.903	YIPYSK(1)DHASLTACANPIPLDLK	3	0.10273	2
Q5AF44	5	K	Thioredoxin peroxidase	AHP1	1	1.33811e-05	101.45	TDGK(1)FPTNIEPK	2	-0.80287	7
Q5AF98	104	K	Zuotin	ZUO1	1	0.00159219	85.533	SK(1)ATEDQIR	2	-0.64264	2
Q5AF98	385	K	Zuotin	ZUO1	1	0.000321419	80.905	FDDVK(1)LGEVADK	2	0.59667	1
Q5AF98	139	K	Zuotin	ZUO1	1	6.63649e-13	134.14	SASGGLENDGFFK(1)IIQK	2	-0.062565	2
Q5AF98	394	K	Zuotin	ZUO1	1	5.72877e-10	121.82	VK(1)DADAASVK(1)STFVEVAK	2	-0.266	4
Q5AF98	14	K	Zuotin	ZUO1	1	2.98978e-07	100.04	SIVLPSGTTDGFK(1)AVSK	2	0.85183	2
Q5AF98	356	K	Zuotin	ZUO1	1	1.58077e-07	130.2	AAVK(1)DNNYFGDSAK	2	0.19001	1
Q5AF98	402	K	Zuotin	ZUO1	1	5.72877e-10	121.82	VK(1)DADAASVK(1)STFVEVAK	2	-0.266	3
Q5AF98	52	K	Zuotin	ZUO1	1	6.98481e-07	113.54	GHTWSEFEK(1)LEAEK	3	0.34944	1
Q5AF98	60	K	Zuotin	ZUO1	1	9.13005e-32	175.59	NVK(1)QIEVNEDEDLGDEEQSEELLEHDPR	3	-0.45373	1
Q5AF98	392	K	Zuotin	ZUO1	1	0.0201539	50.353	LGEVADK(1)VK	2	1.9996	1
Q5AF98	224	K	Zuotin	ZUO1	1	8.1802e-07	87.319	FDSWK(1)TFEFK	2	0.21226	3
Q5AF98	126	K	Zuotin	ZUO1	1	0.00265324	64.04	K(1)SASGGLENDGFFK	2	1.1912	1
Q5AF98	297	K	Zuotin	ZUO1	1	0.00876523	94.801	WEK(1)ESGSR	2	0.14391	2
Q5AFA8	165	K	Abp1p	ABP1	1	0.000991408	72.29	PVVAK(1)SSSASK	2	0.23934	1
Q5AFA8	248	K	Abp1p	ABP1	1	0.000293326	110.46	TFK(1)SEPQEEK	2	1.8227	1
Q5AFA8	245	K	Abp1p	ABP1	1	0.00306615	61.11	SDTTSSTPK(1)TFK	2	-2.08	1
Q5AFA8	160	K	Abp1p	ABP1	1	0.00657333	65.157	PTSK(1)PVVAK	2	-0.099071	1
Q5AFA8	287	K	Abp1p	ABP1	1	0.014161	65.224	LTSLPK(1)PK	2	-0.63548	1
Q5AFA8	632	K	Abp1p	ABP1	1	4.47912e-07	98.889	HSK(1)TGEVGLFPANYVVLNE	2	-0.39675	1
Q5AFA8	299	K	Abp1p	ABP1	1	1.33395e-10	124.25	YK(1)ASASGNGAAPAFGAK	2	-0.14092	1
Q5AFA8	78	K	Abp1p	ABP1	1	0.000822606	49.593	VTVPGSDVSK(1)NILLGWCPDSAPAK	3	-0.2942	1
Q5AFA8	92	K	Abp1p	ABP1	1	4.08375e-10	136.81	NILLGWCPDSAPAK(1)LR	2	-0.11162	3
Q5AFA8	352	K	Abp1p	ABP1	1	0.000521882	101.39	TPAQIWAEK(1)R	2	-0.24498	1
Q5AFA8	357	K	Abp1p	ABP1	1	0.000758123	114.51	YK(1)TVASDEK	2	-0.26997	1
Q5AFA8	19	K	Abp1p	ABP1	1	0.000302358	104.43	IQQAYDK(1)VVR	2	0.78188	1
Q5AFA8	270	K	Abp1p	ABP1	1	0.00489008	56.569	MK(1)AYDQPSSSDGR	2	-2.2185	1
Q5AFA8	223	K	Abp1p	ABP1	1	0.000226085	74.966	KPLDNVPSAYK(1)PTK	3	1.1969	1
Q5AG43	84	K	Ribosomal 40S subunit protein S5	RPS5	1	0.000779052	128.27	K(1)AQCPIVER	2	-0.50012	2
Q5AG43	212	K	Ribosomal 40S subunit protein S5	RPS5	1	0.00553414	66.056	GSSTSYAIK(1)K	2	-0.40939	2
Q5AG43	45	K	Ribosomal 40S subunit protein S5	RPS5	1	5.44996e-06	111.83	LFNK(1)WSFEDVEVK	2	-0.064876	3
Q5AG43	80	K	Ribosomal 40S subunit protein S5	RPS5	1	0.00291291	58.246	NPVFVSHTAGK(1)YASK(1)R	3	0.74929	1
Q5AG43	76	K	Ribosomal 40S subunit protein S5	RPS5	1	9.80697e-33	242.93	NPVFVSHTAGK(1)YASK(1)R	3	0.74929	2
Q5AG68	38	K	Nucleoside diphosphate kinase	YNK1	1	8.64784e-07	103.14	LVGIK(1)LVQPTESLLR	2	0.50043	1
Q5AG68	11	K	Nucleoside diphosphate kinase	YNK1	1	3.10449e-05	105.03	TFIAIK(1)PDGVQR	2	1.1254	2
Q5AG68	127	K	Nucleoside diphosphate kinase	YNK1	1	2.68067e-09	105.96	NVCHGSDSVESANK(1)EIDLWFK	3	-0.3514	2
Q5AG68	33	K	Nucleoside diphosphate kinase	YNK1	1	0.00923887	73.26	GFK(1)LVGIK	2	0.0067604	2
Q5AG68	134	K	Nucleoside diphosphate kinase	YNK1	1	0.00601487	95.531	EIDLWFK(1)K	2	-0.13749	5
Q5AGV4	643	K	Eukaryotic translation initiation factor 3 subunit B	PRT1	1	1.05597e-06	123.95	DDSIDQFK(1)DFVWR	2	0.29972	1
Q5AGV4	660	K	Eukaryotic translation initiation factor 3 subunit B	PRT1	1	0.00357704	52.101	PRPPSLLTNSDK(1)K	3	2.3971	1
Q5AGV4	57	K	Eukaryotic translation initiation factor 3 subunit B	PRT1	1	0.00140696	89.355	VPVLIK(1)VLR	2	-0.55355	1
Q5AGV4	228	K	Eukaryotic translation initiation factor 3 subunit B	PRT1	1	5.50044e-11	110.36	GTYLFSIHPQGIQSWGGANFNSIK(1)R	3	-0.1851	1
Q5AGV4	369	K	Eukaryotic translation initiation factor 3 subunit B	PRT1	1	0.000487654	55.988	AVDGK(1)HVLSYWTPESTNQTAR	3	-0.22989	1
Q5AGV4	316	K	Eukaryotic translation initiation factor 3 subunit B	PRT1	1	0.00162858	74.772	WSYDDK(1)YCAR	2	-1.115	1
Q5AGV4	121	K	Eukaryotic translation initiation factor 3 subunit B	PRT1	1	0.00616516	56.654	LLVNK(1)LSDMEK	2	3.2194	1
Q5AGV4	180	K	Eukaryotic translation initiation factor 3 subunit B	PRT1	1	0.0111382	51.092	K(1)SADPEPVIEPR	2	3.1231	1
Q5AGV4	344	K	Eukaryotic translation initiation factor 3 subunit B	PRT1	1	0.00177265	56.906	LVK(1)VDGIQDFEWAPAGVK	2	-0.59318	1
Q5AGV4	550	K	Eukaryotic translation initiation factor 3 subunit B	PRT1	1	0.000406923	71.268	HSNTIFWSPK(1)GR	3	0.14698	1
Q5AGX8	308	K	Acetyltransferase component of pyruvate dehydrogenase complex	LAT1	1	7.4097e-05	90.689	LSINDLLIK(1)AIAK	2	0.70842	1
Q5AGX8	200	K	Acetyltransferase component of pyruvate dehydrogenase complex	LAT1	1	0.00340111	96.492	GISLK(1)GIK	2	-0.29694	1
Q5AGX8	312	K	Acetyltransferase component of pyruvate dehydrogenase complex	LAT1	1	0.0202293	60.074	AIAK(1)TCVR	2	0.11094	1
Q5AGX8	175	K	Acetyltransferase component of pyruvate dehydrogenase complex	LAT1	1	8.49993e-06	90.872	ASTSTSAPASTPSPSSK(1)K	2	-0.34733	1
Q5AGX8	299	K	Acetyltransferase component of pyruvate dehydrogenase complex	LAT1	1	0.00072463	77.124	YK(1)LSINDLLIK	2	-1.8049	2
Q5AGX8	195	K	Acetyltransferase component of pyruvate dehydrogenase complex	LAT1	1	0.000928231	73.435	TIALEK(1)GISLK	2	4.1879	1
Q5AGX8	153	K	Acetyltransferase component of pyruvate dehydrogenase complex	LAT1	1	6.21151e-06	142.1	PAPAAEEEAPK(1)K	2	0.21484	1
Q5AGZ7	27	K	Ribosomal 60S subunit protein L5	RPL5	1	0.000196971	126.39	RQEGK(1)TDYYQR	2	-0.42425	4
Q5AGZ7	294	K	Ribosomal 60S subunit protein L5	RPL5	1	0.0163013	53.317	IAEFK(1)AQQE	2	0.37635	3
Q5AGZ7	259	K	Ribosomal 60S subunit protein L5	RPL5	1	0.00323633	115.49	K(1)FTK(1)EQYK	2	2.3401	2
Q5AGZ7	164	K	Ribosomal 60S subunit protein L5	RPL5	1	1.6554e-29	204.17	VFGVLK(1)GASDGGLYVPHSPNR	2	0.10532	5
Q5AGZ7	43	K	Ribosomal 60S subunit protein L5	RPL5	1	0.00597488	97.635	AK(1)YNSPK(1)YR	2	0.1033	2
Q5AGZ7	262	K	Ribosomal 60S subunit protein L5	RPL5	1	0.00408506	119.21	K(1)FTK(1)EQYK	2	2.3401	5
Q5AGZ7	5	K	Ribosomal 60S subunit protein L5	RPL5	1	0.00312706	123.69	PMQK(1)EFR	2	-0.82412	2
Q5AGZ7	48	K	Ribosomal 60S subunit protein L5	RPL5	1	4.11416e-05	162.51	YNSPK(1)YR	2	2.2134	3
Q5AGZ7	258	K	Ribosomal 60S subunit protein L5	RPL5	0.999348	0.000819764	99.318	ADPSFK(0.001)PTEK(0.999)K	3	-0.6653	3
Q5AGZ8	805	K	ATP-dependent 6-phosphofructokinase	PFK2	1	0.00120935	79.07	LIIK(1)SSNASK	2	-0.026946	2
Q5AGZ8	237	K	ATP-dependent 6-phosphofructokinase	PFK2	1	0.00302591	99.139	EMK(1)WQDVR	2	0.05014	1
Q5AGZ8	538	K	ATP-dependent 6-phosphofructokinase	PFK2	1	0.00985626	61.161	DFEK(1)AMSLR	2	0.030776	1
Q5AGZ8	261	K	ATP-dependent 6-phosphofructokinase	PFK2	1	0.025704	66.073	CMEFK(1)ER	2	-0.92875	1
Q5AGZ8	418	K	ATP-dependent 6-phosphofructokinase	PFK2	1	5.31982e-24	223.39	DWQDQMCDIVGK(1)HR	2	-1.1015	4
Q5AGZ8	310	K	ATP-dependent 6-phosphofructokinase	PFK2	1	9.08483e-10	176.87	DK(1)GEITNEQFER	2	-0.31339	2
Q5AGZ8	234	K	ATP-dependent 6-phosphofructokinase	PFK2	1	0.000495247	93.096	GGPEYIK(1)EMK	2	-0.63692	2
Q5AGZ8	227	K	ATP-dependent 6-phosphofructokinase	PFK2	1	4.39979e-07	97.57	AFAVQEGYAGLVK(1)GGPEYIK	2	-3.5815	1
Q5AGZ8	923	K	ATP-dependent 6-phosphofructokinase	PFK2	1	0.00119978	68.515	MPK(1)TIYWNTIR	2	2.3591	1
Q5AGZ8	801	K	ATP-dependent 6-phosphofructokinase	PFK2	1	0.00499349	111.01	SGK(1)LIIK	2	0.33827	2
Q5AGZ8	548	K	ATP-dependent 6-phosphofructokinase	PFK2	1	5.34908e-07	71.882	DHEFK(1)EHLANFMAMNTANHEKPTLPR	5	-0.2073	1
Q5AGZ8	179	K	ATP-dependent 6-phosphofructokinase	PFK2	1	0.00253368	79.148	NIEETK(1)AVR	2	0.29261	1
Q5AGZ8	886	K	ATP-dependent 6-phosphofructokinase	PFK2	1	0.000133446	106.67	YELDFPIDDK(1)K	2	-0.11788	2
Q5AGZ8	898	K	ATP-dependent 6-phosphofructokinase	PFK2	1	2.65626e-07	122.63	ILNTAAVLGIK(1)SSR	3	-0.87574	3
Q5AGZ8	798	K	ATP-dependent 6-phosphofructokinase	PFK2	1	1.76957e-09	160.84	EAFAVEQGMTK(1)SGK	2	0.17122	1
Q5AGZ8	525	K	ATP-dependent 6-phosphofructokinase	PFK2	1	0.000492974	76.357	ITK(1)SVASAIEAK	2	0.6283	1
Q5AGZ8	62	K	ATP-dependent 6-phosphofructokinase	PFK2	1	9.47497e-06	88.565	IQLDTK(1)SGLSLDQINDR	2	1.7828	1
Q5AHH4	33	K	Small heat shock protein 21	HSP21	1	2.07666e-16	194.77	K(1)IAQGDNGK(1)GQQVSR	3	1.3178	2
Q5AHH4	134	K	Small heat shock protein 21	HSP21	1	0.0201938	46.318	DGTK(1)K(1)SSTFHSNLK	3	0.30346	1
Q5AHH4	71	K	Small heat shock protein 21	HSP21	1	4.98147e-39	253.36	RDDFFDDFWK(1)NFSSGK	2	-0.11621	15
Q5AHH4	188	K	Small heat shock protein 21	HSP21	1	0.000120325	86.772	IVNIPISK(1)AAAK(1)K	2	-0.91205	2
Q5AHH4	41	K	Small heat shock protein 21	HSP21	1	2.07666e-16	194.77	K(1)IAQGDNGK(1)GQQVSR	3	1.3178	5
Q5AHH4	20	K	Small heat shock protein 21	HSP21	1	3.29035e-08	152.4	K(1)YATEVPPNFNPR	3	-0.13586	6
Q5AHH4	184	K	Small heat shock protein 21	HSP21	1	1.4653e-21	198.35	VHADHEK(1)IVNIPISK(1)AAAK	4	0.66798	8
Q5AHH4	176	K	Small heat shock protein 21	HSP21	1	1.4653e-21	198.35	VHADHEK(1)IVNIPISK(1)AAAK	4	0.66798	14
Q5AHH4	135	K	Small heat shock protein 21	HSP21	1	3.38746e-08	177.57	K(1)SSTFHSNLK	3	-0.4807	5
Q5AHH4	87	K	Small heat shock protein 21	HSP21	1	1.08317e-24	203.99	YFVGFDDNVK(1)TTEESDK	2	-0.21973	8
Q5AHH4	77	K	Small heat shock protein 21	HSP21	1	1.8629e-21	203.2	NFSSGK(1)YFVGFDDNVK(1)TTEESDK	3	-1.6481	10
Q5AHH4	144	K	Small heat shock protein 21	HSP21	1	1.37829e-05	121.45	SSTFHSNLK(1)FEK	2	1.644	1
Q5AHH4	169	K	Small heat shock protein 21	HSP21	1	1.21963e-34	166.97	FEKPVNFDDISAEIGEQGVQVTLPK(1)VHADHEK	5	-0.0020318	5
Q5AHH7	106	K	Acyl carrier protein	ACP12	1	1.41355e-08	119.54	TVGEAVDYIYK(1)EESK	2	0.2267	1
Q5AHH7	95	K	Acyl carrier protein	ACP12	1	2.79754e-06	97.129	ISDEIK(1)TVGEAVDYIYK	2	0.5915	2
Q5AI15	170	K	Polyadenylate-binding protein, cytoplasmic and nuclear	PAB1	1	1.00032e-09	138.28	ILSCK(1)VATDEFGQSK	2	-0.95403	1
Q5AI15	554	K	Polyadenylate-binding protein, cytoplasmic and nuclear	PAB1	1	6.92514e-08	115.8	DLAAIISSVPQDQQK(1)R	2	1.0355	2
Q5AI15	165	K	Polyadenylate-binding protein, cytoplasmic and nuclear	PAB1	1	4.59676e-05	81.526	ALHDTFSAFGK(1)ILSCK	3	-2.0489	2
Q5AI15	102	K	Polyadenylate-binding protein, cytoplasmic and nuclear	PAB1	1	0.00010007	75.548	SLGYAYVNYHK(1)YEDGEK	3	1.6775	1
Q5AI15	91	K	Polyadenylate-binding protein, cytoplasmic and nuclear	PAB1	1	1.13427e-05	134.75	K(1)SLGYAYVNYHK	2	1.0069	4
Q5AI15	266	K	Polyadenylate-binding protein, cytoplasmic and nuclear	PAB1	1	2.03034e-08	151.7	ITSIYLEK(1)DQDGK	2	0.95848	1
Q5AI15	341	K	Polyadenylate-binding protein, cytoplasmic and nuclear	PAB1	1	2.84848e-06	89.353	YQGVNLFVK(1)NLDDTIDSEK	2	1.0156	1
Q5AI15	154	K	Polyadenylate-binding protein, cytoplasmic and nuclear	PAB1	1	3.51764e-05	75.773	NLHPAIDNK(1)ALHDTFSAFGK	4	0.18123	4
Q5AI15	376	K	Polyadenylate-binding protein, cytoplasmic and nuclear	PAB1	1	6.52447e-11	129.02	SK(1)GFGFVCFTTPEEATK	2	-1.0356	1
Q5AI15	366	K	Polyadenylate-binding protein, cytoplasmic and nuclear	PAB1	1	1.05021e-17	135.64	LEEEFKPFGTITSAK(1)VMVDEAGK	3	0.51187	1
Q5AI15	351	K	Polyadenylate-binding protein, cytoplasmic and nuclear	PAB1	0.999495	5.15704e-05	62.107	NLDDTIDSEK(0.999)LEEEFK(0.001)PFGTITSAK	3	0.53531	1
Q5AI15	570	K	Polyadenylate-binding protein, cytoplasmic and nuclear	PAB1	1	2.0331e-06	99.927	IVATGK(1)AQEPEAAGK	2	0.3018	2
Q5AI15	564	K	Polyadenylate-binding protein, cytoplasmic and nuclear	PAB1	1	2.55914e-05	85.178	ILGEELYPK(1)IVATGK	2	-0.43212	2
Q5AI15	273	K	Polyadenylate-binding protein, cytoplasmic and nuclear	PAB1	1	9.15512e-19	182.09	SK(1)GFGFVNFEDHESAVK	2	4.3575	3
Q5AI15	618	K	Polyadenylate-binding protein, cytoplasmic and nuclear	PAB1	1	0.000109619	97.779	K(1)SEAAGNAEEQA	2	0.5941	1
Q5AI15	332	K	Polyadenylate-binding protein, cytoplasmic and nuclear	PAB1	1	0.000184476	85.813	LAK(1)YQGVNLFVK	2	0.053567	2
Q5AI15	374	K	Polyadenylate-binding protein, cytoplasmic and nuclear	PAB1	1	0.000292114	111.27	VMVDEAGK(1)SK	2	-1.2127	3
Q5AI15	108	K	Polyadenylate-binding protein, cytoplasmic and nuclear	PAB1	1	1.59985e-06	94.313	YEDGEK(1)AIEELNYNPIEGR	3	0.63101	2
Q5AI15	258	K	Polyadenylate-binding protein, cytoplasmic and nuclear	PAB1	1	9.69429e-07	101.42	LFSPFGK(1)ITSIYLEK	2	1.678	1
Q5AI15	145	K	Polyadenylate-binding protein, cytoplasmic and nuclear	PAB1	1	0.000170777	67.227	SGDGNIFIK(1)NLHPAIDNK	3	-2.0072	1
Q5AI15	296	K	Polyadenylate-binding protein, cytoplasmic and nuclear	PAB1	1	0.000162325	80.507	AVEELNDK(1)EINGQK	2	-1.836	1
Q5AI15	229	K	Polyadenylate-binding protein, cytoplasmic and nuclear	PAB1	1	0.000372485	73.758	FEEMK(1)ANFTNIYVK	2	1.7653	1
Q5AI15	404	K	Polyadenylate-binding protein, cytoplasmic and nuclear	PAB1	1	1.24671e-06	113.24	MINGK(1)PLYVALAQR	2	-0.27911	1
Q5AI86	221	K	Eukaryotic translation initiation factor 3 subunit I	TIF34	1	0.00212125	69.721	SYFITSSK(1)DK	2	-1.3309	1
Q5AI86	106	K	Eukaryotic translation initiation factor 3 subunit I	TIF34	1	0.000988121	123.35	VAFSPDGK(1)K	2	-0.052115	2
Q5AI86	295	K	Eukaryotic translation initiation factor 3 subunit I	TIF34	1	3.56874e-06	64.213	VK(1)GHFGPLNTVAVHPDGTGYSSGGEDGFIR	4	-1.1535	1
Q5AI86	329	K	Eukaryotic translation initiation factor 3 subunit I	TIF34	1	5.19522e-06	89.502	VHTFDK(1)SYQDFLFDAER	3	-0.83641	2
Q5AI86	285	K	Eukaryotic translation initiation factor 3 subunit I	TIF34	1	0.00760782	48.568	FYHK(1)IFEEEIGR	3	-0.88824	1
Q5AI86	277	K	Eukaryotic translation initiation factor 3 subunit I	TIF34	1	1.19269e-16	183.41	NVTTTAESQGK(1)FEAR	2	0.32334	1
Q5AIA2	271	K	Homoserine dehydrogenase	HOM6	1	1.31321e-05	122.64	LPNYDADIQK(1)VK	2	-0.38344	2
Q5AIA2	221	K	Homoserine dehydrogenase	HOM6	1	0.0123889	98.418	K(1)VTILAR	2	0.51945	2
Q5AIA2	273	K	Homoserine dehydrogenase	HOM6	1	0.000172772	129	VK(1)DEAFAENK	2	0.69844	2
Q5AIA2	80	K	Homoserine dehydrogenase	HOM6	0.945386	7.81743e-09	85.595	GAK(0.945)K(0.055)PTVLVDNTSSPAIANYYPTFIK	3	1.2645	1
Q5AIA2	295	K	Homoserine dehydrogenase	HOM6	1	0.00251255	60.937	VDLNTNK(1)VSVEIGK	2	-0.56138	1
Q5AIA2	322	K	Homoserine dehydrogenase	HOM6	1	3.56592e-05	101.3	GSDNVVSIK(1)TGR	2	-3.175	1
Q5AIA2	288	K	Homoserine dehydrogenase	HOM6	1	0.00105797	71.085	FVGK(1)VDLNTNK	2	-1.088	1
Q5AIA2	313	K	Homoserine dehydrogenase	HOM6	1	6.1693e-05	69.256	YGFDHPFASLK(1)GSDNVVSIK	3	-0.082401	2
Q5AIA2	121	K	Homoserine dehydrogenase	HOM6	1	0.00142587	76.85	AFSSDLK(1)EWK	2	1.2941	1
Q5AIA2	281	K	Homoserine dehydrogenase	HOM6	0.99998	0.00252785	57.267	VKDEAFAENK(1)VLR	3	0.43742	1
Q5AIA2	163	K	Homoserine dehydrogenase	HOM6	1	0.00410585	61.235	DLIATGDK(1)VDK	2	2.4486	1
Q5AIA2	200	K	Homoserine dehydrogenase	HOM6	1	1.23224e-05	124.12	AK(1)ELGYTEPDPR	2	-0.31392	2
Q5AIB8	158	K	Ribosomal 60S subunit protein L10	RPL10	1	0.00215453	112.37	YK(1)FPGQQK	2	0.90187	3
Q5AIB8	203	K	Ribosomal 60S subunit protein L10	RPL10	1	1.27152e-10	124.46	K(1)GNLEANLQQFPNYQYSA	2	0.75812	1
Q5AIB8	145	K	Ribosomal 60S subunit protein L10	RPL10	1	0.000740491	69.795	DSNK(1)DVVIEGLR	2	0.1043	1
Q5AIB8	185	K	Ribosomal 60S subunit protein L10	RPL10	1	5.21702e-07	119.73	K(1)TNGEVIDDGAYVK	2	1.0623	1
Q5AIB8	101	K	Ribosomal 60S subunit protein L10	RPL10	1	4.37536e-05	99.844	INK(1)MLSCAGADR	2	-1.4273	3
Q5AIB8	164	K	Ribosomal 60S subunit protein L10	RPL10	1	0.000259907	89.356	FPGQQK(1)IIISK	2	-0.33421	2
Q5AIB8	30	K	Ribosomal 60S subunit protein L10	RPL10	1	0.00444283	89.142	AVPDAK(1)IR	2	2.9071	4
Q5AIB8	13	K	Ribosomal 60S subunit protein L10	RPL10	0.999991	0.000125051	154.49	YCK(1)NKPYPK	2	0.059483	3
Q5AIB8	78	K	Ribosomal 60S subunit protein L10	RPL10	1	0.00271362	102.51	YITK(1)VSGR	2	-0.07723	1
Q5AIB8	121	K	Ribosomal 60S subunit protein L10	RPL10	1	0.00199752	60.255	GAWGK(1)PHGLAAR	3	-0.055882	2
Q5AIB8	184	K	Ribosomal 60S subunit protein L10	RPL10	1	0.0649122	58.167	DEYIAK(1)K	2	1.7646	1
Q5AJ84	71	K	Uncharacterized protein	orf19.1709	1	0.00185674	62.035	VEGSVPK(1)GDVQLLLK	2	-0.93162	1
Q5AJ84	57	K	Uncharacterized protein	orf19.1709	1	0.0011439	86.014	DQSWVLDLK(1)K	2	-0.054379	2
Q5AJ84	101	K	Uncharacterized protein	orf19.1709	1	0.0292675	52.403	LFMNGK(1)LK	2	-0.39142	1
Q5AJ84	24	K	Uncharacterized protein	orf19.1709	1	0.000459913	81.92	ELNEGLQDK(1)SK	2	-0.77373	1
Q5AJ84	105	K	Uncharacterized protein	orf19.1709	1	0.0637712	44.767	VK(1)GNMMK	2	-0.92846	1
Q5AJ84	58	K	Uncharacterized protein	orf19.1709	1	0.0404767	67.277	K(1)EGTLTK	2	0.23856	1
Q5AJ93	147	K	40S ribosomal protein S7	RPS7A	1	5.30808e-07	145.84	YLVGGNK(1)IQK(1)VLLDSK	2	1.1566	6
Q5AJ93	161	K	40S ribosomal protein S7	RPS7A	1	3.10074e-17	170.16	DSTAVDYK(1)LDSFQQLYSK	3	0.5066	5
Q5AJ93	134	K	40S ribosomal protein S7	RPS7A	1	3.95037e-13	167.32	ILEDLVFPTEIIGK(1)R	2	-0.1348	2
Q5AJ93	40	K	40S ribosomal protein S7	RPS7A	1	1.64975e-05	118.73	PLQFK(1)SIK	2	0.56474	5
Q5AJ93	97	K	40S ribosomal protein S7	RPS7A	1	0.0227528	68.398	ILPK(1)PAR	2	0.96529	1
Q5AJ93	51	K	40S ribosomal protein S7	RPS7A	1	0.000195009	88.819	SIK(1)EIDVNGGK(1)K	2	-2.442	3
Q5AJ93	153	K	40S ribosomal protein S7	RPS7A	1	5.30808e-07	114.7	VLLDSK(1)DSTAVDYK	2	0.46392	3
Q5AJ93	52	K	40S ribosomal protein S7	RPS7A	1	1.47292e-05	93.424	K(1)ALAVFVPPPSLQAYR	3	-0.15731	5
Q5AJ93	4	K	40S ribosomal protein S7	RPS7A	1	4.07301e-09	127.18	SSK(1)ILSENPTELELK	2	0.83219	2
Q5AJ93	144	K	40S ribosomal protein S7	RPS7A	1	1.79919e-06	106.35	YLVGGNK(1)IQK(1)VLLDSK	2	1.1566	3
Q5AJ93	175	K	40S ribosomal protein S7	RPS7A	1	1.2591e-08	121.24	LTGK(1)QVVFEIPGESH	3	-0.1263	3
Q5AJ93	43	K	40S ribosomal protein S7	RPS7A	1	8.03266e-05	105.46	SIK(1)EIDVNGGK(1)K	2	-2.442	3
Q5AJ93	171	K	40S ribosomal protein S7	RPS7A	1	1.09481e-07	128.35	LDSFQQLYSK(1)LTGK	3	-0.37289	3
Q5AJB1	398	K	V-type proton ATPase catalytic subunit A	TFP1	1	0.000630743	72.705	AGK(1)ATALGSPDR	2	0.04451	1
Q5AJB1	586	K	V-type proton ATPase catalytic subunit A	TFP1	1	0.0169252	41.577	HSVSSAK(1)FFEPSR	3	1.9556	1
Q5AJB1	349	K	V-type proton ATPase catalytic subunit A	TFP1	1	5.97313e-10	143.28	DQGK(1)NVSMIADSSSR	2	-0.66823	2
Q5AJB1	470	K	V-type proton ATPase catalytic subunit A	TFP1	1	0.0142991	44.759	YTNVLNK(1)YYDSNYPEFAQLR	3	-1.4246	1
Q5AJB1	146	K	V-type proton ATPase catalytic subunit A	TFP1	1	5.32051e-05	98.902	TTQYDFTPGK(1)LK	2	0.68419	3
Q5AJB1	579	K	V-type proton ATPase catalytic subunit A	TFP1	1	1.05764e-05	85.469	LAESTSDVK(1)HSVSSAK	3	-0.088269	1
Q5AJB1	314	K	V-type proton ATPase catalytic subunit A	TFP1	1	0.0387616	110.61	KEPIMK(1)R	2	-0.71375	1
Q5AJB1	10	K	V-type proton ATPase catalytic subunit A	TFP1	1	0.000298768	69.03	AGALENATK(1)EIK	2	0.044529	1
Q5AJF7	123	K	Ribosomal 60S subunit protein L12A	RPL12	1	0.000332885	84.605	SFGK(1)NLASVSK	2	-1.2612	4
Q5AJF7	130	K	Ribosomal 60S subunit protein L12A	RPL12	1	6.92372e-22	196.31	NLASVSK(1)EILGTAQSVGCR	2	0.08623	4
Q5AJF7	40	K	Ribosomal 60S subunit protein L12A	RPL12	1	0.00122976	84.054	IGPLGLSPK(1)K	2	0.4339	1
Q5AJF7	146	K	Ribosomal 60S subunit protein L12A	RPL12	1	1.06351e-22	159.14	VDGK(1)NPHDIIDAINAGEIDVPEN	2	-0.37213	10
Q5AJF7	115	K	Ribosomal 60S subunit protein L12A	RPL12	1	0.058603	40.244	K(1)MQHK(1)SFGK	3	-0.91995	1
Q5AJF7	41	K	Ribosomal 60S subunit protein L12A	RPL12	1	0.00165318	88.163	K(1)VGEDIAK(1)ATK	2	3.7984	3
Q5AJF7	48	K	Ribosomal 60S subunit protein L12A	RPL12	1	0.000486569	93.442	VGEDIAK(1)ATK	2	-0.39385	8
Q5AJF7	119	K	Ribosomal 60S subunit protein L12A	RPL12	1	0.000486759	114.89	MQHK(1)SFGK(1)NLASVSK	3	-0.016793	7
Q5AJF7	99	K	Ribosomal 60S subunit protein L12A	RPL12	1	7.68855e-15	154.26	NVK(1)HSGNIPLDEIFEIAR	2	0.82748	5
Q5AJF7	86	K	Ribosomal 60S subunit protein L12A	RPL12	1	1.0271e-05	73.461	QATASVVPSASSLVITALK(1)EPVR	3	0.30976	1
Q5AJF7	31	K	Ribosomal 60S subunit protein L12A	RPL12	1	1.0756e-17	134.8	AVGGEVGASSALAPK(1)IGPLGLSPK	3	-0.20756	2
Q5AK16	306	K	T-complex protein 1 subunit gamma	CCT3	1	0.000301382	64.522	GVSDLAQHYLLK(1)GGASALR	3	-0.62297	1
Q5AK16	127	K	T-complex protein 1 subunit gamma	CCT3	1	0.00975795	90.661	ALK(1)QALK	2	0.056651	1
Q5AK16	228	K	T-complex protein 1 subunit gamma	CCT3	1	0.0335614	50.04	DVVHPK(1)MK	2	-1.3537	1
Q5AK16	248	K	T-complex protein 1 subunit gamma	CCT3	1	0.000400487	83.182	IILLDCPLEYK(1)K	2	-1.0685	1
Q5AK16	346	K	T-complex protein 1 subunit gamma	CCT3	1	0.00320429	65.295	ESDIGTK(1)CGEFK	2	-0.45388	1
Q5AK16	167	K	T-complex protein 1 subunit gamma	CCT3	1	0.00131272	125.31	YVNK(1)WSTK	2	-0.0021569	1
Q5AK46	67	K	1-pyrroline-5-carboxylate dehydrogenase	PUT2	1	0.0126529	66.504	NFSFK(1)DTK	2	0.038898	2
Q5AK46	333	K	1-pyrroline-5-carboxylate dehydrogenase	PUT2	1	2.57184e-06	110.11	ISNNVAADK(1)YR	2	0.88384	1
Q5AK46	466	K	1-pyrroline-5-carboxylate dehydrogenase	PUT2	1	0.000635703	52.451	GFYVQPTLIK(1)TTNPNHEFLTK	3	-0.58619	1
Q5AK46	70	K	1-pyrroline-5-carboxylate dehydrogenase	PUT2	1	0.0128383	57.532	DTK(1)DWDLLR	2	0.8565	1
Q5AK46	97	K	1-pyrroline-5-carboxylate dehydrogenase	PUT2	1	0.00717935	69.598	VPLVVGGK(1)K	2	0.34033	2
Q5AK46	579	K	1-pyrroline-5-carboxylate dehydrogenase	PUT2	1	0.000596265	68.972	NIK(1)ENFYELTDFK	2	-1.6946	1
Q5AK46	347	K	1-pyrroline-5-carboxylate dehydrogenase	PUT2	1	1.88928e-07	76.294	IVGETGGK(1)NFHLIHPSASINHSVLSTLR	4	-0.55283	1
Q5AK46	430	K	1-pyrroline-5-carboxylate dehydrogenase	PUT2	1	0.00201646	79.311	K(1)LSDAIEQAK	2	0.28975	1
Q5AK46	319	K	1-pyrroline-5-carboxylate dehydrogenase	PUT2	1	6.02454e-05	69.612	EFSALHFTGSTDVFK(1)SLYSK	3	-0.75423	1
Q5AK46	201	K	1-pyrroline-5-carboxylate dehydrogenase	PUT2	1	5.55339e-06	75.539	FNVK(1)YAEEMYQQQPIQTSPGVWNR	3	-1.3868	1
Q5AK46	376	K	1-pyrroline-5-carboxylate dehydrogenase	PUT2	1	7.27502e-09	127.07	GAFEYQGQK(1)CSATSR	2	-0.086445	1
Q5AK46	164	K	1-pyrroline-5-carboxylate dehydrogenase	PUT2	1	0.000327521	99.788	AADLISTK(1)YR	2	0.57658	2
Q5AK46	141	K	1-pyrroline-5-carboxylate dehydrogenase	PUT2	1	7.5058e-05	108.9	AK(1)WATTSWTDR	2	0.042394	2
Q5AK46	62	K	1-pyrroline-5-carboxylate dehydrogenase	PUT2	1	1.42582e-27	230.82	TPPNLQNEPVK(1)NFSFK	2	2.6537	1
Q5AK53	660	K	ATP-dependent 6-phosphofructokinase	PFK1	1	3.40822e-08	109.36	LYAVQDGFAGLVK(1)GDLK	3	0.03604	3
Q5AK53	198	K	ATP-dependent 6-phosphofructokinase	PFK1	1	0.00226456	90.906	TTAEILAK(1)R	2	1.5754	1
Q5AK53	565	K	ATP-dependent 6-phosphofructokinase	PFK1	1	5.02845e-05	123.01	IPLVDAVK(1)QTK	2	-0.44806	3
Q5AK53	695	K	ATP-dependent 6-phosphofructokinase	PFK1	1	6.40535e-11	148.52	SLPSQNIGK(1)VAYNLQK	2	-0.06557	1
Q5AK53	453	K	ATP-dependent 6-phosphofructokinase	PFK1	1	0.000753426	115.13	AGLWK(1)EQLK	2	-1.7432	1
Q5AK53	44	K	ATP-dependent 6-phosphofructokinase	PFK1	1	1.70702e-12	107.3	SFSK(1)VSSYGSGLGANHPEFQLGVSHDSLK	4	-0.34941	1
Q5AK53	126	K	ATP-dependent 6-phosphofructokinase	PFK1	1	0.00168304	61.495	SISQK(1)QFVFFTTQLNK	2	2.3388	1
Q5AK53	647	K	ATP-dependent 6-phosphofructokinase	PFK1	1	0.000385152	66.387	GHK(1)LYAVQDGFAGLVK	3	0.028325	1
Q5AK53	577	K	ATP-dependent 6-phosphofructokinase	PFK1	1	2.12673e-07	143.31	AVAEAISNK(1)DFDK	2	0.9198	1
Q5AK53	40	K	ATP-dependent 6-phosphofructokinase	PFK1	1	0.0313967	62.464	LTK(1)SFSK	2	-3.599	1
Q5AK53	111	K	ATP-dependent 6-phosphofructokinase	PFK1	1	0.00110873	80.102	LNESTVIK(1)VR	2	0.36847	1
Q5AK53	279	K	ATP-dependent 6-phosphofructokinase	PFK1	1	0.0219269	66.299	K(1)MEWSDVR	2	-1.9763	1
Q5AK53	581	K	ATP-dependent 6-phosphofructokinase	PFK1	1	0.0274078	70.908	DFDK(1)AMSLR	2	-0.70049	1
Q5AK53	568	K	ATP-dependent 6-phosphofructokinase	PFK1	1	0.000473716	76.868	QTK(1)AVAEAISNK	2	0.0015517	2
Q5AK53	608	K	ATP-dependent 6-phosphofructokinase	PFK1	0.999994	3.17296e-11	130.29	DISIYDDGSK(1)QLSEDKR	3	-0.78783	1
Q5AK53	148	K	ATP-dependent 6-phosphofructokinase	PFK1	1	0.000130012	97.813	ILTDANVK(1)YGK	2	-2.3249	1
Q5AK53	140	K	ATP-dependent 6-phosphofructokinase	PFK1	1	0.000239438	90.689	IEK(1)ILTDANVK	2	0.30729	1
Q5AK88	118	K	Uncharacterized protein	orf19.3932	1	9.34832e-26	194.77	EEPVLTGDK(1)TYDEVDQEEKPK	3	-0.37657	3
Q5AK88	208	K	Uncharacterized protein	orf19.3932	1	0.0353538	59.597	K(1)YFEDAAK	2	0.56414	1
Q5AK88	227	K	Uncharacterized protein	orf19.3932	1	0.0067216	57.477	IHEYYK(1)SFAK	3	-0.21233	3
Q5AK88	17	K	Uncharacterized protein	orf19.3932	1	6.22284e-06	83.891	SSVIASNIPSDVSPVK(1)VR	3	2.0417	3
Q5AK88	42	K	Uncharacterized protein	orf19.3932	1	0.000517294	84.882	K(1)YEVVFASPK	2	0.64684	2
Q5AK88	205	K	Uncharacterized protein	orf19.3932	1	0.0574188	40.882	SGIDQK(1)LR	2	-0.86828	1
Q5AK88	174	K	Uncharacterized protein	orf19.3932	1	1.31948e-06	158.56	FNEFITGLDK(1)K	2	0.084841	1
Q5AK88	157	K	Uncharacterized protein	orf19.3932	1	0.058258	60.648	GIEFDK(1)K	2	0.49855	1
Q5AK88	128	K	Uncharacterized protein	orf19.3932	1	5.15202e-06	138.45	TYDEVDQEEK(1)PK	2	0.94115	1
Q5AK88	221	K	Uncharacterized protein	orf19.3932	1	3.17333e-07	153.32	SPLGLK(1)IHEYYK	2	1.0268	1
Q5AK88	39	K	Uncharacterized protein	orf19.3932	1	1.18169e-10	173.71	ITDLKPLDDNGK(1)VK	2	-0.068513	4
Q5AK88	185	K	Uncharacterized protein	orf19.3932	1	1.91679e-13	142.54	YVHSQDPNSK(1)VNQQLQK	3	0.91622	2
Q5AK88	192	K	Uncharacterized protein	orf19.3932	1	2.45031e-15	197.19	VNQQLQK(1)AQASYEK	2	-0.99876	1
Q5AK88	199	K	Uncharacterized protein	orf19.3932	1	3.18804e-08	149.69	AQASYEK(1)SGIDQK	2	-0.076699	3
Q5AK88	231	K	Uncharacterized protein	orf19.3932	1	8.95145e-09	118.52	SFAK(1)DVTDVHQEAVR	3	-0.16852	1
Q5AK88	215	K	Uncharacterized protein	orf19.3932	1	0.000234367	80.312	YFEDAAK(1)SPLGLK	2	-0.090711	2
Q5AKA5	385	K	Cys-Gly metallodipeptidase DUG1	DUG1	1	0.0184116	92.653	LNSPNK(1)FK	2	-0.053239	1
Q5AKA5	484	K	Cys-Gly metallodipeptidase DUG1	DUG1	1	0.000753759	77.674	TLGGYLHYYGK(1)A	2	0.4832	2
Q5AKA5	102	K	Cys-Gly metallodipeptidase DUG1	DUG1	1	1.36374e-06	99.344	K(1)TVLVYGHYDVQPALK	3	-0.91387	1
Q5AKA5	198	K	Cys-Gly metallodipeptidase DUG1	DUG1	1	0.041464	56.547	EAQNYFK(1)K	2	-0.22533	1
Q5AKA5	347	K	Cys-Gly metallodipeptidase DUG1	DUG1	1	0.00222499	68.657	TVIPAK(1)VVGK	2	0.67031	1
Q5AKA5	341	K	Cys-Gly metallodipeptidase DUG1	DUG1	1	8.04275e-11	104.97	FPSLSLHGIEGAFSGAGAK(1)TVIPAK	3	1.0082	2
Q5AKA5	363	K	Cys-Gly metallodipeptidase DUG1	DUG1	1	0.0139337	63.184	TVPDIESK(1)K	2	0.83664	1
Q5AKA5	132	K	Cys-Gly metallodipeptidase DUG1	DUG1	1	0.000814801	66.004	TEPFTMHYDK(1)EK	3	0.46235	1
Q5AKA5	351	K	Cys-Gly metallodipeptidase DUG1	DUG1	1	0.0473345	44.753	VVGK(1)FSIR	2	0.50558	1
Q5AKA5	364	K	Cys-Gly metallodipeptidase DUG1	DUG1	1	5.84415e-06	96.208	K(1)LDDLVFQHITSEFK	3	0.23854	2
Q5AKA5	378	K	Cys-Gly metallodipeptidase DUG1	DUG1	1	6.87873e-06	92.096	KLDDLVFQHITSEFK(1)K	3	1.011	1
Q5AKV6	350	K	Pdx1p	PDX1	1	0.000304126	103.26	FYGEESSK(1)NK	2	-0.099202	1
Q5AKV6	283	K	Pdx1p	PDX1	1	0.00334708	122.13	FK(1)FAFEK	2	-0.71392	2
Q5AKV6	342	K	Pdx1p	PDX1	1	0.00147643	76.332	YK(1)FYGEESSK	2	-2.455	2
Q5AKV6	165	K	Pdx1p	PDX1	1	2.00441e-16	130.43	ANPNQK(1)LSPAVELLLHENNISNEDAFAK	3	-0.27346	1
Q5AKV6	389	K	Pdx1p	PDX1	1	0.000442248	128.91	FDDK(1)LQDSK	2	0.49678	1
Q5AKV6	231	K	Pdx1p	PDX1	1	1.01761e-05	90.476	EHLDLSK(1)IMLAEPSK	3	-0.011994	1
Q5AKV6	340	K	Pdx1p	PDX1	1	0.0108864	59.908	FEVFDIK(1)YK	2	-0.21453	1
Q5AKV6	187	K	Pdx1p	PDX1	1	0.000144008	56.485	LSPAVELLLHENNISNEDAFAK(1)IR	3	-0.71862	1
Q5AKX1	39	K	Glycine cleavage system H protein	GCV3	1	2.41234e-07	164.11	DSHAYK(1)YLYEK	2	-0.53755	6
Q5AKX1	156	K	Glycine cleavage system H protein	GCV3	1	2.30994e-29	206.64	LDDPTQVTK(1)SETLMSEEQYK	2	-0.95603	2
Q5AKX1	168	K	Glycine cleavage system H protein	GCV3	1	3.29847e-05	148.52	K(1)FLEEEEEGH	2	-2.3913	1
Q5AKX1	44	K	Glycine cleavage system H protein	GCV3	1	7.59072e-05	108.35	YLYEK(1)TPVVTK	2	0.20376	2
Q5ALM6	67	K	Peptidyl-prolyl cis-trans isomerase	CPR3	1	1.21561e-05	124.42	VLCTGEK(1)GVGYK	2	-0.36958	2
Q5ALM6	165	K	Peptidyl-prolyl cis-trans isomerase	CPR3	1	2.06023e-11	156.49	HVVFGEVVDGFDVVK(1)K	2	-0.73548	5
Q5ALM6	72	K	Peptidyl-prolyl cis-trans isomerase	CPR3	1	5.31758e-05	121.61	GVGYK(1)GSIFHR	2	1.7599	4
Q5ALM6	94	K	Peptidyl-prolyl cis-trans isomerase	CPR3	1	8.16459e-10	94.019	IIPQFMLQGGDFETGK(1)GYGGYSPTHNNDK	3	0.73722	1
Q5ALM6	115	K	Peptidyl-prolyl cis-trans isomerase	CPR3	1	2.87304e-19	222.42	FNDENFIK(1)K	2	-0.1594	2
Q5ALM6	107	K	Peptidyl-prolyl cis-trans isomerase	CPR3	1	0.00692107	41.41	GYGGYSPTHNNDK(1)FNDENFIK	3	-2.4662	1
Q5ALV5	128	K	Cytochrome c oxidase subunit IV	COX4	0.999105	0.00427458	48.711	GTPEQDHK(0.001)PYWMK(0.999)VEEGK	4	-0.18461	1
Q5ALV5	123	K	Cytochrome c oxidase subunit IV	COX4	1	0.00118365	63.091	GTPEQDHK(1)PYWMK	3	0.11865	1
Q5ALV5	147	K	Cytochrome c oxidase subunit IV	COX4	1	3.22617e-05	104.05	AK(1)YLGEPGMAHH	3	-0.39514	2
Q5ALV5	35	K	Cytochrome c oxidase subunit IV	COX4	1	0.0256909	44.543	AAPETAVK(1)PAK	2	-0.091322	1
Q5ALV5	115	K	Cytochrome c oxidase subunit IV	COX4	0.999964	3.48197e-06	90.561	YVGCK(1)GTPEQDHKPYWMK	3	-0.1629	3
Q5ALV5	145	K	Cytochrome c oxidase subunit IV	COX4	1	0.000249249	90.05	CWQCGTVLK(1)AK	2	-0.48399	1
Q5ALV5	77	K	Cytochrome c oxidase subunit IV	COX4	1	0.00221989	138.07	LELLGK(1)R	2	-0.20354	2
Q5ALV5	133	K	Cytochrome c oxidase subunit IV	COX4	1	0.0073953	78.149	VEEGK(1)VSR	2	1.802	1
Q5ALV9	119	K	Cytochrome c oxidase subunit 6A, mitochondrial	COX13	0.999363	4.62178e-08	99.881	SK(0.001)PYFWGDGDK(0.999)TLFWNSDVNR	3	-0.26381	2
Q5ALV9	46	K	Cytochrome c oxidase subunit 6A, mitochondrial	COX13	1	4.36457e-06	94.569	YEEK(1)VHHSEGITNLWK	4	-0.21695	2
Q5ALV9	58	K	Cytochrome c oxidase subunit 6A, mitochondrial	COX13	1	0.000197837	77.674	VHHSEGITNLWK(1)R	4	-0.6026	1
Q5ALV9	110	K	Cytochrome c oxidase subunit 6A, mitochondrial	COX13	1	0.007462	53.769	SK(1)PYFWGDGDK	2	0.54024	1
Q5ALX8	60	K	Adenine phosphoribosyltransferase	APT1	1	0.000289343	66.606	LHVGEQK(1)IDYVIGLESR	3	-3.1776	1
Q5ALX8	53	K	Adenine phosphoribosyltransferase	APT1	1	0.00401891	64.792	AFK(1)LHVGEQK	3	-0.25873	3
Q5ALX8	101	K	Adenine phosphoribosyltransferase	APT1	1	2.59597e-05	109.15	LPGPTFK(1)VEFQK	2	0.9627	1
Q5ALX8	122	K	Adenine phosphoribosyltransferase	APT1	1	1.69672e-15	153.75	EYGSDEFEIQQDVIPK(1)GAK	2	-0.74085	1
Q5AMP4	207	K	Malate dehydrogenase	MDH1-1	1	0.000271453	136.52	HK(1)DLSGETR	2	0.53681	1
Q5AMP4	323	K	Malate dehydrogenase	MDH1-1	1	0.00252775	76.228	K(1)GVDFVAQNP	2	-1.0427	1
Q5AMP4	314	K	Malate dehydrogenase	MDH1-1	1	0.00818149	76.064	EAK(1)DTLIK	2	-0.16798	1
Q5AMP4	205	K	Malate dehydrogenase	MDH1-1	1	3.98363e-17	107.34	FVSEVAGTNPVNENVPVVGGHSGVTIVPLLSQTK(1)HK	3	-0.27139	3
Q5AMP4	42	K	Malate dehydrogenase	MDH1-1	1	4.24204e-06	100.59	LNHK(1)VTDLALYDIR	2	0.022582	4
Q5AMP4	319	K	Malate dehydrogenase	MDH1-1	1	0.00278336	101.28	DTLIK(1)NIK	2	0.48053	2
Q5AMP4	294	K	Malate dehydrogenase	MDH1-1	1	1.46195e-12	114.9	VTLGVDGVK(1)TVHPIGEISDYEEAQVK	3	0.36736	1
Q5AMP4	311	K	Malate dehydrogenase	MDH1-1	1	5.01186e-25	189.82	TVHPIGEISDYEEAQVK(1)EAK	2	-0.54759	2
Q5AMP4	150	K	Malate dehydrogenase	MDH1-1	1	0.000755233	114.89	SK(1)GNYNPNK	2	-0.22718	2
Q5AMT7	102	K	Bfr1p	BFR1	1	0.0518838	51.346	AIDASMK(1)K	2	1.7532	1
Q5AMT7	68	K	Bfr1p	BFR1	1	0.00248186	106.6	NK(1)LQTELK	2	0.72003	1
Q5AMT7	346	K	Bfr1p	BFR1	1	0.000225203	77.204	KVEFPEDFVVIK(1)K	3	0.33801	3
Q5AMT7	347	K	Bfr1p	BFR1	1	8.21988e-05	123.95	K(1)EQEEFFAGTK	2	-0.27174	1
Q5AMT7	79	K	Bfr1p	BFR1	1	8.15263e-05	140.16	SLIAK(1)QSQGK	2	0.27818	2
Q5AMT7	269	K	Bfr1p	BFR1	1	0.00505116	110.63	DEEYK(1)QR	2	-0.70218	2
Q5AMT7	433	K	Bfr1p	BFR1	1	7.01944e-13	130.83	IAK(1)LEAEEDKEEEFETTAEEK	3	-1.5122	1
Q5AMT7	235	K	Bfr1p	BFR1	1	0.00350745	95.741	DAK(1)YEQIR	2	-0.15243	1
Q5AMT7	159	K	Bfr1p	BFR1	1	0.00756969	89.08	K(1)DFGSIEK	2	0.59966	2
Q5AMT7	74	K	Bfr1p	BFR1	1	0.000397796	83.045	LQTELK(1)SLIAK	2	0.485	1
Q5AMT7	114	K	Bfr1p	BFR1	1	1.09679e-18	202.13	IAEIQQQTSK(1)NNFK	2	-0.0947	1
Q5AMT7	249	K	Bfr1p	BFR1	1	0.000189691	93.928	SDFDEK(1)FASFK	2	-0.17011	3
Q5AMT7	406	K	Bfr1p	BFR1	1	0.000126231	91.62	TLK(1)ETLTALEEK	2	0.35803	2
Q5AMT7	191	K	Bfr1p	BFR1	1	0.00142001	52.614	LSATHNK(1)EVQAQFETIQK	3	1.6548	1
Q5AMT7	177	K	Bfr1p	BFR1	1	0.0101932	89.296	AK(1)IAELK	2	0.086248	1
Q5AMT7	175	K	Bfr1p	BFR1	1	1.72613e-06	149.94	TQELIDQDK(1)AK	2	-0.48384	3
Q5AMT7	140	K	Bfr1p	BFR1	1	3.86361e-14	142.43	INYLDGLIDAGNLK(1)LADER	2	-0.1234	5
Q5AMT7	5	K	Bfr1p	BFR1	1	4.43104e-10	141	SSVK(1)SATTSTSAAPR	2	-0.65764	1
Q5ANA1	124	K	Ribosomal 60S subunit protein L8B	RPL8B	1	9.18109e-05	103.3	TAK(1)DVSPK(1)PVVVK	2	0.40648	4
Q5ANA1	33	K	Ribosomal 60S subunit protein L8B	RPL8B	1	3.79354e-16	146.13	NPLFESTPK(1)NFGIGQSIQPK(1)R	3	-2.1693	5
Q5ANA1	71	K	Ribosomal 60S subunit protein L8B	RPL8B	1	8.30506e-07	99.747	LK(1)VPPSIAQFSQTLDK	3	0.089962	4
Q5ANA1	129	K	Ribosomal 60S subunit protein L8B	RPL8B	1	0.000428129	91.024	TAK(1)DVSPK(1)PVVVK	2	0.40648	4
Q5ANA1	121	K	Ribosomal 60S subunit protein L8B	RPL8B	1	1.1544e-05	125.54	LTK(1)EAAAIAEGK(1)TAK	2	-0.48127	3
Q5ANA1	106	K	Ribosomal 60S subunit protein L8B	RPL8B	1	0.00447733	89.561	YRPETSAEK(1)K	2	-0.028455	2
Q5ANA1	16	K	Ribosomal 60S subunit protein L8B	RPL8B	1	0.00602134	52.576	VAPAPLATK(1)SAK	2	0.011096	1
Q5ANA1	44	K	Ribosomal 60S subunit protein L8B	RPL8B	1	4.93503e-05	106.67	NPLFESTPK(1)NFGIGQSIQPK(1)R	3	-2.1693	2
Q5ANA1	147	K	Ribosomal 60S subunit protein L8B	RPL8B	1	8.53761e-07	113.59	YGLNHVVSLIENK(1)K	3	0.1912	1
Q5ANA1	246	K	Ribosomal 60S subunit protein L8B	RPL8B	1	0.043784	54.611	ANDK(1)IAK	2	2.2021	1
Q5ANA1	252	K	Ribosomal 60S subunit protein L8B	RPL8B	1	0.00303709	61.194	K(1)AK(1)AAAAAVSTSN	2	2.6841	2
Q5ANA1	182	K	Ribosomal 60S subunit protein L8B	RPL8B	1	0.0285529	56.087	K(1)MGVPYAIVK(1)GK	2	-0.13347	1
Q5ANA1	85	K	Ribosomal 60S subunit protein L8B	RPL8B	1	1.64365e-22	174.7	VPPSIAQFSQTLDK(1)NTAAQAFK	2	0.55809	5
Q5ANA1	134	K	Ribosomal 60S subunit protein L8B	RPL8B	1	2.27595e-17	167.14	PVVVK(1)YGLNHVVSLIENK	3	-0.081868	1
Q5ANA1	194	K	Ribosomal 60S subunit protein L8B	RPL8B	1	9.28278e-49	262.91	K(1)TSAVAALTEVNSADEAELSK	3	-0.46619	5
Q5ANA1	250	K	Ribosomal 60S subunit protein L8B	RPL8B	1	0.00382176	58.781	K(1)AK(1)AAAAAVSTSN	2	2.6841	1
Q5ANA1	97	K	Ribosomal 60S subunit protein L8B	RPL8B	1	2.27868e-06	140.33	LLNK(1)YRPETSAEK	2	1.5376	1
Q5ANA1	112	K	Ribosomal 60S subunit protein L8B	RPL8B	1	8.52555e-06	131.06	LTK(1)EAAAIAEGK(1)TAK	2	-0.48127	4
Q5ANA1	52	K	Ribosomal 60S subunit protein L8B	RPL8B	1	0.000836258	104.2	FVK(1)WPEYVR	2	-0.025854	3
Q5ANA1	173	K	Ribosomal 60S subunit protein L8B	RPL8B	1	0.0015657	82.029	K(1)MGVPYAIVK(1)GK	2	-0.13347	2
Q5ANA1	24	K	Ribosomal 60S subunit protein L8B	RPL8B	1	9.69204e-06	98.654	SSESK(1)NPLFESTPK	2	0.50139	1
Q5ANA1	232	K	Ribosomal 60S subunit protein L8B	RPL8B	1	0.000146936	87.719	K(1)HWGGGIMGSK	2	1.3028	3
Q5ANA1	242	K	Ribosomal 60S subunit protein L8B	RPL8B	1	0.000111275	79.705	HWGGGIMGSK(1)ANDK	3	-0.026576	2
Q5AND4	30	K	Rdi1p	RDI1	1	5.06557e-17	171.56	TIDEYK(1)NLDAEDESLAK	2	-0.27999	2
Q5AND4	24	K	Rdi1p	RDI1	1	0.0300683	75.692	K(1)TIDEYK	2	-4.0088	1
Q5AND4	23	K	Rdi1p	RDI1	1	0.000575873	99.343	VEGYTVGEK(1)K	2	0.20039	2
Q5AND4	43	K	Rdi1p	RDI1	1	3.34009e-05	74.364	WK(1)ASLGLTADTKPYPVKPGDK	3	0.43671	2
Q5AND4	133	K	Rdi1p	RDI1	1	0.0236544	81.119	YLHSVK(1)R	2	0.28527	1
Q5AND4	41	K	Rdi1p	RDI1	1	1.3256e-06	119.39	NLDAEDESLAK(1)WK	2	-1.369	1
Q5AND4	107	K	Rdi1p	RDI1	1	0.000531269	91.658	EK(1)SIYQLVVK	2	0.22069	2
Q5AND9	36	K	Arf family GTPase	ARF2	1	0.00990214	71.501	TTILYK(1)LK	2	-0.56814	1
Q5AND9	142	K	Arf family GTPase	ARF2	1	3.88028e-10	112.36	QDLPNAMNAAEITEK(1)LGLHSIR	3	0.10937	1
Q5AND9	73	K	Arf family GTPase	ARF2	1	1.05921e-06	100.04	NISFTVWDVGGQDK(1)IR	2	-0.39512	1
Q5AND9	16	K	Arf family GTPase	ARF2	1	3.32485e-06	142.89	LFANLFGNK(1)EMR	2	-1.1471	3
Q5ANH5	49	K	Ribosomal protein P2B	RPP2B	1	7.74384e-15	159.81	DLEGK(1)DLQELIAEGNTK	2	2.2012	4
Q5ANH5	44	K	Ribosomal protein P2B	RPP2B	1	9.58589e-05	100.04	LQALLK(1)DLEGK	2	1.8205	1
Q5ANL6	84	K	13 kDa ribonucleoprotein-associated protein	SNU13	1	0.000284074	67.648	NVPYVFVPSK(1)AALGR	2	0.33078	2
Q5ANL6	42	K	13 kDa ribonucleoprotein-associated protein	SNU13	1	1.34402e-06	152.67	GANEATK(1)TLNR	2	0.37683	1
Q5ANL6	118	K	13 kDa ribonucleoprotein-associated protein	SNU13	1	0.00211345	81.525	NQIYGIK(1)DK	2	0.56339	1
Q5ANP2	35	K	Nascent polypeptide-associated complex subunit alpha	EGD2	1	0.0251421	66.429	QIK(1)GISR	2	1.2329	2
Q5ANP2	124	K	Nascent polypeptide-associated complex subunit alpha	EGD2	1	1.47941e-15	141.08	K(1)AEDEEEDEGEIDETGLDPK	3	0.12698	3
Q5ANP2	32	K	Nascent polypeptide-associated complex subunit alpha	EGD2	1	0.00303072	124.37	LNLK(1)QIK	2	-0.13592	2
Q5ANP2	28	K	Nascent polypeptide-associated complex subunit alpha	EGD2	1	0.0229837	93.195	K(1)LNLK(1)QIK	2	0.77989	1
Q5ANP2	95	K	Nascent polypeptide-associated complex subunit alpha	EGD2	1	7.46574e-14	123.55	IAEAQAQQAQQEALQK(1)AAADAGK	3	0.97345	2
Q5ANP2	102	K	Nascent polypeptide-associated complex subunit alpha	EGD2	0.997639	1.7188e-13	131.33	AAADAGK(0.998)TEDK(0.002)SPEAITADLEK	3	-1.0884	3
Q5ANP2	17	K	Nascent polypeptide-associated complex subunit alpha	EGD2	1	1.42034e-08	101.92	SIEEIPQGADVNVIPK(1)NEK	2	1.0292	1
Q5ANP2	72	K	Nascent polypeptide-associated complex subunit alpha	EGD2	1	4.32495e-19	155.88	SAAGTYVVFGEAK(1)VDDMNQR	3	-0.94146	2
Q5ANP2	106	K	Nascent polypeptide-associated complex subunit alpha	EGD2	1	1.19188e-05	93.738	TEDK(1)SPEAITADLEK	2	-1.106	1
Q5ANP2	117	K	Nascent polypeptide-associated complex subunit alpha	EGD2	1	3.67896e-25	211.9	TEDKSPEAITADLEK(1)ASLGDK	2	-1.056	9
Q5ANP6	11	K	Sbp1p	SBP1	1	0.00777545	63.694	VTK(1)PVIEDR	2	2.7145	1
Q5ANP6	181	K	Sbp1p	SBP1	1	0.017427	47.724	VNVK(1)TLNSLFK	2	1.7327	1
Q5ANP6	188	K	Sbp1p	SBP1	0.999219	4.56649e-05	97.463	TLNSLFK(0.999)ELK(0.001)PK	3	-0.36239	2
Q5ANP6	26	K	Sbp1p	SBP1	1	1.85263e-21	203.27	IYVGNVDFK(1)ATEDELK	2	-1.8547	1
Q5ANP6	193	K	Sbp1p	SBP1	1	6.11019e-05	95.183	PK(1)WIHVPSR	2	3.0707	5
Q5ANP6	8	K	Sbp1p	SBP1	0.9981	8.3942e-14	170.11	STSEETK(0.998)VTK(0.002)PVIEDR	2	-0.61207	1
Q5ANP6	49	K	Sbp1p	SBP1	1	9.28974e-07	126.1	VTEVEIPFK(1)ENTR	2	1.3228	1
Q5ANP6	106	K	Sbp1p	SBP1	1	0.0482837	43.501	AVPPPTEEEK(1)K	2	-1.1273	1
Q5ANP6	72	K	Sbp1p	SBP1	1	2.13891e-08	112.24	HLGFAFVQFENK(1)DDADK	3	-2.3047	1
Q5ANP6	219	K	Sbp1p	SBP1	0.987352	0.00499584	71.524	K(0.013)PFNK(0.987)GIAFVK	2	-0.08096	1
Q5ANP6	86	K	Sbp1p	SBP1	1	5.37974e-06	137.89	AIATYNGQK(1)FQR	2	0.54892	1
Q5AP79	8	K	Mir1p	MIR1	1	6.68633e-07	113.53	STPSEYK(1)LPEYTVK	2	0.26091	1
Q5AP79	99	K	Mir1p	MIR1	1	0.000105713	92.65	K(1)TFIEYLGYDTAK	2	-3.898	2
Q5AP79	98	K	Mir1p	MIR1	1	0.0058041	74.173	FGGYELFK(1)K	2	-0.63279	1
Q5AP79	61	K	Mir1p	MIR1	1	0.000996378	72.2	GMLGSFK(1)QVIK	2	1.5194	2
Q5AP79	54	K	Mir1p	MIR1	1	9.82213e-08	103.87	IQLEPTVYNK(1)GMLGSFK	2	0.21589	1
Q5APD2	7	K	Malate synthase	MLS1	1	0.00106622	72.2	SSPFPK(1)TADK	2	-1.7092	1
Q5APD2	183	K	Malate synthase	MLS1	1	1.9135e-07	117.48	GWHLDEK(1)HVLVDGK	4	-0.40768	3
Q5APD2	491	K	Malate synthase	MLS1	1	5.84574e-06	111.31	QYVK(1)QLLDEEYAK	2	-1.9529	1
Q5APD2	331	K	Malate synthase	MLS1	0.999971	0.00491261	46.415	K(1)VHALGGMAAQIPIKDDEER	4	-1.7462	1
Q5APD2	360	K	Malate synthase	MLS1	1	0.0572573	54.486	AALANVTK(1)DK	2	-0.50457	1
Q5APD2	483	K	Malate synthase	MLS1	1	0.00089995	99.815	TDTGK(1)VIDK	2	-0.068695	2
Q5APD2	487	K	Malate synthase	MLS1	1	0.0275826	53.833	VIDK(1)QYVK	2	1.2903	1
Q5APD2	164	K	Malate synthase	MLS1	1	0.000651053	86.879	NYALNLDK(1)GR	2	-0.8026	2
Q5APD2	13	K	Malate synthase	MLS1	1	1.55307e-06	100.23	IK(1)GVQILGPVPESAK	2	-0.22865	1
Q5APD2	223	K	Malate synthase	MLS1	1	0.000324557	65.231	GFGPYFYLPK(1)MEHHLEAK	4	-0.28517	1
Q8NJN3	365	K	Acetyl-coenzyme A synthetase 2	ACS2	1	4.45651e-09	152.11	HK(1)ATHFYVAPTALR	2	-0.48243	3
Q8NJN3	206	K	Acetyl-coenzyme A synthetase 2	ACS2	1	0.000280399	129.85	ALITCDEGK(1)R	2	-0.98477	2
Q8NJN3	389	K	Acetyl-coenzyme A synthetase 2	ACS2	1	4.19845e-05	83.54	AGEQEIVK(1)YDLSSLR	2	0.89056	1
Q8NJN3	17	K	Acetyl-coenzyme A synthetase 2	ACS2	1	1.10797e-21	197.67	PTEQTHNVVHEANGVK(1)LR	3	-0.8383	1
Q8NJN3	42	K	Acetyl-coenzyme A synthetase 2	ACS2	1	6.44077e-07	98.572	GHIHDVNQYK(1)QMYEQSIK	4	-1.6564	3
Q8NJN3	119	K	Acetyl-coenzyme A synthetase 2	ACS2	0.999999	2.69576e-09	79.286	HAFANPDKPALICEADDEK(1)DSHILTYGDLLR	5	0.12279	2
Q8NJN3	363	K	Acetyl-coenzyme A synthetase 2	ACS2	1	0.00117558	82.287	FWQIVEK(1)HK	2	1.886	2
Q8NJN3	500	K	Acetyl-coenzyme A synthetase 2	ACS2	1	2.85192e-14	121.94	NHTK(1)YMDTYMNPYPGYYFTGDGAAR	3	-0.12216	1
Q8NJN3	23	K	Acetyl-coenzyme A synthetase 2	ACS2	1	0.0244942	72.275	ETPK(1)EFFER	2	0.20419	1
Q8NJN3	74	K	Acetyl-coenzyme A synthetase 2	ACS2	1	4.09753e-53	281.49	ELLSWDHDFHTVK(1)SGTLK	4	0.23771	9
Q8NJN3	197	K	Acetyl-coenzyme A synthetase 2	ACS2	1	3.9176e-18	198.04	VNDASCK(1)ALITCDEGK	2	-0.38025	3
Q8NJN3	146	K	Acetyl-coenzyme A synthetase 2	ACS2	1	2.22732e-05	122.7	VAGVLQSWGIK(1)K	2	-0.045464	2
Q8NJN3	604	K	Acetyl-coenzyme A synthetase 2	ACS2	1	0.00435097	67.207	K(1)TIGPFAAPK	2	1.0661	2
Q8NJN3	623	K	Acetyl-coenzyme A synthetase 2	ACS2	1	6.76329e-05	97.463	SVIIVQDLPK(1)TR	2	-1.812	2
[truncated: 107 more rows]

## Sheet: Ac&Suc
Ac										Suc
Protein accession	Position	Amino acid	Protein names	Gene names	Score	Modified sequence	Mass error [ppm]	Charge	m/z	Protein accession	Position	Amino acid	Protein names	Gene names	Score	Modified sequence	Mass error [ppm]	Charge	m/z
Q59K34	112	K	Chorismate synthase (Fragment)	Q59KD6	117	_PSHADWTYIQK(ac)YGTK_	-0.91837	2	918.949	Q59K34	141	K	Chorismate synthase (Fragment)	Q59KD6	55.261	_VAAGAIAEK(su)ILAK_	0.65646	2	677.901
Q59K34	141	K	Chorismate synthase (Fragment)	Q59KD6	101.53	_VAAGAIAEK(ac)ILAK_	0.90491	2	648.898	Q59K34	203	K	Chorismate synthase (Fragment)	Q59KD6	67.414	_EEMVK(su)VIEK_	2.1097	2	602.81
Q59K34	203	K	Chorismate synthase (Fragment)	Q59KD6	67.334	_EEM(ox)VK(ac)VIEK_	-1.6461	2	581.805	Q59K50	165	K	Uncharacterized protein	Q59K50	76.341	_LMGVAAEK(su)CAADHGFTR_	-1.0157	3	645.301
Q59K34	237	K	Chorismate synthase (Fragment)	Q59KD6	166.67	_NCPIGLGEPCFDK(ac)LEAK_	-0.4232	3	663.985	Q59K50	187	K	Uncharacterized protein	Q59K50	94.692	_SYQK(su)AGNALK_	-1.3714	2	590.304
Q59K50	225	K	Uncharacterized protein	Q59K50	88.945	_GKPDVVVEKDEEIEK(ac)FNEAK_	-0.214	3	782.401	Q59K50	207	K	Uncharacterized protein	Q59K50	70.889	_FNQEIAPVTIK(su)GVR_	-1.581	2	836.457
Q59K50	274	K	Uncharacterized protein	Q59K50	60.828	_ELGLK(ac)PLAK_	0.28836	2	505.816	Q59K50	269	K	Uncharacterized protein	Q59K50	44.024	_LK(su)ELGLKPLAK_	-1.6834	2	655.408
Q59KU9	68	K	Potential butanediol dehydrogenase	Q59KU9	111.57	_NLK(ac)YVTDRPIPEITHPHDVK_	0.20268	3	805.432	Q59KU9	85	K	Potential butanediol dehydrogenase	Q59KU9	56.906	_YVTDRPIPEITHPHDVK(su)IK_	-0.58836	3	786.753
Q59KU9	85	K	Potential butanediol dehydrogenase	Q59KU9	188.41	_YVTDRPIPEITHPHDVK(ac)IK_	0.42955	4	575.815	Q59KU9	271	K	Potential butanediol dehydrogenase	Q59KU9	65.231	_GHK(su)VTDIVVSEPAEGR_	-1.1649	3	598.639
Q59KU9	162	K	Potential butanediol dehydrogenase	Q59KU9	82.609	_K(ac)YLQQSQEEQNDVCSACAHGR_	-0.35836	3	850.708	Q59KU9	313	K	Potential butanediol dehydrogenase	Q59KU9	104.21	_ELLK(su)MTK_	0.2016	2	481.765
Q59KU9	331	K	Potential butanediol dehydrogenase	Q59KU9	55.718	_TNSGFTHVYDCSGNK(ac)ATFNTMLK_	-0.4451	3	879.069	Q59KV2	183	K	Uncharacterized protein	Q59KV2	87.568	_LEK(su)EIAFIQGK_	-0.5577	2	688.377
Q59KV2	191	K	Uncharacterized protein	Q59KV2	100.77	_EIAFIQGK(ac)SFYETVSK_	-1.1981	2	944.988	Q59LN7	383	K	Uncharacterized protein	Q59LN7	69.812	_QDIGSFK(su)K_	0.15938	2	511.761
Q59LN7	383	K	Uncharacterized protein	Q59LN7	82.645	_QDIGSFK(ac)K_	1.1715	2	482.759	Q59LN7	957	K	Uncharacterized protein	Q59LN7	56.205	_VEAVLGETQK(su)YK_	0.55395	2	732.883
Q59LN7	957	K	Uncharacterized protein	Q59LN7	127.17	_VEAVLGETQK(ac)YK_	-0.57375	2	703.88	Q59LP4	413	K	Uncharacterized protein	Q59LP4	70.412	_LQEYK(su)DVEAK_	-0.31706	2	661.827
Q59LP4	418	K	Uncharacterized protein	Q59LP4	70.942	_DVEAK(ac)HAEEK_	-1.79	2	599.291	Q59LP4	423	K	Uncharacterized protein	Q59LP4	60.157	_HAEEK(su)QVLLDEK_	-1.1779	2	769.888
Q59M73	98	K	Likely cytosolic ribosomal protein L23	Q59M73	88.565	_GSAITGPVAK(ac)ECADLWPR_	0.91224	2	985.494	Q59LP4	647	K	Uncharacterized protein	Q59LP4	48.998	_ESETTEPEK(su)K_	-0.28304	2	639.291
Q59MF7	54	K	Isocitrate dehydrogenase [NADP]	Q59MF7	74.415	_IIWQK(ac)IK_	-0.75986	2	485.808	Q59LP4	734	K	Uncharacterized protein	Q59LP4	66.486	_STTTPSSAVK(su)K_	1.6242	2	603.814
Q59N00	152	K	Likely cytosolic ribosomal protein S3	Q59N00	205.15	_SQK(ac)YADGFMIHSGQPTR_	-0.95603	2	982.968	Q59LP4	776	K	Uncharacterized protein	Q59LP4	83.045	_QEQPAAK(su)DAEK_	-0.14061	2	657.812
Q59N00	213	K	Likely cytosolic ribosomal protein S3	Q59N00	71.842	_IAEAK(ac)DEDEVIPAPTVK_	0.74428	2	933.988	Q59M73	18	K	Likely cytosolic ribosomal protein L23	Q59M73	78.814	_NLYVLAVK(su)GTGAR_	-0.86937	2	731.407
Q59N73	236	K	Uncharacterized protein	Q59N73	65.252	_AYAEFK(ac)K_	0.12651	2	449.737	Q59M73	41	K	Likely cytosolic ribosomal protein L23	Q59M73	101.53	_LPAAAAGDMVMATVK(su)K_	-0.62724	2	837.434
Q59NZ2	35	K	Likely cytosolic ribosomal protein S25	Q59NZ2	96.489	_VKDK(ac)AQHIVILDQEK_	0.11972	3	602.676	Q59MF7	290	K	Isocitrate dehydrogenase [NADP]	Q59MF7	60.598	_SK(su)GGFVMALK_	-0.66954	2	569.302
Q59NZ2	46	K	Likely cytosolic ribosomal protein S25	Q59NZ2	100.11	_AQHIVILDQEK(ac)YDR_	0.45868	2	885.463	Q59MF7	411	K	Isocitrate dehydrogenase [NADP]	Q59MF7	59.198	_DLALAMGK(su)TDR_	-1.6915	2	645.822
Q59NZ2	94	K	Likely cytosolic ribosomal protein S25	Q59NZ2	137.45	_QLEEDGIITPVLK(ac)HSK_	-0.20631	2	925.007	Q59N00	46	K	Likely cytosolic ribosomal protein S3	Q59N00	76.332	_TPSK(su)LEVIVK_	0.19815	2	607.356
Q59PP7	178	K	Serine hydroxymethyltransferase	Q59PM9	101.3	_ISYISK(ac)YFQTMPYR_	-0.25984	2	919.961	Q59N00	76	K	Likely cytosolic ribosomal protein S3	Q59N00	118.28	_IHELTSLIVK(su)R_	-0.80285	2	704.912
Q59QS2	23	K	Potential translation elongation factor Cam1p	Q59QS2	53.448	_SSILVDLIK(ac)YFK_	-1.2952	2	734.427	Q59N00	79	K	Likely cytosolic ribosomal protein S3	Q59N00	53.3	_FK(su)LSPEGIAIYAER_	0.23057	3	565.298
Q59QS2	178	K	Potential translation elongation factor Cam1p	Q59QS2	55.261	_PFLTK(ac)YPSIAR_	0.40967	2	667.877	Q59N00	107	K	Likely cytosolic ribosomal protein S3	Q59N00	116.63	_GLSAAVQAEALK(su)AK_	0.35016	2	728.904
Q59QS2	275	K	Potential translation elongation factor Cam1p	Q59QS2	110.41	_NPLDEWK(ac)R_	0.66136	2	550.28	Q59N00	109	K	Likely cytosolic ribosomal protein S3	Q59N00	88.495	_AK(su)LLSGLPIR_	-0.53693	2	584.358
Q59QX4	9	K	Likely ubiquitin-conjugating enzyme Ubc1p	Q59R00	103.01	_IAK(ac)ELEECR_	0.65771	2	595.298	Q59N00	152	K	Likely cytosolic ribosomal protein S3	Q59N00	106.75	_SQK(su)YADGFM(ox)IHSGQPTR_	-0.73512	3	680.314
Q59RD8	412	K	ATP synthase subunit alpha	Q59RD8	74.859	_IGEFEEAFLGHLK(ac)SNETGILDAIK_	-0.26127	3	891.797	Q59N00	191	K	Likely cytosolic ribosomal protein S3	Q59N00	102.07	_IM(ox)K(su)DPAANR_	1.9773	2	566.277
Q59RD8	435	K	ATP synthase subunit alpha	Q59RD8	99.941	_GELSKDELEK(ac)LR_	0.68468	3	486.931	Q59N00	213	K	Likely cytosolic ribosomal protein S3	Q59N00	113.88	_IAEAK(su)DEDEVIPAPTVK_	1.2552	2	962.991
Q59RQ8	256	K	Uncharacterized protein	Q59RQ8	93.667	_YK(ac)DEFIEK_	0.097161	2	557.277	Q59N00	225	K	Likely cytosolic ribosomal protein S3	Q59N00	71.279	_DEDEVIPAPTVK(su)SYK_	0.40478	2	895.938
Q59RQ8	333	K	Uncharacterized protein	Q59RQ8	57.142	_NAESLSILGIEK(ac)EISNLGK_	1.4879	2	1029.06	Q59N73	144	K	Uncharacterized protein	Q59N73	72.2	_AVK(su)DVAEQGR_	-0.074199	2	586.799
Q59SH9	91	K	Asparagine synthetase	Q59SE8	52.725	_EQFPDYK(ac)FK_	-0.55026	2	622.303	Q59NZ2	21	K	Likely cytosolic ribosomal protein S25	Q59NZ2	63.216	_AAAALAGGK(su)K_	-0.04866	2	479.272
Q59SH9	210	K	Asparagine synthetase	Q59SE8	78.342	_VPEQHVDFK(ac)K_	-0.82315	3	423.559	Q59NZ2	46	K	Likely cytosolic ribosomal protein S25	Q59NZ2	143.05	_AQHIVILDQEK(su)YDR_	0.81452	2	914.465
Q59SH9	396	K	Asparagine synthetase	Q59SE8	74.376	_EFHEECVK(ac)R_	-0.45951	2	638.293	Q59NZ2	52	K	Likely cytosolic ribosomal protein S25	Q59NZ2	109.66	_ILK(su)DVPTYK_	0.36221	2	588.829
Q59SH9	450	K	Asparagine synthetase	Q59SE8	147.34	_IEK(ac)YILR_	0.11594	2	488.795	Q59NZ2	94	K	Likely cytosolic ribosomal protein S25	Q59NZ2	108.63	_QLEEDGIITPVLK(su)HSK_	-0.8121	2	954.01
Q59SH9	532	K	Asparagine synthetase	Q59SE8	147.78	_FDK(ac)MFNGSK_	-0.45343	2	558.263	Q59NZ2	97	K	Likely cytosolic ribosomal protein S25	Q59NZ2	119.53	_HSK(su)QAIYTR_	0.88389	3	401.875
Q59SH9	570	K	Asparagine synthetase	Q59SE8	101.71	_YAATHDHK(ac)VAQ_	0.30435	2	641.812	Q59PP7	457	K	Serine hydroxymethyltransferase	Q59PM9	58.511	_VPK(su)ELLASFK_	-0.57567	2	616.35
Q59T50	69	K	Potential sterol binding protein	Q59T50	95.909	_AYHK(ac)LVGK_	-0.5685	2	479.279	Q59QS2	258	K	Potential translation elongation factor Cam1p	Q59QS2	54.486	_PK(su)HPLEALGK_	0.8978	3	397.224
Q59T50	73	K	Potential sterol binding protein	Q59T50	59.153	_LVGK(ac)DVSR_	1.2799	2	458.267	Q59QX4	209	K	Likely ubiquitin-conjugating enzyme Ubc1p	Q59R00	49.833	_SFK(su)GVGNK_	-0.4864	2	468.743
Q59TY0	5	K	Glutamate decarboxylase	Q59TU1	85.813	_VLSK(ac)HIDALR_	-0.19162	3	398.572	Q59RD8	22	K	ATP synthase subunit alpha	Q59RA8	93.096	_LVK(su)EGETVK_	-0.6031	2	551.803
Q59UE4	95	K	Potential amino acyl-tRNA synthetase complex component	Q59UE4	81.297	_DDVAK(ac)YR_	-0.54264	2	454.727	Q59RD8	57	K	ATP synthase subunit alpha	Q59RA8	79.652	_VVDGLGNPIDGK(su)GPIK_	0.11632	2	839.954
Q59UE4	354	K	Potential amino acyl-tRNA synthetase complex component	Q59UE4	135.28	_LVNEK(ac)GELCK_	1.2151	2	616.321	Q59RD8	61	K	ATP synthase subunit alpha	Q59RA8	114.4	_GPIK(su)AAAYSR_	1.0722	2	567.301
Q59UR7	236	K	ATP synthase subunit beta	Q59UR7	67.646	_EMK(ac)ETGVINLEGDSK_	0.9084	2	846.411	Q59RD8	71	K	ATP synthase subunit alpha	Q59RA8	73.499	_AQVK(su)APGILPR_	-0.52496	2	625.367
Q59US3	46	K	Uncharacterized protein	Q59US3	83.869	_LHALVEEK(ac)AIR_	-0.18039	3	440.926	Q59RD8	90	K	ATP synthase subunit alpha	Q59RA8	86.539	_SVHEPMQTGLK(su)SVDALVPIGR_	-1.1403	3	778.742
Q59US3	197	K	Uncharacterized protein	Q59US3	51.63	_SFK(ac)EFNK_	0.92261	2	471.24	Q59RD8	126	K	ATP synthase subunit alpha	Q59RA8	104.24	_TAVALDAILNQK(su)R_	0.64649	2	756.923
Q59V07	129	K	Uncharacterized protein	Q59V43	57.106	_IVPSWEK(ac)PIIIGR_	-0.52111	2	775.459	Q59RD8	135	K	ATP synthase subunit alpha	Q59RA8	54.066	_WNNGSDEK(su)K_	2.4923	2	589.26
Q59V07	236	K	Isocitrate dehydrogenase [NADP]	Q59V07	80.312	_DIFEGLYASK(ac)YK_	-1.1754	2	738.374	Q59RD8	320	K	ATP synthase subunit alpha	Q59RA8	63.415	_VGSAAQVK(su)AMK_	-1.1968	2	595.316
Q59VF6	31	K	Possible sphingolipid long chain base sensory protein	Q59VF6	95.264	_NK(ac)FFGSGGLSSTIR_	0.092418	2	756.894	Q59RD8	323	K	ATP synthase subunit alpha	Q59RA8	82.029	_AM(ox)K(su)QVAGSLK_	0.080245	2	574.803
Q59VF6	66	K	Possible sphingolipid long chain base sensory protein	Q59VF6	148.33	_M(ox)EK(ac)NFMR_	0.24277	2	507.231	Q59RD8	423	K	ATP synthase subunit alpha	Q59RD8	109.07	_SNETGILDAIK(su)TK_	-4.6901	2	745.391
Q59VF6	157	K	Possible sphingolipid long chain base sensory protein	Q59VF6	98.04	_ITDEIAHLK(ac)YK_	0.14173	3	458.254	Q59RD8	425	K	ATP synthase subunit alpha	Q59RD8	159.52	_TK(su)GELSKDELEK_	-0.098496	2	738.875
Q59VF6	212	K	Possible sphingolipid long chain base sensory protein	Q59VF6	91.076	_ELAEK(ac)YALIAGYCK_	0.58603	2	835.927	Q59RD8	430	K	ATP synthase subunit alpha	Q59RD8	133.16	_TKGELSK(su)DELEK_	0.578	2	738.875
Q59VH9	73	K	Obg-like ATPase 1	Q59VH9	69.815	_FDK(ac)LCELYKPK_	-0.19279	3	494.927	Q59RQ8	159	K	Uncharacterized protein	Q59RQ8	83.182	_AK(su)EESAPAAAPK_	-0.39965	2	635.32
Q59VH9	79	K	Obg-like ATPase 1	Q59VH9	68.224	_LCELYK(ac)PK_	-3.1263	2	546.792	Q59RQ8	256	K	Uncharacterized protein	Q59RQ8	116.52	_YK(su)DEFIEK_	0.53495	2	586.28
Q59VY6	289	K	Uncharacterized protein	Q59VY6	47.68	_GSTVFEVYHAFSK(ac)VVGR_	-0.72982	3	642.335	Q59RQ8	262	K	Uncharacterized protein	Q59RQ8	101.53	_YKDEFIEK(su)TGIK_	-1.2333	2	785.904
Q59W67	78	K	S-adenosylmethionine synthase	Q59W67	121.92	_DTIK(ac)HIGYDDSEK_	0.35026	3	521.583	Q59RQ8	340	K	Uncharacterized protein	Q59RQ8	75.109	_EISNLGK(su)K_	1.7637	2	494.769
Q59W67	87	K	S-adenosylmethionine synthase	Q59W67	145.69	_HIGYDDSEK(ac)GFDYK_	-1.1682	2	858.381	Q59SH9	19	K	Asparagine synthetase	Q59SE8	55.064	_SK(su)ALQYSK_	2.706	2	512.769
Q59W67	275	K	S-adenosylmethionine synthase	Q59W67	47.225	_IIVDTYGGWGAHGGGAFSGK(ac)DFSK_	1.0932	3	823.733	Q59SH9	25	K	Asparagine synthetase	Q59SE8	74.464	_ALQYSK(su)LIR_	0.94442	2	596.34
Q59W67	340	K	S-adenosylmethionine synthase	Q59W67	131.56	_LSTEALVEIIK(ac)NNFDLRPGVIVK_	-0.52719	3	870.834	Q59SH9	210	K	Asparagine synthetase	Q59SE8	68.786	_VPEQHVDFK(su)K_	-1.1491	2	663.838
Q59W67	352	K	S-adenosylmethionine synthase	Q59W67	188.41	_NNFDLRPGVIVK(ac)ELDLAR_	-0.28867	3	704.392	Q59SH9	399	K	Asparagine synthetase	Q59SE8	77.062	_VK(su)NLHYADCLR_	1.4199	2	744.867
Q59YX6	13	K	Uncharacterized protein	Q59YI8	65.278	_AEGNK(ac)YFAAK_	0.065265	2	570.788	Q59SH9	570	K	Asparagine synthetase	Q59SE8	42.802	_YAATHDHK(su)VAQ_	0.16449	2	670.815
Q59YX6	18	K	Uncharacterized protein	Q59YI8	65.535	_YFAAK(ac)DFEK_	0.48343	2	580.785	Q59T50	18	K	Potential sterol binding protein	Q59T50	60.91	_NNEK(su)LSIK_	1.5647	2	523.28
Q59YX6	74	K	Uncharacterized protein	Q59YX6	82.494	_INPSWAK(ac)GYNR_	-1.0405	2	674.344	Q59T50	69	K	Potential sterol binding protein	Q59T50	69.198	_AYHK(su)LVGK_	1.4775	2	508.282
Q59YX6	337	K	Uncharacterized protein	Q59YI9	61.691	_ADYK(ac)LIAK_	-1.2016	2	482.279	Q59TY0	18	K	Glutamate decarboxylase	Q59TU1	41.448	_LESQILK(su)K_	0.34967	2	529.808
Q59YX6	341	K	Uncharacterized protein	Q59YI9	101.43	_LIAK(ac)SFAR_	0.31067	2	474.287	Q59UE4	10	K	Potential amino acyl-tRNA synthetase complex component	Q59UE4	54.343	_FSK(su)ISLADISK_	-0.4528	2	654.856
Q59YX6	408	K	Uncharacterized protein	Q59YI9	62.271	_LQGK(ac)EYFTK_	-1.7528	2	578.306	Q59UE4	95	K	Potential amino acyl-tRNA synthetase complex component	Q59UE4	64.803	_DDVAK(su)YR_	-0.0038645	2	483.73
Q59Z31	200	K	Uncharacterized protein	Q59Z31	100.82	_ETDLLFAK(ac)HGK_	-0.37125	2	650.848	Q59UE4	354	K	Potential amino acyl-tRNA synthetase complex component	Q59UE4	64.73	_LVNEK(su)GELCK_	0.057167	2	645.324
Q59Z31	207	K	Uncharacterized protein	Q59Z31	95.531	_DLIK(ac)YCVR_	-0.26452	2	554.795	Q59UE4	365	K	Potential amino acyl-tRNA synthetase complex component	Q59UE4	58.829	_NSSIVK(su)ADVK_	0.79719	2	580.812
Q59Z31	231	K	Uncharacterized protein	Q59Z31	55.314	_VSK(ac)IIDGEK_	0.16933	2	515.793	Q59UR7	146	K	ATP synthase subunit beta	Q59UR7	77.732	_GPIECK(su)EK_	0.7687	2	530.753
Q59Z66	27	K	Likely cytosolic ribosomal protein L11	Q59Z66	188.58	_AAK(ac)VLEQLSGQTPVQSK_	-0.0053167	2	913.505	Q59UR7	186	K	ATP synthase subunit beta	Q59UR7	57.434	_GGK(su)IGLFGGAGVGK_	1.4912	2	659.362
Q59Z66	148	K	Likely cytosolic ribosomal protein L11	Q59Z66	93.345	_TNK(ac)EDTIQWFK_	0.15919	2	726.362	Q59UR7	236	K	ATP synthase subunit beta	Q59UR7	111.64	_EMK(su)ETGVINLEGDSK_	-0.21068	2	875.414
Q59Z66	156	K	Likely cytosolic ribosomal protein L11	Q59Z66	114.7	_TNKEDTIQWFK(ac)TR_	-0.10798	3	570.293	Q59UR7	473	K	ATP synthase subunit beta	Q59UR7	106.18	_LQDTVK(su)SFK_	-0.027313	2	583.309
Q59ZM9	197	K	Potential aspartate aminotransferase	Q59ZG5	53.08	_NDLDYANLK(ac)K_	-0.13002	2	618.317	Q59UR7	476	K	ATP synthase subunit beta	Q59UR7	92.538	_SFK(su)DVLEGK_	0.4948	2	561.788
Q59ZU7	129	K	Fumarylacetoacetate hydrolase family protein	Q59ZU7	62.68	_GFDTFLPVSK(ac)FIAK_	0.99625	2	806.443	Q59UR7	506	K	ATP synthase subunit beta	Q59UR7	74.376	_AEK(su)LAAESN_	-0.98728	2	516.746
Q59ZV3	151	K	Uncharacterized protein	Q59ZV3	51.727	_AIPLLDK(ac)AVFR_	0.76429	2	642.887	Q59US3	16	K	Uncharacterized protein	Q59US3	46.88	_TDVFYGGTPIK(su)R_	1.3836	2	727.37
Q59ZX4	105	K	Likely cytosolic ribosomal protein L4	Q59ZX4	110.88	_MFAPTK(ac)TWR_	0.41109	2	590.303	Q59US3	25	K	Uncharacterized protein	Q59US3	47.639	_NK(su)DTCPHIVVATPGR_	-0.38927	3	588.961
Q59ZX4	232	K	Likely cytosolic ribosomal protein L4	Q59ZX4	71.651	_NVPGVETASVK(ac)HLGLLQLAPGAHLGR_	0.68216	3	892.836	Q59V07	30	K	Uncharacterized protein	Q59V43	53.756	_IIWQFIK(su)DK_	0.37666	2	645.858
Q59ZZ5	78	K	Citrate synthase	Q59ZZ5	83.692	_SALPK(ac)HVEELIDR_	1.2599	2	774.923	Q59V07	87	K	Isocitrate dehydrogenase [NADP]	Q59V07	86.794	_VK(su)EFNLK_	-0.66259	2	489.269
Q59ZZ5	296	K	Citrate synthase	Q59ZZ5	194.77	_EFALK(ac)HMPDYELFK_	-0.30528	2	905.448	Q59V07	264	K	Isocitrate dehydrogenase [NADP]	Q59V07	57.347	_SK(su)GGYIIAMK_	0.34175	2	584.308
Q59ZZ5	386	K	Citrate synthase	Q59ZZ5	81.565	_SFSTEK(ac)YIELVK_	-0.26997	2	743.395	Q59V07	347	K	Uncharacterized protein	Q59V44	55.98	_GK(su)LDETPEVVK_	-1.1596	2	657.843
Q59ZZ5	392	K	Citrate synthase	Q59ZZ5	107.21	_YIELVK(ac)NINK_	0.34703	2	638.369	Q59V07	385	K	Uncharacterized protein	Q59V44	42.031	_DLALTQGK(su)TDR_	-1.2492	2	659.336
Q5A0A6	47	K	Cytosolic ribosomal acidic protein P1B	Q5A0A6	61.963	_AAGANVDQVWADVFAK(ac)AVEGK_	-1.3125	3	730.039	Q59VF6	31	K	Possible sphingolipid long chain base sensory protein	Q59VF6	54.898	_NK(su)FFGSGGLSSTIR_	0.76539	2	785.897
Q5A0A6	52	K	Cytosolic ribosomal acidic protein P1B	Q5A0A6	74.184	_AVEGK(ac)NFK_	-0.19862	2	467.753	Q59VF6	44	K	Possible sphingolipid long chain base sensory protein	Q59VF6	52.966	_K(su)AAAGATGPELSR_	-0.2248	2	664.844
Q5A0A8	261	K	Uncharacterized protein	Q5A0A8	83.081	_NWLNSVNK(ac)FFK_	-0.37639	2	719.878	Q59VF6	63	K	Possible sphingolipid long chain base sensory protein	Q59VF6	64.39	_LSQFIK(su)MEK_	-1.4741	2	612.321
Q5A0S2	139	K	Uncharacterized protein	Q5A0K5	264.63	_SCGGWADK(ac)ILGSQINTGNTHFNYTQR_	-0.36213	3	989.798	Q59VF6	66	K	Possible sphingolipid long chain base sensory protein	Q59VF6	121.29	_MEK(su)NFMR_	0.40603	2	528.236
Q5A0S2	234	K	Uncharacterized protein	Q5A0K5	112.55	_GVINIVSGFGATAGAAIAK(ac)HPK_	0.1277	3	707.732	Q59VF6	157	K	Possible sphingolipid long chain base sensory protein	Q59VF6	71.402	_ITDEIAHLK(su)YKDPQSPK_	0.33966	3	695.028
Q5A0S2	251	K	Uncharacterized protein	Q5A0K5	90.707	_VAFTGSTATGK(ac)IIMK_	2.0297	2	783.932	Q59VF6	159	K	Possible sphingolipid long chain base sensory protein	Q59VF6	83.168	_YK(su)DPQSPK_	-0.56363	2	531.759
Q5A0S2	263	K	Uncharacterized protein	Q5A0K5	80.688	_LAAESNLK(ac)K_	0.8414	2	508.293	Q59VH9	11	K	Obg-like ATPase 1	Q59VH9	72.2	_GVVEK(su)PVLLGR_	-0.042304	2	633.874
Q5A0S2	321	K	Uncharacterized protein	Q5A0K5	123.14	_LLIQSGVYDQVVEK(ac)FK_	0.61835	2	954.527	Q59VY6	264	K	Uncharacterized protein	Q59VY6	54.982	_NLQSK(su)GLYR_	-2.5129	2	589.812
Q5A0S2	355	K	Uncharacterized protein	Q5A0K5	106.2	_ILK(ac)YVESGK_	0.58182	2	539.811	Q59W67	71	K	S-adenosylmethionine synthase	Q59W67	85.355	_AQLDYQK(su)IIR_	0.59704	2	674.367
Q5A0S2	382	K	Uncharacterized protein	Q5A0K5	82.202	_GYFVK(ac)PTIFADVK_	1.1967	2	763.916	Q59W67	78	K	S-adenosylmethionine synthase	Q59W67	121.45	_DTIK(su)HIGYDDSEK_	0.011405	2	810.873
Q5A0S2	390	K	Uncharacterized protein	Q5A0K5	69.258	_GYFVKPTIFADVK(ac)K_	1.8285	2	827.964	Q59W67	87	K	S-adenosylmethionine synthase	Q59W67	106.42	_HIGYDDSEK(su)GFDYK_	0.31133	2	887.384
Q5A2W3	186	K	Uncharacterized protein	Q5A2W3	69.276	_NQAK(ac)YWLDGK_	0.074941	2	632.82	Q59W67	279	K	S-adenosylmethionine synthase	Q59W67	58.917	_DFSK(su)VDR_	0.68659	2	483.73
Q5A2W3	303	K	Uncharacterized protein	Q5A2W3	61.691	_INQLTK(ac)FK_	1.8211	2	517.306	Q59W67	293	K	S-adenosylmethionine synthase	Q59W67	65.043	_WVAK(su)SLVTAGLAK_	0.14352	2	722.414
Q5A2Z0	143	K	Uncharacterized protein	Q5A2Z0	84.892	_FDDENFELK(ac)HDR_	-0.80929	2	803.86	Q59W67	302	K	S-adenosylmethionine synthase	Q59W67	52.725	_SLVTAGLAK(su)R_	-2.4062	2	558.325
Q5A3Y1	157	K	p100-like potential TFIIE-interacting transcriptional coactivator	Q5A3Y1	95.094	_VIVEK(ac)VISGDR_	1.3482	2	628.864	Q59YX6	8	K	Uncharacterized protein	Q59YI8	46.88	_TTADEYK(su)AEGNK_	0.64138	2	713.82
Q5A3Y1	733	K	p100-like potential TFIIE-interacting transcriptional coactivator	Q5A3Y1	92.838	_AK(ac)VINFDK_	0.81958	2	488.777	Q59YX6	13	K	Uncharacterized protein	Q59YI8	44.863	_AEGNK(su)YFAAK_	-1.6668	2	599.791
Q5A3Z7	224	K	Uncharacterized protein	Q5A3Z7	148.18	_AVDNCYK(ac)NYSK_	0.0809	2	702.317	Q59YX6	278	K	Uncharacterized protein	Q59YI9	83.168	_AEGNALYK(su)K_	1.0858	2	547.28
Q5A3Z7	259	K	Uncharacterized protein	Q5A3Z7	114.5	_LVTK(ac)SYAR_	0.075893	2	490.282	Q59YX6	337	K	Uncharacterized protein	Q59YI9	47.082	_ADYK(su)LIAK_	0.50318	2	511.282
Q5A3Z7	304	K	Uncharacterized protein	Q5A3Z7	87.184	_ILEK(ac)TFVGLAK_	0.67871	2	630.882	Q59YX6	365	K	Uncharacterized protein	Q59YI9	62.166	_NFEK(su)SLTEHR_	0.20402	2	680.828
Q5A3Z7	311	K	Uncharacterized protein	Q5A3Z7	73.273	_TFVGLAK(ac)DETK_	0.093704	2	625.835	Q59YX6	408	K	Uncharacterized protein	Q59YI9	65.157	_LQGK(su)EYFTK_	0.73625	2	607.309
Q5A4G6	453	K	Uncharacterized protein	Q5A4G6	105.65	_GCAFVK(ac)YDTHER_	1.0741	3	508.902	Q59YX6	428	K	Uncharacterized protein	Q59YI9	55.531	_AYTEMIK(su)R_	0.80679	2	556.276
Q5A5F2	207	K	Likely protein disulfide isomerase	Q5A5F2	78.377	_QIIK(ac)DLNK_	0.24985	2	507.303	Q59YX6	497	K	Uncharacterized protein	Q59YI9	74.533	_TK(su)DVELGGK_	-1.6223	2	523.772
Q5A5F2	231	K	Likely protein disulfide isomerase	Q5A5F2	68.41	_KPSYLVVQPK(ac)QFDEVAK_	1.2133	3	673.37	Q59YX6	576	K	Uncharacterized protein	Q59YI9	68.787	_NPEVYK(su)K_	1.0882	2	489.251
Q5A5F2	238	K	Likely protein disulfide isomerase	Q5A5F2	68.676	_QFDEVAK(ac)FDGK_	1.0463	2	663.322	Q59Z31	200	K	Uncharacterized protein	Q59Z31	49.777	_ETDLLFAK(su)HGK_	-0.99476	2	679.851
Q5A5F2	373	K	Likely protein disulfide isomerase	Q5A5F2	71.08	_FVADYFADK(ac)LTPIIK_	-1.8268	2	891.987	Q59Z66	27	K	Likely cytosolic ribosomal protein L11	Q59Z66	99.663	_AAK(su)VLEQLSGQTPVQSK_	-0.17393	3	628.674
Q5A5F2	403	K	Likely protein disulfide isomerase	Q5A5F2	163.11	_LVAHNYK(ac)DVLEQTDKDVFVK_	-0.47405	3	801.757	Q59Z66	41	K	Likely cytosolic ribosomal protein L11	Q59Z66	101.53	_VLEQLSGQTPVQSK(su)AR_	1.0789	2	920.992
Q5A5F2	416	K	Likely protein disulfide isomerase	Q5A5F2	92.01	_DVLEQTDKDVFVK(ac)YYAPWCGHCK_	-0.52861	3	967.451	Q59Z66	67	K	Likely cytosolic ribosomal protein L11	Q59Z66	76.332	_GPK(su)AEEILER_	0.16974	2	621.322
Q5A652	60	K	Uncharacterized protein	Q5A652	124.12	_AFQK(ac)EFPQFTR_	-0.15869	2	720.867	Q59Z66	79	K	Likely cytosolic ribosomal protein L11	Q59Z66	94.662	_VK(su)EYQLR_	2.8113	2	518.277
Q5A652	190	K	Uncharacterized protein	Q5A652	81.574	_AIEMEGLTWGAHQWIPVGFGIK(ac)K_	-0.29257	3	870.789	Q59Z66	148	K	Likely cytosolic ribosomal protein L11	Q59Z66	58.246	_TNK(su)EDTIQWFK_	-0.59603	2	755.365
Q5A6U7	116	K	Uncharacterized protein	Q5A6K4	85.533	_IVLLK(ac)ELDK_	0.2657	2	556.85	Q59Z66	156	K	Likely cytosolic ribosomal protein L11	Q59Z66	113.52	_TNKEDTIQWFK(su)TR_	-0.77169	3	589.628
Q5A6U7	213	K	Uncharacterized protein	Q5A6K4	66.152	_FK(ac)DLQDHEIPCPDYWGGIR_	0.19371	3	796.707	Q59ZM9	91	K	Potential aspartate aminotransferase	Q59ZG5	70.373	_ETEK(su)EYTAIVGSK_	-1.7047	2	777.88
Q5A7L6	327	K	Uncharacterized protein	Q5A7L6	62.813	_NFTSAGFWVTELLK(ac)HNR_	-1.1823	3	688.022	Q59ZM9	100	K	Potential aspartate aminotransferase	Q59ZG5	40.242	_EYTAIVGSK(su)NFQSIVK_	-0.9542	2	942.491
Q5A7T3	72	K	Uncharacterized protein	Q5A7T3	61.235	_VGLTDDEVTK(ac)R_	3.6831	2	637.833	Q59ZM9	121	K	Potential aspartate aminotransferase	Q59ZG5	60.157	_DANGK(su)QLIDDGR_	2.0318	2	701.334
Q5A7T3	401	K	Uncharacterized protein	Q5A7T3	56.205	_GLDAIDK(ac)AFLK_	-4.7706	2	616.848	Q59ZM9	161	K	Potential aspartate aminotransferase	Q59ZG5	68.972	_ILVPK(su)PTWANHVAVFK_	-0.65086	3	640.696
Q5A7T3	405	K	Uncharacterized protein	Q5A7T3	78.136	_AFLK(ac)SLINYPR_	1.4875	2	682.39	Q59ZM9	197	K	Potential aspartate aminotransferase	Q59ZG5	109.83	_NDLDYANLK(su)K_	-0.32112	2	647.32
Q5A7T3	419	K	Uncharacterized protein	Q5A7T3	63.148	_AALPK(ac)YK_	-0.86254	2	416.75	Q59ZM9	268	K	Potential aspartate aminotransferase	Q59ZG5	96.665	_LTK(su)LANENK_	0.66031	2	565.806
Q5A7T3	421	K	Uncharacterized protein	Q5A7T3	80.411	_YK(ac)VIEFQPFDPVSK_	0.074659	2	869.956	Q59ZM9	316	K	Potential aspartate aminotransferase	Q59ZG5	77.923	_AVESQLK(su)K_	0.070103	2	501.777
Q5A7T3	459	K	Uncharacterized protein	Q5A7T3	60.288	_GAPLFVLK(ac)TVEDDHPIPEDVHENYQNTVAEFASR_	1.6611	4	970.726	Q59ZM9	382	K	Potential aspartate aminotransferase	Q59ZG5	54.343	_SNYNWDHLLK(su)QR_	-1.882	2	837.405
Q5A8S4	112	K	Uncharacterized protein	Q5A8J9	75.213	_LK(ac)YHYIK_	-1.8448	2	503.79	Q59ZU7	109	K	Fumarylacetoacetate hydrolase family protein	Q59ZU7	60.436	_NVQDEAK(su)K_	0.58247	2	516.254
Q5A958	122	K	Potential secondary alcohol dehydrogenase	Q5A958	97.5	_VACVGPNGCGLCK(ac)HCLTGNDNVCTK_	-0.53654	3	945.082	Q59ZV3	111	K	Uncharacterized protein	Q59ZV3	48.568	_EK(su)TDSQPSYVK_	-0.26587	2	691.328
Q5A958	341	K	Potential secondary alcohol dehydrogenase	Q5A958	58.712	_VKPNVAHAPLSELPK(ac)YMEK_	0.01358	3	731.729	Q59ZX4	105	K	Likely cytosolic ribosomal protein L4	Q59ZX4	92.051	_MFAPTK(su)TWR_	-0.8714	2	619.305
Q5A9A4	786	K	Potential cytosolic leucyl tRNA synthetase	Q5A9A4	69.92	_LTTLK(ac)DWCEEEVK_	-0.33703	2	846.911	Q59ZX4	164	K	Likely cytosolic ribosomal protein L4	Q59ZX4	115.7	_TK(su)DAVAVLK_	0.30797	2	522.8
Q5AAH5	466	K	Uncharacterized protein	Q5AAH5	140.83	_RCPLK(ac)YTR_	-1.0251	2	568.306	Q59ZX4	171	K	Likely cytosolic ribosomal protein L4	Q59ZX4	89.301	_DAVAVLK(su)AVGAHK_	0.90311	2	689.888
Q5AAH5	522	K	Uncharacterized protein	Q5AAH5	62.357	_AWTQGTDSFNK(ac)EIK_	1.4332	2	833.907	Q59ZX4	177	K	Likely cytosolic ribosomal protein L4	Q59ZX4	101.39	_AVGAHK(su)DVVK_	-0.49409	2	562.309
Q5AAH5	530	K	Uncharacterized protein	Q5AAH5	136.5	_SLATK(ac)FAENFK_	-0.049653	2	649.343	Q59ZX4	181	K	Likely cytosolic ribosomal protein L4	Q59ZX4	58.981	_DVVK(su)VIK_	0.35121	2	450.774
Q5AAL2	123	K	Uncharacterized protein	Q5AAL2	66.962	_GTGDVK(ac)FLK_	-0.75163	2	503.782	Q59ZX4	272	K	Likely cytosolic ribosomal protein L4	Q59ZX4	67.227	_SIK(su)SGYTLPSNIISNTDVTR_	0.66751	2	1133.58
Q5AAL2	199	K	Uncharacterized protein	Q5AAL2	171.76	_ENADLFK(ac)EHFDNAK_	1.3227	3	573.937	Q59ZX4	322	K	Likely cytosolic ribosomal protein L4	Q59ZX4	83.377	_NK(su)QVLLR_	0.98316	2	485.788
Q5AAM4	1803	K	Uncharacterized protein	Q5AAM4	74.251	_AIQIDGQPIILTGAPAINK(ac)LLGR_	0.24687	3	805.476	Q59ZX4	333	K	Likely cytosolic ribosomal protein L4	Q59ZX4	50.897	_LNPYAK(su)AYAAEK_	0.90578	2	719.864
Q5AAQ8	56	K	Likely cytosolic ribosomal protein S23	Q5AAZ6	94.122	_GIVLEK(ac)IGIESK_	-0.55982	2	664.395	Q59ZX4	339	K	Likely cytosolic ribosomal protein L4	Q59ZX4	92.611	_AYAAEK(su)VGSAK_	0.44297	2	597.804
Q5AAQ8	137	K	Likely cytosolic ribosomal protein S23	Q5AAQ8	67.846	_VSGVSLLALWK(ac)EK_	0.50503	2	736.43	Q59ZZ5	32	K	Citrate synthase	Q59ZZ5	74.611	_TIPDIQK(su)ELPK_	0.61639	2	691.382
Q5AC80	51	K	Uncharacterized protein	Q5ABV9	93.267	_VEK(ac)DYLQK_	1.8922	2	532.785	Q59ZZ5	78	K	Citrate synthase	Q59ZZ5	53.3	_SALPK(su)HVEELIDR_	4.4453	2	803.925
Q5AC80	56	K	Uncharacterized protein	Q5ABV9	75.652	_DYLQK(ac)YDLK_	-0.7104	2	614.316	Q59ZZ5	120	K	Citrate synthase	Q59ZZ5	106.68	_GANK(su)SEYWK_	-0.30798	2	591.775
Q5AC80	269	K	Uncharacterized protein	Q5ABV9	76.196	_TTDVVEIAK(ac)EVAK_	0.34386	2	722.898	Q59ZZ5	144	K	Citrate synthase	Q59ZZ5	43.958	_LPTIAAK(su)IYR_	-0.6192	2	623.364
Q5AC80	314	K	Uncharacterized protein	Q5ABV9	102.15	_DSFDVQQYPVK(ac)ELAK_	-1.1192	2	904.957	Q59ZZ5	154	K	Citrate synthase	Q59ZZ5	83.751	_NVFHDGK(su)LPAAIDSK_	-1.6077	2	856.436
Q5ACE6	100	K	Uncharacterized protein	Q5AC25	70.837	_NNKPICFEK(ac)PIAANLDQAK_	1.5434	3	738.384	Q59ZZ5	320	K	Citrate synthase	Q59ZZ5	49.537	_LVSNIYEVAPGVLTK(su)HGK_	1.0189	3	675.705
Q5ACN1	42	K	Thioredoxin	Q5ACN1	151.44	_MIAPLLEK(ac)FQNEYSNIK_	3.3288	2	1040.54	Q59ZZ5	380	K	Citrate synthase	Q59ZZ5	136.57	_PK(su)SFSTEK_	-1.1734	2	512.253
Q5ACN1	51	K	Thioredoxin	Q5ACN1	107.09	_FQNEYSNIK(ac)FLK_	-0.22547	3	524.94	Q59ZZ5	386	K	Citrate synthase	Q59ZZ5	58.098	_SFSTEK(su)YIELVK_	1.2165	2	772.398
Q5ACP2	195	K	Potential glutathione-dependent formaldehyde dehydrogenase	Q5ACP2	81.017	_VWK(ac)GAAFGGVK_	0.53671	2	581.324	Q59ZZ5	392	K	Citrate synthase	Q59ZZ5	72.325	_YIELVK(su)NINK_	-0.59986	2	667.372
Q5ACQ0	49	K	Likely long chain fatty acid-CoA synthetase Faa4p	Q5ACQ0	52.527	_ATTMPEFIDECFK(ac)R_	-0.93495	2	893.911	Q5A0A6	52	K	Cytosolic ribosomal acidic protein P1B	Q5A0A6	75.213	_AVEGK(su)NFK_	0.15723	2	496.756
Q5ACS1	102	K	Likely ubiquitin-conjugating enzyme e2	Q5ACS1	92.866	_YEATAK(ac)EWTK_	0.093135	2	634.812	Q5A0A8	194	K	Uncharacterized protein	Q5A0A8	47.037	_FISK(su)IDNEGEFADK_	0.14812	2	856.904
Q5ACX6	60	K	Potential mitochondrial Complex I, NUHM_24kd subunit	Q5ACX6	54.343	_AEEIIAK(ac)YPPQYK_	2.3555	2	796.422	Q5A0S2	39	K	Uncharacterized protein	Q5A0K5	91.076	_QQK(su)TFEVISPSTEEK_	0.039515	2	925.955
Q5ADA2	480	K	Uncharacterized protein	Q5ACW9	49.773	_GTYAAVPLDQLVVGLEK(ac)FGK_	0.27979	3	716.396	Q5A0S2	240	K	Uncharacterized protein	Q5A0K5	82.529	_IEK(su)VAFTGSTATGK_	-0.055644	2	755.393
Q5ADI3	287	K	Likely HSP70/BiP chaperone	Q5AD54	84.244	_YLAK(ac)QFK_	0.43517	2	470.269	Q5A0S2	251	K	Uncharacterized protein	Q5A0K5	59.709	_VAFTGSTATGK(su)IIMK_	1.1844	2	812.934
Q5ADI3	359	K	Likely HSP70/BiP chaperone	Q5AD54	45.939	_TLK(ac)PVEQVLK_	-1.5126	2	598.866	Q5A0S2	264	K	Uncharacterized protein	Q5A0K5	51.872	_K(su)VTLELGGK_	0.81779	2	522.8
Q5ADI3	389	K	Likely HSP70/BiP chaperone	Q5AD54	64.454	_IPK(ac)VQELLEGFFDGK_	1.8407	2	881.475	Q5A0S2	323	K	Uncharacterized protein	Q5A0K5	73.841	_FK(su)EAAESVK_	-0.11673	2	554.78
Q5AEP1	61	K	Uncharacterized protein	Q5AEP1	142.1	_IIELQK(ac)HYQNTPK_	0.054676	2	827.452	Q5A0S2	355	K	Uncharacterized protein	Q5A0K5	90.15	_ILK(su)YVESGK_	0.63616	2	568.814
Q5AFP7	45	K	Alpha-1,4 glucan phosphorylase	Q5AFP7	136.02	_HIWYK(ac)YSQLK_	1.7134	2	704.375	Q5A0S2	361	K	Uncharacterized protein	Q5A0K5	130.01	_YVESGK(su)SQGATVVTGGAR_	-0.21168	2	933.963
Q5AFP7	516	K	Alpha-1,4 glucan phosphorylase	Q5AFP7	48.998	_TTIFK(ac)DFVK_	1.6265	2	570.819	Q5A0S2	382	K	Uncharacterized protein	Q5A0K5	53.869	_GYFVK(su)PTIFADVK_	-1.6869	2	792.919
Q5AFP7	589	K	Alpha-1,4 glucan phosphorylase	Q5AFP7	45.433	_WDAIK(ac)FDNK_	1.7402	2	589.796	Q5A0S2	390	K	Uncharacterized protein	Q5A0K5	68.171	_GYFVKPTIFADVK(su)K_	0.15369	3	571.647
Q5AFP7	657	K	Alpha-1,4 glucan phosphorylase	Q5AFP7	44.349	_TK(ac)HHIPK_	-0.71807	2	451.764	Q5A0S2	391	K	Uncharacterized protein	Q5A0K5	93.374	_K(su)DMDIVR_	0.31883	2	488.742
Q5AFQ0	122	K	Likely cytosolic ribosomal protein S18	Q5AFQ0	75.243	_HFWGLK(ac)VR_	0.15596	2	542.806	Q5A0S2	494	K	Uncharacterized protein	Q5A0K5	60.788	_MK(su)INPPN_	0.39669	2	457.226
Q5AFQ4	14	K	Likely cytosolic ribosomal acidic protein P0	Q5AFQ4	121.05	_VQYFSK(ac)LR_	1.1989	2	541.803	Q5A2W3	141	K	Uncharacterized protein	Q5A2W3	121.36	_TIEEVHK(su)AGGK_	0.29118	2	634.828
Q5AG62	143	K	Uncharacterized protein	Q5AG62	84.41	_LWNNYHSPENVEK(ac)ALNK_	0.24987	3	700.017	Q5A2W3	305	K	Uncharacterized protein	Q5A2W3	52.725	_FK(su)SPEDQER_	-0.0073345	2	618.281
Q5AG62	188	K	Uncharacterized protein	Q5AG62	92.147	_YPPGFYCGDGDK(ac)FHYENVPLLDTWK_	-0.52724	3	1020.8	Q5A2Z0	207	K	Uncharacterized protein	Q5A2Z0	83.862	_GDRPVK(su)EIK_	-1.0423	2	571.314
Q5AG62	295	K	Uncharacterized protein	Q5AG62	61.015	_ALDTPTLFEHETIK(ac)SIADK_	-0.76475	3	724.379	Q5A3Y1	152	K	p100-like potential TFIIE-interacting transcriptional coactivator	Q5A3Y1	57.293	_TPVK(su)VIVEK_	0.766	2	556.832
Q5AG62	323	K	Uncharacterized protein	Q5AG62	95.264	_NIAVIPK(ac)SNNPDR_	-1.3041	2	740.399	Q5A3Z7	71	K	Uncharacterized protein	Q5A3Z7	50.149	_LIK(su)NYSIDTNK_	-0.32583	2	704.87
Q5AGU9	64	K	Uncharacterized protein	Q5AGU9	109.04	_INEAITPESEK(ac)STLEK_	0.78369	2	915.97	Q5A3Z7	224	K	Uncharacterized protein	Q5A3Z7	56.205	_AVDNCYK(su)NYSK_	-0.17517	2	731.319
Q5AHF6	9	K	Likely cytosolic ribosomal protein L21	Q5AHF6	100.68	_YYHGK(ac)TGIVYNVTK_	0.65393	2	842.938	Q5A3Z7	311	K	Uncharacterized protein	Q5A3Z7	47.712	_TFVGLAK(su)DETK_	0.31198	2	654.838
Q5AHF6	27	K	Likely cytosolic ribosomal protein L21	Q5AHF6	100.22	_SSVGVIINK(ac)VVGNR_	0.19056	3	495.291	Q5A4G6	110	K	Uncharacterized protein	Q5A4G6	58.433	_TIK(su)ILNDK_	0.056599	2	522.8
Q5AHF6	46	K	Likely cytosolic ribosomal protein L21	Q5AHF6	165.63	_VEHVK(ac)HSACR_	-0.35584	2	632.814	Q5A5F2	89	K	Likely protein disulfide isomerase	Q5A5F2	63.091	_AADSLNESHPK(su)IK_	-0.11061	2	755.381
Q5AHJ8	21	K	Uncharacterized protein	Q5AHJ8	65.627	_EHPAK(ac)ILDK_	1.4737	2	546.806	Q5A5F2	116	K	Likely protein disulfide isomerase	Q5A5F2	62.582	_GYPTLK(su)IIR_	-0.72413	2	580.837
Q5AHK8	831	K	Likely pyruate carboxylase	Q5AHK8	62.055	_IVDK(ac)YGDLSVLPTR_	-2.8565	2	809.446	Q5A5F2	207	K	Likely protein disulfide isomerase	Q5A5F2	59.153	_QIIK(su)DLNKK_	0.4555	2	600.353
Q5AHT2	127	K	Potential cytosolic ribosomal protein S9	Q5AHT2	174.15	_LDSQK(ac)HIDFAHNSPYGGGR_	-0.019685	2	1071.01	Q5A5F2	214	K	Likely protein disulfide isomerase	Q5A5F2	65.278	_FK(su)NVDITGK_	-0.20943	2	561.295
Q5AHZ9	90	K	Uncharacterized protein	Q5AHZ9	101.75	_NSVSTASLDCK(ac)LYGK_	-1.0264	2	842.914	Q5A5F2	238	K	Likely protein disulfide isomerase	Q5A5F2	47.062	_QFDEVAK(su)FDGK_	-1.288	2	692.325
Q5AHZ9	148	K	Uncharacterized protein	Q5AHZ9	113.65	_EAAIEDSYVTCNPTFYFDDKVEDK(ac)YK_	-2.1679	3	1063.81	Q5A5F2	379	K	Likely protein disulfide isomerase	Q5A5F2	103.6	_LTPIIK(su)SEPLPTEEEK_	-0.15751	2	962.512
Q5AHZ9	154	K	Uncharacterized protein	Q5AHZ9	105.98	_WVLK(ac)ENFFAR_	0.80688	2	676.361	Q5A5F2	389	K	Likely protein disulfide isomerase	Q5A5F2	75.376	_SEPLPTEEEK(su)SANPVVK_	-1.0979	2	977.486
Q5AI39	236	K	Uncharacterized protein	Q5AI39	46.121	_YPWGVVEVENDQHCDFK(ac)K_	0.16408	3	764.685	Q5A5F2	396	K	Likely protein disulfide isomerase	Q5A5F2	85.554	_SANPVVK(su)LVAHNYK_	0.48977	3	547.298
Q5AJV7	383	K	Acetolactate synthase	Q5AJI0	85.909	_VTGNISK(ac)FAPEAK_	-0.24251	2	702.38	Q5A5F2	411	K	Likely protein disulfide isomerase	Q5A5F2	72.705	_DVLEQTDK(su)DVFVK_	0.010206	2	818.409
Q5AK04	185	K	Uncharacterized protein	Q5AK04	78.354	_HLAK(ac)HLVNNNTVIAASGNFDHDK_	-0.79104	4	640.078	Q5A5F2	426	K	Likely protein disulfide isomerase	Q5A5F2	87.258	_YYAPWCGHCK(su)K_	-0.28629	2	785.334
Q5AK04	401	K	Uncharacterized protein	Q5AK04	99.53	_VNDVK(ac)EWGK_	0.48216	2	558.788	Q5A5F2	509	K	Likely protein disulfide isomerase	Q5A5F2	92.65	_EK(su)GALNVDGAELK_	1.2574	2	722.37
Q5AK23	109	K	Uncharacterized protein	Q5AK23	49.623	_AVVFDTNGGQLVYK(ac)DYPVPTPKPNELLIHVK_	-0.63993	4	874.224	Q5A652	60	K	Uncharacterized protein	Q5A652	99.752	_AFQK(su)EFPQFTR_	0.35621	2	749.87
Q5AK23	126	K	Uncharacterized protein	Q5AK23	127.92	_PNELLIHVK(ac)YSGVCHTDLHAWK_	1.1045	3	887.12	Q5A652	133	K	Uncharacterized protein	Q5A652	83.206	_LAEYAAK(su)K_	0.26374	2	497.266
Q5AK23	139	K	Uncharacterized protein	Q5AK23	202.52	_YSGVCHTDLHAWK(ac)GDWPLATK_	-0.8311	4	621.8	Q5A6U7	116	K	Uncharacterized protein	Q5A6K4	101.65	_IVLLK(su)ELDK_	-0.036374	2	585.853
Q5AK65	67	K	Potential cytoplasmic methionyl tRNA synthetase	Q5AK65	42.785	_YLAK(ac)DFTTTEAIK_	1.3579	2	771.906	Q5A7L6	257	K	Uncharacterized protein	Q5A7L6	51.998	_EFGPTIK(su)GWIK_	-2.1524	2	688.366
Q5AKI5	95	K	Uncharacterized protein	Q5AKI5	142.39	_TQK(ac)AVVFDTNGGQLVYK_	1.2357	2	955.505	Q5A7L6	261	K	Uncharacterized protein	Q5A7L6	51.979	_GWIK(su)ESGGEAK_	-0.95715	2	631.307
Q5AKI5	126	K	Uncharacterized protein	Q5AKI5	116.28	_DYPVPTPKPNELLINVK(ac)YSGVCHTDLHAWK_	0.8312	3	1178.6	Q5A7L6	277	K	Uncharacterized protein	Q5A7L6	102.65	_LALNCVGGK(su)SSTGIAR_	0.5188	2	852.441
Q5AKI5	139	K	Alcohol dehydrogenase 2	ADH2	202.52	_YSGVCHTDLHAWK(ac)GDWPLATK_	-0.8311	4	621.8	Q5A7T3	401	K	Uncharacterized protein	Q5A7T3	99.283	_GLDAIDK(su)AFLK_	-0.85641	2	645.851
Q5AKI5	168	K	Uncharacterized protein	Q5AKI5	64.589	_LPLVGGHEGAGVVVGMGENVK(ac)GWK_	0.43653	3	811.43	Q5A7T3	405	K	Uncharacterized protein	Q5A7T3	90.05	_AFLK(su)SLINYPR_	-0.76199	2	711.393
Q5AKI5	171	K	Uncharacterized protein	Q5AKI5	77.062	_GWK(ac)IGDFAGIK_	-0.14846	2	617.335	Q5A7T3	414	K	Uncharacterized protein	Q5A7T3	81.297	_AK(su)AALPK_	0.54375	2	399.74
Q5AKI5	248	K	Uncharacterized protein	Q5AKI5	111.88	_IPAGTDLANVAPILCAGVTVYK(ac)ALK_	-0.58221	3	866.484	Q5A7T3	421	K	Uncharacterized protein	Q5A7T3	93.237	_YK(su)VIEFQPFDPVSK_	2.1653	2	898.959
Q5AKI5	294	K	Uncharacterized protein	Q5AKI5	103.79	_VVAIDGGDEK(ac)GEFVK_	0.9508	2	802.912	Q5A7T3	433	K	Uncharacterized protein	Q5A7T3	69.345	_VIEFQPFDPVSK(su)K_	-0.40398	2	817.427
Q5AKI5	311	K	Uncharacterized protein	Q5AKI5	180.86	_SLGAEAYVDFTK(ac)DKDIVEAVK_	1.0709	2	1170.6	Q5A7T3	451	K	Uncharacterized protein	Q5A7T3	84.479	_IICVK(su)GAPLFVLK_	-1.5231	2	779.457
Q5AKI5	313	K	Uncharacterized protein	Q5AKI5	75.197	_DK(ac)DIVEAVK_	0.42877	2	529.79	Q5A7T3	532	K	Uncharacterized protein	Q5A7T3	92.295	_VK(su)MLTGDAVGIAK_	1.0363	2	701.884
Q5AKI5	374	K	Uncharacterized protein	Q5AKI5	121.45	_VTAPVFDAVVK(ac)SIEIK_	0.46912	3	586.673	Q5A7T3	543	K	Uncharacterized protein	Q5A7T3	71.98	_MLTGDAVGIAK(su)ETCR_	0.050193	2	861.413
Q5AKI5	402	K	Uncharacterized protein	Q5AKI5	60.895	_GLIK(ac)CPIK_	1.0774	2	485.791	Q5A7T3	620	K	Uncharacterized protein	Q5A7T3	62.203	_GYLVAMTGDGVNDAPSLK(su)K_	-0.31544	2	1018.5
Q5AKI5	418	K	Uncharacterized protein	Q5AKI5	94.203	_IVGLSDLPEVFK(ac)LMEEGK_	-0.83227	2	1023.54	Q5A7T3	621	K	Uncharacterized protein	Q5A7T3	66.022	_K(su)ADTGIAVEGATDAAR_	-0.85219	2	823.405
Q5AKI5	424	K	Alcohol dehydrogenase 2	ADH2	117.7	_LM(ox)EEGK(ac)ILGR_	2.2826	2	602.324	Q5A8S4	112	K	Uncharacterized protein	Q5A8J9	85.265	_LK(su)YHYIK_	0.25744	2	532.792
Q5AKV3	179	K	6-phosphogluconate dehydrogenase, decarboxylating	Q5AKV3	77.191	_AWPHIK(ac)DIFQDVAAK_	-0.11314	3	594.318	Q5A958	44	K	Potential secondary alcohol dehydrogenase	Q5A958	83.206	_ASGLNLK(su)K_	0.23022	2	465.766
Q5AKV3	230	K	6-phosphogluconate dehydrogenase, decarboxylating	Q5AKV3	51.301	_MVHNGIEYGDMQLICEAYDLMK(ac)R_	-0.06488	3	943.434	Q5A9A4	25	K	Potential cytosolic leucyl tRNA synthetase	Q5A9A4	49.472	_YQK(su)VWAEEK_	-0.070057	2	640.812
Q5AKV3	234	K	6-phosphogluconate dehydrogenase, decarboxylating	Q5AKV3	71.501	_VGK(ac)FEDK_	0.92188	2	432.727	Q5AAH5	107	K	Uncharacterized protein	Q5AAH5	47.429	_QVDELTWK(su)ISR_	0.83462	2	737.88
Q5AKV3	319	K	6-phosphogluconate dehydrogenase, decarboxylating	Q5AKV3	78.098	_CLSAMK(ac)AER_	-1.7011	2	554.268	Q5AAH5	233	K	Uncharacterized protein	Q5AAH5	108.14	_HK(su)VLTLHSSCNQGVEK_	0.61744	3	646.323
Q5AKV3	343	K	6-phosphogluconate dehydrogenase, decarboxylating	Q5AKV3	87.519	_GPQVTGESPITDK(ac)K_	0.066224	2	749.891	Q5AAH5	482	K	Uncharacterized protein	Q5AAH5	50.178	_AILDAIHSGELSK(su)VEYEK_	-0.27578	3	701.36
Q5AKV3	494	K	6-phosphogluconate dehydrogenase, decarboxylating	Q5AKV3	121.02	_VLPGQENELLK(ac)K_	-0.27879	2	705.404	Q5AAH5	522	K	Uncharacterized protein	Q5AAH5	95.264	_AWTQGTDSFNK(su)EIK_	0.073249	2	862.91
Q5AL30	129	K	Uncharacterized protein	Q5AL30	86.488	_DVGADGQPTEELK(ac)ALNK_	-0.9521	2	913.96	Q5AAH5	525	K	Uncharacterized protein	Q5AAH5	81.296	_EIK(su)SLATK_	-0.5373	2	495.279
Q5AL30	133	K	Uncharacterized protein	Q5AL30	86.095	_ALNK(ac)QFGK_	1.0583	2	474.269	Q5AAH5	530	K	Uncharacterized protein	Q5AAH5	99.343	_SLATK(su)FAENFK_	0.79779	2	678.346
Q5ALQ9	7	K	Uncharacterized protein	Q5ALQ9	102.71	_AYLEK(ac)PR_	-0.69013	2	459.756	Q5AAL2	99	K	Uncharacterized protein	Q5AAL2	116.51	_TNEEDEEVLYK(su)VR_	0.16527	2	862.405
Q5ALQ9	31	K	Uncharacterized protein	Q5ALQ9	44.238	_GLINDPDIDGTFHINK(ac)GLR_	1.616	3	713.039	Q5AAL2	112	K	Uncharacterized protein	Q5AAL2	72.928	_FHGDSK(su)EWK_	-0.90766	2	617.28
Q5AMI6	112	K	40S ribosomal protein S6	Q5AMI6	117.4	_K(ac)FFGLTK_	1.1032	2	441.758	Q5AAL2	123	K	Uncharacterized protein	Q5AAL2	55.908	_GTGDVK(su)FLK_	2.9872	2	532.785
Q5AML4	23	K	60S ribosomal protein L20	Q5AML4	62.357	_NLPTESVPEPK(ac)LFR_	2.1418	2	834.951	Q5AAL2	199	K	Uncharacterized protein	Q5AAL2	59.709	_ENADLFK(su)EHFDNAK_	-0.35727	2	889.405
Q5AML4	38	K	60S ribosomal protein L20	Q5AN19	75.088	_IFAPNTVVAK(ac)SR_	1.6198	2	672.885	Q5AAM4	923	K	Uncharacterized protein	Q5AAM4	47.96	_QILK(su)LITK_	0.50773	2	528.837
Q5AML4	47	K	60S ribosomal protein L20	Q5AN19	70.056	_YWYFLQK(ac)LHK_	1.0095	3	489.931	Q5AAQ8	30	K	Likely cytosolic ribosomal protein S23	Q5AAZ6	93.267	_WADQAYK(su)AR_	-0.0057628	2	604.788
Q5AML4	92	K	60S ribosomal protein L20	Q5AN19	89.356	_SGIHNMYK(ac)EYR_	0.066372	3	480.563	Q5AAQ8	39	K	Likely cytosolic ribosomal protein S23	Q5AAZ6	64.275	_LLGTAFK(su)SSPFGGSSHAK_	-0.45377	3	631.323
Q5AML4	141	K	60S ribosomal protein L20	Q5AN19	99.855	_QYVK(ac)QFLTK_	0.77947	2	598.837	Q5AAQ8	50	K	Likely cytosolic ribosomal protein S23	Q5AAZ6	114.52	_SSPFGGSSHAK(su)GIVLEK_	-0.94807	3	600.976
Q5AML4	146	K	60S ribosomal protein L20	Q5AN19	55.112	_QFLTK(ac)DLK_	-2.4851	2	517.798	Q5AAQ8	56	K	Likely cytosolic ribosomal protein S23	Q5AAZ6	76.073	_GIVLEK(su)IGIESK_	0.044742	2	693.398
Q5ANC2	14	K	60S ribosomal protein L18	Q5ANC2	81.017	_TDAPFNK(ac)VILK_	-0.48997	2	644.369	Q5AAQ8	78	K	Likely cytosolic ribosomal protein S23	Q5AAZ6	84.916	_VQLIK(su)NGK_	-0.42054	2	500.295
Q5ANC2	18	K	60S ribosomal protein L18	Q5ANC2	79.201	_VILK(ac)SLFLSK_	-1.2169	2	595.381	Q5AAQ8	114	K	Likely cytosolic ribosomal protein S23	Q5AAQ8	80.231	_AK(su)GDIPGVR_	0.18689	2	506.775
Q5ANC2	24	K	60S ribosomal protein L18	Q5ANC2	87.138	_SLFLSK(ac)INRPPVSVSR_	0.62595	2	921.533	Q5AC80	51	K	Uncharacterized protein	Q5ABV9	79.893	_VEK(su)DYLQK_	0.4518	2	561.788
Q5ANF2	64	K	Fatty acid synthase alpha subunit, N terminal	Q5ANF2	106.42	_AK(ac)YESYDAALSLQR_	0.77462	2	828.915	Q5AC80	56	K	Uncharacterized protein	Q5ABV9	61.161	_DYLQK(su)YDLK_	-0.312	2	643.319
Q5ANF2	447	K	Fatty acid synthase alpha subunit, N terminal	Q5ANF2	74.029	_ANPTLIK(ac)FMQYHIDHCPEYK_	-0.6259	3	849.743	Q5AC80	279	K	Uncharacterized protein	Q5ABV9	60.788	_ENK(su)QIPR_	-1.0779	2	492.759
Q5ANF2	460	K	Fatty acid synthase alpha subunit, N terminal	Q5ANF2	154.55	_FMQYHIDHCPEYK(ac)GETYK_	-1.0171	4	597.766	Q5ACE6	316	K	Uncharacterized protein	Q5AC25	50.855	_LVK(su)VPPR_	0.022437	2	454.782
Q5ANF2	550	K	Fatty acid synthase alpha subunit, N terminal	Q5ANF2	79.713	_VYK(ac)AISK_	0.46884	2	425.755	Q5ACN1	51	K	Thioredoxin	Q5ACN1	91.961	_FQNEYSNIK(su)FLK_	-0.87938	2	815.909
Q5ANF5	111	K	Fatty acid synthase alpha subunit, C terminal	Q5ANF5	91.845	_SK(ac)YEEEILEHSGIR_	1.8798	3	577.956	Q5ACP2	203	K	Potential glutathione-dependent formaldehyde dehydrogenase	Q5ACP2	84.615	_GAAFGGVK(su)GR_	0.94809	2	510.267
Q5ANF5	164	K	Fatty acid synthase alpha subunit, C terminal	Q5ANF5	72.891	_ETAEQYK(ac)HEHGEK_	0.29531	3	543.25	Q5ACQ0	637	K	Likely long chain fatty acid-CoA synthetase Faa4p	Q5ACQ0	58.274	_AVLK(su)HLLTTGK_	0.0056632	2	640.882
[truncated: 121 more rows]

## Sheet: 2o&Ac
2o												Ac
[truncated: 275 more rows]

[truncated: 4 more sheets: 2o&Suc, Ac, Suc, 2o]
