# Supplementary material for: Proteome-Wide Analysis of Lysine 2-Hydroxyisobutyrylation in Candida albicans
Source: mSystems. 2021 Feb 2;6(1):e01129-20. doi: 10.1128/mSystems.01129-20 (PMC7857534; doi:10.1128/mSystems.01129-20)
Supplement: DATA SET S4 [file mSystems.01129-20-sd004.xlsx]

## Sheet: 2o
Protein accession	Position	Amino acid	Protein description	Gene name	Localization probability	PEP	Score	Modified sequence	Charge	Mass error [ppm]	MS/MS Count	Subcellular localization	Biological Process	Cellular Component	Molecular Function	KEGG KO No.	KEGG Gene	KEGG pathway	IPR ID	Domain description
Q5A2U9	282	K	V-type proton ATPase subunit C	VMA5	1	0.00551948	107.59	LK(1)NDLIR	2	-0.083731	1	nucleus	GO:0098655 cation transmembrane transport; GO:0034220 ion transmembrane transport; GO:0098660 inorganic ion transmembrane transport; GO:0090662 ATP hydrolysis coupled transmembrane transport; GO:0015988 energy coupled proton transmembrane transport, against electrochemical gradient; GO:0044699 single-organism process; GO:0006818 hydrogen transport; GO:0015992 proton transport; GO:0051234 establis…	GO:0032991 macromolecular complex; GO:0016020 membrane; GO:0033178 proton-transporting two-sector ATPase complex, catalytic domain; GO:0033176 proton-transporting V-type ATPase complex; GO:0043234 protein complex; GO:0098796 membrane protein complex; GO:0044425 membrane part; GO:0016469 proton-transporting two-sector ATPase complex; GO:0033180 proton-transporting V-type ATPase, V1 domain;	GO:0015075 ion transmembrane transporter activity; GO:0022892 substrate-specific transporter activity; GO:0015077 monovalent inorganic cation transmembrane transporter activity; GO:0022890 inorganic cation transmembrane transporter activity; GO:0015078 hydrogen ion transmembrane transporter activity; GO:0008324 cation transmembrane transporter activity; GO:0022891 substrate-specific transmembrane…	K02148	ATPeV1C; V-type H+-transporting ATPase subunit C	cal00190 Oxidative phosphorylation - Candida albicans; cal01100 Metabolic pathways - Candida albicans;
A0A1D8PNA8	98	K	Proteasome regulatory particle lid subunit	RPN8	1	0.000299248	76.073	EK(1)LIGWYHSGPK	2	1.8311	2	cytoplasm,nucleus		GO:1902494 catalytic complex; GO:0000502 proteasome complex; GO:0022624 proteasome accessory complex; GO:0044464 cell part; GO:0005622 intracellular; GO:0005838 proteasome regulatory particle; GO:0032991 macromolecular complex; GO:0044424 intracellular part; GO:1905368 peptidase complex; GO:0005623 cell; GO:0043234 protein complex; GO:1905369 endopeptidase complex;	GO:0005515 protein binding; GO:0005488 binding;	K03038			IPR000555; IPR024969;	JAB1/MPN/MOV34 metalloenzyme domain; Rpn11/EIF3F, C-terminal;
A0A1D8PNA8	227	K	Proteasome regulatory particle lid subunit	RPN8	1	0.00619461	51.567	K(1)LPMNHTILGK	3	-0.30476	1	cytoplasm,nucleus		GO:1902494 catalytic complex; GO:0000502 proteasome complex; GO:0022624 proteasome accessory complex; GO:0044464 cell part; GO:0005622 intracellular; GO:0005838 proteasome regulatory particle; GO:0032991 macromolecular complex; GO:0044424 intracellular part; GO:1905368 peptidase complex; GO:0005623 cell; GO:0043234 protein complex; GO:1905369 endopeptidase complex;	GO:0005515 protein binding; GO:0005488 binding;	K03038			IPR000555; IPR024969;	JAB1/MPN/MOV34 metalloenzyme domain; Rpn11/EIF3F, C-terminal;
A0A1D8PNA8	108	K	Proteasome regulatory particle lid subunit	RPN8	1	0.025228	41.242	LIGWYHSGPK(1)LK	3	-1.3628	1	cytoplasm,nucleus		GO:1902494 catalytic complex; GO:0000502 proteasome complex; GO:0022624 proteasome accessory complex; GO:0044464 cell part; GO:0005622 intracellular; GO:0005838 proteasome regulatory particle; GO:0032991 macromolecular complex; GO:0044424 intracellular part; GO:1905368 peptidase complex; GO:0005623 cell; GO:0043234 protein complex; GO:1905369 endopeptidase complex;	GO:0005515 protein binding; GO:0005488 binding;	K03038			IPR000555; IPR024969;	JAB1/MPN/MOV34 metalloenzyme domain; Rpn11/EIF3F, C-terminal;
A0A1D8PNA8	300	K	Proteasome regulatory particle lid subunit	RPN8	1	2.89336e-10	134.14	AIIAFHDLIENK(1)LENK	3	0.40287	1	cytoplasm,nucleus		GO:1902494 catalytic complex; GO:0000502 proteasome complex; GO:0022624 proteasome accessory complex; GO:0044464 cell part; GO:0005622 intracellular; GO:0005838 proteasome regulatory particle; GO:0032991 macromolecular complex; GO:0044424 intracellular part; GO:1905368 peptidase complex; GO:0005623 cell; GO:0043234 protein complex; GO:1905369 endopeptidase complex;	GO:0005515 protein binding; GO:0005488 binding;	K03038			IPR000555; IPR024969;	JAB1/MPN/MOV34 metalloenzyme domain; Rpn11/EIF3F, C-terminal;
A0A1D8PF48	209	K	Erp5p	ERP5	1	0.00110027	128.36	HLK(1)SFFVK	2	1.1074	1	endoplasmic reticulum	GO:0006810 transport; GO:0051179 localization; GO:0051234 establishment of localization;	GO:0043229 intracellular organelle; GO:0016020 membrane; GO:0005783 endoplasmic reticulum; GO:0005737 cytoplasm; GO:0031224 intrinsic component of membrane; GO:0012505 endomembrane system; GO:0044424 intracellular part; GO:0005623 cell; GO:0016021 integral component of membrane; GO:0043231 intracellular membrane-bounded organelle; GO:0043226 organelle; GO:0005622 intracellular; GO:0044464 cell pa…		K20346			IPR009038;	GOLD domain;
A0A1D8PF48	139	K	Erp5p	ERP5	1	2.95351e-19	159.26	IFFDVAQGSANEYVDSK(1)STR	2	-0.34229	2	endoplasmic reticulum	GO:0006810 transport; GO:0051179 localization; GO:0051234 establishment of localization;	GO:0043229 intracellular organelle; GO:0016020 membrane; GO:0005783 endoplasmic reticulum; GO:0005737 cytoplasm; GO:0031224 intrinsic component of membrane; GO:0012505 endomembrane system; GO:0044424 intracellular part; GO:0005623 cell; GO:0016021 integral component of membrane; GO:0043231 intracellular membrane-bounded organelle; GO:0043226 organelle; GO:0005622 intracellular; GO:0044464 cell pa…		K20346			IPR009038;	GOLD domain;
A0A1D8PF48	214	K	Erp5p	ERP5	1	0.0373553	58.687	SFFVK(1)QK	2	-0.24914	1	endoplasmic reticulum	GO:0006810 transport; GO:0051179 localization; GO:0051234 establishment of localization;	GO:0043229 intracellular organelle; GO:0016020 membrane; GO:0005783 endoplasmic reticulum; GO:0005737 cytoplasm; GO:0031224 intrinsic component of membrane; GO:0012505 endomembrane system; GO:0044424 intracellular part; GO:0005623 cell; GO:0016021 integral component of membrane; GO:0043231 intracellular membrane-bounded organelle; GO:0043226 organelle; GO:0005622 intracellular; GO:0044464 cell pa…		K20346			IPR009038;	GOLD domain;
A0A1D8PF48	157	K	Erp5p	ERP5	1	0.00406995	81.799	VNQLYDK(1)LDK	2	-1.6958	1	endoplasmic reticulum	GO:0006810 transport; GO:0051179 localization; GO:0051234 establishment of localization;	GO:0043229 intracellular organelle; GO:0016020 membrane; GO:0005783 endoplasmic reticulum; GO:0005737 cytoplasm; GO:0031224 intrinsic component of membrane; GO:0012505 endomembrane system; GO:0044424 intracellular part; GO:0005623 cell; GO:0016021 integral component of membrane; GO:0043231 intracellular membrane-bounded organelle; GO:0043226 organelle; GO:0005622 intracellular; GO:0044464 cell pa…		K20346			IPR009038;	GOLD domain;
A0A1D8PF48	160	K	Erp5p	ERP5	1	9.79695e-05	86.911	LDK(1)IHWEQEHMR	4	-0.17844	2	endoplasmic reticulum	GO:0006810 transport; GO:0051179 localization; GO:0051234 establishment of localization;	GO:0043229 intracellular organelle; GO:0016020 membrane; GO:0005783 endoplasmic reticulum; GO:0005737 cytoplasm; GO:0031224 intrinsic component of membrane; GO:0012505 endomembrane system; GO:0044424 intracellular part; GO:0005623 cell; GO:0016021 integral component of membrane; GO:0043231 intracellular membrane-bounded organelle; GO:0043226 organelle; GO:0005622 intracellular; GO:0044464 cell pa…		K20346			IPR009038;	GOLD domain;
A0A1D8PF48	150	K	Erp5p	ERP5	1	1.20712e-09	135.72	MVDDLTGK(1)VNQLYDK	2	-0.10857	1	endoplasmic reticulum	GO:0006810 transport; GO:0051179 localization; GO:0051234 establishment of localization;	GO:0043229 intracellular organelle; GO:0016020 membrane; GO:0005783 endoplasmic reticulum; GO:0005737 cytoplasm; GO:0031224 intrinsic component of membrane; GO:0012505 endomembrane system; GO:0044424 intracellular part; GO:0005623 cell; GO:0016021 integral component of membrane; GO:0043231 intracellular membrane-bounded organelle; GO:0043226 organelle; GO:0005622 intracellular; GO:0044464 cell pa…		K20346			IPR009038;	GOLD domain;
A0A1D8PF48	54	K	Erp5p	ERP5	1	0.00213817	55.011	IDAYEK(1)QDHSNEYFK	3	-0.67695	1	endoplasmic reticulum	GO:0006810 transport; GO:0051179 localization; GO:0051234 establishment of localization;	GO:0043229 intracellular organelle; GO:0016020 membrane; GO:0005783 endoplasmic reticulum; GO:0005737 cytoplasm; GO:0031224 intrinsic component of membrane; GO:0012505 endomembrane system; GO:0044424 intracellular part; GO:0005623 cell; GO:0016021 integral component of membrane; GO:0043231 intracellular membrane-bounded organelle; GO:0043226 organelle; GO:0005622 intracellular; GO:0044464 cell pa…		K20346			IPR009038;	GOLD domain;
A0A1D8PDL7	913	K	Uncharacterized protein	orf19.2489	1	0.0329055	43.419	LANDK(1)SIEVK	2	-0.92437	1	cytoplasm,nucleus			GO:0005488 binding;	K20221			IPR011989; IPR016024;	Armadillo-like helical; Armadillo-type fold;
A0A1D8PDL7	957	K	Uncharacterized protein	orf19.2489	1	0.0012492	76.942	K(1)AGSIDDEEAK	2	-0.83061	1	cytoplasm,nucleus			GO:0005488 binding;	K20221			IPR011989; IPR016024;	Armadillo-like helical; Armadillo-type fold;
A0A1D8PDL7	1080	K	Uncharacterized protein	orf19.2489	1	0.00029344	110.38	QFSSDDLK(1)NR	2	-2.5735	2	cytoplasm,nucleus			GO:0005488 binding;	K20221			IPR011989; IPR016024;	Armadillo-like helical; Armadillo-type fold;
A0A1D8PDL7	1055	K	Uncharacterized protein	orf19.2489	1	1.06274e-08	127.87	IK(1)LINESTLGR	2	0.59391	1	cytoplasm,nucleus			GO:0005488 binding;	K20221			IPR011989; IPR016024;	Armadillo-like helical; Armadillo-type fold;
A0A1D8PDL7	1072	K	Uncharacterized protein	orf19.2489	1	4.65495e-14	174.39	EENIDSLK(1)QFSSDDLK	2	-0.68014	2	cytoplasm,nucleus			GO:0005488 binding;	K20221			IPR011989; IPR016024;	Armadillo-like helical; Armadillo-type fold;
Q59WC0	64	K	Copper chaperone	CCS1	1	0.000136328	90.614	AIQSTGK(1)DAIIR	2	0.081229	2	cytoplasm	GO:0006801 superoxide metabolic process; GO:0030001 metal ion transport; GO:0055114 oxidation-reduction process; GO:0044699 single-organism process; GO:0044237 cellular metabolic process; GO:0043085 positive regulation of catalytic activity; GO:0051234 establishment of localization; GO:0006810 transport; GO:0008152 metabolic process; GO:0072593 reactive oxygen species metabolic process; GO:000681…		GO:0016532 superoxide dismutase copper chaperone activity; GO:0030234 enzyme regulator activity; GO:0046914 transition metal ion binding; GO:0005488 binding; GO:0043167 ion binding; GO:0043169 cation binding; GO:0046872 metal ion binding; GO:0016530 metallochaperone activity; GO:0005507 copper ion binding; GO:0098772 molecular function regulator; GO:0016531 copper chaperone activity; GO:0008047 e…	K04569			IPR001424; IPR006121;	Superoxide dismutase, copper/zinc binding domain; Heavy metal-associated domain, HMA;
Q59WC0	232	K	Copper chaperone	CCS1	1	7.51121e-19	206.49	QVCSCSGK(1)TVWQER	2	0.14801	1	cytoplasm	GO:0006801 superoxide metabolic process; GO:0030001 metal ion transport; GO:0055114 oxidation-reduction process; GO:0044699 single-organism process; GO:0044237 cellular metabolic process; GO:0043085 positive regulation of catalytic activity; GO:0051234 establishment of localization; GO:0006810 transport; GO:0008152 metabolic process; GO:0072593 reactive oxygen species metabolic process; GO:000681…		GO:0016532 superoxide dismutase copper chaperone activity; GO:0030234 enzyme regulator activity; GO:0046914 transition metal ion binding; GO:0005488 binding; GO:0043167 ion binding; GO:0043169 cation binding; GO:0046872 metal ion binding; GO:0016530 metallochaperone activity; GO:0005507 copper ion binding; GO:0098772 molecular function regulator; GO:0016531 copper chaperone activity; GO:0008047 e…	K04569			IPR001424; IPR006121;	Superoxide dismutase, copper/zinc binding domain; Heavy metal-associated domain, HMA;
Q5A678	123	K	Ssz1p	SSZ1	1	0.000349152	80.17	QLK(1)LAAEDFIGK	2	-2.8459	2	cytoplasm			GO:0005524 ATP binding; GO:1901265 nucleoside phosphate binding; GO:0001882 nucleoside binding; GO:0043167 ion binding; GO:0000166 nucleotide binding; GO:0097159 organic cyclic compound binding; GO:1901363 heterocyclic compound binding; GO:0032549 ribonucleoside binding; GO:0097367 carbohydrate derivative binding; GO:0032553 ribonucleotide binding; GO:0005488 binding; GO:0032550 purine ribonucleo…				IPR029047;	Heat shock protein 70kD, peptide-binding domain;
Q5A678	75	K	Ssz1p	SSZ1	1	5.20666e-07	119.77	K(1)FSEINPNTTTGAK	2	-1.1141	1	cytoplasm			GO:0005524 ATP binding; GO:1901265 nucleoside phosphate binding; GO:0001882 nucleoside binding; GO:0043167 ion binding; GO:0000166 nucleotide binding; GO:0097159 organic cyclic compound binding; GO:1901363 heterocyclic compound binding; GO:0032549 ribonucleoside binding; GO:0097367 carbohydrate derivative binding; GO:0032553 ribonucleotide binding; GO:0005488 binding; GO:0032550 purine ribonucleo…				IPR029047;	Heat shock protein 70kD, peptide-binding domain;
Q5A678	309	K	Ssz1p	SSZ1	1	1.66051e-07	159.66	DPLSK(1)MTAFVEK	2	0.083518	2	cytoplasm			GO:0005524 ATP binding; GO:1901265 nucleoside phosphate binding; GO:0001882 nucleoside binding; GO:0043167 ion binding; GO:0000166 nucleotide binding; GO:0097159 organic cyclic compound binding; GO:1901363 heterocyclic compound binding; GO:0032549 ribonucleoside binding; GO:0097367 carbohydrate derivative binding; GO:0032553 ribonucleotide binding; GO:0005488 binding; GO:0032550 purine ribonucleo…				IPR029047;	Heat shock protein 70kD, peptide-binding domain;
Q5A678	268	K	Ssz1p	SSZ1	1	0.0305661	65.246	AESIVVK(1)K	2	-2.6876	1	cytoplasm			GO:0005524 ATP binding; GO:1901265 nucleoside phosphate binding; GO:0001882 nucleoside binding; GO:0043167 ion binding; GO:0000166 nucleotide binding; GO:0097159 organic cyclic compound binding; GO:1901363 heterocyclic compound binding; GO:0032549 ribonucleoside binding; GO:0097367 carbohydrate derivative binding; GO:0032553 ribonucleotide binding; GO:0005488 binding; GO:0032550 purine ribonucleo…				IPR029047;	Heat shock protein 70kD, peptide-binding domain;
Q5A678	316	K	Ssz1p	SSZ1	1	0.0152359	48.568	MTAFVEK(1)VIAK	2	1.7738	1	cytoplasm			GO:0005524 ATP binding; GO:1901265 nucleoside phosphate binding; GO:0001882 nucleoside binding; GO:0043167 ion binding; GO:0000166 nucleotide binding; GO:0097159 organic cyclic compound binding; GO:1901363 heterocyclic compound binding; GO:0032549 ribonucleoside binding; GO:0097367 carbohydrate derivative binding; GO:0032553 ribonucleotide binding; GO:0005488 binding; GO:0032550 purine ribonucleo…				IPR029047;	Heat shock protein 70kD, peptide-binding domain;
Q5A678	408	K	Ssz1p	SSZ1	1	0.00467951	46.099	ESLQPIVVNTQHLSK(1)PIGIK	3	1.081	1	cytoplasm			GO:0005524 ATP binding; GO:1901265 nucleoside phosphate binding; GO:0001882 nucleoside binding; GO:0043167 ion binding; GO:0000166 nucleotide binding; GO:0097159 organic cyclic compound binding; GO:1901363 heterocyclic compound binding; GO:0032549 ribonucleoside binding; GO:0097367 carbohydrate derivative binding; GO:0032553 ribonucleotide binding; GO:0005488 binding; GO:0032550 purine ribonucleo…				IPR029047;	Heat shock protein 70kD, peptide-binding domain;
Q5A678	116	K	Ssz1p	SSZ1	1	5.71225e-05	102.97	TEILTVHEVAK(1)R	2	-0.54882	1	cytoplasm			GO:0005524 ATP binding; GO:1901265 nucleoside phosphate binding; GO:0001882 nucleoside binding; GO:0043167 ion binding; GO:0000166 nucleotide binding; GO:0097159 organic cyclic compound binding; GO:1901363 heterocyclic compound binding; GO:0032549 ribonucleoside binding; GO:0097367 carbohydrate derivative binding; GO:0032553 ribonucleotide binding; GO:0005488 binding; GO:0032550 purine ribonucleo…				IPR029047;	Heat shock protein 70kD, peptide-binding domain;
Q5A678	88	K	Ssz1p	SSZ1	1	1.07219e-05	94.487	FSEINPNTTTGAK(1)PK	2	4.4217	1	cytoplasm			GO:0005524 ATP binding; GO:1901265 nucleoside phosphate binding; GO:0001882 nucleoside binding; GO:0043167 ion binding; GO:0000166 nucleotide binding; GO:0097159 organic cyclic compound binding; GO:1901363 heterocyclic compound binding; GO:0032549 ribonucleoside binding; GO:0097367 carbohydrate derivative binding; GO:0032553 ribonucleotide binding; GO:0005488 binding; GO:0032550 purine ribonucleo…				IPR029047;	Heat shock protein 70kD, peptide-binding domain;
Q5A678	432	K	Ssz1p	SSZ1	1	5.76759e-05	79.467	DADGNFQPILVAETAYPIK(1)K	2	1.3167	2	cytoplasm			GO:0005524 ATP binding; GO:1901265 nucleoside phosphate binding; GO:0001882 nucleoside binding; GO:0043167 ion binding; GO:0000166 nucleotide binding; GO:0097159 organic cyclic compound binding; GO:1901363 heterocyclic compound binding; GO:0032549 ribonucleoside binding; GO:0097367 carbohydrate derivative binding; GO:0032553 ribonucleotide binding; GO:0005488 binding; GO:0032550 purine ribonucleo…				IPR029047;	Heat shock protein 70kD, peptide-binding domain;
Q5A7K3	265	K	SNARE-binding exocyst subunit	SEC6	1	0.00450383	114.19	FFFDK(1)LR	2	0.46775	1	nucleus	GO:0006810 transport; GO:1902578 single-organism localization; GO:0032940 secretion by cell; GO:0016192 vesicle-mediated transport; GO:0044763 single-organism cellular process; GO:0044699 single-organism process; GO:0051179 localization; GO:0009987 cellular process; GO:0051234 establishment of localization; GO:0006887 exocytosis; GO:0044765 single-organism transport; GO:0046903 secretion;	GO:0005938 cell cortex; GO:0044464 cell part; GO:0044448 cell cortex part; GO:0005622 intracellular; GO:0071944 cell periphery; GO:0005737 cytoplasm; GO:0099568 cytoplasmic region; GO:0032991 macromolecular complex; GO:0044424 intracellular part; GO:0000145 exocyst; GO:0043234 protein complex; GO:0005623 cell; GO:0044444 cytoplasmic part; GO:0099023 tethering complex;		K06110
A0A1D8PRG0	109	K	Mitochondrial 54S ribosomal protein YmL2	MRP7	1	0.0163092	72.325	K(1)YVGVSLK	2	0.30896	1	nucleus	GO:0006518 peptide metabolic process; GO:0043043 peptide biosynthetic process; GO:0044267 cellular protein metabolic process; GO:0006807 nitrogen compound metabolic process; GO:0009058 biosynthetic process; GO:0043603 cellular amide metabolic process; GO:0044238 primary metabolic process; GO:1901566 organonitrogen compound biosynthetic process; GO:1901576 organic substance biosynthetic process; G…	GO:0005840 ribosome; GO:0043226 organelle; GO:0043229 intracellular organelle; GO:0043232 intracellular non-membrane-bounded organelle; GO:0044464 cell part; GO:0005622 intracellular; GO:0005737 cytoplasm; GO:0032991 macromolecular complex; GO:0044424 intracellular part; GO:1990904 ribonucleoprotein complex; GO:0005623 cell; GO:0030529 intracellular ribonucleoprotein complex; GO:0044444 cytoplasm…	GO:0003735 structural constituent of ribosome; GO:0005198 structural molecule activity;
A0A1D8PRG0	173	K	Mitochondrial 54S ribosomal protein YmL2	MRP7	1	0.0057438	53.377	LNEK(1)IQFIESTK	2	-0.033809	1	nucleus	GO:0006518 peptide metabolic process; GO:0043043 peptide biosynthetic process; GO:0044267 cellular protein metabolic process; GO:0006807 nitrogen compound metabolic process; GO:0009058 biosynthetic process; GO:0043603 cellular amide metabolic process; GO:0044238 primary metabolic process; GO:1901566 organonitrogen compound biosynthetic process; GO:1901576 organic substance biosynthetic process; G…	GO:0005840 ribosome; GO:0043226 organelle; GO:0043229 intracellular organelle; GO:0043232 intracellular non-membrane-bounded organelle; GO:0044464 cell part; GO:0005622 intracellular; GO:0005737 cytoplasm; GO:0032991 macromolecular complex; GO:0044424 intracellular part; GO:1990904 ribonucleoprotein complex; GO:0005623 cell; GO:0030529 intracellular ribonucleoprotein complex; GO:0044444 cytoplasm…	GO:0003735 structural constituent of ribosome; GO:0005198 structural molecule activity;
Q5AI15	170	K	Polyadenylate-binding protein, cytoplasmic and nuclear	PAB1	1	1.00032e-09	138.28	ILSCK(1)VATDEFGQSK	2	-0.95403	1	nucleus	GO:0050658 RNA transport; GO:0050794 regulation of cellular process; GO:0006725 cellular aromatic compound metabolic process; GO:0060255 regulation of macromolecule metabolic process; GO:0010608 posttranscriptional regulation of gene expression; GO:0051028 mRNA transport; GO:0044237 cellular metabolic process; GO:0051236 establishment of RNA localization; GO:0071704 organic substance metabolic pr…	GO:0043226 organelle; GO:0043231 intracellular membrane-bounded organelle; GO:0043229 intracellular organelle; GO:0005634 nucleus; GO:0044464 cell part; GO:0005622 intracellular; GO:0005737 cytoplasm; GO:0044424 intracellular part; GO:0043227 membrane-bounded organelle; GO:0005623 cell;	GO:0097159 organic cyclic compound binding; GO:1901363 heterocyclic compound binding; GO:0003723 RNA binding; GO:1901265 nucleoside phosphate binding; GO:0005488 binding; GO:0003676 nucleic acid binding; GO:0000166 nucleotide binding; GO:0036094 small molecule binding;	K13126	PABPC; polyadenylate-binding protein	cal03018 RNA degradation - Candida albicans; cal03013 RNA transport - Candida albicans;	IPR002004; IPR000504; IPR012677; IPR003954;	Polyadenylate-binding protein/Hyperplastic disc protein; RNA recognition motif domain; Nucleotide-binding alpha-beta plait domain; RNA recognition motif domain, eukaryote;
Q5AI15	554	K	Polyadenylate-binding protein, cytoplasmic and nuclear	PAB1	1	6.92514e-08	115.8	DLAAIISSVPQDQQK(1)R	2	1.0355	2	nucleus	GO:0050658 RNA transport; GO:0050794 regulation of cellular process; GO:0006725 cellular aromatic compound metabolic process; GO:0060255 regulation of macromolecule metabolic process; GO:0010608 posttranscriptional regulation of gene expression; GO:0051028 mRNA transport; GO:0044237 cellular metabolic process; GO:0051236 establishment of RNA localization; GO:0071704 organic substance metabolic pr…	GO:0043226 organelle; GO:0043231 intracellular membrane-bounded organelle; GO:0043229 intracellular organelle; GO:0005634 nucleus; GO:0044464 cell part; GO:0005622 intracellular; GO:0005737 cytoplasm; GO:0044424 intracellular part; GO:0043227 membrane-bounded organelle; GO:0005623 cell;	GO:0097159 organic cyclic compound binding; GO:1901363 heterocyclic compound binding; GO:0003723 RNA binding; GO:1901265 nucleoside phosphate binding; GO:0005488 binding; GO:0003676 nucleic acid binding; GO:0000166 nucleotide binding; GO:0036094 small molecule binding;	K13126	PABPC; polyadenylate-binding protein	cal03018 RNA degradation - Candida albicans; cal03013 RNA transport - Candida albicans;	IPR002004; IPR000504; IPR012677; IPR003954;	Polyadenylate-binding protein/Hyperplastic disc protein; RNA recognition motif domain; Nucleotide-binding alpha-beta plait domain; RNA recognition motif domain, eukaryote;
Q5AI15	165	K	Polyadenylate-binding protein, cytoplasmic and nuclear	PAB1	1	4.59676e-05	81.526	ALHDTFSAFGK(1)ILSCK	3	-2.0489	2	nucleus	GO:0050658 RNA transport; GO:0050794 regulation of cellular process; GO:0006725 cellular aromatic compound metabolic process; GO:0060255 regulation of macromolecule metabolic process; GO:0010608 posttranscriptional regulation of gene expression; GO:0051028 mRNA transport; GO:0044237 cellular metabolic process; GO:0051236 establishment of RNA localization; GO:0071704 organic substance metabolic pr…	GO:0043226 organelle; GO:0043231 intracellular membrane-bounded organelle; GO:0043229 intracellular organelle; GO:0005634 nucleus; GO:0044464 cell part; GO:0005622 intracellular; GO:0005737 cytoplasm; GO:0044424 intracellular part; GO:0043227 membrane-bounded organelle; GO:0005623 cell;	GO:0097159 organic cyclic compound binding; GO:1901363 heterocyclic compound binding; GO:0003723 RNA binding; GO:1901265 nucleoside phosphate binding; GO:0005488 binding; GO:0003676 nucleic acid binding; GO:0000166 nucleotide binding; GO:0036094 small molecule binding;	K13126	PABPC; polyadenylate-binding protein	cal03018 RNA degradation - Candida albicans; cal03013 RNA transport - Candida albicans;	IPR002004; IPR000504; IPR012677; IPR003954;	Polyadenylate-binding protein/Hyperplastic disc protein; RNA recognition motif domain; Nucleotide-binding alpha-beta plait domain; RNA recognition motif domain, eukaryote;
Q5AI15	102	K	Polyadenylate-binding protein, cytoplasmic and nuclear	PAB1	1	0.00010007	75.548	SLGYAYVNYHK(1)YEDGEK	3	1.6775	1	nucleus	GO:0050658 RNA transport; GO:0050794 regulation of cellular process; GO:0006725 cellular aromatic compound metabolic process; GO:0060255 regulation of macromolecule metabolic process; GO:0010608 posttranscriptional regulation of gene expression; GO:0051028 mRNA transport; GO:0044237 cellular metabolic process; GO:0051236 establishment of RNA localization; GO:0071704 organic substance metabolic pr…	GO:0043226 organelle; GO:0043231 intracellular membrane-bounded organelle; GO:0043229 intracellular organelle; GO:0005634 nucleus; GO:0044464 cell part; GO:0005622 intracellular; GO:0005737 cytoplasm; GO:0044424 intracellular part; GO:0043227 membrane-bounded organelle; GO:0005623 cell;	GO:0097159 organic cyclic compound binding; GO:1901363 heterocyclic compound binding; GO:0003723 RNA binding; GO:1901265 nucleoside phosphate binding; GO:0005488 binding; GO:0003676 nucleic acid binding; GO:0000166 nucleotide binding; GO:0036094 small molecule binding;	K13126	PABPC; polyadenylate-binding protein	cal03018 RNA degradation - Candida albicans; cal03013 RNA transport - Candida albicans;	IPR002004; IPR000504; IPR012677; IPR003954;	Polyadenylate-binding protein/Hyperplastic disc protein; RNA recognition motif domain; Nucleotide-binding alpha-beta plait domain; RNA recognition motif domain, eukaryote;
Q5AI15	91	K	Polyadenylate-binding protein, cytoplasmic and nuclear	PAB1	1	1.13427e-05	134.75	K(1)SLGYAYVNYHK	2	1.0069	4	nucleus	GO:0050658 RNA transport; GO:0050794 regulation of cellular process; GO:0006725 cellular aromatic compound metabolic process; GO:0060255 regulation of macromolecule metabolic process; GO:0010608 posttranscriptional regulation of gene expression; GO:0051028 mRNA transport; GO:0044237 cellular metabolic process; GO:0051236 establishment of RNA localization; GO:0071704 organic substance metabolic pr…	GO:0043226 organelle; GO:0043231 intracellular membrane-bounded organelle; GO:0043229 intracellular organelle; GO:0005634 nucleus; GO:0044464 cell part; GO:0005622 intracellular; GO:0005737 cytoplasm; GO:0044424 intracellular part; GO:0043227 membrane-bounded organelle; GO:0005623 cell;	GO:0097159 organic cyclic compound binding; GO:1901363 heterocyclic compound binding; GO:0003723 RNA binding; GO:1901265 nucleoside phosphate binding; GO:0005488 binding; GO:0003676 nucleic acid binding; GO:0000166 nucleotide binding; GO:0036094 small molecule binding;	K13126	PABPC; polyadenylate-binding protein	cal03018 RNA degradation - Candida albicans; cal03013 RNA transport - Candida albicans;	IPR002004; IPR000504; IPR012677; IPR003954;	Polyadenylate-binding protein/Hyperplastic disc protein; RNA recognition motif domain; Nucleotide-binding alpha-beta plait domain; RNA recognition motif domain, eukaryote;
Q5AI15	266	K	Polyadenylate-binding protein, cytoplasmic and nuclear	PAB1	1	2.03034e-08	151.7	ITSIYLEK(1)DQDGK	2	0.95848	1	nucleus	GO:0050658 RNA transport; GO:0050794 regulation of cellular process; GO:0006725 cellular aromatic compound metabolic process; GO:0060255 regulation of macromolecule metabolic process; GO:0010608 posttranscriptional regulation of gene expression; GO:0051028 mRNA transport; GO:0044237 cellular metabolic process; GO:0051236 establishment of RNA localization; GO:0071704 organic substance metabolic pr…	GO:0043226 organelle; GO:0043231 intracellular membrane-bounded organelle; GO:0043229 intracellular organelle; GO:0005634 nucleus; GO:0044464 cell part; GO:0005622 intracellular; GO:0005737 cytoplasm; GO:0044424 intracellular part; GO:0043227 membrane-bounded organelle; GO:0005623 cell;	GO:0097159 organic cyclic compound binding; GO:1901363 heterocyclic compound binding; GO:0003723 RNA binding; GO:1901265 nucleoside phosphate binding; GO:0005488 binding; GO:0003676 nucleic acid binding; GO:0000166 nucleotide binding; GO:0036094 small molecule binding;	K13126	PABPC; polyadenylate-binding protein	cal03018 RNA degradation - Candida albicans; cal03013 RNA transport - Candida albicans;	IPR002004; IPR000504; IPR012677; IPR003954;	Polyadenylate-binding protein/Hyperplastic disc protein; RNA recognition motif domain; Nucleotide-binding alpha-beta plait domain; RNA recognition motif domain, eukaryote;
Q5AI15	341	K	Polyadenylate-binding protein, cytoplasmic and nuclear	PAB1	1	2.84848e-06	89.353	YQGVNLFVK(1)NLDDTIDSEK	2	1.0156	1	nucleus	GO:0050658 RNA transport; GO:0050794 regulation of cellular process; GO:0006725 cellular aromatic compound metabolic process; GO:0060255 regulation of macromolecule metabolic process; GO:0010608 posttranscriptional regulation of gene expression; GO:0051028 mRNA transport; GO:0044237 cellular metabolic process; GO:0051236 establishment of RNA localization; GO:0071704 organic substance metabolic pr…	GO:0043226 organelle; GO:0043231 intracellular membrane-bounded organelle; GO:0043229 intracellular organelle; GO:0005634 nucleus; GO:0044464 cell part; GO:0005622 intracellular; GO:0005737 cytoplasm; GO:0044424 intracellular part; GO:0043227 membrane-bounded organelle; GO:0005623 cell;	GO:0097159 organic cyclic compound binding; GO:1901363 heterocyclic compound binding; GO:0003723 RNA binding; GO:1901265 nucleoside phosphate binding; GO:0005488 binding; GO:0003676 nucleic acid binding; GO:0000166 nucleotide binding; GO:0036094 small molecule binding;	K13126	PABPC; polyadenylate-binding protein	cal03018 RNA degradation - Candida albicans; cal03013 RNA transport - Candida albicans;	IPR002004; IPR000504; IPR012677; IPR003954;	Polyadenylate-binding protein/Hyperplastic disc protein; RNA recognition motif domain; Nucleotide-binding alpha-beta plait domain; RNA recognition motif domain, eukaryote;
Q5AI15	154	K	Polyadenylate-binding protein, cytoplasmic and nuclear	PAB1	1	3.51764e-05	75.773	NLHPAIDNK(1)ALHDTFSAFGK	4	0.18123	4	nucleus	GO:0050658 RNA transport; GO:0050794 regulation of cellular process; GO:0006725 cellular aromatic compound metabolic process; GO:0060255 regulation of macromolecule metabolic process; GO:0010608 posttranscriptional regulation of gene expression; GO:0051028 mRNA transport; GO:0044237 cellular metabolic process; GO:0051236 establishment of RNA localization; GO:0071704 organic substance metabolic pr…	GO:0043226 organelle; GO:0043231 intracellular membrane-bounded organelle; GO:0043229 intracellular organelle; GO:0005634 nucleus; GO:0044464 cell part; GO:0005622 intracellular; GO:0005737 cytoplasm; GO:0044424 intracellular part; GO:0043227 membrane-bounded organelle; GO:0005623 cell;	GO:0097159 organic cyclic compound binding; GO:1901363 heterocyclic compound binding; GO:0003723 RNA binding; GO:1901265 nucleoside phosphate binding; GO:0005488 binding; GO:0003676 nucleic acid binding; GO:0000166 nucleotide binding; GO:0036094 small molecule binding;	K13126	PABPC; polyadenylate-binding protein	cal03018 RNA degradation - Candida albicans; cal03013 RNA transport - Candida albicans;	IPR002004; IPR000504; IPR012677; IPR003954;	Polyadenylate-binding protein/Hyperplastic disc protein; RNA recognition motif domain; Nucleotide-binding alpha-beta plait domain; RNA recognition motif domain, eukaryote;
Q5AI15	376	K	Polyadenylate-binding protein, cytoplasmic and nuclear	PAB1	1	6.52447e-11	129.02	SK(1)GFGFVCFTTPEEATK	2	-1.0356	1	nucleus	GO:0050658 RNA transport; GO:0050794 regulation of cellular process; GO:0006725 cellular aromatic compound metabolic process; GO:0060255 regulation of macromolecule metabolic process; GO:0010608 posttranscriptional regulation of gene expression; GO:0051028 mRNA transport; GO:0044237 cellular metabolic process; GO:0051236 establishment of RNA localization; GO:0071704 organic substance metabolic pr…	GO:0043226 organelle; GO:0043231 intracellular membrane-bounded organelle; GO:0043229 intracellular organelle; GO:0005634 nucleus; GO:0044464 cell part; GO:0005622 intracellular; GO:0005737 cytoplasm; GO:0044424 intracellular part; GO:0043227 membrane-bounded organelle; GO:0005623 cell;	GO:0097159 organic cyclic compound binding; GO:1901363 heterocyclic compound binding; GO:0003723 RNA binding; GO:1901265 nucleoside phosphate binding; GO:0005488 binding; GO:0003676 nucleic acid binding; GO:0000166 nucleotide binding; GO:0036094 small molecule binding;	K13126	PABPC; polyadenylate-binding protein	cal03018 RNA degradation - Candida albicans; cal03013 RNA transport - Candida albicans;	IPR002004; IPR000504; IPR012677; IPR003954;	Polyadenylate-binding protein/Hyperplastic disc protein; RNA recognition motif domain; Nucleotide-binding alpha-beta plait domain; RNA recognition motif domain, eukaryote;
Q5AI15	366	K	Polyadenylate-binding protein, cytoplasmic and nuclear	PAB1	1	1.05021e-17	135.64	LEEEFKPFGTITSAK(1)VMVDEAGK	3	0.51187	1	nucleus	GO:0050658 RNA transport; GO:0050794 regulation of cellular process; GO:0006725 cellular aromatic compound metabolic process; GO:0060255 regulation of macromolecule metabolic process; GO:0010608 posttranscriptional regulation of gene expression; GO:0051028 mRNA transport; GO:0044237 cellular metabolic process; GO:0051236 establishment of RNA localization; GO:0071704 organic substance metabolic pr…	GO:0043226 organelle; GO:0043231 intracellular membrane-bounded organelle; GO:0043229 intracellular organelle; GO:0005634 nucleus; GO:0044464 cell part; GO:0005622 intracellular; GO:0005737 cytoplasm; GO:0044424 intracellular part; GO:0043227 membrane-bounded organelle; GO:0005623 cell;	GO:0097159 organic cyclic compound binding; GO:1901363 heterocyclic compound binding; GO:0003723 RNA binding; GO:1901265 nucleoside phosphate binding; GO:0005488 binding; GO:0003676 nucleic acid binding; GO:0000166 nucleotide binding; GO:0036094 small molecule binding;	K13126	PABPC; polyadenylate-binding protein	cal03018 RNA degradation - Candida albicans; cal03013 RNA transport - Candida albicans;	IPR002004; IPR000504; IPR012677; IPR003954;	Polyadenylate-binding protein/Hyperplastic disc protein; RNA recognition motif domain; Nucleotide-binding alpha-beta plait domain; RNA recognition motif domain, eukaryote;
Q5AI15	351	K	Polyadenylate-binding protein, cytoplasmic and nuclear	PAB1	0.999495	5.15704e-05	62.107	NLDDTIDSEK(0.999)LEEEFK(0.001)PFGTITSAK	3	0.53531	1	nucleus	GO:0050658 RNA transport; GO:0050794 regulation of cellular process; GO:0006725 cellular aromatic compound metabolic process; GO:0060255 regulation of macromolecule metabolic process; GO:0010608 posttranscriptional regulation of gene expression; GO:0051028 mRNA transport; GO:0044237 cellular metabolic process; GO:0051236 establishment of RNA localization; GO:0071704 organic substance metabolic pr…	GO:0043226 organelle; GO:0043231 intracellular membrane-bounded organelle; GO:0043229 intracellular organelle; GO:0005634 nucleus; GO:0044464 cell part; GO:0005622 intracellular; GO:0005737 cytoplasm; GO:0044424 intracellular part; GO:0043227 membrane-bounded organelle; GO:0005623 cell;	GO:0097159 organic cyclic compound binding; GO:1901363 heterocyclic compound binding; GO:0003723 RNA binding; GO:1901265 nucleoside phosphate binding; GO:0005488 binding; GO:0003676 nucleic acid binding; GO:0000166 nucleotide binding; GO:0036094 small molecule binding;	K13126	PABPC; polyadenylate-binding protein	cal03018 RNA degradation - Candida albicans; cal03013 RNA transport - Candida albicans;	IPR002004; IPR000504; IPR012677; IPR003954;	Polyadenylate-binding protein/Hyperplastic disc protein; RNA recognition motif domain; Nucleotide-binding alpha-beta plait domain; RNA recognition motif domain, eukaryote;
Q5AI15	570	K	Polyadenylate-binding protein, cytoplasmic and nuclear	PAB1	1	2.0331e-06	99.927	IVATGK(1)AQEPEAAGK	2	0.3018	2	nucleus	GO:0050658 RNA transport; GO:0050794 regulation of cellular process; GO:0006725 cellular aromatic compound metabolic process; GO:0060255 regulation of macromolecule metabolic process; GO:0010608 posttranscriptional regulation of gene expression; GO:0051028 mRNA transport; GO:0044237 cellular metabolic process; GO:0051236 establishment of RNA localization; GO:0071704 organic substance metabolic pr…	GO:0043226 organelle; GO:0043231 intracellular membrane-bounded organelle; GO:0043229 intracellular organelle; GO:0005634 nucleus; GO:0044464 cell part; GO:0005622 intracellular; GO:0005737 cytoplasm; GO:0044424 intracellular part; GO:0043227 membrane-bounded organelle; GO:0005623 cell;	GO:0097159 organic cyclic compound binding; GO:1901363 heterocyclic compound binding; GO:0003723 RNA binding; GO:1901265 nucleoside phosphate binding; GO:0005488 binding; GO:0003676 nucleic acid binding; GO:0000166 nucleotide binding; GO:0036094 small molecule binding;	K13126	PABPC; polyadenylate-binding protein	cal03018 RNA degradation - Candida albicans; cal03013 RNA transport - Candida albicans;	IPR002004; IPR000504; IPR012677; IPR003954;	Polyadenylate-binding protein/Hyperplastic disc protein; RNA recognition motif domain; Nucleotide-binding alpha-beta plait domain; RNA recognition motif domain, eukaryote;
Q5AI15	564	K	Polyadenylate-binding protein, cytoplasmic and nuclear	PAB1	1	2.55914e-05	85.178	ILGEELYPK(1)IVATGK	2	-0.43212	2	nucleus	GO:0050658 RNA transport; GO:0050794 regulation of cellular process; GO:0006725 cellular aromatic compound metabolic process; GO:0060255 regulation of macromolecule metabolic process; GO:0010608 posttranscriptional regulation of gene expression; GO:0051028 mRNA transport; GO:0044237 cellular metabolic process; GO:0051236 establishment of RNA localization; GO:0071704 organic substance metabolic pr…	GO:0043226 organelle; GO:0043231 intracellular membrane-bounded organelle; GO:0043229 intracellular organelle; GO:0005634 nucleus; GO:0044464 cell part; GO:0005622 intracellular; GO:0005737 cytoplasm; GO:0044424 intracellular part; GO:0043227 membrane-bounded organelle; GO:0005623 cell;	GO:0097159 organic cyclic compound binding; GO:1901363 heterocyclic compound binding; GO:0003723 RNA binding; GO:1901265 nucleoside phosphate binding; GO:0005488 binding; GO:0003676 nucleic acid binding; GO:0000166 nucleotide binding; GO:0036094 small molecule binding;	K13126	PABPC; polyadenylate-binding protein	cal03018 RNA degradation - Candida albicans; cal03013 RNA transport - Candida albicans;	IPR002004; IPR000504; IPR012677; IPR003954;	Polyadenylate-binding protein/Hyperplastic disc protein; RNA recognition motif domain; Nucleotide-binding alpha-beta plait domain; RNA recognition motif domain, eukaryote;
Q5AI15	273	K	Polyadenylate-binding protein, cytoplasmic and nuclear	PAB1	1	9.15512e-19	182.09	SK(1)GFGFVNFEDHESAVK	2	4.3575	3	nucleus	GO:0050658 RNA transport; GO:0050794 regulation of cellular process; GO:0006725 cellular aromatic compound metabolic process; GO:0060255 regulation of macromolecule metabolic process; GO:0010608 posttranscriptional regulation of gene expression; GO:0051028 mRNA transport; GO:0044237 cellular metabolic process; GO:0051236 establishment of RNA localization; GO:0071704 organic substance metabolic pr…	GO:0043226 organelle; GO:0043231 intracellular membrane-bounded organelle; GO:0043229 intracellular organelle; GO:0005634 nucleus; GO:0044464 cell part; GO:0005622 intracellular; GO:0005737 cytoplasm; GO:0044424 intracellular part; GO:0043227 membrane-bounded organelle; GO:0005623 cell;	GO:0097159 organic cyclic compound binding; GO:1901363 heterocyclic compound binding; GO:0003723 RNA binding; GO:1901265 nucleoside phosphate binding; GO:0005488 binding; GO:0003676 nucleic acid binding; GO:0000166 nucleotide binding; GO:0036094 small molecule binding;	K13126	PABPC; polyadenylate-binding protein	cal03018 RNA degradation - Candida albicans; cal03013 RNA transport - Candida albicans;	IPR002004; IPR000504; IPR012677; IPR003954;	Polyadenylate-binding protein/Hyperplastic disc protein; RNA recognition motif domain; Nucleotide-binding alpha-beta plait domain; RNA recognition motif domain, eukaryote;
Q5AI15	618	K	Polyadenylate-binding protein, cytoplasmic and nuclear	PAB1	1	0.000109619	97.779	K(1)SEAAGNAEEQA	2	0.5941	1	nucleus	GO:0050658 RNA transport; GO:0050794 regulation of cellular process; GO:0006725 cellular aromatic compound metabolic process; GO:0060255 regulation of macromolecule metabolic process; GO:0010608 posttranscriptional regulation of gene expression; GO:0051028 mRNA transport; GO:0044237 cellular metabolic process; GO:0051236 establishment of RNA localization; GO:0071704 organic substance metabolic pr…	GO:0043226 organelle; GO:0043231 intracellular membrane-bounded organelle; GO:0043229 intracellular organelle; GO:0005634 nucleus; GO:0044464 cell part; GO:0005622 intracellular; GO:0005737 cytoplasm; GO:0044424 intracellular part; GO:0043227 membrane-bounded organelle; GO:0005623 cell;	GO:0097159 organic cyclic compound binding; GO:1901363 heterocyclic compound binding; GO:0003723 RNA binding; GO:1901265 nucleoside phosphate binding; GO:0005488 binding; GO:0003676 nucleic acid binding; GO:0000166 nucleotide binding; GO:0036094 small molecule binding;	K13126	PABPC; polyadenylate-binding protein	cal03018 RNA degradation - Candida albicans; cal03013 RNA transport - Candida albicans;	IPR002004; IPR000504; IPR012677; IPR003954;	Polyadenylate-binding protein/Hyperplastic disc protein; RNA recognition motif domain; Nucleotide-binding alpha-beta plait domain; RNA recognition motif domain, eukaryote;
Q5AI15	332	K	Polyadenylate-binding protein, cytoplasmic and nuclear	PAB1	1	0.000184476	85.813	LAK(1)YQGVNLFVK	2	0.053567	2	nucleus	GO:0050658 RNA transport; GO:0050794 regulation of cellular process; GO:0006725 cellular aromatic compound metabolic process; GO:0060255 regulation of macromolecule metabolic process; GO:0010608 posttranscriptional regulation of gene expression; GO:0051028 mRNA transport; GO:0044237 cellular metabolic process; GO:0051236 establishment of RNA localization; GO:0071704 organic substance metabolic pr…	GO:0043226 organelle; GO:0043231 intracellular membrane-bounded organelle; GO:0043229 intracellular organelle; GO:0005634 nucleus; GO:0044464 cell part; GO:0005622 intracellular; GO:0005737 cytoplasm; GO:0044424 intracellular part; GO:0043227 membrane-bounded organelle; GO:0005623 cell;	GO:0097159 organic cyclic compound binding; GO:1901363 heterocyclic compound binding; GO:0003723 RNA binding; GO:1901265 nucleoside phosphate binding; GO:0005488 binding; GO:0003676 nucleic acid binding; GO:0000166 nucleotide binding; GO:0036094 small molecule binding;	K13126	PABPC; polyadenylate-binding protein	cal03018 RNA degradation - Candida albicans; cal03013 RNA transport - Candida albicans;	IPR002004; IPR000504; IPR012677; IPR003954;	Polyadenylate-binding protein/Hyperplastic disc protein; RNA recognition motif domain; Nucleotide-binding alpha-beta plait domain; RNA recognition motif domain, eukaryote;
Q5AI15	374	K	Polyadenylate-binding protein, cytoplasmic and nuclear	PAB1	1	0.000292114	111.27	VMVDEAGK(1)SK	2	-1.2127	3	nucleus	GO:0050658 RNA transport; GO:0050794 regulation of cellular process; GO:0006725 cellular aromatic compound metabolic process; GO:0060255 regulation of macromolecule metabolic process; GO:0010608 posttranscriptional regulation of gene expression; GO:0051028 mRNA transport; GO:0044237 cellular metabolic process; GO:0051236 establishment of RNA localization; GO:0071704 organic substance metabolic pr…	GO:0043226 organelle; GO:0043231 intracellular membrane-bounded organelle; GO:0043229 intracellular organelle; GO:0005634 nucleus; GO:0044464 cell part; GO:0005622 intracellular; GO:0005737 cytoplasm; GO:0044424 intracellular part; GO:0043227 membrane-bounded organelle; GO:0005623 cell;	GO:0097159 organic cyclic compound binding; GO:1901363 heterocyclic compound binding; GO:0003723 RNA binding; GO:1901265 nucleoside phosphate binding; GO:0005488 binding; GO:0003676 nucleic acid binding; GO:0000166 nucleotide binding; GO:0036094 small molecule binding;	K13126	PABPC; polyadenylate-binding protein	cal03018 RNA degradation - Candida albicans; cal03013 RNA transport - Candida albicans;	IPR002004; IPR000504; IPR012677; IPR003954;	Polyadenylate-binding protein/Hyperplastic disc protein; RNA recognition motif domain; Nucleotide-binding alpha-beta plait domain; RNA recognition motif domain, eukaryote;
Q5AI15	108	K	Polyadenylate-binding protein, cytoplasmic and nuclear	PAB1	1	1.59985e-06	94.313	YEDGEK(1)AIEELNYNPIEGR	3	0.63101	2	nucleus	GO:0050658 RNA transport; GO:0050794 regulation of cellular process; GO:0006725 cellular aromatic compound metabolic process; GO:0060255 regulation of macromolecule metabolic process; GO:0010608 posttranscriptional regulation of gene expression; GO:0051028 mRNA transport; GO:0044237 cellular metabolic process; GO:0051236 establishment of RNA localization; GO:0071704 organic substance metabolic pr…	GO:0043226 organelle; GO:0043231 intracellular membrane-bounded organelle; GO:0043229 intracellular organelle; GO:0005634 nucleus; GO:0044464 cell part; GO:0005622 intracellular; GO:0005737 cytoplasm; GO:0044424 intracellular part; GO:0043227 membrane-bounded organelle; GO:0005623 cell;	GO:0097159 organic cyclic compound binding; GO:1901363 heterocyclic compound binding; GO:0003723 RNA binding; GO:1901265 nucleoside phosphate binding; GO:0005488 binding; GO:0003676 nucleic acid binding; GO:0000166 nucleotide binding; GO:0036094 small molecule binding;	K13126	PABPC; polyadenylate-binding protein	cal03018 RNA degradation - Candida albicans; cal03013 RNA transport - Candida albicans;	IPR002004; IPR000504; IPR012677; IPR003954;	Polyadenylate-binding protein/Hyperplastic disc protein; RNA recognition motif domain; Nucleotide-binding alpha-beta plait domain; RNA recognition motif domain, eukaryote;
Q5AI15	258	K	Polyadenylate-binding protein, cytoplasmic and nuclear	PAB1	1	9.69429e-07	101.42	LFSPFGK(1)ITSIYLEK	2	1.678	1	nucleus	GO:0050658 RNA transport; GO:0050794 regulation of cellular process; GO:0006725 cellular aromatic compound metabolic process; GO:0060255 regulation of macromolecule metabolic process; GO:0010608 posttranscriptional regulation of gene expression; GO:0051028 mRNA transport; GO:0044237 cellular metabolic process; GO:0051236 establishment of RNA localization; GO:0071704 organic substance metabolic pr…	GO:0043226 organelle; GO:0043231 intracellular membrane-bounded organelle; GO:0043229 intracellular organelle; GO:0005634 nucleus; GO:0044464 cell part; GO:0005622 intracellular; GO:0005737 cytoplasm; GO:0044424 intracellular part; GO:0043227 membrane-bounded organelle; GO:0005623 cell;	GO:0097159 organic cyclic compound binding; GO:1901363 heterocyclic compound binding; GO:0003723 RNA binding; GO:1901265 nucleoside phosphate binding; GO:0005488 binding; GO:0003676 nucleic acid binding; GO:0000166 nucleotide binding; GO:0036094 small molecule binding;	K13126	PABPC; polyadenylate-binding protein	cal03018 RNA degradation - Candida albicans; cal03013 RNA transport - Candida albicans;	IPR002004; IPR000504; IPR012677; IPR003954;	Polyadenylate-binding protein/Hyperplastic disc protein; RNA recognition motif domain; Nucleotide-binding alpha-beta plait domain; RNA recognition motif domain, eukaryote;
Q5AI15	145	K	Polyadenylate-binding protein, cytoplasmic and nuclear	PAB1	1	0.000170777	67.227	SGDGNIFIK(1)NLHPAIDNK	3	-2.0072	1	nucleus	GO:0050658 RNA transport; GO:0050794 regulation of cellular process; GO:0006725 cellular aromatic compound metabolic process; GO:0060255 regulation of macromolecule metabolic process; GO:0010608 posttranscriptional regulation of gene expression; GO:0051028 mRNA transport; GO:0044237 cellular metabolic process; GO:0051236 establishment of RNA localization; GO:0071704 organic substance metabolic pr…	GO:0043226 organelle; GO:0043231 intracellular membrane-bounded organelle; GO:0043229 intracellular organelle; GO:0005634 nucleus; GO:0044464 cell part; GO:0005622 intracellular; GO:0005737 cytoplasm; GO:0044424 intracellular part; GO:0043227 membrane-bounded organelle; GO:0005623 cell;	GO:0097159 organic cyclic compound binding; GO:1901363 heterocyclic compound binding; GO:0003723 RNA binding; GO:1901265 nucleoside phosphate binding; GO:0005488 binding; GO:0003676 nucleic acid binding; GO:0000166 nucleotide binding; GO:0036094 small molecule binding;	K13126	PABPC; polyadenylate-binding protein	cal03018 RNA degradation - Candida albicans; cal03013 RNA transport - Candida albicans;	IPR002004; IPR000504; IPR012677; IPR003954;	Polyadenylate-binding protein/Hyperplastic disc protein; RNA recognition motif domain; Nucleotide-binding alpha-beta plait domain; RNA recognition motif domain, eukaryote;
Q5AI15	296	K	Polyadenylate-binding protein, cytoplasmic and nuclear	PAB1	1	0.000162325	80.507	AVEELNDK(1)EINGQK	2	-1.836	1	nucleus	GO:0050658 RNA transport; GO:0050794 regulation of cellular process; GO:0006725 cellular aromatic compound metabolic process; GO:0060255 regulation of macromolecule metabolic process; GO:0010608 posttranscriptional regulation of gene expression; GO:0051028 mRNA transport; GO:0044237 cellular metabolic process; GO:0051236 establishment of RNA localization; GO:0071704 organic substance metabolic pr…	GO:0043226 organelle; GO:0043231 intracellular membrane-bounded organelle; GO:0043229 intracellular organelle; GO:0005634 nucleus; GO:0044464 cell part; GO:0005622 intracellular; GO:0005737 cytoplasm; GO:0044424 intracellular part; GO:0043227 membrane-bounded organelle; GO:0005623 cell;	GO:0097159 organic cyclic compound binding; GO:1901363 heterocyclic compound binding; GO:0003723 RNA binding; GO:1901265 nucleoside phosphate binding; GO:0005488 binding; GO:0003676 nucleic acid binding; GO:0000166 nucleotide binding; GO:0036094 small molecule binding;	K13126	PABPC; polyadenylate-binding protein	cal03018 RNA degradation - Candida albicans; cal03013 RNA transport - Candida albicans;	IPR002004; IPR000504; IPR012677; IPR003954;	Polyadenylate-binding protein/Hyperplastic disc protein; RNA recognition motif domain; Nucleotide-binding alpha-beta plait domain; RNA recognition motif domain, eukaryote;
Q5AI15	229	K	Polyadenylate-binding protein, cytoplasmic and nuclear	PAB1	1	0.000372485	73.758	FEEMK(1)ANFTNIYVK	2	1.7653	1	nucleus	GO:0050658 RNA transport; GO:0050794 regulation of cellular process; GO:0006725 cellular aromatic compound metabolic process; GO:0060255 regulation of macromolecule metabolic process; GO:0010608 posttranscriptional regulation of gene expression; GO:0051028 mRNA transport; GO:0044237 cellular metabolic process; GO:0051236 establishment of RNA localization; GO:0071704 organic substance metabolic pr…	GO:0043226 organelle; GO:0043231 intracellular membrane-bounded organelle; GO:0043229 intracellular organelle; GO:0005634 nucleus; GO:0044464 cell part; GO:0005622 intracellular; GO:0005737 cytoplasm; GO:0044424 intracellular part; GO:0043227 membrane-bounded organelle; GO:0005623 cell;	GO:0097159 organic cyclic compound binding; GO:1901363 heterocyclic compound binding; GO:0003723 RNA binding; GO:1901265 nucleoside phosphate binding; GO:0005488 binding; GO:0003676 nucleic acid binding; GO:0000166 nucleotide binding; GO:0036094 small molecule binding;	K13126	PABPC; polyadenylate-binding protein	cal03018 RNA degradation - Candida albicans; cal03013 RNA transport - Candida albicans;	IPR002004; IPR000504; IPR012677; IPR003954;	Polyadenylate-binding protein/Hyperplastic disc protein; RNA recognition motif domain; Nucleotide-binding alpha-beta plait domain; RNA recognition motif domain, eukaryote;
Q5AI15	404	K	Polyadenylate-binding protein, cytoplasmic and nuclear	PAB1	1	1.24671e-06	113.24	MINGK(1)PLYVALAQR	2	-0.27911	1	nucleus	GO:0050658 RNA transport; GO:0050794 regulation of cellular process; GO:0006725 cellular aromatic compound metabolic process; GO:0060255 regulation of macromolecule metabolic process; GO:0010608 posttranscriptional regulation of gene expression; GO:0051028 mRNA transport; GO:0044237 cellular metabolic process; GO:0051236 establishment of RNA localization; GO:0071704 organic substance metabolic pr…	GO:0043226 organelle; GO:0043231 intracellular membrane-bounded organelle; GO:0043229 intracellular organelle; GO:0005634 nucleus; GO:0044464 cell part; GO:0005622 intracellular; GO:0005737 cytoplasm; GO:0044424 intracellular part; GO:0043227 membrane-bounded organelle; GO:0005623 cell;	GO:0097159 organic cyclic compound binding; GO:1901363 heterocyclic compound binding; GO:0003723 RNA binding; GO:1901265 nucleoside phosphate binding; GO:0005488 binding; GO:0003676 nucleic acid binding; GO:0000166 nucleotide binding; GO:0036094 small molecule binding;	K13126	PABPC; polyadenylate-binding protein	cal03018 RNA degradation - Candida albicans; cal03013 RNA transport - Candida albicans;	IPR002004; IPR000504; IPR012677; IPR003954;	Polyadenylate-binding protein/Hyperplastic disc protein; RNA recognition motif domain; Nucleotide-binding alpha-beta plait domain; RNA recognition motif domain, eukaryote;
A0A1D8PK85	52	K	Proteasome core particle subunit beta 1	PRE3	1	1.61084e-07	107.5	VTDK(1)LTQIHDTIYCCR	3	-1.0251	1	cytoplasm	GO:0051603 proteolysis involved in cellular protein catabolic process; GO:0044265 cellular macromolecule catabolic process; GO:0044257 cellular protein catabolic process; GO:0044267 cellular protein metabolic process; GO:0044238 primary metabolic process; GO:0044237 cellular metabolic process; GO:0071704 organic substance metabolic process; GO:1901575 organic substance catabolic process; GO:00081…	GO:0043226 organelle; GO:0043231 intracellular membrane-bounded organelle; GO:0043229 intracellular organelle; GO:1902494 catalytic complex; GO:0005634 nucleus; GO:0000502 proteasome complex; GO:0044464 cell part; GO:0005622 intracellular; GO:0005737 cytoplasm; GO:0005839 proteasome core complex; GO:0032991 macromolecular complex; GO:0044424 intracellular part; GO:1905368 peptidase complex; GO:00…	GO:0004175 endopeptidase activity; GO:0004298 threonine-type endopeptidase activity; GO:0008233 peptidase activity; GO:0070003 threonine-type peptidase activity; GO:0003824 catalytic activity; GO:0070011 peptidase activity, acting on L-amino acid peptides; GO:0016787 hydrolase activity;	K02738			IPR029055;	Nucleophile aminohydrolases, N-terminal;
Q8X1E6	353	K	Hsp90 co-chaperone Cdc37	CDC37	1	5.9132e-08	92.551	IAAESSPAK(1)HAFLEDVNQTFNHIK	3	-0.067154	1	nucleus	GO:0042493 response to drug; GO:0051716 cellular response to stimulus; GO:0035690 cellular response to drug; GO:0042221 response to chemical; GO:0044763 single-organism cellular process; GO:0044699 single-organism process; GO:0051301 cell division; GO:0050896 response to stimulus; GO:0009987 cellular process; GO:0007049 cell cycle; GO:0070887 cellular response to chemical stimulus;	GO:0044424 intracellular part; GO:0005623 cell; GO:0044464 cell part; GO:0005622 intracellular; GO:0005737 cytoplasm;	GO:0005515 protein binding; GO:0051082 unfolded protein binding; GO:0019900 kinase binding; GO:0019899 enzyme binding; GO:0005488 binding; GO:0019901 protein kinase binding;	K09554			IPR013855; IPR013874; IPR013873;	Cdc37, N-terminal domain; Cdc37, Hsp90 binding; Cdc37, C-terminal;
Q59RB8	510	K	Isocitrate lyase	ICL1	1	1.05262e-05	94.61	HQK(1)WSGATYIDGLLK	2	-1.9313	2	cytoplasm	GO:0008152 metabolic process; GO:0044710 single-organism metabolic process; GO:0044281 small molecule metabolic process; GO:0044763 single-organism cellular process; GO:0019752 carboxylic acid metabolic process; GO:0044699 single-organism process; GO:0006082 organic acid metabolic process; GO:0044237 cellular metabolic process; GO:0009987 cellular process; GO:0043436 oxoacid metabolic process; GO…		GO:0016829 lyase activity; GO:0016833 oxo-acid-lyase activity; GO:0003824 catalytic activity; GO:0004451 isocitrate lyase activity; GO:0016830 carbon-carbon lyase activity;	K01637	E4.1.3.1; isocitrate lyase [EC:4.1.3.1]	cal01200 Carbon metabolism - Candida albicans; cal01100 Metabolic pathways - Candida albicans; cal01110 Biosynthesis of secondary metabolites - Candida albicans;	IPR015813;	Pyruvate/Phosphoenolpyruvate kinase-like domain;
Q59RB8	305	K	Isocitrate lyase	ICL1	1	3.71286e-10	118.31	GIYGNELAAIESEWTK(1)K	3	0.34639	2	cytoplasm	GO:0008152 metabolic process; GO:0044710 single-organism metabolic process; GO:0044281 small molecule metabolic process; GO:0044763 single-organism cellular process; GO:0019752 carboxylic acid metabolic process; GO:0044699 single-organism process; GO:0006082 organic acid metabolic process; GO:0044237 cellular metabolic process; GO:0009987 cellular process; GO:0043436 oxoacid metabolic process; GO…		GO:0016829 lyase activity; GO:0016833 oxo-acid-lyase activity; GO:0003824 catalytic activity; GO:0004451 isocitrate lyase activity; GO:0016830 carbon-carbon lyase activity;	K01637	E4.1.3.1; isocitrate lyase [EC:4.1.3.1]	cal01200 Carbon metabolism - Candida albicans; cal01100 Metabolic pathways - Candida albicans; cal01110 Biosynthesis of secondary metabolites - Candida albicans;	IPR015813;	Pyruvate/Phosphoenolpyruvate kinase-like domain;
Q59RB8	65	K	Isocitrate lyase	ICL1	1	0.0064916	101.28	LFK(1)LLEK	2	-0.6095	1	cytoplasm	GO:0008152 metabolic process; GO:0044710 single-organism metabolic process; GO:0044281 small molecule metabolic process; GO:0044763 single-organism cellular process; GO:0019752 carboxylic acid metabolic process; GO:0044699 single-organism process; GO:0006082 organic acid metabolic process; GO:0044237 cellular metabolic process; GO:0009987 cellular process; GO:0043436 oxoacid metabolic process; GO…		GO:0016829 lyase activity; GO:0016833 oxo-acid-lyase activity; GO:0003824 catalytic activity; GO:0004451 isocitrate lyase activity; GO:0016830 carbon-carbon lyase activity;	K01637	E4.1.3.1; isocitrate lyase [EC:4.1.3.1]	cal01200 Carbon metabolism - Candida albicans; cal01100 Metabolic pathways - Candida albicans; cal01110 Biosynthesis of secondary metabolites - Candida albicans;	IPR015813;	Pyruvate/Phosphoenolpyruvate kinase-like domain;
A0A1D8PRB3	357	K	Serine hydroxymethyltransferase	SHM1	1	1.8129e-05	105.66	HFADALVSK(1)GFK	3	-0.054907	4	mitochondria	GO:0044281 small molecule metabolic process; GO:0044763 single-organism cellular process; GO:0006807 nitrogen compound metabolic process; GO:0044699 single-organism process; GO:0006544 glycine metabolic process; GO:1901605 alpha-amino acid metabolic process; GO:0044238 primary metabolic process; GO:0044237 cellular metabolic process; GO:0032259 methylation; GO:0071704 organic substance metabolic …		GO:0097159 organic cyclic compound binding; GO:1901363 heterocyclic compound binding; GO:0008168 methyltransferase activity; GO:0003824 catalytic activity; GO:0005488 binding; GO:0043167 ion binding; GO:0004372 glycine hydroxymethyltransferase activity; GO:0016741 transferase activity, transferring one-carbon groups; GO:0043168 anion binding; GO:0016742 hydroxymethyl-, formyl- and related transfe…	K00600	glyA; glycine hydroxymethyltransferase [EC:2.1.2.1]	cal01200 Carbon metabolism - Candida albicans; cal01130 Biosynthesis of antibiotics - Candida albicans; cal01100 Metabolic pathways - Candida albicans; cal01230 Biosynthesis of amino acids - Candida albicans; cal01110 Biosynthesis of secondary metabolites - Candida albicans;	IPR015424; IPR015421; IPR015422;	Pyridoxal phosphate-dependent transferase; Pyridoxal phosphate-dependent transferase, major region, subdomain 1; Pyridoxal phosphate-dependent transferase, major region, subdomain 2;
Q92209	273	K	Homoserine kinase	THR1	1	0.0237551	47.574	DK(1)LHQPYR	3	-1.0942	3	extracellular	GO:0016310 phosphorylation; GO:0016053 organic acid biosynthetic process; GO:0009066 aspartate family amino acid metabolic process; GO:0044699 single-organism process; GO:0009058 biosynthetic process; GO:1901566 organonitrogen compound biosynthetic process; GO:0044237 cellular metabolic process; GO:0006796 phosphate-containing compound metabolic process; GO:0071704 organic substance metabolic pro…		GO:0004413 homoserine kinase activity; GO:0005524 ATP binding; GO:1901265 nucleoside phosphate binding; GO:0016773 phosphotransferase activity, alcohol group as acceptor; GO:0001882 nucleoside binding; GO:0043167 ion binding; GO:0000166 nucleotide binding; GO:0097159 organic cyclic compound binding; GO:1901363 heterocyclic compound binding; GO:0032549 ribonucleoside binding; GO:0097367 carbohydra…	K00872	thrB1; homoserine kinase [EC:2.7.1.39]	cal01100 Metabolic pathways - Candida albicans; cal01230 Biosynthesis of amino acids - Candida albicans; cal01110 Biosynthesis of secondary metabolites - Candida albicans;	IPR020568; IPR006204; IPR014721; IPR013750;	Ribosomal protein S5 domain 2-type fold; GHMP kinase N-terminal domain; Ribosomal protein S5 domain 2-type fold, subgroup; GHMP kinase, C-terminal domain;
A0A1D8PS14	36	K	Ifu5p	IFU5	1	0.000456406	88.803	K(1)SQWDAPAGTR	2	-4.4486	1	nucleus			GO:0005515 protein binding; GO:0005488 binding;				IPR001202;	WW domain;
Q5A0Z0	186	K	Phosphoadenylyl-sulfate reductase (Thioredoxin)	MET16	1	0.00162489	64.313	INPLWNWDFK(1)QVK	2	1.6383	1	cytoplasm	GO:0006790 sulfur compound metabolic process; GO:0000103 sulfate assimilation; GO:0008152 metabolic process; GO:0044710 single-organism metabolic process; GO:0055114 oxidation-reduction process; GO:0044763 single-organism cellular process; GO:0044699 single-organism process; GO:0009987 cellular process; GO:0019379 sulfate assimilation, phosphoadenylyl sulfate reduction by phosphoadenylyl-sulfate …		GO:0016667 oxidoreductase activity, acting on a sulfur group of donors; GO:0016671 oxidoreductase activity, acting on a sulfur group of donors, disulfide as acceptor; GO:0004604 phosphoadenylyl-sulfate reductase (thioredoxin) activity; GO:0003824 catalytic activity; GO:0016491 oxidoreductase activity;	K00390	cysH; phosphoadenosine phosphosulfate reductase [EC:1.8.4.8 1.8.4.10]	cal01100 Metabolic pathways - Candida albicans;	IPR014729; IPR002500;	Rossmann-like alpha/beta/alpha sandwich fold; Phosphoadenosine phosphosulphate reductase;
Q59WW3	241	K	Pex7p	PEX7	1	2.60923e-05	98.582	YK(1)STVIASGGTDK	2	0.5478	1	cytoplasm,nucleus			GO:0005515 protein binding; GO:0005488 binding;	K13341	PEX7; peroxin-7	cal04146 Peroxisome - Candida albicans;	IPR017986; IPR015943;	WD40-repeat-containing domain; WD40/YVTN repeat-like-containing domain;
A0A1D8PHE3	60	K	Uncharacterized protein	orf19.3577.1	1	0.00869185	94.006	FK(1)LLQLK	2	0.57637	1	nucleus							IPR009069;	Cysteine alpha-hairpin motif superfamily;
Q5AH35	68	K	Mitochondrial 54S ribosomal protein MRP49	orf19.6503	1	4.74386e-05	124.39	LFWK(1)DNLPTLR	2	0.87366	1	mitochondria		GO:0005840 ribosome; GO:0043226 organelle; GO:0043229 intracellular organelle; GO:0043232 intracellular non-membrane-bounded organelle; GO:0044464 cell part; GO:0005622 intracellular; GO:0005737 cytoplasm; GO:0032991 macromolecular complex; GO:0044424 intracellular part; GO:1990904 ribonucleoprotein complex; GO:0005623 cell; GO:0030529 intracellular ribonucleoprotein complex; GO:0044444 cytoplasm…		K17440			IPR007741;	Ribosomal protein/NADH dehydrogenase domain;
A0A1D8PEM5	190	K	Isocitrate dehydrogenase [NAD] subunit, mitochondrial	IDH1	1	8.73384e-05	100.88	FAFDFALK(1)NNR	2	-1.1439	2	cytoplasm	GO:0072350 tricarboxylic acid metabolic process; GO:0055114 oxidation-reduction process; GO:0044281 small molecule metabolic process; GO:0044763 single-organism cellular process; GO:0006099 tricarboxylic acid cycle; GO:0044699 single-organism process; GO:0044238 primary metabolic process; GO:0044237 cellular metabolic process; GO:0045333 cellular respiration; GO:0071704 organic substance metaboli…	GO:0043226 organelle; GO:0043231 intracellular membrane-bounded organelle; GO:0043229 intracellular organelle; GO:0044464 cell part; GO:0005622 intracellular; GO:0005737 cytoplasm; GO:0044424 intracellular part; GO:0043227 membrane-bounded organelle; GO:0005623 cell; GO:0005739 mitochondrion; GO:0044444 cytoplasmic part;	GO:0000287 magnesium ion binding; GO:1901265 nucleoside phosphate binding; GO:0043167 ion binding; GO:0004448 isocitrate dehydrogenase activity; GO:0000166 nucleotide binding; GO:0048037 cofactor binding; GO:0016491 oxidoreductase activity; GO:0016614 oxidoreductase activity, acting on CH-OH group of donors; GO:1901363 heterocyclic compound binding; GO:0097159 organic cyclic compound binding; GO:…	K00030	IDH3; isocitrate dehydrogenase (NAD+) [EC:1.1.1.41]	cal01200 Carbon metabolism - Candida albicans; cal01130 Biosynthesis of antibiotics - Candida albicans; cal01100 Metabolic pathways - Candida albicans; cal01230 Biosynthesis of amino acids - Candida albicans; cal01110 Biosynthesis of secondary metabolites - Candida albicans;	IPR024084;	Isopropylmalate dehydrogenase-like domain;
A0A1D8PEM5	90	K	Isocitrate dehydrogenase [NAD] subunit, mitochondrial	IDH1	1	0.0209108	41.56	SHGVDEAVESLK(1)R	3	3.2656	1	cytoplasm	GO:0072350 tricarboxylic acid metabolic process; GO:0055114 oxidation-reduction process; GO:0044281 small molecule metabolic process; GO:0044763 single-organism cellular process; GO:0006099 tricarboxylic acid cycle; GO:0044699 single-organism process; GO:0044238 primary metabolic process; GO:0044237 cellular metabolic process; GO:0045333 cellular respiration; GO:0071704 organic substance metaboli…	GO:0043226 organelle; GO:0043231 intracellular membrane-bounded organelle; GO:0043229 intracellular organelle; GO:0044464 cell part; GO:0005622 intracellular; GO:0005737 cytoplasm; GO:0044424 intracellular part; GO:0043227 membrane-bounded organelle; GO:0005623 cell; GO:0005739 mitochondrion; GO:0044444 cytoplasmic part;	GO:0000287 magnesium ion binding; GO:1901265 nucleoside phosphate binding; GO:0043167 ion binding; GO:0004448 isocitrate dehydrogenase activity; GO:0000166 nucleotide binding; GO:0048037 cofactor binding; GO:0016491 oxidoreductase activity; GO:0016614 oxidoreductase activity, acting on CH-OH group of donors; GO:1901363 heterocyclic compound binding; GO:0097159 organic cyclic compound binding; GO:…	K00030	IDH3; isocitrate dehydrogenase (NAD+) [EC:1.1.1.41]	cal01200 Carbon metabolism - Candida albicans; cal01130 Biosynthesis of antibiotics - Candida albicans; cal01100 Metabolic pathways - Candida albicans; cal01230 Biosynthesis of amino acids - Candida albicans; cal01110 Biosynthesis of secondary metabolites - Candida albicans;	IPR024084;	Isopropylmalate dehydrogenase-like domain;
A0A1D8PEM5	194	K	Isocitrate dehydrogenase [NAD] subunit, mitochondrial	IDH1	1	0.00864582	84.615	K(1)LVTAIHK	2	0.52038	1	cytoplasm	GO:0072350 tricarboxylic acid metabolic process; GO:0055114 oxidation-reduction process; GO:0044281 small molecule metabolic process; GO:0044763 single-organism cellular process; GO:0006099 tricarboxylic acid cycle; GO:0044699 single-organism process; GO:0044238 primary metabolic process; GO:0044237 cellular metabolic process; GO:0045333 cellular respiration; GO:0071704 organic substance metaboli…	GO:0043226 organelle; GO:0043231 intracellular membrane-bounded organelle; GO:0043229 intracellular organelle; GO:0044464 cell part; GO:0005622 intracellular; GO:0005737 cytoplasm; GO:0044424 intracellular part; GO:0043227 membrane-bounded organelle; GO:0005623 cell; GO:0005739 mitochondrion; GO:0044444 cytoplasmic part;	GO:0000287 magnesium ion binding; GO:1901265 nucleoside phosphate binding; GO:0043167 ion binding; GO:0004448 isocitrate dehydrogenase activity; GO:0000166 nucleotide binding; GO:0048037 cofactor binding; GO:0016491 oxidoreductase activity; GO:0016614 oxidoreductase activity, acting on CH-OH group of donors; GO:1901363 heterocyclic compound binding; GO:0097159 organic cyclic compound binding; GO:…	K00030	IDH3; isocitrate dehydrogenase (NAD+) [EC:1.1.1.41]	cal01200 Carbon metabolism - Candida albicans; cal01130 Biosynthesis of antibiotics - Candida albicans; cal01100 Metabolic pathways - Candida albicans; cal01230 Biosynthesis of amino acids - Candida albicans; cal01110 Biosynthesis of secondary metabolites - Candida albicans;	IPR024084;	Isopropylmalate dehydrogenase-like domain;
A0A1D8PEM5	298	K	Isocitrate dehydrogenase [NAD] subunit, mitochondrial	IDH1	1	0.00416619	69.915	HVGLDIK(1)GK	2	0.27585	2	cytoplasm	GO:0072350 tricarboxylic acid metabolic process; GO:0055114 oxidation-reduction process; GO:0044281 small molecule metabolic process; GO:0044763 single-organism cellular process; GO:0006099 tricarboxylic acid cycle; GO:0044699 single-organism process; GO:0044238 primary metabolic process; GO:0044237 cellular metabolic process; GO:0045333 cellular respiration; GO:0071704 organic substance metaboli…	GO:0043226 organelle; GO:0043231 intracellular membrane-bounded organelle; GO:0043229 intracellular organelle; GO:0044464 cell part; GO:0005622 intracellular; GO:0005737 cytoplasm; GO:0044424 intracellular part; GO:0043227 membrane-bounded organelle; GO:0005623 cell; GO:0005739 mitochondrion; GO:0044444 cytoplasmic part;	GO:0000287 magnesium ion binding; GO:1901265 nucleoside phosphate binding; GO:0043167 ion binding; GO:0004448 isocitrate dehydrogenase activity; GO:0000166 nucleotide binding; GO:0048037 cofactor binding; GO:0016491 oxidoreductase activity; GO:0016614 oxidoreductase activity, acting on CH-OH group of donors; GO:1901363 heterocyclic compound binding; GO:0097159 organic cyclic compound binding; GO:…	K00030	IDH3; isocitrate dehydrogenase (NAD+) [EC:1.1.1.41]	cal01200 Carbon metabolism - Candida albicans; cal01130 Biosynthesis of antibiotics - Candida albicans; cal01100 Metabolic pathways - Candida albicans; cal01230 Biosynthesis of amino acids - Candida albicans; cal01110 Biosynthesis of secondary metabolites - Candida albicans;	IPR024084;	Isopropylmalate dehydrogenase-like domain;
A0A1D8PEM5	206	K	Isocitrate dehydrogenase [NAD] subunit, mitochondrial	IDH1	1	0.00428736	57.583	ANIMK(1)LGDGLFR	2	0.23848	1	cytoplasm	GO:0072350 tricarboxylic acid metabolic process; GO:0055114 oxidation-reduction process; GO:0044281 small molecule metabolic process; GO:0044763 single-organism cellular process; GO:0006099 tricarboxylic acid cycle; GO:0044699 single-organism process; GO:0044238 primary metabolic process; GO:0044237 cellular metabolic process; GO:0045333 cellular respiration; GO:0071704 organic substance metaboli…	GO:0043226 organelle; GO:0043231 intracellular membrane-bounded organelle; GO:0043229 intracellular organelle; GO:0044464 cell part; GO:0005622 intracellular; GO:0005737 cytoplasm; GO:0044424 intracellular part; GO:0043227 membrane-bounded organelle; GO:0005623 cell; GO:0005739 mitochondrion; GO:0044444 cytoplasmic part;	GO:0000287 magnesium ion binding; GO:1901265 nucleoside phosphate binding; GO:0043167 ion binding; GO:0004448 isocitrate dehydrogenase activity; GO:0000166 nucleotide binding; GO:0048037 cofactor binding; GO:0016491 oxidoreductase activity; GO:0016614 oxidoreductase activity, acting on CH-OH group of donors; GO:1901363 heterocyclic compound binding; GO:0097159 organic cyclic compound binding; GO:…	K00030	IDH3; isocitrate dehydrogenase (NAD+) [EC:1.1.1.41]	cal01200 Carbon metabolism - Candida albicans; cal01130 Biosynthesis of antibiotics - Candida albicans; cal01100 Metabolic pathways - Candida albicans; cal01230 Biosynthesis of amino acids - Candida albicans; cal01110 Biosynthesis of secondary metabolites - Candida albicans;	IPR024084;	Isopropylmalate dehydrogenase-like domain;
A0A1D8PEM5	97	K	Isocitrate dehydrogenase [NAD] subunit, mitochondrial	IDH1	1	0.0018012	63.727	VGLK(1)GILYTSTGK	2	1.0913	2	cytoplasm	GO:0072350 tricarboxylic acid metabolic process; GO:0055114 oxidation-reduction process; GO:0044281 small molecule metabolic process; GO:0044763 single-organism cellular process; GO:0006099 tricarboxylic acid cycle; GO:0044699 single-organism process; GO:0044238 primary metabolic process; GO:0044237 cellular metabolic process; GO:0045333 cellular respiration; GO:0071704 organic substance metaboli…	GO:0043226 organelle; GO:0043231 intracellular membrane-bounded organelle; GO:0043229 intracellular organelle; GO:0044464 cell part; GO:0005622 intracellular; GO:0005737 cytoplasm; GO:0044424 intracellular part; GO:0043227 membrane-bounded organelle; GO:0005623 cell; GO:0005739 mitochondrion; GO:0044444 cytoplasmic part;	GO:0000287 magnesium ion binding; GO:1901265 nucleoside phosphate binding; GO:0043167 ion binding; GO:0004448 isocitrate dehydrogenase activity; GO:0000166 nucleotide binding; GO:0048037 cofactor binding; GO:0016491 oxidoreductase activity; GO:0016614 oxidoreductase activity, acting on CH-OH group of donors; GO:1901363 heterocyclic compound binding; GO:0097159 organic cyclic compound binding; GO:…	K00030	IDH3; isocitrate dehydrogenase (NAD+) [EC:1.1.1.41]	cal01200 Carbon metabolism - Candida albicans; cal01130 Biosynthesis of antibiotics - Candida albicans; cal01100 Metabolic pathways - Candida albicans; cal01230 Biosynthesis of amino acids - Candida albicans; cal01110 Biosynthesis of secondary metabolites - Candida albicans;	IPR024084;	Isopropylmalate dehydrogenase-like domain;
A0A1D8PEM5	135	K	Isocitrate dehydrogenase [NAD] subunit, mitochondrial	IDH1	1	0.000335572	66.893	NIPGVK(1)GIYDGIDFALVR	2	2.313	1	cytoplasm	GO:0072350 tricarboxylic acid metabolic process; GO:0055114 oxidation-reduction process; GO:0044281 small molecule metabolic process; GO:0044763 single-organism cellular process; GO:0006099 tricarboxylic acid cycle; GO:0044699 single-organism process; GO:0044238 primary metabolic process; GO:0044237 cellular metabolic process; GO:0045333 cellular respiration; GO:0071704 organic substance metaboli…	GO:0043226 organelle; GO:0043231 intracellular membrane-bounded organelle; GO:0043229 intracellular organelle; GO:0044464 cell part; GO:0005622 intracellular; GO:0005737 cytoplasm; GO:0044424 intracellular part; GO:0043227 membrane-bounded organelle; GO:0005623 cell; GO:0005739 mitochondrion; GO:0044444 cytoplasmic part;	GO:0000287 magnesium ion binding; GO:1901265 nucleoside phosphate binding; GO:0043167 ion binding; GO:0004448 isocitrate dehydrogenase activity; GO:0000166 nucleotide binding; GO:0048037 cofactor binding; GO:0016491 oxidoreductase activity; GO:0016614 oxidoreductase activity, acting on CH-OH group of donors; GO:1901363 heterocyclic compound binding; GO:0097159 organic cyclic compound binding; GO:…	K00030	IDH3; isocitrate dehydrogenase (NAD+) [EC:1.1.1.41]	cal01200 Carbon metabolism - Candida albicans; cal01130 Biosynthesis of antibiotics - Candida albicans; cal01100 Metabolic pathways - Candida albicans; cal01230 Biosynthesis of amino acids - Candida albicans; cal01110 Biosynthesis of secondary metabolites - Candida albicans;	IPR024084;	Isopropylmalate dehydrogenase-like domain;
A0A1D8PEM5	327	K	Isocitrate dehydrogenase [NAD] subunit, mitochondrial	IDH1	1	1.2736e-07	143.25	HLGLNDHADK(1)ISK	3	0.48739	3	cytoplasm	GO:0072350 tricarboxylic acid metabolic process; GO:0055114 oxidation-reduction process; GO:0044281 small molecule metabolic process; GO:0044763 single-organism cellular process; GO:0006099 tricarboxylic acid cycle; GO:0044699 single-organism process; GO:0044238 primary metabolic process; GO:0044237 cellular metabolic process; GO:0045333 cellular respiration; GO:0071704 organic substance metaboli…	GO:0043226 organelle; GO:0043231 intracellular membrane-bounded organelle; GO:0043229 intracellular organelle; GO:0044464 cell part; GO:0005622 intracellular; GO:0005737 cytoplasm; GO:0044424 intracellular part; GO:0043227 membrane-bounded organelle; GO:0005623 cell; GO:0005739 mitochondrion; GO:0044444 cytoplasmic part;	GO:0000287 magnesium ion binding; GO:1901265 nucleoside phosphate binding; GO:0043167 ion binding; GO:0004448 isocitrate dehydrogenase activity; GO:0000166 nucleotide binding; GO:0048037 cofactor binding; GO:0016491 oxidoreductase activity; GO:0016614 oxidoreductase activity, acting on CH-OH group of donors; GO:1901363 heterocyclic compound binding; GO:0097159 organic cyclic compound binding; GO:…	K00030	IDH3; isocitrate dehydrogenase (NAD+) [EC:1.1.1.41]	cal01200 Carbon metabolism - Candida albicans; cal01130 Biosynthesis of antibiotics - Candida albicans; cal01100 Metabolic pathways - Candida albicans; cal01230 Biosynthesis of amino acids - Candida albicans; cal01110 Biosynthesis of secondary metabolites - Candida albicans;	IPR024084;	Isopropylmalate dehydrogenase-like domain;
A0A1D8PEM5	52	K	Isocitrate dehydrogenase [NAD] subunit, mitochondrial	IDH1	1	1.92274e-07	85.062	YTVTLIPGDGAGQEITDSVK(1)QIFK	2	0.41546	2	cytoplasm	GO:0072350 tricarboxylic acid metabolic process; GO:0055114 oxidation-reduction process; GO:0044281 small molecule metabolic process; GO:0044763 single-organism cellular process; GO:0006099 tricarboxylic acid cycle; GO:0044699 single-organism process; GO:0044238 primary metabolic process; GO:0044237 cellular metabolic process; GO:0045333 cellular respiration; GO:0071704 organic substance metaboli…	GO:0043226 organelle; GO:0043231 intracellular membrane-bounded organelle; GO:0043229 intracellular organelle; GO:0044464 cell part; GO:0005622 intracellular; GO:0005737 cytoplasm; GO:0044424 intracellular part; GO:0043227 membrane-bounded organelle; GO:0005623 cell; GO:0005739 mitochondrion; GO:0044444 cytoplasmic part;	GO:0000287 magnesium ion binding; GO:1901265 nucleoside phosphate binding; GO:0043167 ion binding; GO:0004448 isocitrate dehydrogenase activity; GO:0000166 nucleotide binding; GO:0048037 cofactor binding; GO:0016491 oxidoreductase activity; GO:0016614 oxidoreductase activity, acting on CH-OH group of donors; GO:1901363 heterocyclic compound binding; GO:0097159 organic cyclic compound binding; GO:…	K00030	IDH3; isocitrate dehydrogenase (NAD+) [EC:1.1.1.41]	cal01200 Carbon metabolism - Candida albicans; cal01130 Biosynthesis of antibiotics - Candida albicans; cal01100 Metabolic pathways - Candida albicans; cal01230 Biosynthesis of amino acids - Candida albicans; cal01110 Biosynthesis of secondary metabolites - Candida albicans;	IPR024084;	Isopropylmalate dehydrogenase-like domain;
A0A1D8PEM5	106	K	Isocitrate dehydrogenase [NAD] subunit, mitochondrial	IDH1	1	0.000149496	89.301	GILYTSTGK(1)SAK	2	-0.36112	2	cytoplasm	GO:0072350 tricarboxylic acid metabolic process; GO:0055114 oxidation-reduction process; GO:0044281 small molecule metabolic process; GO:0044763 single-organism cellular process; GO:0006099 tricarboxylic acid cycle; GO:0044699 single-organism process; GO:0044238 primary metabolic process; GO:0044237 cellular metabolic process; GO:0045333 cellular respiration; GO:0071704 organic substance metaboli…	GO:0043226 organelle; GO:0043231 intracellular membrane-bounded organelle; GO:0043229 intracellular organelle; GO:0044464 cell part; GO:0005622 intracellular; GO:0005737 cytoplasm; GO:0044424 intracellular part; GO:0043227 membrane-bounded organelle; GO:0005623 cell; GO:0005739 mitochondrion; GO:0044444 cytoplasmic part;	GO:0000287 magnesium ion binding; GO:1901265 nucleoside phosphate binding; GO:0043167 ion binding; GO:0004448 isocitrate dehydrogenase activity; GO:0000166 nucleotide binding; GO:0048037 cofactor binding; GO:0016491 oxidoreductase activity; GO:0016614 oxidoreductase activity, acting on CH-OH group of donors; GO:1901363 heterocyclic compound binding; GO:0097159 organic cyclic compound binding; GO:…	K00030	IDH3; isocitrate dehydrogenase (NAD+) [EC:1.1.1.41]	cal01200 Carbon metabolism - Candida albicans; cal01130 Biosynthesis of antibiotics - Candida albicans; cal01100 Metabolic pathways - Candida albicans; cal01230 Biosynthesis of amino acids - Candida albicans; cal01110 Biosynthesis of secondary metabolites - Candida albicans;	IPR024084;	Isopropylmalate dehydrogenase-like domain;
A0A1D8PRQ2	197	K	Uncharacterized protein	CAALFM_CR00310CA	1	4.9429e-11	151.56	NLQASYNTASK(1)TINK	2	0.040538	1	nucleus
A0A1D8PRQ2	237	K	Uncharacterized protein	CAALFM_CR00310CA	1	0.000113349	98.898	ADEFINDAK(1)QK	2	0.23978	3	nucleus
A0A1D8PRQ2	180	K	Uncharacterized protein	CAALFM_CR00310CA	1	0.000215055	78.814	ELQSTDPK(1)GNLIGK	2	-1.1537	1	nucleus
A0A1D8PRQ2	7	K	Uncharacterized protein	CAALFM_CR00310CA	1	0.00258266	88.37	SDAVEK(1)VK	2	-1.4731	1	nucleus
A0A1D8PRQ2	186	K	Uncharacterized protein	CAALFM_CR00310CA	1	6.08358e-05	81.449	GNLIGK(1)NLQASYNTASK	2	1.5153	1	nucleus
A0A1D8PRQ2	226	K	Uncharacterized protein	CAALFM_CR00310CA	1	5.33695e-30	221.31	NQTQDYVDQFATQTK(1)QR	2	0.45062	2	nucleus
A0A1D8PPI6	246	K	Cip1p	CIP1	1	0.00689792	91.867	K(1)EFTESLK	2	-1.6536	1	cytoplasm							IPR016040; IPR008030;	NAD(P)-binding domain; NmrA-like domain;
A0A1D8PPI6	126	K	Cip1p	CIP1	1	0.00847115	41.057	VDEYAPGFLGIK(1)TQHSENVR	3	-2.6517	1	cytoplasm							IPR016040; IPR008030;	NAD(P)-binding domain; NmrA-like domain;
A0A1D8PN01	364	K	Sam51p	SAM51	1	1.44445e-05	69.071	LTPIHPSDK(1)FYLGGYNSFPGFSK	3	1.7708	1	nucleus
Q5AFT2	196	K	Glycosylphosphatidylinositol anchor biosynthesis protein 11	GPI11	1	0.00468402	68.657	LFK(1)QDHLYR	3	-0.33702	1	plasma membrane	GO:0006506 GPI anchor biosynthetic process; GO:0009247 glycolipid biosynthetic process; GO:1903509 liposaccharide metabolic process; GO:0046486 glycerolipid metabolic process; GO:0006661 phosphatidylinositol biosynthetic process; GO:0006643 membrane lipid metabolic process; GO:0008654 phospholipid biosynthetic process; GO:0044267 cellular protein metabolic process; GO:0044699 single-organism proc…	GO:0043229 intracellular organelle; GO:0016020 membrane; GO:0042175 nuclear outer membrane-endoplasmic reticulum membrane network; GO:0005783 endoplasmic reticulum; GO:0044446 intracellular organelle part; GO:0005737 cytoplasm; GO:0031224 intrinsic component of membrane; GO:0012505 endomembrane system; GO:0044424 intracellular part; GO:0005623 cell; GO:0016021 integral component of membrane; GO:0…		K05287	PIGF; phosphatidylinositol glycan, class F [EC:2.7.-.-]	cal01100 Metabolic pathways - Candida albicans;
Q5A4W7	2005	K	Tetrafunctional fatty acid synthase subunit	FAS1	1	0.000224657	78.505	YIPNLTAK(1)PFELTK	2	1.3729	1	cytoplasm	GO:0044711 single-organism biosynthetic process; GO:0016053 organic acid biosynthetic process; GO:0055114 oxidation-reduction process; GO:0044281 small molecule metabolic process; GO:0044763 single-organism cellular process; GO:0044699 single-organism process; GO:0044255 cellular lipid metabolic process; GO:0009058 biosynthetic process; GO:0006631 fatty acid metabolic process; GO:0044238 primary …	GO:0044464 cell part; GO:0005622 intracellular; GO:0005737 cytoplasm; GO:0032991 macromolecular complex; GO:0005835 fatty acid synthase complex; GO:0044424 intracellular part; GO:0044445 cytosolic part; GO:0043234 protein complex; GO:0005623 cell; GO:0005829 cytosol; GO:0044444 cytoplasmic part;	GO:0016627 oxidoreductase activity, acting on the CH-CH group of donors; GO:0016746 transferase activity, transferring acyl groups; GO:0016628 oxidoreductase activity, acting on the CH-CH group of donors, NAD or NADP as acceptor; GO:0003824 catalytic activity; GO:0004318 enoyl-[acyl-carrier-protein] reductase (NADH) activity; GO:0016740 transferase activity; GO:0016747 transferase activity, trans…	K00668	FAS1; fatty acid synthase subunit beta, fungi type [EC:2.3.1.86]	cal01100 Metabolic pathways - Candida albicans;	IPR032088; IPR013785; IPR003965; IPR016035; IPR014043; IPR002539; IPR020801; IPR013565; IPR001227; IPR029069;	Starter unit:ACP transacylase; Aldolase-type TIM barrel; Fatty acid synthase; Acyl transferase/acyl hydrolase/lysophospholipase; Acyl transferase; MaoC-like domain; Polyketide synthase, acyl transferase domain; Domain of unknown function DUF1729; Acyl transferase domain; HotDog domain;
Q5A4W7	384	K	Tetrafunctional fatty acid synthase subunit	FAS1	1	0.0001704	87.216	NQK(1)APMGLDQSR	2	-0.23998	1	cytoplasm	GO:0044711 single-organism biosynthetic process; GO:0016053 organic acid biosynthetic process; GO:0055114 oxidation-reduction process; GO:0044281 small molecule metabolic process; GO:0044763 single-organism cellular process; GO:0044699 single-organism process; GO:0044255 cellular lipid metabolic process; GO:0009058 biosynthetic process; GO:0006631 fatty acid metabolic process; GO:0044238 primary …	GO:0044464 cell part; GO:0005622 intracellular; GO:0005737 cytoplasm; GO:0032991 macromolecular complex; GO:0005835 fatty acid synthase complex; GO:0044424 intracellular part; GO:0044445 cytosolic part; GO:0043234 protein complex; GO:0005623 cell; GO:0005829 cytosol; GO:0044444 cytoplasmic part;	GO:0016627 oxidoreductase activity, acting on the CH-CH group of donors; GO:0016746 transferase activity, transferring acyl groups; GO:0016628 oxidoreductase activity, acting on the CH-CH group of donors, NAD or NADP as acceptor; GO:0003824 catalytic activity; GO:0004318 enoyl-[acyl-carrier-protein] reductase (NADH) activity; GO:0016740 transferase activity; GO:0016747 transferase activity, trans…	K00668	FAS1; fatty acid synthase subunit beta, fungi type [EC:2.3.1.86]	cal01100 Metabolic pathways - Candida albicans;	IPR032088; IPR013785; IPR003965; IPR016035; IPR014043; IPR002539; IPR020801; IPR013565; IPR001227; IPR029069;	Starter unit:ACP transacylase; Aldolase-type TIM barrel; Fatty acid synthase; Acyl transferase/acyl hydrolase/lysophospholipase; Acyl transferase; MaoC-like domain; Polyketide synthase, acyl transferase domain; Domain of unknown function DUF1729; Acyl transferase domain; HotDog domain;
Q5A4W7	1169	K	Tetrafunctional fatty acid synthase subunit	FAS1	1	0.00155801	121.8	HSK(1)VTIDK	2	-0.33138	2	cytoplasm	GO:0044711 single-organism biosynthetic process; GO:0016053 organic acid biosynthetic process; GO:0055114 oxidation-reduction process; GO:0044281 small molecule metabolic process; GO:0044763 single-organism cellular process; GO:0044699 single-organism process; GO:0044255 cellular lipid metabolic process; GO:0009058 biosynthetic process; GO:0006631 fatty acid metabolic process; GO:0044238 primary …	GO:0044464 cell part; GO:0005622 intracellular; GO:0005737 cytoplasm; GO:0032991 macromolecular complex; GO:0005835 fatty acid synthase complex; GO:0044424 intracellular part; GO:0044445 cytosolic part; GO:0043234 protein complex; GO:0005623 cell; GO:0005829 cytosol; GO:0044444 cytoplasmic part;	GO:0016627 oxidoreductase activity, acting on the CH-CH group of donors; GO:0016746 transferase activity, transferring acyl groups; GO:0016628 oxidoreductase activity, acting on the CH-CH group of donors, NAD or NADP as acceptor; GO:0003824 catalytic activity; GO:0004318 enoyl-[acyl-carrier-protein] reductase (NADH) activity; GO:0016740 transferase activity; GO:0016747 transferase activity, trans…	K00668	FAS1; fatty acid synthase subunit beta, fungi type [EC:2.3.1.86]	cal01100 Metabolic pathways - Candida albicans;	IPR032088; IPR013785; IPR003965; IPR016035; IPR014043; IPR002539; IPR020801; IPR013565; IPR001227; IPR029069;	Starter unit:ACP transacylase; Aldolase-type TIM barrel; Fatty acid synthase; Acyl transferase/acyl hydrolase/lysophospholipase; Acyl transferase; MaoC-like domain; Polyketide synthase, acyl transferase domain; Domain of unknown function DUF1729; Acyl transferase domain; HotDog domain;
Q5A4W7	127	K	Tetrafunctional fatty acid synthase subunit	FAS1	1	0.041168	56.27	AVK(1)SINK	2	0.6754	1	cytoplasm	GO:0044711 single-organism biosynthetic process; GO:0016053 organic acid biosynthetic process; GO:0055114 oxidation-reduction process; GO:0044281 small molecule metabolic process; GO:0044763 single-organism cellular process; GO:0044699 single-organism process; GO:0044255 cellular lipid metabolic process; GO:0009058 biosynthetic process; GO:0006631 fatty acid metabolic process; GO:0044238 primary …	GO:0044464 cell part; GO:0005622 intracellular; GO:0005737 cytoplasm; GO:0032991 macromolecular complex; GO:0005835 fatty acid synthase complex; GO:0044424 intracellular part; GO:0044445 cytosolic part; GO:0043234 protein complex; GO:0005623 cell; GO:0005829 cytosol; GO:0044444 cytoplasmic part;	GO:0016627 oxidoreductase activity, acting on the CH-CH group of donors; GO:0016746 transferase activity, transferring acyl groups; GO:0016628 oxidoreductase activity, acting on the CH-CH group of donors, NAD or NADP as acceptor; GO:0003824 catalytic activity; GO:0004318 enoyl-[acyl-carrier-protein] reductase (NADH) activity; GO:0016740 transferase activity; GO:0016747 transferase activity, trans…	K00668	FAS1; fatty acid synthase subunit beta, fungi type [EC:2.3.1.86]	cal01100 Metabolic pathways - Candida albicans;	IPR032088; IPR013785; IPR003965; IPR016035; IPR014043; IPR002539; IPR020801; IPR013565; IPR001227; IPR029069;	Starter unit:ACP transacylase; Aldolase-type TIM barrel; Fatty acid synthase; Acyl transferase/acyl hydrolase/lysophospholipase; Acyl transferase; MaoC-like domain; Polyketide synthase, acyl transferase domain; Domain of unknown function DUF1729; Acyl transferase domain; HotDog domain;
Q5A4W7	1781	K	Tetrafunctional fatty acid synthase subunit	FAS1	1	0.00304045	76.282	AAYEDIK(1)SK	2	0.90442	2	cytoplasm	GO:0044711 single-organism biosynthetic process; GO:0016053 organic acid biosynthetic process; GO:0055114 oxidation-reduction process; GO:0044281 small molecule metabolic process; GO:0044763 single-organism cellular process; GO:0044699 single-organism process; GO:0044255 cellular lipid metabolic process; GO:0009058 biosynthetic process; GO:0006631 fatty acid metabolic process; GO:0044238 primary …	GO:0044464 cell part; GO:0005622 intracellular; GO:0005737 cytoplasm; GO:0032991 macromolecular complex; GO:0005835 fatty acid synthase complex; GO:0044424 intracellular part; GO:0044445 cytosolic part; GO:0043234 protein complex; GO:0005623 cell; GO:0005829 cytosol; GO:0044444 cytoplasmic part;	GO:0016627 oxidoreductase activity, acting on the CH-CH group of donors; GO:0016746 transferase activity, transferring acyl groups; GO:0016628 oxidoreductase activity, acting on the CH-CH group of donors, NAD or NADP as acceptor; GO:0003824 catalytic activity; GO:0004318 enoyl-[acyl-carrier-protein] reductase (NADH) activity; GO:0016740 transferase activity; GO:0016747 transferase activity, trans…	K00668	FAS1; fatty acid synthase subunit beta, fungi type [EC:2.3.1.86]	cal01100 Metabolic pathways - Candida albicans;	IPR032088; IPR013785; IPR003965; IPR016035; IPR014043; IPR002539; IPR020801; IPR013565; IPR001227; IPR029069;	Starter unit:ACP transacylase; Aldolase-type TIM barrel; Fatty acid synthase; Acyl transferase/acyl hydrolase/lysophospholipase; Acyl transferase; MaoC-like domain; Polyketide synthase, acyl transferase domain; Domain of unknown function DUF1729; Acyl transferase domain; HotDog domain;
Q5A4W7	920	K	Tetrafunctional fatty acid synthase subunit	FAS1	1	0.00608653	73.233	LVELMYVK(1)K	2	-1.8861	1	cytoplasm	GO:0044711 single-organism biosynthetic process; GO:0016053 organic acid biosynthetic process; GO:0055114 oxidation-reduction process; GO:0044281 small molecule metabolic process; GO:0044763 single-organism cellular process; GO:0044699 single-organism process; GO:0044255 cellular lipid metabolic process; GO:0009058 biosynthetic process; GO:0006631 fatty acid metabolic process; GO:0044238 primary …	GO:0044464 cell part; GO:0005622 intracellular; GO:0005737 cytoplasm; GO:0032991 macromolecular complex; GO:0005835 fatty acid synthase complex; GO:0044424 intracellular part; GO:0044445 cytosolic part; GO:0043234 protein complex; GO:0005623 cell; GO:0005829 cytosol; GO:0044444 cytoplasmic part;	GO:0016627 oxidoreductase activity, acting on the CH-CH group of donors; GO:0016746 transferase activity, transferring acyl groups; GO:0016628 oxidoreductase activity, acting on the CH-CH group of donors, NAD or NADP as acceptor; GO:0003824 catalytic activity; GO:0004318 enoyl-[acyl-carrier-protein] reductase (NADH) activity; GO:0016740 transferase activity; GO:0016747 transferase activity, trans…	K00668	FAS1; fatty acid synthase subunit beta, fungi type [EC:2.3.1.86]	cal01100 Metabolic pathways - Candida albicans;	IPR032088; IPR013785; IPR003965; IPR016035; IPR014043; IPR002539; IPR020801; IPR013565; IPR001227; IPR029069;	Starter unit:ACP transacylase; Aldolase-type TIM barrel; Fatty acid synthase; Acyl transferase/acyl hydrolase/lysophospholipase; Acyl transferase; MaoC-like domain; Polyketide synthase, acyl transferase domain; Domain of unknown function DUF1729; Acyl transferase domain; HotDog domain;
Q5A4W7	1084	K	Tetrafunctional fatty acid synthase subunit	FAS1	1	7.94475e-14	133.93	EEYAGDESK(1)IPVVEYFGGK	2	-0.33028	1	cytoplasm	GO:0044711 single-organism biosynthetic process; GO:0016053 organic acid biosynthetic process; GO:0055114 oxidation-reduction process; GO:0044281 small molecule metabolic process; GO:0044763 single-organism cellular process; GO:0044699 single-organism process; GO:0044255 cellular lipid metabolic process; GO:0009058 biosynthetic process; GO:0006631 fatty acid metabolic process; GO:0044238 primary …	GO:0044464 cell part; GO:0005622 intracellular; GO:0005737 cytoplasm; GO:0032991 macromolecular complex; GO:0005835 fatty acid synthase complex; GO:0044424 intracellular part; GO:0044445 cytosolic part; GO:0043234 protein complex; GO:0005623 cell; GO:0005829 cytosol; GO:0044444 cytoplasmic part;	GO:0016627 oxidoreductase activity, acting on the CH-CH group of donors; GO:0016746 transferase activity, transferring acyl groups; GO:0016628 oxidoreductase activity, acting on the CH-CH group of donors, NAD or NADP as acceptor; GO:0003824 catalytic activity; GO:0004318 enoyl-[acyl-carrier-protein] reductase (NADH) activity; GO:0016740 transferase activity; GO:0016747 transferase activity, trans…	K00668	FAS1; fatty acid synthase subunit beta, fungi type [EC:2.3.1.86]	cal01100 Metabolic pathways - Candida albicans;	IPR032088; IPR013785; IPR003965; IPR016035; IPR014043; IPR002539; IPR020801; IPR013565; IPR001227; IPR029069;	Starter unit:ACP transacylase; Aldolase-type TIM barrel; Fatty acid synthase; Acyl transferase/acyl hydrolase/lysophospholipase; Acyl transferase; MaoC-like domain; Polyketide synthase, acyl transferase domain; Domain of unknown function DUF1729; Acyl transferase domain; HotDog domain;
Q5A4W7	796	K	Tetrafunctional fatty acid synthase subunit	FAS1	1	0.000394079	67.234	VMTSK(1)ESHTSLAAK	3	-0.40719	1	cytoplasm	GO:0044711 single-organism biosynthetic process; GO:0016053 organic acid biosynthetic process; GO:0055114 oxidation-reduction process; GO:0044281 small molecule metabolic process; GO:0044763 single-organism cellular process; GO:0044699 single-organism process; GO:0044255 cellular lipid metabolic process; GO:0009058 biosynthetic process; GO:0006631 fatty acid metabolic process; GO:0044238 primary …	GO:0044464 cell part; GO:0005622 intracellular; GO:0005737 cytoplasm; GO:0032991 macromolecular complex; GO:0005835 fatty acid synthase complex; GO:0044424 intracellular part; GO:0044445 cytosolic part; GO:0043234 protein complex; GO:0005623 cell; GO:0005829 cytosol; GO:0044444 cytoplasmic part;	GO:0016627 oxidoreductase activity, acting on the CH-CH group of donors; GO:0016746 transferase activity, transferring acyl groups; GO:0016628 oxidoreductase activity, acting on the CH-CH group of donors, NAD or NADP as acceptor; GO:0003824 catalytic activity; GO:0004318 enoyl-[acyl-carrier-protein] reductase (NADH) activity; GO:0016740 transferase activity; GO:0016747 transferase activity, trans…	K00668	FAS1; fatty acid synthase subunit beta, fungi type [EC:2.3.1.86]	cal01100 Metabolic pathways - Candida albicans;	IPR032088; IPR013785; IPR003965; IPR016035; IPR014043; IPR002539; IPR020801; IPR013565; IPR001227; IPR029069;	Starter unit:ACP transacylase; Aldolase-type TIM barrel; Fatty acid synthase; Acyl transferase/acyl hydrolase/lysophospholipase; Acyl transferase; MaoC-like domain; Polyketide synthase, acyl transferase domain; Domain of unknown function DUF1729; Acyl transferase domain; HotDog domain;
Q5A4W7	1327	K	Tetrafunctional fatty acid synthase subunit	FAS1	1	7.34629e-05	90.793	AIFPK(1)SVDGDLLK	2	3.6392	1	cytoplasm	GO:0044711 single-organism biosynthetic process; GO:0016053 organic acid biosynthetic process; GO:0055114 oxidation-reduction process; GO:0044281 small molecule metabolic process; GO:0044763 single-organism cellular process; GO:0044699 single-organism process; GO:0044255 cellular lipid metabolic process; GO:0009058 biosynthetic process; GO:0006631 fatty acid metabolic process; GO:0044238 primary …	GO:0044464 cell part; GO:0005622 intracellular; GO:0005737 cytoplasm; GO:0032991 macromolecular complex; GO:0005835 fatty acid synthase complex; GO:0044424 intracellular part; GO:0044445 cytosolic part; GO:0043234 protein complex; GO:0005623 cell; GO:0005829 cytosol; GO:0044444 cytoplasmic part;	GO:0016627 oxidoreductase activity, acting on the CH-CH group of donors; GO:0016746 transferase activity, transferring acyl groups; GO:0016628 oxidoreductase activity, acting on the CH-CH group of donors, NAD or NADP as acceptor; GO:0003824 catalytic activity; GO:0004318 enoyl-[acyl-carrier-protein] reductase (NADH) activity; GO:0016740 transferase activity; GO:0016747 transferase activity, trans…	K00668	FAS1; fatty acid synthase subunit beta, fungi type [EC:2.3.1.86]	cal01100 Metabolic pathways - Candida albicans;	IPR032088; IPR013785; IPR003965; IPR016035; IPR014043; IPR002539; IPR020801; IPR013565; IPR001227; IPR029069;	Starter unit:ACP transacylase; Aldolase-type TIM barrel; Fatty acid synthase; Acyl transferase/acyl hydrolase/lysophospholipase; Acyl transferase; MaoC-like domain; Polyketide synthase, acyl transferase domain; Domain of unknown function DUF1729; Acyl transferase domain; HotDog domain;
Q5A4W7	1923	K	Tetrafunctional fatty acid synthase subunit	FAS1	1	0.0262527	42.475	LQEQMSIEK(1)VK	2	-0.8836	1	cytoplasm	GO:0044711 single-organism biosynthetic process; GO:0016053 organic acid biosynthetic process; GO:0055114 oxidation-reduction process; GO:0044281 small molecule metabolic process; GO:0044763 single-organism cellular process; GO:0044699 single-organism process; GO:0044255 cellular lipid metabolic process; GO:0009058 biosynthetic process; GO:0006631 fatty acid metabolic process; GO:0044238 primary …	GO:0044464 cell part; GO:0005622 intracellular; GO:0005737 cytoplasm; GO:0032991 macromolecular complex; GO:0005835 fatty acid synthase complex; GO:0044424 intracellular part; GO:0044445 cytosolic part; GO:0043234 protein complex; GO:0005623 cell; GO:0005829 cytosol; GO:0044444 cytoplasmic part;	GO:0016627 oxidoreductase activity, acting on the CH-CH group of donors; GO:0016746 transferase activity, transferring acyl groups; GO:0016628 oxidoreductase activity, acting on the CH-CH group of donors, NAD or NADP as acceptor; GO:0003824 catalytic activity; GO:0004318 enoyl-[acyl-carrier-protein] reductase (NADH) activity; GO:0016740 transferase activity; GO:0016747 transferase activity, trans…	K00668	FAS1; fatty acid synthase subunit beta, fungi type [EC:2.3.1.86]	cal01100 Metabolic pathways - Candida albicans;	IPR032088; IPR013785; IPR003965; IPR016035; IPR014043; IPR002539; IPR020801; IPR013565; IPR001227; IPR029069;	Starter unit:ACP transacylase; Aldolase-type TIM barrel; Fatty acid synthase; Acyl transferase/acyl hydrolase/lysophospholipase; Acyl transferase; MaoC-like domain; Polyketide synthase, acyl transferase domain; Domain of unknown function DUF1729; Acyl transferase domain; HotDog domain;
Q5A4W7	141	K	Tetrafunctional fatty acid synthase subunit	FAS1	1	0.00132438	61.657	VESNLLYHCK(1)HDAK	3	1.3727	1	cytoplasm	GO:0044711 single-organism biosynthetic process; GO:0016053 organic acid biosynthetic process; GO:0055114 oxidation-reduction process; GO:0044281 small molecule metabolic process; GO:0044763 single-organism cellular process; GO:0044699 single-organism process; GO:0044255 cellular lipid metabolic process; GO:0009058 biosynthetic process; GO:0006631 fatty acid metabolic process; GO:0044238 primary …	GO:0044464 cell part; GO:0005622 intracellular; GO:0005737 cytoplasm; GO:0032991 macromolecular complex; GO:0005835 fatty acid synthase complex; GO:0044424 intracellular part; GO:0044445 cytosolic part; GO:0043234 protein complex; GO:0005623 cell; GO:0005829 cytosol; GO:0044444 cytoplasmic part;	GO:0016627 oxidoreductase activity, acting on the CH-CH group of donors; GO:0016746 transferase activity, transferring acyl groups; GO:0016628 oxidoreductase activity, acting on the CH-CH group of donors, NAD or NADP as acceptor; GO:0003824 catalytic activity; GO:0004318 enoyl-[acyl-carrier-protein] reductase (NADH) activity; GO:0016740 transferase activity; GO:0016747 transferase activity, trans…	K00668	FAS1; fatty acid synthase subunit beta, fungi type [EC:2.3.1.86]	cal01100 Metabolic pathways - Candida albicans;	IPR032088; IPR013785; IPR003965; IPR016035; IPR014043; IPR002539; IPR020801; IPR013565; IPR001227; IPR029069;	Starter unit:ACP transacylase; Aldolase-type TIM barrel; Fatty acid synthase; Acyl transferase/acyl hydrolase/lysophospholipase; Acyl transferase; MaoC-like domain; Polyketide synthase, acyl transferase domain; Domain of unknown function DUF1729; Acyl transferase domain; HotDog domain;
Q5A4W7	338	K	Tetrafunctional fatty acid synthase subunit	FAS1	1	0.00498206	51.073	QVEK(1)FIEQTNSHLPR	3	0.72075	1	cytoplasm	GO:0044711 single-organism biosynthetic process; GO:0016053 organic acid biosynthetic process; GO:0055114 oxidation-reduction process; GO:0044281 small molecule metabolic process; GO:0044763 single-organism cellular process; GO:0044699 single-organism process; GO:0044255 cellular lipid metabolic process; GO:0009058 biosynthetic process; GO:0006631 fatty acid metabolic process; GO:0044238 primary …	GO:0044464 cell part; GO:0005622 intracellular; GO:0005737 cytoplasm; GO:0032991 macromolecular complex; GO:0005835 fatty acid synthase complex; GO:0044424 intracellular part; GO:0044445 cytosolic part; GO:0043234 protein complex; GO:0005623 cell; GO:0005829 cytosol; GO:0044444 cytoplasmic part;	GO:0016627 oxidoreductase activity, acting on the CH-CH group of donors; GO:0016746 transferase activity, transferring acyl groups; GO:0016628 oxidoreductase activity, acting on the CH-CH group of donors, NAD or NADP as acceptor; GO:0003824 catalytic activity; GO:0004318 enoyl-[acyl-carrier-protein] reductase (NADH) activity; GO:0016740 transferase activity; GO:0016747 transferase activity, trans…	K00668	FAS1; fatty acid synthase subunit beta, fungi type [EC:2.3.1.86]	cal01100 Metabolic pathways - Candida albicans;	IPR032088; IPR013785; IPR003965; IPR016035; IPR014043; IPR002539; IPR020801; IPR013565; IPR001227; IPR029069;	Starter unit:ACP transacylase; Aldolase-type TIM barrel; Fatty acid synthase; Acyl transferase/acyl hydrolase/lysophospholipase; Acyl transferase; MaoC-like domain; Polyketide synthase, acyl transferase domain; Domain of unknown function DUF1729; Acyl transferase domain; HotDog domain;
Q5A4W7	351	K	Tetrafunctional fatty acid synthase subunit	FAS1	1	1.42005e-05	98.942	EK(1)HIAISLINGAR	3	-0.72718	2	cytoplasm	GO:0044711 single-organism biosynthetic process; GO:0016053 organic acid biosynthetic process; GO:0055114 oxidation-reduction process; GO:0044281 small molecule metabolic process; GO:0044763 single-organism cellular process; GO:0044699 single-organism process; GO:0044255 cellular lipid metabolic process; GO:0009058 biosynthetic process; GO:0006631 fatty acid metabolic process; GO:0044238 primary …	GO:0044464 cell part; GO:0005622 intracellular; GO:0005737 cytoplasm; GO:0032991 macromolecular complex; GO:0005835 fatty acid synthase complex; GO:0044424 intracellular part; GO:0044445 cytosolic part; GO:0043234 protein complex; GO:0005623 cell; GO:0005829 cytosol; GO:0044444 cytoplasmic part;	GO:0016627 oxidoreductase activity, acting on the CH-CH group of donors; GO:0016746 transferase activity, transferring acyl groups; GO:0016628 oxidoreductase activity, acting on the CH-CH group of donors, NAD or NADP as acceptor; GO:0003824 catalytic activity; GO:0004318 enoyl-[acyl-carrier-protein] reductase (NADH) activity; GO:0016740 transferase activity; GO:0016747 transferase activity, trans…	K00668	FAS1; fatty acid synthase subunit beta, fungi type [EC:2.3.1.86]	cal01100 Metabolic pathways - Candida albicans;	IPR032088; IPR013785; IPR003965; IPR016035; IPR014043; IPR002539; IPR020801; IPR013565; IPR001227; IPR029069;	Starter unit:ACP transacylase; Aldolase-type TIM barrel; Fatty acid synthase; Acyl transferase/acyl hydrolase/lysophospholipase; Acyl transferase; MaoC-like domain; Polyketide synthase, acyl transferase domain; Domain of unknown function DUF1729; Acyl transferase domain; HotDog domain;
Q5A4W7	1018	K	Tetrafunctional fatty acid synthase subunit	FAS1	1	0.0172926	89.369	FEFFFK(1)K	2	0.020356	2	cytoplasm	GO:0044711 single-organism biosynthetic process; GO:0016053 organic acid biosynthetic process; GO:0055114 oxidation-reduction process; GO:0044281 small molecule metabolic process; GO:0044763 single-organism cellular process; GO:0044699 single-organism process; GO:0044255 cellular lipid metabolic process; GO:0009058 biosynthetic process; GO:0006631 fatty acid metabolic process; GO:0044238 primary …	GO:0044464 cell part; GO:0005622 intracellular; GO:0005737 cytoplasm; GO:0032991 macromolecular complex; GO:0005835 fatty acid synthase complex; GO:0044424 intracellular part; GO:0044445 cytosolic part; GO:0043234 protein complex; GO:0005623 cell; GO:0005829 cytosol; GO:0044444 cytoplasmic part;	GO:0016627 oxidoreductase activity, acting on the CH-CH group of donors; GO:0016746 transferase activity, transferring acyl groups; GO:0016628 oxidoreductase activity, acting on the CH-CH group of donors, NAD or NADP as acceptor; GO:0003824 catalytic activity; GO:0004318 enoyl-[acyl-carrier-protein] reductase (NADH) activity; GO:0016740 transferase activity; GO:0016747 transferase activity, trans…	K00668	FAS1; fatty acid synthase subunit beta, fungi type [EC:2.3.1.86]	cal01100 Metabolic pathways - Candida albicans;	IPR032088; IPR013785; IPR003965; IPR016035; IPR014043; IPR002539; IPR020801; IPR013565; IPR001227; IPR029069;	Starter unit:ACP transacylase; Aldolase-type TIM barrel; Fatty acid synthase; Acyl transferase/acyl hydrolase/lysophospholipase; Acyl transferase; MaoC-like domain; Polyketide synthase, acyl transferase domain; Domain of unknown function DUF1729; Acyl transferase domain; HotDog domain;
Q5A4W7	1433	K	Tetrafunctional fatty acid synthase subunit	FAS1	1	0.000565903	98.73	SK(1)EWFHLEK	3	0.0027542	1	cytoplasm	GO:0044711 single-organism biosynthetic process; GO:0016053 organic acid biosynthetic process; GO:0055114 oxidation-reduction process; GO:0044281 small molecule metabolic process; GO:0044763 single-organism cellular process; GO:0044699 single-organism process; GO:0044255 cellular lipid metabolic process; GO:0009058 biosynthetic process; GO:0006631 fatty acid metabolic process; GO:0044238 primary …	GO:0044464 cell part; GO:0005622 intracellular; GO:0005737 cytoplasm; GO:0032991 macromolecular complex; GO:0005835 fatty acid synthase complex; GO:0044424 intracellular part; GO:0044445 cytosolic part; GO:0043234 protein complex; GO:0005623 cell; GO:0005829 cytosol; GO:0044444 cytoplasmic part;	GO:0016627 oxidoreductase activity, acting on the CH-CH group of donors; GO:0016746 transferase activity, transferring acyl groups; GO:0016628 oxidoreductase activity, acting on the CH-CH group of donors, NAD or NADP as acceptor; GO:0003824 catalytic activity; GO:0004318 enoyl-[acyl-carrier-protein] reductase (NADH) activity; GO:0016740 transferase activity; GO:0016747 transferase activity, trans…	K00668	FAS1; fatty acid synthase subunit beta, fungi type [EC:2.3.1.86]	cal01100 Metabolic pathways - Candida albicans;	IPR032088; IPR013785; IPR003965; IPR016035; IPR014043; IPR002539; IPR020801; IPR013565; IPR001227; IPR029069;	Starter unit:ACP transacylase; Aldolase-type TIM barrel; Fatty acid synthase; Acyl transferase/acyl hydrolase/lysophospholipase; Acyl transferase; MaoC-like domain; Polyketide synthase, acyl transferase domain; Domain of unknown function DUF1729; Acyl transferase domain; HotDog domain;
Q5A4W7	824	K	Tetrafunctional fatty acid synthase subunit	FAS1	1	1.01748e-06	131.69	GVPDQQWEQTYK(1)K	2	0.99743	1	cytoplasm	GO:0044711 single-organism biosynthetic process; GO:0016053 organic acid biosynthetic process; GO:0055114 oxidation-reduction process; GO:0044281 small molecule metabolic process; GO:0044763 single-organism cellular process; GO:0044699 single-organism process; GO:0044255 cellular lipid metabolic process; GO:0009058 biosynthetic process; GO:0006631 fatty acid metabolic process; GO:0044238 primary …	GO:0044464 cell part; GO:0005622 intracellular; GO:0005737 cytoplasm; GO:0032991 macromolecular complex; GO:0005835 fatty acid synthase complex; GO:0044424 intracellular part; GO:0044445 cytosolic part; GO:0043234 protein complex; GO:0005623 cell; GO:0005829 cytosol; GO:0044444 cytoplasmic part;	GO:0016627 oxidoreductase activity, acting on the CH-CH group of donors; GO:0016746 transferase activity, transferring acyl groups; GO:0016628 oxidoreductase activity, acting on the CH-CH group of donors, NAD or NADP as acceptor; GO:0003824 catalytic activity; GO:0004318 enoyl-[acyl-carrier-protein] reductase (NADH) activity; GO:0016740 transferase activity; GO:0016747 transferase activity, trans…	K00668	FAS1; fatty acid synthase subunit beta, fungi type [EC:2.3.1.86]	cal01100 Metabolic pathways - Candida albicans;	IPR032088; IPR013785; IPR003965; IPR016035; IPR014043; IPR002539; IPR020801; IPR013565; IPR001227; IPR029069;	Starter unit:ACP transacylase; Aldolase-type TIM barrel; Fatty acid synthase; Acyl transferase/acyl hydrolase/lysophospholipase; Acyl transferase; MaoC-like domain; Polyketide synthase, acyl transferase domain; Domain of unknown function DUF1729; Acyl transferase domain; HotDog domain;
Q5A4W7	2022	K	Tetrafunctional fatty acid synthase subunit	FAS1	1	4.40487e-08	143.94	EYFQSVYDLTK(1)SEK	2	0.39724	1	cytoplasm	GO:0044711 single-organism biosynthetic process; GO:0016053 organic acid biosynthetic process; GO:0055114 oxidation-reduction process; GO:0044281 small molecule metabolic process; GO:0044763 single-organism cellular process; GO:0044699 single-organism process; GO:0044255 cellular lipid metabolic process; GO:0009058 biosynthetic process; GO:0006631 fatty acid metabolic process; GO:0044238 primary …	GO:0044464 cell part; GO:0005622 intracellular; GO:0005737 cytoplasm; GO:0032991 macromolecular complex; GO:0005835 fatty acid synthase complex; GO:0044424 intracellular part; GO:0044445 cytosolic part; GO:0043234 protein complex; GO:0005623 cell; GO:0005829 cytosol; GO:0044444 cytoplasmic part;	GO:0016627 oxidoreductase activity, acting on the CH-CH group of donors; GO:0016746 transferase activity, transferring acyl groups; GO:0016628 oxidoreductase activity, acting on the CH-CH group of donors, NAD or NADP as acceptor; GO:0003824 catalytic activity; GO:0004318 enoyl-[acyl-carrier-protein] reductase (NADH) activity; GO:0016740 transferase activity; GO:0016747 transferase activity, trans…	K00668	FAS1; fatty acid synthase subunit beta, fungi type [EC:2.3.1.86]	cal01100 Metabolic pathways - Candida albicans;	IPR032088; IPR013785; IPR003965; IPR016035; IPR014043; IPR002539; IPR020801; IPR013565; IPR001227; IPR029069;	Starter unit:ACP transacylase; Aldolase-type TIM barrel; Fatty acid synthase; Acyl transferase/acyl hydrolase/lysophospholipase; Acyl transferase; MaoC-like domain; Polyketide synthase, acyl transferase domain; Domain of unknown function DUF1729; Acyl transferase domain; HotDog domain;
Q5A4W7	466	K	Tetrafunctional fatty acid synthase subunit	FAS1	1	5.0648e-09	111.65	VVK(1)LITELPVHWEEATNHK	4	-0.56708	1	cytoplasm	GO:0044711 single-organism biosynthetic process; GO:0016053 organic acid biosynthetic process; GO:0055114 oxidation-reduction process; GO:0044281 small molecule metabolic process; GO:0044763 single-organism cellular process; GO:0044699 single-organism process; GO:0044255 cellular lipid metabolic process; GO:0009058 biosynthetic process; GO:0006631 fatty acid metabolic process; GO:0044238 primary …	GO:0044464 cell part; GO:0005622 intracellular; GO:0005737 cytoplasm; GO:0032991 macromolecular complex; GO:0005835 fatty acid synthase complex; GO:0044424 intracellular part; GO:0044445 cytosolic part; GO:0043234 protein complex; GO:0005623 cell; GO:0005829 cytosol; GO:0044444 cytoplasmic part;	GO:0016627 oxidoreductase activity, acting on the CH-CH group of donors; GO:0016746 transferase activity, transferring acyl groups; GO:0016628 oxidoreductase activity, acting on the CH-CH group of donors, NAD or NADP as acceptor; GO:0003824 catalytic activity; GO:0004318 enoyl-[acyl-carrier-protein] reductase (NADH) activity; GO:0016740 transferase activity; GO:0016747 transferase activity, trans…	K00668	FAS1; fatty acid synthase subunit beta, fungi type [EC:2.3.1.86]	cal01100 Metabolic pathways - Candida albicans;	IPR032088; IPR013785; IPR003965; IPR016035; IPR014043; IPR002539; IPR020801; IPR013565; IPR001227; IPR029069;	Starter unit:ACP transacylase; Aldolase-type TIM barrel; Fatty acid synthase; Acyl transferase/acyl hydrolase/lysophospholipase; Acyl transferase; MaoC-like domain; Polyketide synthase, acyl transferase domain; Domain of unknown function DUF1729; Acyl transferase domain; HotDog domain;
Q5A4W7	1322	K	Tetrafunctional fatty acid synthase subunit	FAS1	1	0.00418442	69.812	AIIK(1)AIFPK	2	-0.24324	2	cytoplasm	GO:0044711 single-organism biosynthetic process; GO:0016053 organic acid biosynthetic process; GO:0055114 oxidation-reduction process; GO:0044281 small molecule metabolic process; GO:0044763 single-organism cellular process; GO:0044699 single-organism process; GO:0044255 cellular lipid metabolic process; GO:0009058 biosynthetic process; GO:0006631 fatty acid metabolic process; GO:0044238 primary …	GO:0044464 cell part; GO:0005622 intracellular; GO:0005737 cytoplasm; GO:0032991 macromolecular complex; GO:0005835 fatty acid synthase complex; GO:0044424 intracellular part; GO:0044445 cytosolic part; GO:0043234 protein complex; GO:0005623 cell; GO:0005829 cytosol; GO:0044444 cytoplasmic part;	GO:0016627 oxidoreductase activity, acting on the CH-CH group of donors; GO:0016746 transferase activity, transferring acyl groups; GO:0016628 oxidoreductase activity, acting on the CH-CH group of donors, NAD or NADP as acceptor; GO:0003824 catalytic activity; GO:0004318 enoyl-[acyl-carrier-protein] reductase (NADH) activity; GO:0016740 transferase activity; GO:0016747 transferase activity, trans…	K00668	FAS1; fatty acid synthase subunit beta, fungi type [EC:2.3.1.86]	cal01100 Metabolic pathways - Candida albicans;	IPR032088; IPR013785; IPR003965; IPR016035; IPR014043; IPR002539; IPR020801; IPR013565; IPR001227; IPR029069;	Starter unit:ACP transacylase; Aldolase-type TIM barrel; Fatty acid synthase; Acyl transferase/acyl hydrolase/lysophospholipase; Acyl transferase; MaoC-like domain; Polyketide synthase, acyl transferase domain; Domain of unknown function DUF1729; Acyl transferase domain; HotDog domain;
Q5A4W7	334	K	Tetrafunctional fatty acid synthase subunit	FAS1	1	0.00131435	91.265	DLSIK(1)QVEK	2	-2.9133	1	cytoplasm	GO:0044711 single-organism biosynthetic process; GO:0016053 organic acid biosynthetic process; GO:0055114 oxidation-reduction process; GO:0044281 small molecule metabolic process; GO:0044763 single-organism cellular process; GO:0044699 single-organism process; GO:0044255 cellular lipid metabolic process; GO:0009058 biosynthetic process; GO:0006631 fatty acid metabolic process; GO:0044238 primary …	GO:0044464 cell part; GO:0005622 intracellular; GO:0005737 cytoplasm; GO:0032991 macromolecular complex; GO:0005835 fatty acid synthase complex; GO:0044424 intracellular part; GO:0044445 cytosolic part; GO:0043234 protein complex; GO:0005623 cell; GO:0005829 cytosol; GO:0044444 cytoplasmic part;	GO:0016627 oxidoreductase activity, acting on the CH-CH group of donors; GO:0016746 transferase activity, transferring acyl groups; GO:0016628 oxidoreductase activity, acting on the CH-CH group of donors, NAD or NADP as acceptor; GO:0003824 catalytic activity; GO:0004318 enoyl-[acyl-carrier-protein] reductase (NADH) activity; GO:0016740 transferase activity; GO:0016747 transferase activity, trans…	K00668	FAS1; fatty acid synthase subunit beta, fungi type [EC:2.3.1.86]	cal01100 Metabolic pathways - Candida albicans;	IPR032088; IPR013785; IPR003965; IPR016035; IPR014043; IPR002539; IPR020801; IPR013565; IPR001227; IPR029069;	Starter unit:ACP transacylase; Aldolase-type TIM barrel; Fatty acid synthase; Acyl transferase/acyl hydrolase/lysophospholipase; Acyl transferase; MaoC-like domain; Polyketide synthase, acyl transferase domain; Domain of unknown function DUF1729; Acyl transferase domain; HotDog domain;
Q5A4W7	120	K	Tetrafunctional fatty acid synthase subunit	FAS1	1	0.00224385	80.787	ENIVK(1)NYYK	2	-0.070655	1	cytoplasm	GO:0044711 single-organism biosynthetic process; GO:0016053 organic acid biosynthetic process; GO:0055114 oxidation-reduction process; GO:0044281 small molecule metabolic process; GO:0044763 single-organism cellular process; GO:0044699 single-organism process; GO:0044255 cellular lipid metabolic process; GO:0009058 biosynthetic process; GO:0006631 fatty acid metabolic process; GO:0044238 primary …	GO:0044464 cell part; GO:0005622 intracellular; GO:0005737 cytoplasm; GO:0032991 macromolecular complex; GO:0005835 fatty acid synthase complex; GO:0044424 intracellular part; GO:0044445 cytosolic part; GO:0043234 protein complex; GO:0005623 cell; GO:0005829 cytosol; GO:0044444 cytoplasmic part;	GO:0016627 oxidoreductase activity, acting on the CH-CH group of donors; GO:0016746 transferase activity, transferring acyl groups; GO:0016628 oxidoreductase activity, acting on the CH-CH group of donors, NAD or NADP as acceptor; GO:0003824 catalytic activity; GO:0004318 enoyl-[acyl-carrier-protein] reductase (NADH) activity; GO:0016740 transferase activity; GO:0016747 transferase activity, trans…	K00668	FAS1; fatty acid synthase subunit beta, fungi type [EC:2.3.1.86]	cal01100 Metabolic pathways - Candida albicans;	IPR032088; IPR013785; IPR003965; IPR016035; IPR014043; IPR002539; IPR020801; IPR013565; IPR001227; IPR029069;	Starter unit:ACP transacylase; Aldolase-type TIM barrel; Fatty acid synthase; Acyl transferase/acyl hydrolase/lysophospholipase; Acyl transferase; MaoC-like domain; Polyketide synthase, acyl transferase domain; Domain of unknown function DUF1729; Acyl transferase domain; HotDog domain;
Q5A4W7	1075	K	Tetrafunctional fatty acid synthase subunit	FAS1	1	8.17158e-05	96.059	LIK(1)EEYAGDESK	2	-0.24696	2	cytoplasm	GO:0044711 single-organism biosynthetic process; GO:0016053 organic acid biosynthetic process; GO:0055114 oxidation-reduction process; GO:0044281 small molecule metabolic process; GO:0044763 single-organism cellular process; GO:0044699 single-organism process; GO:0044255 cellular lipid metabolic process; GO:0009058 biosynthetic process; GO:0006631 fatty acid metabolic process; GO:0044238 primary …	GO:0044464 cell part; GO:0005622 intracellular; GO:0005737 cytoplasm; GO:0032991 macromolecular complex; GO:0005835 fatty acid synthase complex; GO:0044424 intracellular part; GO:0044445 cytosolic part; GO:0043234 protein complex; GO:0005623 cell; GO:0005829 cytosol; GO:0044444 cytoplasmic part;	GO:0016627 oxidoreductase activity, acting on the CH-CH group of donors; GO:0016746 transferase activity, transferring acyl groups; GO:0016628 oxidoreductase activity, acting on the CH-CH group of donors, NAD or NADP as acceptor; GO:0003824 catalytic activity; GO:0004318 enoyl-[acyl-carrier-protein] reductase (NADH) activity; GO:0016740 transferase activity; GO:0016747 transferase activity, trans…	K00668	FAS1; fatty acid synthase subunit beta, fungi type [EC:2.3.1.86]	cal01100 Metabolic pathways - Candida albicans;	IPR032088; IPR013785; IPR003965; IPR016035; IPR014043; IPR002539; IPR020801; IPR013565; IPR001227; IPR029069;	Starter unit:ACP transacylase; Aldolase-type TIM barrel; Fatty acid synthase; Acyl transferase/acyl hydrolase/lysophospholipase; Acyl transferase; MaoC-like domain; Polyketide synthase, acyl transferase domain; Domain of unknown function DUF1729; Acyl transferase domain; HotDog domain;
Q5A4W7	115	K	Tetrafunctional fatty acid synthase subunit	FAS1	1	0.00802112	96.111	VK(1)ENIVK	2	3.4808	2	cytoplasm	GO:0044711 single-organism biosynthetic process; GO:0016053 organic acid biosynthetic process; GO:0055114 oxidation-reduction process; GO:0044281 small molecule metabolic process; GO:0044763 single-organism cellular process; GO:0044699 single-organism process; GO:0044255 cellular lipid metabolic process; GO:0009058 biosynthetic process; GO:0006631 fatty acid metabolic process; GO:0044238 primary …	GO:0044464 cell part; GO:0005622 intracellular; GO:0005737 cytoplasm; GO:0032991 macromolecular complex; GO:0005835 fatty acid synthase complex; GO:0044424 intracellular part; GO:0044445 cytosolic part; GO:0043234 protein complex; GO:0005623 cell; GO:0005829 cytosol; GO:0044444 cytoplasmic part;	GO:0016627 oxidoreductase activity, acting on the CH-CH group of donors; GO:0016746 transferase activity, transferring acyl groups; GO:0016628 oxidoreductase activity, acting on the CH-CH group of donors, NAD or NADP as acceptor; GO:0003824 catalytic activity; GO:0004318 enoyl-[acyl-carrier-protein] reductase (NADH) activity; GO:0016740 transferase activity; GO:0016747 transferase activity, trans…	K00668	FAS1; fatty acid synthase subunit beta, fungi type [EC:2.3.1.86]	cal01100 Metabolic pathways - Candida albicans;	IPR032088; IPR013785; IPR003965; IPR016035; IPR014043; IPR002539; IPR020801; IPR013565; IPR001227; IPR029069;	Starter unit:ACP transacylase; Aldolase-type TIM barrel; Fatty acid synthase; Acyl transferase/acyl hydrolase/lysophospholipase; Acyl transferase; MaoC-like domain; Polyketide synthase, acyl transferase domain; Domain of unknown function DUF1729; Acyl transferase domain; HotDog domain;
Q5A4W7	2027	K	Tetrafunctional fatty acid synthase subunit	FAS1	1	0.000291097	81.709	IK(1)SILDNWEQYE	2	4.1539	2	cytoplasm	GO:0044711 single-organism biosynthetic process; GO:0016053 organic acid biosynthetic process; GO:0055114 oxidation-reduction process; GO:0044281 small molecule metabolic process; GO:0044763 single-organism cellular process; GO:0044699 single-organism process; GO:0044255 cellular lipid metabolic process; GO:0009058 biosynthetic process; GO:0006631 fatty acid metabolic process; GO:0044238 primary …	GO:0044464 cell part; GO:0005622 intracellular; GO:0005737 cytoplasm; GO:0032991 macromolecular complex; GO:0005835 fatty acid synthase complex; GO:0044424 intracellular part; GO:0044445 cytosolic part; GO:0043234 protein complex; GO:0005623 cell; GO:0005829 cytosol; GO:0044444 cytoplasmic part;	GO:0016627 oxidoreductase activity, acting on the CH-CH group of donors; GO:0016746 transferase activity, transferring acyl groups; GO:0016628 oxidoreductase activity, acting on the CH-CH group of donors, NAD or NADP as acceptor; GO:0003824 catalytic activity; GO:0004318 enoyl-[acyl-carrier-protein] reductase (NADH) activity; GO:0016740 transferase activity; GO:0016747 transferase activity, trans…	K00668	FAS1; fatty acid synthase subunit beta, fungi type [EC:2.3.1.86]	cal01100 Metabolic pathways - Candida albicans;	IPR032088; IPR013785; IPR003965; IPR016035; IPR014043; IPR002539; IPR020801; IPR013565; IPR001227; IPR029069;	Starter unit:ACP transacylase; Aldolase-type TIM barrel; Fatty acid synthase; Acyl transferase/acyl hydrolase/lysophospholipase; Acyl transferase; MaoC-like domain; Polyketide synthase, acyl transferase domain; Domain of unknown function DUF1729; Acyl transferase domain; HotDog domain;
Q5A4W7	1997	K	Tetrafunctional fatty acid synthase subunit	FAS1	0.999824	7.71429e-05	72.585	SSVKPQDLIGK(1)YIPNLTAK	3	0.78337	1	cytoplasm	GO:0044711 single-organism biosynthetic process; GO:0016053 organic acid biosynthetic process; GO:0055114 oxidation-reduction process; GO:0044281 small molecule metabolic process; GO:0044763 single-organism cellular process; GO:0044699 single-organism process; GO:0044255 cellular lipid metabolic process; GO:0009058 biosynthetic process; GO:0006631 fatty acid metabolic process; GO:0044238 primary …	GO:0044464 cell part; GO:0005622 intracellular; GO:0005737 cytoplasm; GO:0032991 macromolecular complex; GO:0005835 fatty acid synthase complex; GO:0044424 intracellular part; GO:0044445 cytosolic part; GO:0043234 protein complex; GO:0005623 cell; GO:0005829 cytosol; GO:0044444 cytoplasmic part;	GO:0016627 oxidoreductase activity, acting on the CH-CH group of donors; GO:0016746 transferase activity, transferring acyl groups; GO:0016628 oxidoreductase activity, acting on the CH-CH group of donors, NAD or NADP as acceptor; GO:0003824 catalytic activity; GO:0004318 enoyl-[acyl-carrier-protein] reductase (NADH) activity; GO:0016740 transferase activity; GO:0016747 transferase activity, trans…	K00668	FAS1; fatty acid synthase subunit beta, fungi type [EC:2.3.1.86]	cal01100 Metabolic pathways - Candida albicans;	IPR032088; IPR013785; IPR003965; IPR016035; IPR014043; IPR002539; IPR020801; IPR013565; IPR001227; IPR029069;	Starter unit:ACP transacylase; Aldolase-type TIM barrel; Fatty acid synthase; Acyl transferase/acyl hydrolase/lysophospholipase; Acyl transferase; MaoC-like domain; Polyketide synthase, acyl transferase domain; Domain of unknown function DUF1729; Acyl transferase domain; HotDog domain;
Q5A4W7	1001	K	Tetrafunctional fatty acid synthase subunit	FAS1	1	2.66615e-05	84.508	PGQK(1)PVPFVPVLDER	2	0.93355	1	cytoplasm	GO:0044711 single-organism biosynthetic process; GO:0016053 organic acid biosynthetic process; GO:0055114 oxidation-reduction process; GO:0044281 small molecule metabolic process; GO:0044763 single-organism cellular process; GO:0044699 single-organism process; GO:0044255 cellular lipid metabolic process; GO:0009058 biosynthetic process; GO:0006631 fatty acid metabolic process; GO:0044238 primary …	GO:0044464 cell part; GO:0005622 intracellular; GO:0005737 cytoplasm; GO:0032991 macromolecular complex; GO:0005835 fatty acid synthase complex; GO:0044424 intracellular part; GO:0044445 cytosolic part; GO:0043234 protein complex; GO:0005623 cell; GO:0005829 cytosol; GO:0044444 cytoplasmic part;	GO:0016627 oxidoreductase activity, acting on the CH-CH group of donors; GO:0016746 transferase activity, transferring acyl groups; GO:0016628 oxidoreductase activity, acting on the CH-CH group of donors, NAD or NADP as acceptor; GO:0003824 catalytic activity; GO:0004318 enoyl-[acyl-carrier-protein] reductase (NADH) activity; GO:0016740 transferase activity; GO:0016747 transferase activity, trans…	K00668	FAS1; fatty acid synthase subunit beta, fungi type [EC:2.3.1.86]	cal01100 Metabolic pathways - Candida albicans;	IPR032088; IPR013785; IPR003965; IPR016035; IPR014043; IPR002539; IPR020801; IPR013565; IPR001227; IPR029069;	Starter unit:ACP transacylase; Aldolase-type TIM barrel; Fatty acid synthase; Acyl transferase/acyl hydrolase/lysophospholipase; Acyl transferase; MaoC-like domain; Polyketide synthase, acyl transferase domain; Domain of unknown function DUF1729; Acyl transferase domain; HotDog domain;
Q5A4W7	1152	K	Tetrafunctional fatty acid synthase subunit	FAS1	1	3.93707e-07	96.016	IVQGSK(1)HVSNPLHDILTPAK	3	0.65058	1	cytoplasm	GO:0044711 single-organism biosynthetic process; GO:0016053 organic acid biosynthetic process; GO:0055114 oxidation-reduction process; GO:0044281 small molecule metabolic process; GO:0044763 single-organism cellular process; GO:0044699 single-organism process; GO:0044255 cellular lipid metabolic process; GO:0009058 biosynthetic process; GO:0006631 fatty acid metabolic process; GO:0044238 primary …	GO:0044464 cell part; GO:0005622 intracellular; GO:0005737 cytoplasm; GO:0032991 macromolecular complex; GO:0005835 fatty acid synthase complex; GO:0044424 intracellular part; GO:0044445 cytosolic part; GO:0043234 protein complex; GO:0005623 cell; GO:0005829 cytosol; GO:0044444 cytoplasmic part;	GO:0016627 oxidoreductase activity, acting on the CH-CH group of donors; GO:0016746 transferase activity, transferring acyl groups; GO:0016628 oxidoreductase activity, acting on the CH-CH group of donors, NAD or NADP as acceptor; GO:0003824 catalytic activity; GO:0004318 enoyl-[acyl-carrier-protein] reductase (NADH) activity; GO:0016740 transferase activity; GO:0016747 transferase activity, trans…	K00668	FAS1; fatty acid synthase subunit beta, fungi type [EC:2.3.1.86]	cal01100 Metabolic pathways - Candida albicans;	IPR032088; IPR013785; IPR003965; IPR016035; IPR014043; IPR002539; IPR020801; IPR013565; IPR001227; IPR029069;	Starter unit:ACP transacylase; Aldolase-type TIM barrel; Fatty acid synthase; Acyl transferase/acyl hydrolase/lysophospholipase; Acyl transferase; MaoC-like domain; Polyketide synthase, acyl transferase domain; Domain of unknown function DUF1729; Acyl transferase domain; HotDog domain;
Q5A4W7	550	K	Tetrafunctional fatty acid synthase subunit	FAS1	1	0.000225559	72.898	WAPDWLK(1)ELRPTLVK	3	-0.55663	2	cytoplasm	GO:0044711 single-organism biosynthetic process; GO:0016053 organic acid biosynthetic process; GO:0055114 oxidation-reduction process; GO:0044281 small molecule metabolic process; GO:0044763 single-organism cellular process; GO:0044699 single-organism process; GO:0044255 cellular lipid metabolic process; GO:0009058 biosynthetic process; GO:0006631 fatty acid metabolic process; GO:0044238 primary …	GO:0044464 cell part; GO:0005622 intracellular; GO:0005737 cytoplasm; GO:0032991 macromolecular complex; GO:0005835 fatty acid synthase complex; GO:0044424 intracellular part; GO:0044445 cytosolic part; GO:0043234 protein complex; GO:0005623 cell; GO:0005829 cytosol; GO:0044444 cytoplasmic part;	GO:0016627 oxidoreductase activity, acting on the CH-CH group of donors; GO:0016746 transferase activity, transferring acyl groups; GO:0016628 oxidoreductase activity, acting on the CH-CH group of donors, NAD or NADP as acceptor; GO:0003824 catalytic activity; GO:0004318 enoyl-[acyl-carrier-protein] reductase (NADH) activity; GO:0016740 transferase activity; GO:0016747 transferase activity, trans…	K00668	FAS1; fatty acid synthase subunit beta, fungi type [EC:2.3.1.86]	cal01100 Metabolic pathways - Candida albicans;	IPR032088; IPR013785; IPR003965; IPR016035; IPR014043; IPR002539; IPR020801; IPR013565; IPR001227; IPR029069;	Starter unit:ACP transacylase; Aldolase-type TIM barrel; Fatty acid synthase; Acyl transferase/acyl hydrolase/lysophospholipase; Acyl transferase; MaoC-like domain; Polyketide synthase, acyl transferase domain; Domain of unknown function DUF1729; Acyl transferase domain; HotDog domain;
Q5A4W7	843	K	Tetrafunctional fatty acid synthase subunit	FAS1	1	6.51153e-08	148.52	SEMGEPIHK(1)IATR	2	-0.71455	3	cytoplasm	GO:0044711 single-organism biosynthetic process; GO:0016053 organic acid biosynthetic process; GO:0055114 oxidation-reduction process; GO:0044281 small molecule metabolic process; GO:0044763 single-organism cellular process; GO:0044699 single-organism process; GO:0044255 cellular lipid metabolic process; GO:0009058 biosynthetic process; GO:0006631 fatty acid metabolic process; GO:0044238 primary …	GO:0044464 cell part; GO:0005622 intracellular; GO:0005737 cytoplasm; GO:0032991 macromolecular complex; GO:0005835 fatty acid synthase complex; GO:0044424 intracellular part; GO:0044445 cytosolic part; GO:0043234 protein complex; GO:0005623 cell; GO:0005829 cytosol; GO:0044444 cytoplasmic part;	GO:0016627 oxidoreductase activity, acting on the CH-CH group of donors; GO:0016746 transferase activity, transferring acyl groups; GO:0016628 oxidoreductase activity, acting on the CH-CH group of donors, NAD or NADP as acceptor; GO:0003824 catalytic activity; GO:0004318 enoyl-[acyl-carrier-protein] reductase (NADH) activity; GO:0016740 transferase activity; GO:0016747 transferase activity, trans…	K00668	FAS1; fatty acid synthase subunit beta, fungi type [EC:2.3.1.86]	cal01100 Metabolic pathways - Candida albicans;	IPR032088; IPR013785; IPR003965; IPR016035; IPR014043; IPR002539; IPR020801; IPR013565; IPR001227; IPR029069;	Starter unit:ACP transacylase; Aldolase-type TIM barrel; Fatty acid synthase; Acyl transferase/acyl hydrolase/lysophospholipase; Acyl transferase; MaoC-like domain; Polyketide synthase, acyl transferase domain; Domain of unknown function DUF1729; Acyl transferase domain; HotDog domain;
Q5A4W7	1680	K	Tetrafunctional fatty acid synthase subunit	FAS1	1	0.0184524	61.582	EVWDK(1)ADR	2	-0.024232	1	cytoplasm	GO:0044711 single-organism biosynthetic process; GO:0016053 organic acid biosynthetic process; GO:0055114 oxidation-reduction process; GO:0044281 small molecule metabolic process; GO:0044763 single-organism cellular process; GO:0044699 single-organism process; GO:0044255 cellular lipid metabolic process; GO:0009058 biosynthetic process; GO:0006631 fatty acid metabolic process; GO:0044238 primary …	GO:0044464 cell part; GO:0005622 intracellular; GO:0005737 cytoplasm; GO:0032991 macromolecular complex; GO:0005835 fatty acid synthase complex; GO:0044424 intracellular part; GO:0044445 cytosolic part; GO:0043234 protein complex; GO:0005623 cell; GO:0005829 cytosol; GO:0044444 cytoplasmic part;	GO:0016627 oxidoreductase activity, acting on the CH-CH group of donors; GO:0016746 transferase activity, transferring acyl groups; GO:0016628 oxidoreductase activity, acting on the CH-CH group of donors, NAD or NADP as acceptor; GO:0003824 catalytic activity; GO:0004318 enoyl-[acyl-carrier-protein] reductase (NADH) activity; GO:0016740 transferase activity; GO:0016747 transferase activity, trans…	K00668	FAS1; fatty acid synthase subunit beta, fungi type [EC:2.3.1.86]	cal01100 Metabolic pathways - Candida albicans;	IPR032088; IPR013785; IPR003965; IPR016035; IPR014043; IPR002539; IPR020801; IPR013565; IPR001227; IPR029069;	Starter unit:ACP transacylase; Aldolase-type TIM barrel; Fatty acid synthase; Acyl transferase/acyl hydrolase/lysophospholipase; Acyl transferase; MaoC-like domain; Polyketide synthase, acyl transferase domain; Domain of unknown function DUF1729; Acyl transferase domain; HotDog domain;
Q5A4W7	124	K	Tetrafunctional fatty acid synthase subunit	FAS1	1	0.0204476	71.715	NYYK(1)AVK	2	0.11228	1	cytoplasm	GO:0044711 single-organism biosynthetic process; GO:0016053 organic acid biosynthetic process; GO:0055114 oxidation-reduction process; GO:0044281 small molecule metabolic process; GO:0044763 single-organism cellular process; GO:0044699 single-organism process; GO:0044255 cellular lipid metabolic process; GO:0009058 biosynthetic process; GO:0006631 fatty acid metabolic process; GO:0044238 primary …	GO:0044464 cell part; GO:0005622 intracellular; GO:0005737 cytoplasm; GO:0032991 macromolecular complex; GO:0005835 fatty acid synthase complex; GO:0044424 intracellular part; GO:0044445 cytosolic part; GO:0043234 protein complex; GO:0005623 cell; GO:0005829 cytosol; GO:0044444 cytoplasmic part;	GO:0016627 oxidoreductase activity, acting on the CH-CH group of donors; GO:0016746 transferase activity, transferring acyl groups; GO:0016628 oxidoreductase activity, acting on the CH-CH group of donors, NAD or NADP as acceptor; GO:0003824 catalytic activity; GO:0004318 enoyl-[acyl-carrier-protein] reductase (NADH) activity; GO:0016740 transferase activity; GO:0016747 transferase activity, trans…	K00668	FAS1; fatty acid synthase subunit beta, fungi type [EC:2.3.1.86]	cal01100 Metabolic pathways - Candida albicans;	IPR032088; IPR013785; IPR003965; IPR016035; IPR014043; IPR002539; IPR020801; IPR013565; IPR001227; IPR029069;	Starter unit:ACP transacylase; Aldolase-type TIM barrel; Fatty acid synthase; Acyl transferase/acyl hydrolase/lysophospholipase; Acyl transferase; MaoC-like domain; Polyketide synthase, acyl transferase domain; Domain of unknown function DUF1729; Acyl transferase domain; HotDog domain;
Q5A4W7	1019	K	Tetrafunctional fatty acid synthase subunit	FAS1	1	0.00010194	67.312	K(1)DSLWQSEDLESVVDEDVQR	3	-0.27379	1	cytoplasm	GO:0044711 single-organism biosynthetic process; GO:0016053 organic acid biosynthetic process; GO:0055114 oxidation-reduction process; GO:0044281 small molecule metabolic process; GO:0044763 single-organism cellular process; GO:0044699 single-organism process; GO:0044255 cellular lipid metabolic process; GO:0009058 biosynthetic process; GO:0006631 fatty acid metabolic process; GO:0044238 primary …	GO:0044464 cell part; GO:0005622 intracellular; GO:0005737 cytoplasm; GO:0032991 macromolecular complex; GO:0005835 fatty acid synthase complex; GO:0044424 intracellular part; GO:0044445 cytosolic part; GO:0043234 protein complex; GO:0005623 cell; GO:0005829 cytosol; GO:0044444 cytoplasmic part;	GO:0016627 oxidoreductase activity, acting on the CH-CH group of donors; GO:0016746 transferase activity, transferring acyl groups; GO:0016628 oxidoreductase activity, acting on the CH-CH group of donors, NAD or NADP as acceptor; GO:0003824 catalytic activity; GO:0004318 enoyl-[acyl-carrier-protein] reductase (NADH) activity; GO:0016740 transferase activity; GO:0016747 transferase activity, trans…	K00668	FAS1; fatty acid synthase subunit beta, fungi type [EC:2.3.1.86]	cal01100 Metabolic pathways - Candida albicans;	IPR032088; IPR013785; IPR003965; IPR016035; IPR014043; IPR002539; IPR020801; IPR013565; IPR001227; IPR029069;	Starter unit:ACP transacylase; Aldolase-type TIM barrel; Fatty acid synthase; Acyl transferase/acyl hydrolase/lysophospholipase; Acyl transferase; MaoC-like domain; Polyketide synthase, acyl transferase domain; Domain of unknown function DUF1729; Acyl transferase domain; HotDog domain;
Q5A4W7	1247	K	Tetrafunctional fatty acid synthase subunit	FAS1	1	0.00230077	129.55	IK(1)EFYWK	2	-0.61264	2	cytoplasm	GO:0044711 single-organism biosynthetic process; GO:0016053 organic acid biosynthetic process; GO:0055114 oxidation-reduction process; GO:0044281 small molecule metabolic process; GO:0044763 single-organism cellular process; GO:0044699 single-organism process; GO:0044255 cellular lipid metabolic process; GO:0009058 biosynthetic process; GO:0006631 fatty acid metabolic process; GO:0044238 primary …	GO:0044464 cell part; GO:0005622 intracellular; GO:0005737 cytoplasm; GO:0032991 macromolecular complex; GO:0005835 fatty acid synthase complex; GO:0044424 intracellular part; GO:0044445 cytosolic part; GO:0043234 protein complex; GO:0005623 cell; GO:0005829 cytosol; GO:0044444 cytoplasmic part;	GO:0016627 oxidoreductase activity, acting on the CH-CH group of donors; GO:0016746 transferase activity, transferring acyl groups; GO:0016628 oxidoreductase activity, acting on the CH-CH group of donors, NAD or NADP as acceptor; GO:0003824 catalytic activity; GO:0004318 enoyl-[acyl-carrier-protein] reductase (NADH) activity; GO:0016740 transferase activity; GO:0016747 transferase activity, trans…	K00668	FAS1; fatty acid synthase subunit beta, fungi type [EC:2.3.1.86]	cal01100 Metabolic pathways - Candida albicans;	IPR032088; IPR013785; IPR003965; IPR016035; IPR014043; IPR002539; IPR020801; IPR013565; IPR001227; IPR029069;	Starter unit:ACP transacylase; Aldolase-type TIM barrel; Fatty acid synthase; Acyl transferase/acyl hydrolase/lysophospholipase; Acyl transferase; MaoC-like domain; Polyketide synthase, acyl transferase domain; Domain of unknown function DUF1729; Acyl transferase domain; HotDog domain;
Q5A4W7	864	K	Tetrafunctional fatty acid synthase subunit	FAS1	1	4.5125e-08	149.23	ELDDTIFNLPK(1)NK	2	0.23443	4	cytoplasm	GO:0044711 single-organism biosynthetic process; GO:0016053 organic acid biosynthetic process; GO:0055114 oxidation-reduction process; GO:0044281 small molecule metabolic process; GO:0044763 single-organism cellular process; GO:0044699 single-organism process; GO:0044255 cellular lipid metabolic process; GO:0009058 biosynthetic process; GO:0006631 fatty acid metabolic process; GO:0044238 primary …	GO:0044464 cell part; GO:0005622 intracellular; GO:0005737 cytoplasm; GO:0032991 macromolecular complex; GO:0005835 fatty acid synthase complex; GO:0044424 intracellular part; GO:0044445 cytosolic part; GO:0043234 protein complex; GO:0005623 cell; GO:0005829 cytosol; GO:0044444 cytoplasmic part;	GO:0016627 oxidoreductase activity, acting on the CH-CH group of donors; GO:0016746 transferase activity, transferring acyl groups; GO:0016628 oxidoreductase activity, acting on the CH-CH group of donors, NAD or NADP as acceptor; GO:0003824 catalytic activity; GO:0004318 enoyl-[acyl-carrier-protein] reductase (NADH) activity; GO:0016740 transferase activity; GO:0016747 transferase activity, trans…	K00668	FAS1; fatty acid synthase subunit beta, fungi type [EC:2.3.1.86]	cal01100 Metabolic pathways - Candida albicans;	IPR032088; IPR013785; IPR003965; IPR016035; IPR014043; IPR002539; IPR020801; IPR013565; IPR001227; IPR029069;	Starter unit:ACP transacylase; Aldolase-type TIM barrel; Fatty acid synthase; Acyl transferase/acyl hydrolase/lysophospholipase; Acyl transferase; MaoC-like domain; Polyketide synthase, acyl transferase domain; Domain of unknown function DUF1729; Acyl transferase domain; HotDog domain;
Q5A4W7	1458	K	Tetrafunctional fatty acid synthase subunit	FAS1	1	0.00108674	70.563	FK(1)SANVYSSIK	2	-2.1598	1	cytoplasm	GO:0044711 single-organism biosynthetic process; GO:0016053 organic acid biosynthetic process; GO:0055114 oxidation-reduction process; GO:0044281 small molecule metabolic process; GO:0044763 single-organism cellular process; GO:0044699 single-organism process; GO:0044255 cellular lipid metabolic process; GO:0009058 biosynthetic process; GO:0006631 fatty acid metabolic process; GO:0044238 primary …	GO:0044464 cell part; GO:0005622 intracellular; GO:0005737 cytoplasm; GO:0032991 macromolecular complex; GO:0005835 fatty acid synthase complex; GO:0044424 intracellular part; GO:0044445 cytosolic part; GO:0043234 protein complex; GO:0005623 cell; GO:0005829 cytosol; GO:0044444 cytoplasmic part;	GO:0016627 oxidoreductase activity, acting on the CH-CH group of donors; GO:0016746 transferase activity, transferring acyl groups; GO:0016628 oxidoreductase activity, acting on the CH-CH group of donors, NAD or NADP as acceptor; GO:0003824 catalytic activity; GO:0004318 enoyl-[acyl-carrier-protein] reductase (NADH) activity; GO:0016740 transferase activity; GO:0016747 transferase activity, trans…	K00668	FAS1; fatty acid synthase subunit beta, fungi type [EC:2.3.1.86]	cal01100 Metabolic pathways - Candida albicans;	IPR032088; IPR013785; IPR003965; IPR016035; IPR014043; IPR002539; IPR020801; IPR013565; IPR001227; IPR029069;	Starter unit:ACP transacylase; Aldolase-type TIM barrel; Fatty acid synthase; Acyl transferase/acyl hydrolase/lysophospholipase; Acyl transferase; MaoC-like domain; Polyketide synthase, acyl transferase domain; Domain of unknown function DUF1729; Acyl transferase domain; HotDog domain;
Q5A4W7	1374	K	Tetrafunctional fatty acid synthase subunit	FAS1	1	3.34609e-12	131.25	AVLNQPSGK(1)LVEVVGTIYR	2	-0.93941	2	cytoplasm	GO:0044711 single-organism biosynthetic process; GO:0016053 organic acid biosynthetic process; GO:0055114 oxidation-reduction process; GO:0044281 small molecule metabolic process; GO:0044763 single-organism cellular process; GO:0044699 single-organism process; GO:0044255 cellular lipid metabolic process; GO:0009058 biosynthetic process; GO:0006631 fatty acid metabolic process; GO:0044238 primary …	GO:0044464 cell part; GO:0005622 intracellular; GO:0005737 cytoplasm; GO:0032991 macromolecular complex; GO:0005835 fatty acid synthase complex; GO:0044424 intracellular part; GO:0044445 cytosolic part; GO:0043234 protein complex; GO:0005623 cell; GO:0005829 cytosol; GO:0044444 cytoplasmic part;	GO:0016627 oxidoreductase activity, acting on the CH-CH group of donors; GO:0016746 transferase activity, transferring acyl groups; GO:0016628 oxidoreductase activity, acting on the CH-CH group of donors, NAD or NADP as acceptor; GO:0003824 catalytic activity; GO:0004318 enoyl-[acyl-carrier-protein] reductase (NADH) activity; GO:0016740 transferase activity; GO:0016747 transferase activity, trans…	K00668	FAS1; fatty acid synthase subunit beta, fungi type [EC:2.3.1.86]	cal01100 Metabolic pathways - Candida albicans;	IPR032088; IPR013785; IPR003965; IPR016035; IPR014043; IPR002539; IPR020801; IPR013565; IPR001227; IPR029069;	Starter unit:ACP transacylase; Aldolase-type TIM barrel; Fatty acid synthase; Acyl transferase/acyl hydrolase/lysophospholipase; Acyl transferase; MaoC-like domain; Polyketide synthase, acyl transferase domain; Domain of unknown function DUF1729; Acyl transferase domain; HotDog domain;
Q5A4W7	1909	K	Tetrafunctional fatty acid synthase subunit	FAS1	1	0.00423608	90.601	INK(1)IDIVK	2	-0.024133	1	cytoplasm	GO:0044711 single-organism biosynthetic process; GO:0016053 organic acid biosynthetic process; GO:0055114 oxidation-reduction process; GO:0044281 small molecule metabolic process; GO:0044763 single-organism cellular process; GO:0044699 single-organism process; GO:0044255 cellular lipid metabolic process; GO:0009058 biosynthetic process; GO:0006631 fatty acid metabolic process; GO:0044238 primary …	GO:0044464 cell part; GO:0005622 intracellular; GO:0005737 cytoplasm; GO:0032991 macromolecular complex; GO:0005835 fatty acid synthase complex; GO:0044424 intracellular part; GO:0044445 cytosolic part; GO:0043234 protein complex; GO:0005623 cell; GO:0005829 cytosol; GO:0044444 cytoplasmic part;	GO:0016627 oxidoreductase activity, acting on the CH-CH group of donors; GO:0016746 transferase activity, transferring acyl groups; GO:0016628 oxidoreductase activity, acting on the CH-CH group of donors, NAD or NADP as acceptor; GO:0003824 catalytic activity; GO:0004318 enoyl-[acyl-carrier-protein] reductase (NADH) activity; GO:0016740 transferase activity; GO:0016747 transferase activity, trans…	K00668	FAS1; fatty acid synthase subunit beta, fungi type [EC:2.3.1.86]	cal01100 Metabolic pathways - Candida albicans;	IPR032088; IPR013785; IPR003965; IPR016035; IPR014043; IPR002539; IPR020801; IPR013565; IPR001227; IPR029069;	Starter unit:ACP transacylase; Aldolase-type TIM barrel; Fatty acid synthase; Acyl transferase/acyl hydrolase/lysophospholipase; Acyl transferase; MaoC-like domain; Polyketide synthase, acyl transferase domain; Domain of unknown function DUF1729; Acyl transferase domain; HotDog domain;
Q5A4W7	1425	K	Tetrafunctional fatty acid synthase subunit	FAS1	1	0.00178939	83.358	SAK(1)DLAVLR	2	0.089493	1	cytoplasm	GO:0044711 single-organism biosynthetic process; GO:0016053 organic acid biosynthetic process; GO:0055114 oxidation-reduction process; GO:0044281 small molecule metabolic process; GO:0044763 single-organism cellular process; GO:0044699 single-organism process; GO:0044255 cellular lipid metabolic process; GO:0009058 biosynthetic process; GO:0006631 fatty acid metabolic process; GO:0044238 primary …	GO:0044464 cell part; GO:0005622 intracellular; GO:0005737 cytoplasm; GO:0032991 macromolecular complex; GO:0005835 fatty acid synthase complex; GO:0044424 intracellular part; GO:0044445 cytosolic part; GO:0043234 protein complex; GO:0005623 cell; GO:0005829 cytosol; GO:0044444 cytoplasmic part;	GO:0016627 oxidoreductase activity, acting on the CH-CH group of donors; GO:0016746 transferase activity, transferring acyl groups; GO:0016628 oxidoreductase activity, acting on the CH-CH group of donors, NAD or NADP as acceptor; GO:0003824 catalytic activity; GO:0004318 enoyl-[acyl-carrier-protein] reductase (NADH) activity; GO:0016740 transferase activity; GO:0016747 transferase activity, trans…	K00668	FAS1; fatty acid synthase subunit beta, fungi type [EC:2.3.1.86]	cal01100 Metabolic pathways - Candida albicans;	IPR032088; IPR013785; IPR003965; IPR016035; IPR014043; IPR002539; IPR020801; IPR013565; IPR001227; IPR029069;	Starter unit:ACP transacylase; Aldolase-type TIM barrel; Fatty acid synthase; Acyl transferase/acyl hydrolase/lysophospholipase; Acyl transferase; MaoC-like domain; Polyketide synthase, acyl transferase domain; Domain of unknown function DUF1729; Acyl transferase domain; HotDog domain;
Q5A4W7	1925	K	Tetrafunctional fatty acid synthase subunit	FAS1	1	7.48559e-09	126.84	VK(1)EHLYEIVDEVAAK	2	-0.25778	2	cytoplasm	GO:0044711 single-organism biosynthetic process; GO:0016053 organic acid biosynthetic process; GO:0055114 oxidation-reduction process; GO:0044281 small molecule metabolic process; GO:0044763 single-organism cellular process; GO:0044699 single-organism process; GO:0044255 cellular lipid metabolic process; GO:0009058 biosynthetic process; GO:0006631 fatty acid metabolic process; GO:0044238 primary …	GO:0044464 cell part; GO:0005622 intracellular; GO:0005737 cytoplasm; GO:0032991 macromolecular complex; GO:0005835 fatty acid synthase complex; GO:0044424 intracellular part; GO:0044445 cytosolic part; GO:0043234 protein complex; GO:0005623 cell; GO:0005829 cytosol; GO:0044444 cytoplasmic part;	GO:0016627 oxidoreductase activity, acting on the CH-CH group of donors; GO:0016746 transferase activity, transferring acyl groups; GO:0016628 oxidoreductase activity, acting on the CH-CH group of donors, NAD or NADP as acceptor; GO:0003824 catalytic activity; GO:0004318 enoyl-[acyl-carrier-protein] reductase (NADH) activity; GO:0016740 transferase activity; GO:0016747 transferase activity, trans…	K00668	FAS1; fatty acid synthase subunit beta, fungi type [EC:2.3.1.86]	cal01100 Metabolic pathways - Candida albicans;	IPR032088; IPR013785; IPR003965; IPR016035; IPR014043; IPR002539; IPR020801; IPR013565; IPR001227; IPR029069;	Starter unit:ACP transacylase; Aldolase-type TIM barrel; Fatty acid synthase; Acyl transferase/acyl hydrolase/lysophospholipase; Acyl transferase; MaoC-like domain; Polyketide synthase, acyl transferase domain; Domain of unknown function DUF1729; Acyl transferase domain; HotDog domain;
Q5A4W7	563	K	Tetrafunctional fatty acid synthase subunit	FAS1	1	0.00819438	63.184	NSEGK(1)IYVK	2	-1.402	1	cytoplasm	GO:0044711 single-organism biosynthetic process; GO:0016053 organic acid biosynthetic process; GO:0055114 oxidation-reduction process; GO:0044281 small molecule metabolic process; GO:0044763 single-organism cellular process; GO:0044699 single-organism process; GO:0044255 cellular lipid metabolic process; GO:0009058 biosynthetic process; GO:0006631 fatty acid metabolic process; GO:0044238 primary …	GO:0044464 cell part; GO:0005622 intracellular; GO:0005737 cytoplasm; GO:0032991 macromolecular complex; GO:0005835 fatty acid synthase complex; GO:0044424 intracellular part; GO:0044445 cytosolic part; GO:0043234 protein complex; GO:0005623 cell; GO:0005829 cytosol; GO:0044444 cytoplasmic part;	GO:0016627 oxidoreductase activity, acting on the CH-CH group of donors; GO:0016746 transferase activity, transferring acyl groups; GO:0016628 oxidoreductase activity, acting on the CH-CH group of donors, NAD or NADP as acceptor; GO:0003824 catalytic activity; GO:0004318 enoyl-[acyl-carrier-protein] reductase (NADH) activity; GO:0016740 transferase activity; GO:0016747 transferase activity, trans…	K00668	FAS1; fatty acid synthase subunit beta, fungi type [EC:2.3.1.86]	cal01100 Metabolic pathways - Candida albicans;	IPR032088; IPR013785; IPR003965; IPR016035; IPR014043; IPR002539; IPR020801; IPR013565; IPR001227; IPR029069;	Starter unit:ACP transacylase; Aldolase-type TIM barrel; Fatty acid synthase; Acyl transferase/acyl hydrolase/lysophospholipase; Acyl transferase; MaoC-like domain; Polyketide synthase, acyl transferase domain; Domain of unknown function DUF1729; Acyl transferase domain; HotDog domain;
Q5A4W7	873	K	Tetrafunctional fatty acid synthase subunit	FAS1	1	0.00850192	85.212	LLDALNK(1)K	2	3.774	1	cytoplasm	GO:0044711 single-organism biosynthetic process; GO:0016053 organic acid biosynthetic process; GO:0055114 oxidation-reduction process; GO:0044281 small molecule metabolic process; GO:0044763 single-organism cellular process; GO:0044699 single-organism process; GO:0044255 cellular lipid metabolic process; GO:0009058 biosynthetic process; GO:0006631 fatty acid metabolic process; GO:0044238 primary …	GO:0044464 cell part; GO:0005622 intracellular; GO:0005737 cytoplasm; GO:0032991 macromolecular complex; GO:0005835 fatty acid synthase complex; GO:0044424 intracellular part; GO:0044445 cytosolic part; GO:0043234 protein complex; GO:0005623 cell; GO:0005829 cytosol; GO:0044444 cytoplasmic part;	GO:0016627 oxidoreductase activity, acting on the CH-CH group of donors; GO:0016746 transferase activity, transferring acyl groups; GO:0016628 oxidoreductase activity, acting on the CH-CH group of donors, NAD or NADP as acceptor; GO:0003824 catalytic activity; GO:0004318 enoyl-[acyl-carrier-protein] reductase (NADH) activity; GO:0016740 transferase activity; GO:0016747 transferase activity, trans…	K00668	FAS1; fatty acid synthase subunit beta, fungi type [EC:2.3.1.86]	cal01100 Metabolic pathways - Candida albicans;	IPR032088; IPR013785; IPR003965; IPR016035; IPR014043; IPR002539; IPR020801; IPR013565; IPR001227; IPR029069;	Starter unit:ACP transacylase; Aldolase-type TIM barrel; Fatty acid synthase; Acyl transferase/acyl hydrolase/lysophospholipase; Acyl transferase; MaoC-like domain; Polyketide synthase, acyl transferase domain; Domain of unknown function DUF1729; Acyl transferase domain; HotDog domain;
Q5A4W7	558	K	Tetrafunctional fatty acid synthase subunit	FAS1	1	1.68613e-06	143.05	ELRPTLVK(1)NSEGK	2	0.36512	2	cytoplasm	GO:0044711 single-organism biosynthetic process; GO:0016053 organic acid biosynthetic process; GO:0055114 oxidation-reduction process; GO:0044281 small molecule metabolic process; GO:0044763 single-organism cellular process; GO:0044699 single-organism process; GO:0044255 cellular lipid metabolic process; GO:0009058 biosynthetic process; GO:0006631 fatty acid metabolic process; GO:0044238 primary …	GO:0044464 cell part; GO:0005622 intracellular; GO:0005737 cytoplasm; GO:0032991 macromolecular complex; GO:0005835 fatty acid synthase complex; GO:0044424 intracellular part; GO:0044445 cytosolic part; GO:0043234 protein complex; GO:0005623 cell; GO:0005829 cytosol; GO:0044444 cytoplasmic part;	GO:0016627 oxidoreductase activity, acting on the CH-CH group of donors; GO:0016746 transferase activity, transferring acyl groups; GO:0016628 oxidoreductase activity, acting on the CH-CH group of donors, NAD or NADP as acceptor; GO:0003824 catalytic activity; GO:0004318 enoyl-[acyl-carrier-protein] reductase (NADH) activity; GO:0016740 transferase activity; GO:0016747 transferase activity, trans…	K00668	FAS1; fatty acid synthase subunit beta, fungi type [EC:2.3.1.86]	cal01100 Metabolic pathways - Candida albicans;	IPR032088; IPR013785; IPR003965; IPR016035; IPR014043; IPR002539; IPR020801; IPR013565; IPR001227; IPR029069;	Starter unit:ACP transacylase; Aldolase-type TIM barrel; Fatty acid synthase; Acyl transferase/acyl hydrolase/lysophospholipase; Acyl transferase; MaoC-like domain; Polyketide synthase, acyl transferase domain; Domain of unknown function DUF1729; Acyl transferase domain; HotDog domain;
Q5A4W7	540	K	Tetrafunctional fatty acid synthase subunit	FAS1	1	0.00708596	48.467	HEIFQTSADK(1)AIK	3	0.64211	1	cytoplasm	GO:0044711 single-organism biosynthetic process; GO:0016053 organic acid biosynthetic process; GO:0055114 oxidation-reduction process; GO:0044281 small molecule metabolic process; GO:0044763 single-organism cellular process; GO:0044699 single-organism process; GO:0044255 cellular lipid metabolic process; GO:0009058 biosynthetic process; GO:0006631 fatty acid metabolic process; GO:0044238 primary …	GO:0044464 cell part; GO:0005622 intracellular; GO:0005737 cytoplasm; GO:0032991 macromolecular complex; GO:0005835 fatty acid synthase complex; GO:0044424 intracellular part; GO:0044445 cytosolic part; GO:0043234 protein complex; GO:0005623 cell; GO:0005829 cytosol; GO:0044444 cytoplasmic part;	GO:0016627 oxidoreductase activity, acting on the CH-CH group of donors; GO:0016746 transferase activity, transferring acyl groups; GO:0016628 oxidoreductase activity, acting on the CH-CH group of donors, NAD or NADP as acceptor; GO:0003824 catalytic activity; GO:0004318 enoyl-[acyl-carrier-protein] reductase (NADH) activity; GO:0016740 transferase activity; GO:0016747 transferase activity, trans…	K00668	FAS1; fatty acid synthase subunit beta, fungi type [EC:2.3.1.86]	cal01100 Metabolic pathways - Candida albicans;	IPR032088; IPR013785; IPR003965; IPR016035; IPR014043; IPR002539; IPR020801; IPR013565; IPR001227; IPR029069;	Starter unit:ACP transacylase; Aldolase-type TIM barrel; Fatty acid synthase; Acyl transferase/acyl hydrolase/lysophospholipase; Acyl transferase; MaoC-like domain; Polyketide synthase, acyl transferase domain; Domain of unknown function DUF1729; Acyl transferase domain; HotDog domain;
Q5A4W7	569	K	Tetrafunctional fatty acid synthase subunit	FAS1	1	0.000806358	108.15	TK(1)FSQLLGR	2	-1.5623	1	cytoplasm	GO:0044711 single-organism biosynthetic process; GO:0016053 organic acid biosynthetic process; GO:0055114 oxidation-reduction process; GO:0044281 small molecule metabolic process; GO:0044763 single-organism cellular process; GO:0044699 single-organism process; GO:0044255 cellular lipid metabolic process; GO:0009058 biosynthetic process; GO:0006631 fatty acid metabolic process; GO:0044238 primary …	GO:0044464 cell part; GO:0005622 intracellular; GO:0005737 cytoplasm; GO:0032991 macromolecular complex; GO:0005835 fatty acid synthase complex; GO:0044424 intracellular part; GO:0044445 cytosolic part; GO:0043234 protein complex; GO:0005623 cell; GO:0005829 cytosol; GO:0044444 cytoplasmic part;	GO:0016627 oxidoreductase activity, acting on the CH-CH group of donors; GO:0016746 transferase activity, transferring acyl groups; GO:0016628 oxidoreductase activity, acting on the CH-CH group of donors, NAD or NADP as acceptor; GO:0003824 catalytic activity; GO:0004318 enoyl-[acyl-carrier-protein] reductase (NADH) activity; GO:0016740 transferase activity; GO:0016747 transferase activity, trans…	K00668	FAS1; fatty acid synthase subunit beta, fungi type [EC:2.3.1.86]	cal01100 Metabolic pathways - Candida albicans;	IPR032088; IPR013785; IPR003965; IPR016035; IPR014043; IPR002539; IPR020801; IPR013565; IPR001227; IPR029069;	Starter unit:ACP transacylase; Aldolase-type TIM barrel; Fatty acid synthase; Acyl transferase/acyl hydrolase/lysophospholipase; Acyl transferase; MaoC-like domain; Polyketide synthase, acyl transferase domain; Domain of unknown function DUF1729; Acyl transferase domain; HotDog domain;
Q5A4W7	1869	K	Tetrafunctional fatty acid synthase subunit	FAS1	1	5.8504e-05	119.03	FVVDEVANK(1)TK	2	3.4297	3	cytoplasm	GO:0044711 single-organism biosynthetic process; GO:0016053 organic acid biosynthetic process; GO:0055114 oxidation-reduction process; GO:0044281 small molecule metabolic process; GO:0044763 single-organism cellular process; GO:0044699 single-organism process; GO:0044255 cellular lipid metabolic process; GO:0009058 biosynthetic process; GO:0006631 fatty acid metabolic process; GO:0044238 primary …	GO:0044464 cell part; GO:0005622 intracellular; GO:0005737 cytoplasm; GO:0032991 macromolecular complex; GO:0005835 fatty acid synthase complex; GO:0044424 intracellular part; GO:0044445 cytosolic part; GO:0043234 protein complex; GO:0005623 cell; GO:0005829 cytosol; GO:0044444 cytoplasmic part;	GO:0016627 oxidoreductase activity, acting on the CH-CH group of donors; GO:0016746 transferase activity, transferring acyl groups; GO:0016628 oxidoreductase activity, acting on the CH-CH group of donors, NAD or NADP as acceptor; GO:0003824 catalytic activity; GO:0004318 enoyl-[acyl-carrier-protein] reductase (NADH) activity; GO:0016740 transferase activity; GO:0016747 transferase activity, trans…	K00668	FAS1; fatty acid synthase subunit beta, fungi type [EC:2.3.1.86]	cal01100 Metabolic pathways - Candida albicans;	IPR032088; IPR013785; IPR003965; IPR016035; IPR014043; IPR002539; IPR020801; IPR013565; IPR001227; IPR029069;	Starter unit:ACP transacylase; Aldolase-type TIM barrel; Fatty acid synthase; Acyl transferase/acyl hydrolase/lysophospholipase; Acyl transferase; MaoC-like domain; Polyketide synthase, acyl transferase domain; Domain of unknown function DUF1729; Acyl transferase domain; HotDog domain;
Q5A4W7	881	K	Tetrafunctional fatty acid synthase subunit	FAS1	1	0.000169375	79.795	K(1)LNNDFQKPWFGK	3	-0.25629	1	cytoplasm	GO:0044711 single-organism biosynthetic process; GO:0016053 organic acid biosynthetic process; GO:0055114 oxidation-reduction process; GO:0044281 small molecule metabolic process; GO:0044763 single-organism cellular process; GO:0044699 single-organism process; GO:0044255 cellular lipid metabolic process; GO:0009058 biosynthetic process; GO:0006631 fatty acid metabolic process; GO:0044238 primary …	GO:0044464 cell part; GO:0005622 intracellular; GO:0005737 cytoplasm; GO:0032991 macromolecular complex; GO:0005835 fatty acid synthase complex; GO:0044424 intracellular part; GO:0044445 cytosolic part; GO:0043234 protein complex; GO:0005623 cell; GO:0005829 cytosol; GO:0044444 cytoplasmic part;	GO:0016627 oxidoreductase activity, acting on the CH-CH group of donors; GO:0016746 transferase activity, transferring acyl groups; GO:0016628 oxidoreductase activity, acting on the CH-CH group of donors, NAD or NADP as acceptor; GO:0003824 catalytic activity; GO:0004318 enoyl-[acyl-carrier-protein] reductase (NADH) activity; GO:0016740 transferase activity; GO:0016747 transferase activity, trans…	K00668	FAS1; fatty acid synthase subunit beta, fungi type [EC:2.3.1.86]	cal01100 Metabolic pathways - Candida albicans;	IPR032088; IPR013785; IPR003965; IPR016035; IPR014043; IPR002539; IPR020801; IPR013565; IPR001227; IPR029069;	Starter unit:ACP transacylase; Aldolase-type TIM barrel; Fatty acid synthase; Acyl transferase/acyl hydrolase/lysophospholipase; Acyl transferase; MaoC-like domain; Polyketide synthase, acyl transferase domain; Domain of unknown function DUF1729; Acyl transferase domain; HotDog domain;
Q5A4W7	1942	K	Tetrafunctional fatty acid synthase subunit	FAS1	1	0.00123705	66.393	SLAK(1)PQPIDLER	2	0.2445	1	cytoplasm	GO:0044711 single-organism biosynthetic process; GO:0016053 organic acid biosynthetic process; GO:0055114 oxidation-reduction process; GO:0044281 small molecule metabolic process; GO:0044763 single-organism cellular process; GO:0044699 single-organism process; GO:0044255 cellular lipid metabolic process; GO:0009058 biosynthetic process; GO:0006631 fatty acid metabolic process; GO:0044238 primary …	GO:0044464 cell part; GO:0005622 intracellular; GO:0005737 cytoplasm; GO:0032991 macromolecular complex; GO:0005835 fatty acid synthase complex; GO:0044424 intracellular part; GO:0044445 cytosolic part; GO:0043234 protein complex; GO:0005623 cell; GO:0005829 cytosol; GO:0044444 cytoplasmic part;	GO:0016627 oxidoreductase activity, acting on the CH-CH group of donors; GO:0016746 transferase activity, transferring acyl groups; GO:0016628 oxidoreductase activity, acting on the CH-CH group of donors, NAD or NADP as acceptor; GO:0003824 catalytic activity; GO:0004318 enoyl-[acyl-carrier-protein] reductase (NADH) activity; GO:0016740 transferase activity; GO:0016747 transferase activity, trans…	K00668	FAS1; fatty acid synthase subunit beta, fungi type [EC:2.3.1.86]	cal01100 Metabolic pathways - Candida albicans;	IPR032088; IPR013785; IPR003965; IPR016035; IPR014043; IPR002539; IPR020801; IPR013565; IPR001227; IPR029069;	Starter unit:ACP transacylase; Aldolase-type TIM barrel; Fatty acid synthase; Acyl transferase/acyl hydrolase/lysophospholipase; Acyl transferase; MaoC-like domain; Polyketide synthase, acyl transferase domain; Domain of unknown function DUF1729; Acyl transferase domain; HotDog domain;
Q5A4W7	37	K	Tetrafunctional fatty acid synthase subunit	FAS1	1	8.72091e-05	50.865	DEFIK(1)TLPEPTEGFAGDDEPSSPAELYGK	3	0.59501	1	cytoplasm	GO:0044711 single-organism biosynthetic process; GO:0016053 organic acid biosynthetic process; GO:0055114 oxidation-reduction process; GO:0044281 small molecule metabolic process; GO:0044763 single-organism cellular process; GO:0044699 single-organism process; GO:0044255 cellular lipid metabolic process; GO:0009058 biosynthetic process; GO:0006631 fatty acid metabolic process; GO:0044238 primary …	GO:0044464 cell part; GO:0005622 intracellular; GO:0005737 cytoplasm; GO:0032991 macromolecular complex; GO:0005835 fatty acid synthase complex; GO:0044424 intracellular part; GO:0044445 cytosolic part; GO:0043234 protein complex; GO:0005623 cell; GO:0005829 cytosol; GO:0044444 cytoplasmic part;	GO:0016627 oxidoreductase activity, acting on the CH-CH group of donors; GO:0016746 transferase activity, transferring acyl groups; GO:0016628 oxidoreductase activity, acting on the CH-CH group of donors, NAD or NADP as acceptor; GO:0003824 catalytic activity; GO:0004318 enoyl-[acyl-carrier-protein] reductase (NADH) activity; GO:0016740 transferase activity; GO:0016747 transferase activity, trans…	K00668	FAS1; fatty acid synthase subunit beta, fungi type [EC:2.3.1.86]	cal01100 Metabolic pathways - Candida albicans;	IPR032088; IPR013785; IPR003965; IPR016035; IPR014043; IPR002539; IPR020801; IPR013565; IPR001227; IPR029069;	Starter unit:ACP transacylase; Aldolase-type TIM barrel; Fatty acid synthase; Acyl transferase/acyl hydrolase/lysophospholipase; Acyl transferase; MaoC-like domain; Polyketide synthase, acyl transferase domain; Domain of unknown function DUF1729; Acyl transferase domain; HotDog domain;
A0A1D8PRF3	91	K	Uncharacterized protein	orf19.7199	1	8.26999e-05	103.91	FEK(1)SSFYIGQK	2	0.33898	1	nucleus
A0A1D8PQC8	508	K	Uncharacterized protein	orf19.1086	1	0.000538696	58.479	FFK(1)VNQNIALVDFVHQEAQR	3	-2.3115	1	nucleus	GO:0006810 transport; GO:0051179 localization; GO:0051234 establishment of localization;	GO:0005623 cell; GO:0005622 intracellular; GO:0044464 cell part;	GO:0097159 organic cyclic compound binding; GO:1901363 heterocyclic compound binding; GO:1901265 nucleoside phosphate binding; GO:0005488 binding; GO:0003676 nucleic acid binding; GO:0000166 nucleotide binding; GO:0036094 small molecule binding;	K19718			IPR002075; IPR018222; IPR000504; IPR012677; IPR032710;	Nuclear transport factor 2; Nuclear transport factor 2, eukaryote; RNA recognition motif domain; Nucleotide-binding alpha-beta plait domain; NTF2-like domain;
A0A1D8PCY5	390	K	Septin	CDC12	1	0.021822	66.351	SLEEQVK(1)R	2	1.3286	1	nucleus			GO:1901265 nucleoside phosphate binding; GO:0001882 nucleoside binding; GO:0043167 ion binding; GO:0000166 nucleotide binding; GO:1901363 heterocyclic compound binding; GO:0097159 organic cyclic compound binding; GO:0032549 ribonucleoside binding; GO:0097367 carbohydrate derivative binding; GO:0032553 ribonucleotide binding; GO:0005488 binding; GO:0032550 purine ribonucleoside binding; GO:0043168…	K16948			IPR027417; IPR030379;	P-loop containing nucleoside triphosphate hydrolase; Septin-type guanine nucleotide-binding (G) domain;
A0A1D8PCY5	186	K	Septin	CDC12	1	1.24196e-05	93.424	ADTLSPQELDIFK(1)TR	2	-0.05092	1	nucleus			GO:1901265 nucleoside phosphate binding; GO:0001882 nucleoside binding; GO:0043167 ion binding; GO:0000166 nucleotide binding; GO:1901363 heterocyclic compound binding; GO:0097159 organic cyclic compound binding; GO:0032549 ribonucleoside binding; GO:0097367 carbohydrate derivative binding; GO:0032553 ribonucleotide binding; GO:0005488 binding; GO:0032550 purine ribonucleoside binding; GO:0043168…	K16948			IPR027417; IPR030379;	P-loop containing nucleoside triphosphate hydrolase; Septin-type guanine nucleotide-binding (G) domain;
Q5AG43	84	K	Ribosomal 40S subunit protein S5	RPS5	1	0.000779052	128.27	K(1)AQCPIVER	2	-0.50012	2	nucleus	GO:0006518 peptide metabolic process; GO:0043043 peptide biosynthetic process; GO:0044267 cellular protein metabolic process; GO:0006807 nitrogen compound metabolic process; GO:0009058 biosynthetic process; GO:0043603 cellular amide metabolic process; GO:0044238 primary metabolic process; GO:1901566 organonitrogen compound biosynthetic process; GO:1901576 organic substance biosynthetic process; G…	GO:0005840 ribosome; GO:0043229 intracellular organelle; GO:0043232 intracellular non-membrane-bounded organelle; GO:0015935 small ribosomal subunit; GO:0044446 intracellular organelle part; GO:0005737 cytoplasm; GO:0032991 macromolecular complex; GO:0044424 intracellular part; GO:0005623 cell; GO:0044422 organelle part; GO:0043228 non-membrane-bounded organelle; GO:0043226 organelle; GO:0044391 …	GO:0097159 organic cyclic compound binding; GO:1901363 heterocyclic compound binding; GO:0003723 RNA binding; GO:0005488 binding; GO:0003676 nucleic acid binding; GO:0005198 structural molecule activity; GO:0003735 structural constituent of ribosome;	K02989	RP-S5e; small subunit ribosomal protein S5e	cal03010 Ribosome - Candida albicans;	IPR023798;	Ribosomal protein S7 domain;
Q5AG43	212	K	Ribosomal 40S subunit protein S5	RPS5	1	0.00553414	66.056	GSSTSYAIK(1)K	2	-0.40939	2	nucleus	GO:0006518 peptide metabolic process; GO:0043043 peptide biosynthetic process; GO:0044267 cellular protein metabolic process; GO:0006807 nitrogen compound metabolic process; GO:0009058 biosynthetic process; GO:0043603 cellular amide metabolic process; GO:0044238 primary metabolic process; GO:1901566 organonitrogen compound biosynthetic process; GO:1901576 organic substance biosynthetic process; G…	GO:0005840 ribosome; GO:0043229 intracellular organelle; GO:0043232 intracellular non-membrane-bounded organelle; GO:0015935 small ribosomal subunit; GO:0044446 intracellular organelle part; GO:0005737 cytoplasm; GO:0032991 macromolecular complex; GO:0044424 intracellular part; GO:0005623 cell; GO:0044422 organelle part; GO:0043228 non-membrane-bounded organelle; GO:0043226 organelle; GO:0044391 …	GO:0097159 organic cyclic compound binding; GO:1901363 heterocyclic compound binding; GO:0003723 RNA binding; GO:0005488 binding; GO:0003676 nucleic acid binding; GO:0005198 structural molecule activity; GO:0003735 structural constituent of ribosome;	K02989	RP-S5e; small subunit ribosomal protein S5e	cal03010 Ribosome - Candida albicans;	IPR023798;	Ribosomal protein S7 domain;
Q5AG43	45	K	Ribosomal 40S subunit protein S5	RPS5	1	5.44996e-06	111.83	LFNK(1)WSFEDVEVK	2	-0.064876	3	nucleus	GO:0006518 peptide metabolic process; GO:0043043 peptide biosynthetic process; GO:0044267 cellular protein metabolic process; GO:0006807 nitrogen compound metabolic process; GO:0009058 biosynthetic process; GO:0043603 cellular amide metabolic process; GO:0044238 primary metabolic process; GO:1901566 organonitrogen compound biosynthetic process; GO:1901576 organic substance biosynthetic process; G…	GO:0005840 ribosome; GO:0043229 intracellular organelle; GO:0043232 intracellular non-membrane-bounded organelle; GO:0015935 small ribosomal subunit; GO:0044446 intracellular organelle part; GO:0005737 cytoplasm; GO:0032991 macromolecular complex; GO:0044424 intracellular part; GO:0005623 cell; GO:0044422 organelle part; GO:0043228 non-membrane-bounded organelle; GO:0043226 organelle; GO:0044391 …	GO:0097159 organic cyclic compound binding; GO:1901363 heterocyclic compound binding; GO:0003723 RNA binding; GO:0005488 binding; GO:0003676 nucleic acid binding; GO:0005198 structural molecule activity; GO:0003735 structural constituent of ribosome;	K02989	RP-S5e; small subunit ribosomal protein S5e	cal03010 Ribosome - Candida albicans;	IPR023798;	Ribosomal protein S7 domain;
Q5AG43	80	K	Ribosomal 40S subunit protein S5	RPS5	1	0.00291291	58.246	NPVFVSHTAGK(1)YASK(1)R	3	0.74929	1	nucleus	GO:0006518 peptide metabolic process; GO:0043043 peptide biosynthetic process; GO:0044267 cellular protein metabolic process; GO:0006807 nitrogen compound metabolic process; GO:0009058 biosynthetic process; GO:0043603 cellular amide metabolic process; GO:0044238 primary metabolic process; GO:1901566 organonitrogen compound biosynthetic process; GO:1901576 organic substance biosynthetic process; G…	GO:0005840 ribosome; GO:0043229 intracellular organelle; GO:0043232 intracellular non-membrane-bounded organelle; GO:0015935 small ribosomal subunit; GO:0044446 intracellular organelle part; GO:0005737 cytoplasm; GO:0032991 macromolecular complex; GO:0044424 intracellular part; GO:0005623 cell; GO:0044422 organelle part; GO:0043228 non-membrane-bounded organelle; GO:0043226 organelle; GO:0044391 …	GO:0097159 organic cyclic compound binding; GO:1901363 heterocyclic compound binding; GO:0003723 RNA binding; GO:0005488 binding; GO:0003676 nucleic acid binding; GO:0005198 structural molecule activity; GO:0003735 structural constituent of ribosome;	K02989	RP-S5e; small subunit ribosomal protein S5e	cal03010 Ribosome - Candida albicans;	IPR023798;	Ribosomal protein S7 domain;
Q5AG43	76	K	Ribosomal 40S subunit protein S5	RPS5	1	9.80697e-33	242.93	NPVFVSHTAGK(1)YASK(1)R	3	0.74929	2	nucleus	GO:0006518 peptide metabolic process; GO:0043043 peptide biosynthetic process; GO:0044267 cellular protein metabolic process; GO:0006807 nitrogen compound metabolic process; GO:0009058 biosynthetic process; GO:0043603 cellular amide metabolic process; GO:0044238 primary metabolic process; GO:1901566 organonitrogen compound biosynthetic process; GO:1901576 organic substance biosynthetic process; G…	GO:0005840 ribosome; GO:0043229 intracellular organelle; GO:0043232 intracellular non-membrane-bounded organelle; GO:0015935 small ribosomal subunit; GO:0044446 intracellular organelle part; GO:0005737 cytoplasm; GO:0032991 macromolecular complex; GO:0044424 intracellular part; GO:0005623 cell; GO:0044422 organelle part; GO:0043228 non-membrane-bounded organelle; GO:0043226 organelle; GO:0044391 …	GO:0097159 organic cyclic compound binding; GO:1901363 heterocyclic compound binding; GO:0003723 RNA binding; GO:0005488 binding; GO:0003676 nucleic acid binding; GO:0005198 structural molecule activity; GO:0003735 structural constituent of ribosome;	K02989	RP-S5e; small subunit ribosomal protein S5e	cal03010 Ribosome - Candida albicans;	IPR023798;	Ribosomal protein S7 domain;
A0A1D8PNM3	19	K	mRNA splicing protein	orf19.4340.1	1	0.00670877	60.342	SLIGK(1)TIIVR	2	0.37052	1	nucleus	GO:0044085 cellular component biogenesis; GO:0016043 cellular component organization; GO:0022613 ribonucleoprotein complex biogenesis; GO:0022618 ribonucleoprotein complex assembly; GO:0006725 cellular aromatic compound metabolic process; GO:0044237 cellular metabolic process; GO:0071704 organic substance metabolic process; GO:0000398 mRNA splicing, via spliceosome; GO:0008152 metabolic process; …	GO:0043229 intracellular organelle; GO:0044446 intracellular organelle part; GO:0032991 macromolecular complex; GO:0044424 intracellular part; GO:0005681 spliceosomal complex; GO:0005623 cell; GO:0044422 organelle part; GO:0043226 organelle; GO:0043231 intracellular membrane-bounded organelle; GO:0005634 nucleus; GO:0044464 cell part; GO:0005622 intracellular; GO:1990904 ribonucleoprotein complex…		K11098	SNRPF; small nuclear ribonucleoprotein F	cal03040 Spliceosome - Candida albicans;	IPR001163; IPR010920;	LSM domain, eukaryotic/archaea-type; LSM domain;
A0A1D8PNJ2	61	K	Uncharacterized protein	orf19.4316	1	0.0029448	124.98	PK(1)SIDLK	2	0.80443	2	nucleus	GO:0055114 oxidation-reduction process; GO:0044699 single-organism process; GO:0097164 ammonium ion metabolic process; GO:0006807 nitrogen compound metabolic process; GO:0006578 amino-acid betaine biosynthetic process; GO:0009058 biosynthetic process; GO:1901566 organonitrogen compound biosynthetic process; GO:0045329 carnitine biosynthetic process; GO:0044237 cellular metabolic process; GO:19015…		GO:0019842 vitamin binding; GO:0005506 iron ion binding; GO:0031418 L-ascorbic acid binding; GO:0043167 ion binding; GO:0043177 organic acid binding; GO:0016705 oxidoreductase activity, acting on paired donors, with incorporation or reduction of molecular oxygen; GO:0048029 monosaccharide binding; GO:0016706 oxidoreductase activity, acting on paired donors, with incorporation or reduction of mole…	K00474			IPR010376; IPR003819;	Domain of unknown function DUF971; TauD/TfdA-like domain;
Q5A0L4	158	K	Plc2p	PLC2	1	0.00728685	98.415	GK(1)AILFR	2	0.22312	1	cytoplasm	GO:0044699 single-organism process; GO:0008152 metabolic process; GO:0044238 primary metabolic process; GO:0044710 single-organism metabolic process; GO:0006629 lipid metabolic process; GO:0071704 organic substance metabolic process;		GO:0008081 phosphoric diester hydrolase activity; GO:0016787 hydrolase activity; GO:0003824 catalytic activity; GO:0042578 phosphoric ester hydrolase activity; GO:0016788 hydrolase activity, acting on ester bonds;	K01771			IPR000909; IPR017946;	Phosphatidylinositol-specific phospholipase C, X domain; PLC-like phosphodiesterase, TIM beta/alpha-barrel domain;
Q5A0L4	88	K	Plc2p	PLC2	1	0.0272004	54.157	IPFPLK(1)LK	2	-0.018518	1	cytoplasm	GO:0044699 single-organism process; GO:0008152 metabolic process; GO:0044238 primary metabolic process; GO:0044710 single-organism metabolic process; GO:0006629 lipid metabolic process; GO:0071704 organic substance metabolic process;		GO:0008081 phosphoric diester hydrolase activity; GO:0016787 hydrolase activity; GO:0003824 catalytic activity; GO:0042578 phosphoric ester hydrolase activity; GO:0016788 hydrolase activity, acting on ester bonds;	K01771			IPR000909; IPR017946;	Phosphatidylinositol-specific phospholipase C, X domain; PLC-like phosphodiesterase, TIM beta/alpha-barrel domain;
Q5A0L4	78	K	Plc2p	PLC2	1	3.63666e-05	100.73	DLQVIHGK(1)FPVK	2	-1.5463	1	cytoplasm	GO:0044699 single-organism process; GO:0008152 metabolic process; GO:0044238 primary metabolic process; GO:0044710 single-organism metabolic process; GO:0006629 lipid metabolic process; GO:0071704 organic substance metabolic process;		GO:0008081 phosphoric diester hydrolase activity; GO:0016787 hydrolase activity; GO:0003824 catalytic activity; GO:0042578 phosphoric ester hydrolase activity; GO:0016788 hydrolase activity, acting on ester bonds;	K01771			IPR000909; IPR017946;	Phosphatidylinositol-specific phospholipase C, X domain; PLC-like phosphodiesterase, TIM beta/alpha-barrel domain;
Q5A0L4	5	K	Plc2p	PLC2	1	0.0198798	91.853	VDYK(1)TWLK	2	0.57594	1	cytoplasm	GO:0044699 single-organism process; GO:0008152 metabolic process; GO:0044238 primary metabolic process; GO:0044710 single-organism metabolic process; GO:0006629 lipid metabolic process; GO:0071704 organic substance metabolic process;		GO:0008081 phosphoric diester hydrolase activity; GO:0016787 hydrolase activity; GO:0003824 catalytic activity; GO:0042578 phosphoric ester hydrolase activity; GO:0016788 hydrolase activity, acting on ester bonds;	K01771			IPR000909; IPR017946;	Phosphatidylinositol-specific phospholipase C, X domain; PLC-like phosphodiesterase, TIM beta/alpha-barrel domain;
Q5AEN2	84	K	Ribosomal 60S subunit protein L9B	RPL9B	1	2.50877e-05	85.493	SLIANLITGVTK(1)GYK	2	-1.7528	1	cytoplasm,nucleus	GO:0006518 peptide metabolic process; GO:0043043 peptide biosynthetic process; GO:0044267 cellular protein metabolic process; GO:0006807 nitrogen compound metabolic process; GO:0009058 biosynthetic process; GO:0043603 cellular amide metabolic process; GO:0044238 primary metabolic process; GO:1901566 organonitrogen compound biosynthetic process; GO:1901576 organic substance biosynthetic process; G…	GO:0005840 ribosome; GO:0043226 organelle; GO:0043229 intracellular organelle; GO:0043232 intracellular non-membrane-bounded organelle; GO:0044464 cell part; GO:0005622 intracellular; GO:0005737 cytoplasm; GO:0032991 macromolecular complex; GO:0044424 intracellular part; GO:1990904 ribonucleoprotein complex; GO:0005623 cell; GO:0030529 intracellular ribonucleoprotein complex; GO:0044444 cytoplasm…	GO:0097159 organic cyclic compound binding; GO:1901363 heterocyclic compound binding; GO:0003723 RNA binding; GO:0005488 binding; GO:0003676 nucleic acid binding; GO:0005198 structural molecule activity; GO:0003735 structural constituent of ribosome; GO:0019843 rRNA binding;	K02940	RP-L9e; large subunit ribosomal protein L9e	cal03010 Ribosome - Candida albicans;	IPR020040;	Ribosomal protein L6, alpha-beta domain;
Q5AEN2	63	K	Ribosomal 60S subunit protein L9B	RPL9B	1	0.0210012	83.364	K(1)HVAALR	2	0.20755	1	cytoplasm,nucleus	GO:0006518 peptide metabolic process; GO:0043043 peptide biosynthetic process; GO:0044267 cellular protein metabolic process; GO:0006807 nitrogen compound metabolic process; GO:0009058 biosynthetic process; GO:0043603 cellular amide metabolic process; GO:0044238 primary metabolic process; GO:1901566 organonitrogen compound biosynthetic process; GO:1901576 organic substance biosynthetic process; G…	GO:0005840 ribosome; GO:0043226 organelle; GO:0043229 intracellular organelle; GO:0043232 intracellular non-membrane-bounded organelle; GO:0044464 cell part; GO:0005622 intracellular; GO:0005737 cytoplasm; GO:0032991 macromolecular complex; GO:0044424 intracellular part; GO:1990904 ribonucleoprotein complex; GO:0005623 cell; GO:0030529 intracellular ribonucleoprotein complex; GO:0044444 cytoplasm…	GO:0097159 organic cyclic compound binding; GO:1901363 heterocyclic compound binding; GO:0003723 RNA binding; GO:0005488 binding; GO:0003676 nucleic acid binding; GO:0005198 structural molecule activity; GO:0003735 structural constituent of ribosome; GO:0019843 rRNA binding;	K02940	RP-L9e; large subunit ribosomal protein L9e	cal03010 Ribosome - Candida albicans;	IPR020040;	Ribosomal protein L6, alpha-beta domain;
Q5AEN2	39	K	Ribosomal 60S subunit protein L9B	RPL9B	1	1.85893e-07	164.68	DLK(1)HIDVTFNK	2	-0.045194	4	cytoplasm,nucleus	GO:0006518 peptide metabolic process; GO:0043043 peptide biosynthetic process; GO:0044267 cellular protein metabolic process; GO:0006807 nitrogen compound metabolic process; GO:0009058 biosynthetic process; GO:0043603 cellular amide metabolic process; GO:0044238 primary metabolic process; GO:1901566 organonitrogen compound biosynthetic process; GO:1901576 organic substance biosynthetic process; G…	GO:0005840 ribosome; GO:0043226 organelle; GO:0043229 intracellular organelle; GO:0043232 intracellular non-membrane-bounded organelle; GO:0044464 cell part; GO:0005622 intracellular; GO:0005737 cytoplasm; GO:0032991 macromolecular complex; GO:0044424 intracellular part; GO:1990904 ribonucleoprotein complex; GO:0005623 cell; GO:0030529 intracellular ribonucleoprotein complex; GO:0044444 cytoplasm…	GO:0097159 organic cyclic compound binding; GO:1901363 heterocyclic compound binding; GO:0003723 RNA binding; GO:0005488 binding; GO:0003676 nucleic acid binding; GO:0005198 structural molecule activity; GO:0003735 structural constituent of ribosome; GO:0019843 rRNA binding;	K02940	RP-L9e; large subunit ribosomal protein L9e	cal03010 Ribosome - Candida albicans;	IPR020040;	Ribosomal protein L6, alpha-beta domain;
Q5AEN2	26	K	Ribosomal 60S subunit protein L9B	RPL9B	1	0.00228216	110.12	VVK(1)VTGPR	2	-0.89711	2	cytoplasm,nucleus	GO:0006518 peptide metabolic process; GO:0043043 peptide biosynthetic process; GO:0044267 cellular protein metabolic process; GO:0006807 nitrogen compound metabolic process; GO:0009058 biosynthetic process; GO:0043603 cellular amide metabolic process; GO:0044238 primary metabolic process; GO:1901566 organonitrogen compound biosynthetic process; GO:1901576 organic substance biosynthetic process; G…	GO:0005840 ribosome; GO:0043226 organelle; GO:0043229 intracellular organelle; GO:0043232 intracellular non-membrane-bounded organelle; GO:0044464 cell part; GO:0005622 intracellular; GO:0005737 cytoplasm; GO:0032991 macromolecular complex; GO:0044424 intracellular part; GO:1990904 ribonucleoprotein complex; GO:0005623 cell; GO:0030529 intracellular ribonucleoprotein complex; GO:0044444 cytoplasm…	GO:0097159 organic cyclic compound binding; GO:1901363 heterocyclic compound binding; GO:0003723 RNA binding; GO:0005488 binding; GO:0003676 nucleic acid binding; GO:0005198 structural molecule activity; GO:0003735 structural constituent of ribosome; GO:0019843 rRNA binding;	K02940	RP-L9e; large subunit ribosomal protein L9e	cal03010 Ribosome - Candida albicans;	IPR020040;	Ribosomal protein L6, alpha-beta domain;
Q5AEN2	121	K	Ribosomal 60S subunit protein L9B	RPL9B	1	0.00141762	143	NFLGEK(1)R	2	-0.13653	2	cytoplasm,nucleus	GO:0006518 peptide metabolic process; GO:0043043 peptide biosynthetic process; GO:0044267 cellular protein metabolic process; GO:0006807 nitrogen compound metabolic process; GO:0009058 biosynthetic process; GO:0043603 cellular amide metabolic process; GO:0044238 primary metabolic process; GO:1901566 organonitrogen compound biosynthetic process; GO:1901576 organic substance biosynthetic process; G…	GO:0005840 ribosome; GO:0043226 organelle; GO:0043229 intracellular organelle; GO:0043232 intracellular non-membrane-bounded organelle; GO:0044464 cell part; GO:0005622 intracellular; GO:0005737 cytoplasm; GO:0032991 macromolecular complex; GO:0044424 intracellular part; GO:1990904 ribonucleoprotein complex; GO:0005623 cell; GO:0030529 intracellular ribonucleoprotein complex; GO:0044444 cytoplasm…	GO:0097159 organic cyclic compound binding; GO:1901363 heterocyclic compound binding; GO:0003723 RNA binding; GO:0005488 binding; GO:0003676 nucleic acid binding; GO:0005198 structural molecule activity; GO:0003735 structural constituent of ribosome; GO:0019843 rRNA binding;	K02940	RP-L9e; large subunit ribosomal protein L9e	cal03010 Ribosome - Candida albicans;	IPR020040;	Ribosomal protein L6, alpha-beta domain;
Q5AEN2	47	K	Ribosomal 60S subunit protein L9B	RPL9B	1	9.22469e-10	176.78	HIDVTFNK(1)INNR	2	1.0594	2	cytoplasm,nucleus	GO:0006518 peptide metabolic process; GO:0043043 peptide biosynthetic process; GO:0044267 cellular protein metabolic process; GO:0006807 nitrogen compound metabolic process; GO:0009058 biosynthetic process; GO:0043603 cellular amide metabolic process; GO:0044238 primary metabolic process; GO:1901566 organonitrogen compound biosynthetic process; GO:1901576 organic substance biosynthetic process; G…	GO:0005840 ribosome; GO:0043226 organelle; GO:0043229 intracellular organelle; GO:0043232 intracellular non-membrane-bounded organelle; GO:0044464 cell part; GO:0005622 intracellular; GO:0005737 cytoplasm; GO:0032991 macromolecular complex; GO:0044424 intracellular part; GO:1990904 ribonucleoprotein complex; GO:0005623 cell; GO:0030529 intracellular ribonucleoprotein complex; GO:0044444 cytoplasm…	GO:0097159 organic cyclic compound binding; GO:1901363 heterocyclic compound binding; GO:0003723 RNA binding; GO:0005488 binding; GO:0003676 nucleic acid binding; GO:0005198 structural molecule activity; GO:0003735 structural constituent of ribosome; GO:0019843 rRNA binding;	K02940	RP-L9e; large subunit ribosomal protein L9e	cal03010 Ribosome - Candida albicans;	IPR020040;	Ribosomal protein L6, alpha-beta domain;
Q5AEN2	174	K	Ribosomal 60S subunit protein L9B	RPL9B	1	0.000409111	90.614	K(1)FLDGIYVSER	2	1.3143	2	cytoplasm,nucleus	GO:0006518 peptide metabolic process; GO:0043043 peptide biosynthetic process; GO:0044267 cellular protein metabolic process; GO:0006807 nitrogen compound metabolic process; GO:0009058 biosynthetic process; GO:0043603 cellular amide metabolic process; GO:0044238 primary metabolic process; GO:1901566 organonitrogen compound biosynthetic process; GO:1901576 organic substance biosynthetic process; G…	GO:0005840 ribosome; GO:0043226 organelle; GO:0043229 intracellular organelle; GO:0043232 intracellular non-membrane-bounded organelle; GO:0044464 cell part; GO:0005622 intracellular; GO:0005737 cytoplasm; GO:0032991 macromolecular complex; GO:0044424 intracellular part; GO:1990904 ribonucleoprotein complex; GO:0005623 cell; GO:0030529 intracellular ribonucleoprotein complex; GO:0044444 cytoplasm…	GO:0097159 organic cyclic compound binding; GO:1901363 heterocyclic compound binding; GO:0003723 RNA binding; GO:0005488 binding; GO:0003676 nucleic acid binding; GO:0005198 structural molecule activity; GO:0003735 structural constituent of ribosome; GO:0019843 rRNA binding;	K02940	RP-L9e; large subunit ribosomal protein L9e	cal03010 Ribosome - Candida albicans;	IPR020040;	Ribosomal protein L6, alpha-beta domain;
Q5AEN2	72	K	Ribosomal 60S subunit protein L9B	RPL9B	1	0.000323599	73.279	TVK(1)SLIANLITGVTK	2	0.28659	1	cytoplasm,nucleus	GO:0006518 peptide metabolic process; GO:0043043 peptide biosynthetic process; GO:0044267 cellular protein metabolic process; GO:0006807 nitrogen compound metabolic process; GO:0009058 biosynthetic process; GO:0043603 cellular amide metabolic process; GO:0044238 primary metabolic process; GO:1901566 organonitrogen compound biosynthetic process; GO:1901576 organic substance biosynthetic process; G…	GO:0005840 ribosome; GO:0043226 organelle; GO:0043229 intracellular organelle; GO:0043232 intracellular non-membrane-bounded organelle; GO:0044464 cell part; GO:0005622 intracellular; GO:0005737 cytoplasm; GO:0032991 macromolecular complex; GO:0044424 intracellular part; GO:1990904 ribonucleoprotein complex; GO:0005623 cell; GO:0030529 intracellular ribonucleoprotein complex; GO:0044444 cytoplasm…	GO:0097159 organic cyclic compound binding; GO:1901363 heterocyclic compound binding; GO:0003723 RNA binding; GO:0005488 binding; GO:0003676 nucleic acid binding; GO:0005198 structural molecule activity; GO:0003735 structural constituent of ribosome; GO:0019843 rRNA binding;	K02940	RP-L9e; large subunit ribosomal protein L9e	cal03010 Ribosome - Candida albicans;	IPR020040;	Ribosomal protein L6, alpha-beta domain;
Q5AEN2	106	K	Ribosomal 60S subunit protein L9B	RPL9B	1	1.38456e-06	135.99	K(1)DGQDYVEIR	2	-0.2129	2	cytoplasm,nucleus	GO:0006518 peptide metabolic process; GO:0043043 peptide biosynthetic process; GO:0044267 cellular protein metabolic process; GO:0006807 nitrogen compound metabolic process; GO:0009058 biosynthetic process; GO:0043603 cellular amide metabolic process; GO:0044238 primary metabolic process; GO:1901566 organonitrogen compound biosynthetic process; GO:1901576 organic substance biosynthetic process; G…	GO:0005840 ribosome; GO:0043226 organelle; GO:0043229 intracellular organelle; GO:0043232 intracellular non-membrane-bounded organelle; GO:0044464 cell part; GO:0005622 intracellular; GO:0005737 cytoplasm; GO:0032991 macromolecular complex; GO:0044424 intracellular part; GO:1990904 ribonucleoprotein complex; GO:0005623 cell; GO:0030529 intracellular ribonucleoprotein complex; GO:0044444 cytoplasm…	GO:0097159 organic cyclic compound binding; GO:1901363 heterocyclic compound binding; GO:0003723 RNA binding; GO:0005488 binding; GO:0003676 nucleic acid binding; GO:0005198 structural molecule activity; GO:0003735 structural constituent of ribosome; GO:0019843 rRNA binding;	K02940	RP-L9e; large subunit ribosomal protein L9e	cal03010 Ribosome - Candida albicans;	IPR020040;	Ribosomal protein L6, alpha-beta domain;
Q5AEN2	105	K	Ribosomal 60S subunit protein L9B	RPL9B	1	3.84421e-07	108.72	FVYAHFPINVNIIK(1)K	3	0.28312	2	cytoplasm,nucleus	GO:0006518 peptide metabolic process; GO:0043043 peptide biosynthetic process; GO:0044267 cellular protein metabolic process; GO:0006807 nitrogen compound metabolic process; GO:0009058 biosynthetic process; GO:0043603 cellular amide metabolic process; GO:0044238 primary metabolic process; GO:1901566 organonitrogen compound biosynthetic process; GO:1901576 organic substance biosynthetic process; G…	GO:0005840 ribosome; GO:0043226 organelle; GO:0043229 intracellular organelle; GO:0043232 intracellular non-membrane-bounded organelle; GO:0044464 cell part; GO:0005622 intracellular; GO:0005737 cytoplasm; GO:0032991 macromolecular complex; GO:0044424 intracellular part; GO:1990904 ribonucleoprotein complex; GO:0005623 cell; GO:0030529 intracellular ribonucleoprotein complex; GO:0044444 cytoplasm…	GO:0097159 organic cyclic compound binding; GO:1901363 heterocyclic compound binding; GO:0003723 RNA binding; GO:0005488 binding; GO:0003676 nucleic acid binding; GO:0005198 structural molecule activity; GO:0003735 structural constituent of ribosome; GO:0019843 rRNA binding;	K02940	RP-L9e; large subunit ribosomal protein L9e	cal03010 Ribosome - Candida albicans;	IPR020040;	Ribosomal protein L6, alpha-beta domain;
Q5AEN2	54	K	Ribosomal 60S subunit protein L9B	RPL9B	1	0.00593576	57.164	AIK(1)ITVHNGDR	2	-0.60663	1	cytoplasm,nucleus	GO:0006518 peptide metabolic process; GO:0043043 peptide biosynthetic process; GO:0044267 cellular protein metabolic process; GO:0006807 nitrogen compound metabolic process; GO:0009058 biosynthetic process; GO:0043603 cellular amide metabolic process; GO:0044238 primary metabolic process; GO:1901566 organonitrogen compound biosynthetic process; GO:1901576 organic substance biosynthetic process; G…	GO:0005840 ribosome; GO:0043226 organelle; GO:0043229 intracellular organelle; GO:0043232 intracellular non-membrane-bounded organelle; GO:0044464 cell part; GO:0005622 intracellular; GO:0005737 cytoplasm; GO:0032991 macromolecular complex; GO:0044424 intracellular part; GO:1990904 ribonucleoprotein complex; GO:0005623 cell; GO:0030529 intracellular ribonucleoprotein complex; GO:0044444 cytoplasm…	GO:0097159 organic cyclic compound binding; GO:1901363 heterocyclic compound binding; GO:0003723 RNA binding; GO:0005488 binding; GO:0003676 nucleic acid binding; GO:0005198 structural molecule activity; GO:0003735 structural constituent of ribosome; GO:0019843 rRNA binding;	K02940	RP-L9e; large subunit ribosomal protein L9e	cal03010 Ribosome - Candida albicans;	IPR020040;	Ribosomal protein L6, alpha-beta domain;
A0A1D8PRP6	73	K	Mitochondrial 54S ribosomal protein YmL9	CAALFM_CR00490WA	1	0.0018116	128.86	PGLFAIK(1)R	2	1.4855	1	mitochondria	GO:0006518 peptide metabolic process; GO:0043043 peptide biosynthetic process; GO:0044267 cellular protein metabolic process; GO:0006807 nitrogen compound metabolic process; GO:0009058 biosynthetic process; GO:0043603 cellular amide metabolic process; GO:0044238 primary metabolic process; GO:1901566 organonitrogen compound biosynthetic process; GO:1901576 organic substance biosynthetic process; G…	GO:0005840 ribosome; GO:0043226 organelle; GO:0043229 intracellular organelle; GO:0043232 intracellular non-membrane-bounded organelle; GO:0044464 cell part; GO:0005622 intracellular; GO:0005737 cytoplasm; GO:0032991 macromolecular complex; GO:0044424 intracellular part; GO:1990904 ribonucleoprotein complex; GO:0005623 cell; GO:0030529 intracellular ribonucleoprotein complex; GO:0044444 cytoplasm…	GO:0003735 structural constituent of ribosome; GO:0005198 structural molecule activity;	K02906	RP-L3; large subunit ribosomal protein L3	cal03010 Ribosome - Candida albicans;	IPR009000;	Translation protein, beta-barrel domain;
A0A1D8PRP6	148	K	Mitochondrial 54S ribosomal protein YmL9	CAALFM_CR00490WA	1	0.0201532	72.138	IGEFK(1)IR	2	-1.5406	1	mitochondria	GO:0006518 peptide metabolic process; GO:0043043 peptide biosynthetic process; GO:0044267 cellular protein metabolic process; GO:0006807 nitrogen compound metabolic process; GO:0009058 biosynthetic process; GO:0043603 cellular amide metabolic process; GO:0044238 primary metabolic process; GO:1901566 organonitrogen compound biosynthetic process; GO:1901576 organic substance biosynthetic process; G…	GO:0005840 ribosome; GO:0043226 organelle; GO:0043229 intracellular organelle; GO:0043232 intracellular non-membrane-bounded organelle; GO:0044464 cell part; GO:0005622 intracellular; GO:0005737 cytoplasm; GO:0032991 macromolecular complex; GO:0044424 intracellular part; GO:1990904 ribonucleoprotein complex; GO:0005623 cell; GO:0030529 intracellular ribonucleoprotein complex; GO:0044444 cytoplasm…	GO:0003735 structural constituent of ribosome; GO:0005198 structural molecule activity;	K02906	RP-L3; large subunit ribosomal protein L3	cal03010 Ribosome - Candida albicans;	IPR009000;	Translation protein, beta-barrel domain;
A0A1D8PRP6	187	K	Mitochondrial 54S ribosomal protein YmL9	CAALFM_CR00490WA	1	0.0174249	51.949	GK(1)GFAGVMK	2	0.54636	1	mitochondria	GO:0006518 peptide metabolic process; GO:0043043 peptide biosynthetic process; GO:0044267 cellular protein metabolic process; GO:0006807 nitrogen compound metabolic process; GO:0009058 biosynthetic process; GO:0043603 cellular amide metabolic process; GO:0044238 primary metabolic process; GO:1901566 organonitrogen compound biosynthetic process; GO:1901576 organic substance biosynthetic process; G…	GO:0005840 ribosome; GO:0043226 organelle; GO:0043229 intracellular organelle; GO:0043232 intracellular non-membrane-bounded organelle; GO:0044464 cell part; GO:0005622 intracellular; GO:0005737 cytoplasm; GO:0032991 macromolecular complex; GO:0044424 intracellular part; GO:1990904 ribonucleoprotein complex; GO:0005623 cell; GO:0030529 intracellular ribonucleoprotein complex; GO:0044444 cytoplasm…	GO:0003735 structural constituent of ribosome; GO:0005198 structural molecule activity;	K02906	RP-L3; large subunit ribosomal protein L3	cal03010 Ribosome - Candida albicans;	IPR009000;	Translation protein, beta-barrel domain;
Q5AGF9	127	K	Pyridoxal 5'-phosphate synthase	orf19.4220	1	0.00211345	81.525	ILDK(1)TVDGK	2	0.50283	2	nucleus	GO:0051188 cofactor biosynthetic process; GO:0006725 cellular aromatic compound metabolic process; GO:1901615 organic hydroxy compound metabolic process; GO:0042822 pyridoxal phosphate metabolic process; GO:0044699 single-organism process; GO:0009058 biosynthetic process; GO:1901566 organonitrogen compound biosynthetic process; GO:0072524 pyridine-containing compound metabolic process; GO:0044237…		GO:0004733 pyridoxamine-phosphate oxidase activity; GO:1901265 nucleoside phosphate binding; GO:0043167 ion binding; GO:0000166 nucleotide binding; GO:0048037 cofactor binding; GO:0016491 oxidoreductase activity; GO:1901363 heterocyclic compound binding; GO:0097159 organic cyclic compound binding; GO:0097367 carbohydrate derivative binding; GO:0003824 catalytic activity; GO:0032553 ribonucleotide…				IPR012349; IPR011576;	FMN-binding split barrel; Pyridoxamine 5'-phosphate oxidase-like, FMN-binding domain;
Q5AGF9	132	K	Pyridoxal 5'-phosphate synthase	orf19.4220	1	0.00593098	57.175	TVDGK(1)DFDFYK	2	-0.12769	1	nucleus	GO:0051188 cofactor biosynthetic process; GO:0006725 cellular aromatic compound metabolic process; GO:1901615 organic hydroxy compound metabolic process; GO:0042822 pyridoxal phosphate metabolic process; GO:0044699 single-organism process; GO:0009058 biosynthetic process; GO:1901566 organonitrogen compound biosynthetic process; GO:0072524 pyridine-containing compound metabolic process; GO:0044237…		GO:0004733 pyridoxamine-phosphate oxidase activity; GO:1901265 nucleoside phosphate binding; GO:0043167 ion binding; GO:0000166 nucleotide binding; GO:0048037 cofactor binding; GO:0016491 oxidoreductase activity; GO:1901363 heterocyclic compound binding; GO:0097159 organic cyclic compound binding; GO:0097367 carbohydrate derivative binding; GO:0003824 catalytic activity; GO:0032553 ribonucleotide…				IPR012349; IPR011576;	FMN-binding split barrel; Pyridoxamine 5'-phosphate oxidase-like, FMN-binding domain;
P0C075	69	K	Autophagy-related protein 8	ATG8	1	0.0224828	68.787	IK(1)LPSEK	2	0.78451	1	nucleus	GO:0045184 establishment of protein localization; GO:0006810 transport; GO:0008152 metabolic process; GO:0044248 cellular catabolic process; GO:0071702 organic substance transport; GO:0008104 protein localization; GO:0033036 macromolecule localization; GO:0051179 localization; GO:0006914 autophagy; GO:0009056 catabolic process; GO:0009987 cellular process; GO:0044237 cellular metabolic process; G…	GO:0097708 intracellular vesicle; GO:0043229 intracellular organelle; GO:0016020 membrane; GO:0098588 bounding membrane of organelle; GO:0031090 organelle membrane; GO:0031410 cytoplasmic vesicle; GO:0044446 intracellular organelle part; GO:0005737 cytoplasm; GO:0031982 vesicle; GO:0044424 intracellular part; GO:0005623 cell; GO:0044422 organelle part; GO:0005776 autophagosome; GO:0043226 organel…		K08341	GABARAP; GABA(A) receptor-associated protein	cal04138 Autophagy - yeast - Candida albicans;	IPR029071;	Ubiquitin-related domain;
A0A1D8PP79	369	K	Uncharacterized protein	orf19.4029	1	0.0372052	58.782	IYK(1)WDAR	2	0.43949	1	cytoplasm			GO:0005515 protein binding; GO:0005488 binding;				IPR017986; IPR015943;	WD40-repeat-containing domain; WD40/YVTN repeat-like-containing domain;
A0A1D8PGL6	129	K	Ent3p	ENT3	1	0.000255536	120.06	SFHYIDSK(1)GR	2	1.013	2	nucleus				K12471	EPN; epsin	cal04144 Endocytosis - Candida albicans;	IPR013809; IPR008942;	ENTH domain; ENTH/VHS;
A0A1D8PGL6	80	K	Ent3p	ENT3	1	8.25061e-07	164.97	FTEK(1)AANEWR	2	0.042172	2	nucleus				K12471	EPN; epsin	cal04144 Endocytosis - Candida albicans;	IPR013809; IPR008942;	ENTH domain; ENTH/VHS;
A0A1D8PHU6	231	K	Putative phosphoric monoester hydrolase	orf19.2269	1	0.0655301	57.888	VSK(1)IIDGEK	2	0.79638	1	cytoplasm,nucleus	GO:0008152 metabolic process; GO:0016311 dephosphorylation; GO:0044237 cellular metabolic process; GO:0006793 phosphorus metabolic process; GO:0009987 cellular process; GO:0006796 phosphate-containing compound metabolic process;		GO:0016787 hydrolase activity; GO:0042578 phosphoric ester hydrolase activity; GO:0003824 catalytic activity; GO:0016791 phosphatase activity; GO:0016788 hydrolase activity, acting on ester bonds;				IPR023214;	HAD-like domain;
A0A1D8PHU6	159	K	Putative phosphoric monoester hydrolase	orf19.2269	1	7.60616e-05	71.148	SIK(1)EYLTSHGYEGDADTPR	3	-0.046508	1	cytoplasm,nucleus	GO:0008152 metabolic process; GO:0016311 dephosphorylation; GO:0044237 cellular metabolic process; GO:0006793 phosphorus metabolic process; GO:0009987 cellular process; GO:0006796 phosphate-containing compound metabolic process;		GO:0016787 hydrolase activity; GO:0042578 phosphoric ester hydrolase activity; GO:0003824 catalytic activity; GO:0016791 phosphatase activity; GO:0016788 hydrolase activity, acting on ester bonds;				IPR023214;	HAD-like domain;
A0A1D8PHU6	200	K	Putative phosphoric monoester hydrolase	orf19.2269	1	0.000297959	86.879	ETDLLFAK(1)HGK	2	0.58067	1	cytoplasm,nucleus	GO:0008152 metabolic process; GO:0016311 dephosphorylation; GO:0044237 cellular metabolic process; GO:0006793 phosphorus metabolic process; GO:0009987 cellular process; GO:0006796 phosphate-containing compound metabolic process;		GO:0016787 hydrolase activity; GO:0042578 phosphoric ester hydrolase activity; GO:0003824 catalytic activity; GO:0016791 phosphatase activity; GO:0016788 hydrolase activity, acting on ester bonds;				IPR023214;	HAD-like domain;
A0A1D8PHU6	154	K	Putative phosphoric monoester hydrolase	orf19.2269	1	1.20415e-12	189.3	DPDSGFGHDK(1)AK	3	0.23418	2	cytoplasm,nucleus	GO:0008152 metabolic process; GO:0016311 dephosphorylation; GO:0044237 cellular metabolic process; GO:0006793 phosphorus metabolic process; GO:0009987 cellular process; GO:0006796 phosphate-containing compound metabolic process;		GO:0016787 hydrolase activity; GO:0042578 phosphoric ester hydrolase activity; GO:0003824 catalytic activity; GO:0016791 phosphatase activity; GO:0016788 hydrolase activity, acting on ester bonds;				IPR023214;	HAD-like domain;
A0A1D8PHU6	49	K	Putative phosphoric monoester hydrolase	orf19.2269	1	0.000749022	115.71	ILEGK(1)QSFR	2	0.068796	3	cytoplasm,nucleus	GO:0008152 metabolic process; GO:0016311 dephosphorylation; GO:0044237 cellular metabolic process; GO:0006793 phosphorus metabolic process; GO:0009987 cellular process; GO:0006796 phosphate-containing compound metabolic process;		GO:0016787 hydrolase activity; GO:0042578 phosphoric ester hydrolase activity; GO:0003824 catalytic activity; GO:0016791 phosphatase activity; GO:0016788 hydrolase activity, acting on ester bonds;				IPR023214;	HAD-like domain;
A0A1D8PHU6	144	K	Putative phosphoric monoester hydrolase	orf19.2269	1	0.000760141	50.964	VDGDNWEILFK(1)DPDSGFGHDK	3	-0.41055	1	cytoplasm,nucleus	GO:0008152 metabolic process; GO:0016311 dephosphorylation; GO:0044237 cellular metabolic process; GO:0006793 phosphorus metabolic process; GO:0009987 cellular process; GO:0006796 phosphate-containing compound metabolic process;		GO:0016787 hydrolase activity; GO:0042578 phosphoric ester hydrolase activity; GO:0003824 catalytic activity; GO:0016791 phosphatase activity; GO:0016788 hydrolase activity, acting on ester bonds;				IPR023214;	HAD-like domain;
A0A1D8PHU6	44	K	Putative phosphoric monoester hydrolase	orf19.2269	1	0.0123016	50.786	MIINDK(1)ILEGK	2	2.0549	1	cytoplasm,nucleus	GO:0008152 metabolic process; GO:0016311 dephosphorylation; GO:0044237 cellular metabolic process; GO:0006793 phosphorus metabolic process; GO:0009987 cellular process; GO:0006796 phosphate-containing compound metabolic process;		GO:0016787 hydrolase activity; GO:0042578 phosphoric ester hydrolase activity; GO:0003824 catalytic activity; GO:0016791 phosphatase activity; GO:0016788 hydrolase activity, acting on ester bonds;				IPR023214;	HAD-like domain;
A0A1D8PFV6	119	K	Uncharacterized protein	orf19.7244	1	6.02573e-05	80.316	GLPWSIGK(1)GFDTFLPVSK	2	-1.0602	2	cytoplasm,mitochondria	GO:0008152 metabolic process;		GO:0003824 catalytic activity;				IPR011234;	Fumarylacetoacetase, C-terminal-related;
A0A1D8PFV6	229	K	Uncharacterized protein	orf19.7244	0.999931	0.000524419	82.578	FDAEEKPGPYEYK(1)QI	2	-0.14949	1	cytoplasm,mitochondria	GO:0008152 metabolic process;		GO:0003824 catalytic activity;				IPR011234;	Fumarylacetoacetase, C-terminal-related;
A0A1D8PFV6	135	K	Uncharacterized protein	orf19.7244	1	0.0124319	66.692	EK(1)IPDPYK	2	0.60698	1	cytoplasm,mitochondria	GO:0008152 metabolic process;		GO:0003824 catalytic activity;				IPR011234;	Fumarylacetoacetase, C-terminal-related;
A0A1D8PQ43	8	K	Ribonuclease H	orf19.5614	1	0.000599186	88.948	PYYAVAK(1)GSK	2	-1.5402	1	mitochondria	GO:0006725 cellular aromatic compound metabolic process; GO:1901360 organic cyclic compound metabolic process; GO:0006807 nitrogen compound metabolic process; GO:0044238 primary metabolic process; GO:0044237 cellular metabolic process; GO:0071704 organic substance metabolic process; GO:0016070 RNA metabolic process; GO:0008152 metabolic process; GO:0090501 RNA phosphodiester bond hydrolysis; GO:0…		GO:0000287 magnesium ion binding; GO:0004523 RNA-DNA hybrid ribonuclease activity; GO:0043167 ion binding; GO:0004521 endoribonuclease activity; GO:0016891 endoribonuclease activity, producing 5'-phosphomonoesters; GO:0016787 hydrolase activity; GO:0097159 organic cyclic compound binding; GO:1901363 heterocyclic compound binding; GO:0016893 endonuclease activity, active with either ribo- or deoxy…	K03469			IPR009027; IPR012337; IPR011320; IPR002156;	Ribosomal protein L9/RNase H1, N-terminal; Ribonuclease H-like domain; Ribonuclease H1, N-terminal; Ribonuclease H domain;
A0A1D8PQ43	174	K	Ribonuclease H	orf19.5614	1	0.00430219	54.259	AELHGVK(1)HALK	3	-0.81195	1	mitochondria	GO:0006725 cellular aromatic compound metabolic process; GO:1901360 organic cyclic compound metabolic process; GO:0006807 nitrogen compound metabolic process; GO:0044238 primary metabolic process; GO:0044237 cellular metabolic process; GO:0071704 organic substance metabolic process; GO:0016070 RNA metabolic process; GO:0008152 metabolic process; GO:0090501 RNA phosphodiester bond hydrolysis; GO:0…		GO:0000287 magnesium ion binding; GO:0004523 RNA-DNA hybrid ribonuclease activity; GO:0043167 ion binding; GO:0004521 endoribonuclease activity; GO:0016891 endoribonuclease activity, producing 5'-phosphomonoesters; GO:0016787 hydrolase activity; GO:0097159 organic cyclic compound binding; GO:1901363 heterocyclic compound binding; GO:0016893 endonuclease activity, active with either ribo- or deoxy…	K03469			IPR009027; IPR012337; IPR011320; IPR002156;	Ribosomal protein L9/RNase H1, N-terminal; Ribonuclease H-like domain; Ribonuclease H1, N-terminal; Ribonuclease H domain;
A0A1D8PT27	52	K	Aconitate hydratase, mitochondrial	ACO2	1	0.000151174	89.133	ILK(1)NQPLTLAEK	2	2.7129	1	mitochondria	GO:0072350 tricarboxylic acid metabolic process; GO:0055114 oxidation-reduction process; GO:0044281 small molecule metabolic process; GO:0044763 single-organism cellular process; GO:0006099 tricarboxylic acid cycle; GO:0044699 single-organism process; GO:0044238 primary metabolic process; GO:0045333 cellular respiration; GO:0044237 cellular metabolic process; GO:0071704 organic substance metaboli…	GO:0043226 organelle; GO:0043231 intracellular membrane-bounded organelle; GO:0043229 intracellular organelle; GO:0044464 cell part; GO:0005622 intracellular; GO:0005737 cytoplasm; GO:0044424 intracellular part; GO:0043227 membrane-bounded organelle; GO:0005623 cell; GO:0005739 mitochondrion; GO:0044444 cytoplasmic part;	GO:0003824 catalytic activity; GO:0051536 iron-sulfur cluster binding; GO:0005488 binding; GO:0043167 ion binding; GO:0003994 aconitate hydratase activity; GO:0016829 lyase activity; GO:0043169 cation binding; GO:0046872 metal ion binding; GO:0016836 hydro-lyase activity; GO:0051539 4 iron, 4 sulfur cluster binding; GO:0016835 carbon-oxygen lyase activity; GO:0051540 metal cluster binding;	K17450	ACO2; homoaconitase [EC:4.2.1.-]	cal01130 Biosynthesis of antibiotics - Candida albicans; cal01100 Metabolic pathways - Candida albicans; cal01230 Biosynthesis of amino acids - Candida albicans;	IPR001030; IPR000573; IPR015928; IPR015932; IPR015931;	Aconitase/3-isopropylmalate dehydratase large subunit, alpha/beta/alpha domain; Aconitase A/isopropylmalate dehydratase small subunit, swivel domain; Aconitase/3-isopropylmalate dehydratase, swivel; Aconitase/3-isopropylmalate dehydratase large subunit, alpha/beta/alpha, subdomain 2; Aconitase/3-isopropylmalate dehydratase large subunit, alpha/beta/alpha, subdomain 1/3;
A0A1D8PT27	596	K	Aconitate hydratase, mitochondrial	ACO2	1	0.00492565	47.618	VEGK(1)CTTDHISAAGVWLK	3	0.25461	1	mitochondria	GO:0072350 tricarboxylic acid metabolic process; GO:0055114 oxidation-reduction process; GO:0044281 small molecule metabolic process; GO:0044763 single-organism cellular process; GO:0006099 tricarboxylic acid cycle; GO:0044699 single-organism process; GO:0044238 primary metabolic process; GO:0045333 cellular respiration; GO:0044237 cellular metabolic process; GO:0071704 organic substance metaboli…	GO:0043226 organelle; GO:0043231 intracellular membrane-bounded organelle; GO:0043229 intracellular organelle; GO:0044464 cell part; GO:0005622 intracellular; GO:0005737 cytoplasm; GO:0044424 intracellular part; GO:0043227 membrane-bounded organelle; GO:0005623 cell; GO:0005739 mitochondrion; GO:0044444 cytoplasmic part;	GO:0003824 catalytic activity; GO:0051536 iron-sulfur cluster binding; GO:0005488 binding; GO:0043167 ion binding; GO:0003994 aconitate hydratase activity; GO:0016829 lyase activity; GO:0043169 cation binding; GO:0046872 metal ion binding; GO:0016836 hydro-lyase activity; GO:0051539 4 iron, 4 sulfur cluster binding; GO:0016835 carbon-oxygen lyase activity; GO:0051540 metal cluster binding;	K17450	ACO2; homoaconitase [EC:4.2.1.-]	cal01130 Biosynthesis of antibiotics - Candida albicans; cal01100 Metabolic pathways - Candida albicans; cal01230 Biosynthesis of amino acids - Candida albicans;	IPR001030; IPR000573; IPR015928; IPR015932; IPR015931;	Aconitase/3-isopropylmalate dehydratase large subunit, alpha/beta/alpha domain; Aconitase A/isopropylmalate dehydratase small subunit, swivel domain; Aconitase/3-isopropylmalate dehydratase, swivel; Aconitase/3-isopropylmalate dehydratase large subunit, alpha/beta/alpha, subdomain 2; Aconitase/3-isopropylmalate dehydratase large subunit, alpha/beta/alpha, subdomain 1/3;
A0A1D8PT27	612	K	Aconitate hydratase, mitochondrial	ACO2	1	1.03422e-06	93.753	YK(1)GHLENISYNTLIGAVNK	3	-0.70798	1	mitochondria	GO:0072350 tricarboxylic acid metabolic process; GO:0055114 oxidation-reduction process; GO:0044281 small molecule metabolic process; GO:0044763 single-organism cellular process; GO:0006099 tricarboxylic acid cycle; GO:0044699 single-organism process; GO:0044238 primary metabolic process; GO:0045333 cellular respiration; GO:0044237 cellular metabolic process; GO:0071704 organic substance metaboli…	GO:0043226 organelle; GO:0043231 intracellular membrane-bounded organelle; GO:0043229 intracellular organelle; GO:0044464 cell part; GO:0005622 intracellular; GO:0005737 cytoplasm; GO:0044424 intracellular part; GO:0043227 membrane-bounded organelle; GO:0005623 cell; GO:0005739 mitochondrion; GO:0044444 cytoplasmic part;	GO:0003824 catalytic activity; GO:0051536 iron-sulfur cluster binding; GO:0005488 binding; GO:0043167 ion binding; GO:0003994 aconitate hydratase activity; GO:0016829 lyase activity; GO:0043169 cation binding; GO:0046872 metal ion binding; GO:0016836 hydro-lyase activity; GO:0051539 4 iron, 4 sulfur cluster binding; GO:0016835 carbon-oxygen lyase activity; GO:0051540 metal cluster binding;	K17450	ACO2; homoaconitase [EC:4.2.1.-]	cal01130 Biosynthesis of antibiotics - Candida albicans; cal01100 Metabolic pathways - Candida albicans; cal01230 Biosynthesis of amino acids - Candida albicans;	IPR001030; IPR000573; IPR015928; IPR015932; IPR015931;	Aconitase/3-isopropylmalate dehydratase large subunit, alpha/beta/alpha domain; Aconitase A/isopropylmalate dehydratase small subunit, swivel domain; Aconitase/3-isopropylmalate dehydratase, swivel; Aconitase/3-isopropylmalate dehydratase large subunit, alpha/beta/alpha, subdomain 2; Aconitase/3-isopropylmalate dehydratase large subunit, alpha/beta/alpha, subdomain 1/3;
A0A1D8PT27	227	K	Aconitate hydratase, mitochondrial	ACO2	1	0.00487475	86.095	APK(1)ILGVK	2	-0.058109	1	mitochondria	GO:0072350 tricarboxylic acid metabolic process; GO:0055114 oxidation-reduction process; GO:0044281 small molecule metabolic process; GO:0044763 single-organism cellular process; GO:0006099 tricarboxylic acid cycle; GO:0044699 single-organism process; GO:0044238 primary metabolic process; GO:0045333 cellular respiration; GO:0044237 cellular metabolic process; GO:0071704 organic substance metaboli…	GO:0043226 organelle; GO:0043231 intracellular membrane-bounded organelle; GO:0043229 intracellular organelle; GO:0044464 cell part; GO:0005622 intracellular; GO:0005737 cytoplasm; GO:0044424 intracellular part; GO:0043227 membrane-bounded organelle; GO:0005623 cell; GO:0005739 mitochondrion; GO:0044444 cytoplasmic part;	GO:0003824 catalytic activity; GO:0051536 iron-sulfur cluster binding; GO:0005488 binding; GO:0043167 ion binding; GO:0003994 aconitate hydratase activity; GO:0016829 lyase activity; GO:0043169 cation binding; GO:0046872 metal ion binding; GO:0016836 hydro-lyase activity; GO:0051539 4 iron, 4 sulfur cluster binding; GO:0016835 carbon-oxygen lyase activity; GO:0051540 metal cluster binding;	K17450	ACO2; homoaconitase [EC:4.2.1.-]	cal01130 Biosynthesis of antibiotics - Candida albicans; cal01100 Metabolic pathways - Candida albicans; cal01230 Biosynthesis of amino acids - Candida albicans;	IPR001030; IPR000573; IPR015928; IPR015932; IPR015931;	Aconitase/3-isopropylmalate dehydratase large subunit, alpha/beta/alpha domain; Aconitase A/isopropylmalate dehydratase small subunit, swivel domain; Aconitase/3-isopropylmalate dehydratase, swivel; Aconitase/3-isopropylmalate dehydratase large subunit, alpha/beta/alpha, subdomain 2; Aconitase/3-isopropylmalate dehydratase large subunit, alpha/beta/alpha, subdomain 1/3;
A0A1D8PT27	48	K	Aconitate hydratase, mitochondrial	ACO2	1	0.022314	50.791	LINNLSTVK(1)K	2	-0.2643	1	mitochondria	GO:0072350 tricarboxylic acid metabolic process; GO:0055114 oxidation-reduction process; GO:0044281 small molecule metabolic process; GO:0044763 single-organism cellular process; GO:0006099 tricarboxylic acid cycle; GO:0044699 single-organism process; GO:0044238 primary metabolic process; GO:0045333 cellular respiration; GO:0044237 cellular metabolic process; GO:0071704 organic substance metaboli…	GO:0043226 organelle; GO:0043231 intracellular membrane-bounded organelle; GO:0043229 intracellular organelle; GO:0044464 cell part; GO:0005622 intracellular; GO:0005737 cytoplasm; GO:0044424 intracellular part; GO:0043227 membrane-bounded organelle; GO:0005623 cell; GO:0005739 mitochondrion; GO:0044444 cytoplasmic part;	GO:0003824 catalytic activity; GO:0051536 iron-sulfur cluster binding; GO:0005488 binding; GO:0043167 ion binding; GO:0003994 aconitate hydratase activity; GO:0016829 lyase activity; GO:0043169 cation binding; GO:0046872 metal ion binding; GO:0016836 hydro-lyase activity; GO:0051539 4 iron, 4 sulfur cluster binding; GO:0016835 carbon-oxygen lyase activity; GO:0051540 metal cluster binding;	K17450	ACO2; homoaconitase [EC:4.2.1.-]	cal01130 Biosynthesis of antibiotics - Candida albicans; cal01100 Metabolic pathways - Candida albicans; cal01230 Biosynthesis of amino acids - Candida albicans;	IPR001030; IPR000573; IPR015928; IPR015932; IPR015931;	Aconitase/3-isopropylmalate dehydratase large subunit, alpha/beta/alpha domain; Aconitase A/isopropylmalate dehydratase small subunit, swivel domain; Aconitase/3-isopropylmalate dehydratase, swivel; Aconitase/3-isopropylmalate dehydratase large subunit, alpha/beta/alpha, subdomain 2; Aconitase/3-isopropylmalate dehydratase large subunit, alpha/beta/alpha, subdomain 1/3;
A0A1D8PT27	788	K	Aconitate hydratase, mitochondrial	ACO2	1	8.87801e-05	94.287	AGSAINYIGNTK(1)K	2	1.5898	2	mitochondria	GO:0072350 tricarboxylic acid metabolic process; GO:0055114 oxidation-reduction process; GO:0044281 small molecule metabolic process; GO:0044763 single-organism cellular process; GO:0006099 tricarboxylic acid cycle; GO:0044699 single-organism process; GO:0044238 primary metabolic process; GO:0045333 cellular respiration; GO:0044237 cellular metabolic process; GO:0071704 organic substance metaboli…	GO:0043226 organelle; GO:0043231 intracellular membrane-bounded organelle; GO:0043229 intracellular organelle; GO:0044464 cell part; GO:0005622 intracellular; GO:0005737 cytoplasm; GO:0044424 intracellular part; GO:0043227 membrane-bounded organelle; GO:0005623 cell; GO:0005739 mitochondrion; GO:0044444 cytoplasmic part;	GO:0003824 catalytic activity; GO:0051536 iron-sulfur cluster binding; GO:0005488 binding; GO:0043167 ion binding; GO:0003994 aconitate hydratase activity; GO:0016829 lyase activity; GO:0043169 cation binding; GO:0046872 metal ion binding; GO:0016836 hydro-lyase activity; GO:0051539 4 iron, 4 sulfur cluster binding; GO:0016835 carbon-oxygen lyase activity; GO:0051540 metal cluster binding;	K17450	ACO2; homoaconitase [EC:4.2.1.-]	cal01130 Biosynthesis of antibiotics - Candida albicans; cal01100 Metabolic pathways - Candida albicans; cal01230 Biosynthesis of amino acids - Candida albicans;	IPR001030; IPR000573; IPR015928; IPR015932; IPR015931;	Aconitase/3-isopropylmalate dehydratase large subunit, alpha/beta/alpha domain; Aconitase A/isopropylmalate dehydratase small subunit, swivel domain; Aconitase/3-isopropylmalate dehydratase, swivel; Aconitase/3-isopropylmalate dehydratase large subunit, alpha/beta/alpha, subdomain 2; Aconitase/3-isopropylmalate dehydratase large subunit, alpha/beta/alpha, subdomain 1/3;
A0A1D8PH21	85	K	60S ribosomal protein L36	RPL39	1	1.37294e-06	128.15	K(1)VEEMTQVIAESR	2	2.1478	1	mitochondria	GO:0006518 peptide metabolic process; GO:0043043 peptide biosynthetic process; GO:0044267 cellular protein metabolic process; GO:0006807 nitrogen compound metabolic process; GO:0009058 biosynthetic process; GO:0043603 cellular amide metabolic process; GO:0044238 primary metabolic process; GO:1901566 organonitrogen compound biosynthetic process; GO:1901576 organic substance biosynthetic process; G…	GO:0005840 ribosome; GO:0043226 organelle; GO:0043229 intracellular organelle; GO:0043232 intracellular non-membrane-bounded organelle; GO:0044464 cell part; GO:0005622 intracellular; GO:0005737 cytoplasm; GO:0032991 macromolecular complex; GO:0044424 intracellular part; GO:1990904 ribonucleoprotein complex; GO:0005623 cell; GO:0030529 intracellular ribonucleoprotein complex; GO:0044444 cytoplasm…	GO:0003735 structural constituent of ribosome; GO:0005198 structural molecule activity;	K02920	RP-L36e; large subunit ribosomal protein L36e	cal03010 Ribosome - Candida albicans;
A0A1D8PH21	3	K	60S ribosomal protein L36	RPL39	1	6.01456e-05	118.23	AK(1)SGIAAGVNK(1)GR	2	1.5524	3	mitochondria	GO:0006518 peptide metabolic process; GO:0043043 peptide biosynthetic process; GO:0044267 cellular protein metabolic process; GO:0006807 nitrogen compound metabolic process; GO:0009058 biosynthetic process; GO:0043603 cellular amide metabolic process; GO:0044238 primary metabolic process; GO:1901566 organonitrogen compound biosynthetic process; GO:1901576 organic substance biosynthetic process; G…	GO:0005840 ribosome; GO:0043226 organelle; GO:0043229 intracellular organelle; GO:0043232 intracellular non-membrane-bounded organelle; GO:0044464 cell part; GO:0005622 intracellular; GO:0005737 cytoplasm; GO:0032991 macromolecular complex; GO:0044424 intracellular part; GO:1990904 ribonucleoprotein complex; GO:0005623 cell; GO:0030529 intracellular ribonucleoprotein complex; GO:0044444 cytoplasm…	GO:0003735 structural constituent of ribosome; GO:0005198 structural molecule activity;	K02920	RP-L36e; large subunit ribosomal protein L36e	cal03010 Ribosome - Candida albicans;
A0A1D8PH21	24	K	60S ribosomal protein L36	RPL39	1	0.00133178	90.906	TTAK(1)EVAPK(1)ISYR	2	1.6086	3	mitochondria	GO:0006518 peptide metabolic process; GO:0043043 peptide biosynthetic process; GO:0044267 cellular protein metabolic process; GO:0006807 nitrogen compound metabolic process; GO:0009058 biosynthetic process; GO:0043603 cellular amide metabolic process; GO:0044238 primary metabolic process; GO:1901566 organonitrogen compound biosynthetic process; GO:1901576 organic substance biosynthetic process; G…	GO:0005840 ribosome; GO:0043226 organelle; GO:0043229 intracellular organelle; GO:0043232 intracellular non-membrane-bounded organelle; GO:0044464 cell part; GO:0005622 intracellular; GO:0005737 cytoplasm; GO:0032991 macromolecular complex; GO:0044424 intracellular part; GO:1990904 ribonucleoprotein complex; GO:0005623 cell; GO:0030529 intracellular ribonucleoprotein complex; GO:0044444 cytoplasm…	GO:0003735 structural constituent of ribosome; GO:0005198 structural molecule activity;	K02920	RP-L36e; large subunit ribosomal protein L36e	cal03010 Ribosome - Candida albicans;
A0A1D8PH21	19	K	60S ribosomal protein L36	RPL39	1	0.000817448	106.68	TTAK(1)EVAPK(1)ISYR	2	1.6086	2	mitochondria	GO:0006518 peptide metabolic process; GO:0043043 peptide biosynthetic process; GO:0044267 cellular protein metabolic process; GO:0006807 nitrogen compound metabolic process; GO:0009058 biosynthetic process; GO:0043603 cellular amide metabolic process; GO:0044238 primary metabolic process; GO:1901566 organonitrogen compound biosynthetic process; GO:1901576 organic substance biosynthetic process; G…	GO:0005840 ribosome; GO:0043226 organelle; GO:0043229 intracellular organelle; GO:0043232 intracellular non-membrane-bounded organelle; GO:0044464 cell part; GO:0005622 intracellular; GO:0005737 cytoplasm; GO:0032991 macromolecular complex; GO:0044424 intracellular part; GO:1990904 ribonucleoprotein complex; GO:0005623 cell; GO:0030529 intracellular ribonucleoprotein complex; GO:0044444 cytoplasm…	GO:0003735 structural constituent of ribosome; GO:0005198 structural molecule activity;	K02920	RP-L36e; large subunit ribosomal protein L36e	cal03010 Ribosome - Candida albicans;
A0A1D8PH21	44	K	60S ribosomal protein L36	RPL39	1	1.63238e-07	121.99	SIVK(1)EVAGLAPYER	3	0.33996	4	mitochondria	GO:0006518 peptide metabolic process; GO:0043043 peptide biosynthetic process; GO:0044267 cellular protein metabolic process; GO:0006807 nitrogen compound metabolic process; GO:0009058 biosynthetic process; GO:0043603 cellular amide metabolic process; GO:0044238 primary metabolic process; GO:1901566 organonitrogen compound biosynthetic process; GO:1901576 organic substance biosynthetic process; G…	GO:0005840 ribosome; GO:0043226 organelle; GO:0043229 intracellular organelle; GO:0043232 intracellular non-membrane-bounded organelle; GO:0044464 cell part; GO:0005622 intracellular; GO:0005737 cytoplasm; GO:0032991 macromolecular complex; GO:0044424 intracellular part; GO:1990904 ribonucleoprotein complex; GO:0005623 cell; GO:0030529 intracellular ribonucleoprotein complex; GO:0044444 cytoplasm…	GO:0003735 structural constituent of ribosome; GO:0005198 structural molecule activity;	K02920	RP-L36e; large subunit ribosomal protein L36e	cal03010 Ribosome - Candida albicans;
A0A1D8PH21	12	K	60S ribosomal protein L36	RPL39	1	8.47822e-05	102.55	SGIAAGVNK(1)GR	2	-0.49245	3	mitochondria	GO:0006518 peptide metabolic process; GO:0043043 peptide biosynthetic process; GO:0044267 cellular protein metabolic process; GO:0006807 nitrogen compound metabolic process; GO:0009058 biosynthetic process; GO:0043603 cellular amide metabolic process; GO:0044238 primary metabolic process; GO:1901566 organonitrogen compound biosynthetic process; GO:1901576 organic substance biosynthetic process; G…	GO:0005840 ribosome; GO:0043226 organelle; GO:0043229 intracellular organelle; GO:0043232 intracellular non-membrane-bounded organelle; GO:0044464 cell part; GO:0005622 intracellular; GO:0005737 cytoplasm; GO:0032991 macromolecular complex; GO:0044424 intracellular part; GO:1990904 ribonucleoprotein complex; GO:0005623 cell; GO:0030529 intracellular ribonucleoprotein complex; GO:0044444 cytoplasm…	GO:0003735 structural constituent of ribosome; GO:0005198 structural molecule activity;	K02920	RP-L36e; large subunit ribosomal protein L36e	cal03010 Ribosome - Candida albicans;
A0A1D8PQQ5	27	K	Ribosomal 40S subunit protein S18B	RPS18	1	0.000774457	112.36	IK(1)IMYALTK	2	-1.2891	2	nucleus	GO:0006518 peptide metabolic process; GO:0043043 peptide biosynthetic process; GO:0044267 cellular protein metabolic process; GO:0006807 nitrogen compound metabolic process; GO:0009058 biosynthetic process; GO:0043603 cellular amide metabolic process; GO:0044238 primary metabolic process; GO:1901566 organonitrogen compound biosynthetic process; GO:1901576 organic substance biosynthetic process; G…	GO:0005840 ribosome; GO:0043226 organelle; GO:0043229 intracellular organelle; GO:0043232 intracellular non-membrane-bounded organelle; GO:0044464 cell part; GO:0005622 intracellular; GO:0005737 cytoplasm; GO:0032991 macromolecular complex; GO:0044424 intracellular part; GO:1990904 ribonucleoprotein complex; GO:0005623 cell; GO:0030529 intracellular ribonucleoprotein complex; GO:0044444 cytoplasm…	GO:0097159 organic cyclic compound binding; GO:1901363 heterocyclic compound binding; GO:0003723 RNA binding; GO:0005488 binding; GO:0003676 nucleic acid binding; GO:0005198 structural molecule activity; GO:0003735 structural constituent of ribosome;	K02964	RP-S18e; small subunit ribosomal protein S18e	cal03010 Ribosome - Candida albicans;	IPR027437; IPR010979;	30s ribosomal protein S13, C-terminal; Ribosomal protein S13-like, H2TH;
A0A1D8PQQ5	90	K	Ribosomal 40S subunit protein S18B	RPS18	1	0.000954505	59.975	QK(1)DQVDGK(1)DYHVLANNLESK	3	1.7343	1	nucleus	GO:0006518 peptide metabolic process; GO:0043043 peptide biosynthetic process; GO:0044267 cellular protein metabolic process; GO:0006807 nitrogen compound metabolic process; GO:0009058 biosynthetic process; GO:0043603 cellular amide metabolic process; GO:0044238 primary metabolic process; GO:1901566 organonitrogen compound biosynthetic process; GO:1901576 organic substance biosynthetic process; G…	GO:0005840 ribosome; GO:0043226 organelle; GO:0043229 intracellular organelle; GO:0043232 intracellular non-membrane-bounded organelle; GO:0044464 cell part; GO:0005622 intracellular; GO:0005737 cytoplasm; GO:0032991 macromolecular complex; GO:0044424 intracellular part; GO:1990904 ribonucleoprotein complex; GO:0005623 cell; GO:0030529 intracellular ribonucleoprotein complex; GO:0044444 cytoplasm…	GO:0097159 organic cyclic compound binding; GO:1901363 heterocyclic compound binding; GO:0003723 RNA binding; GO:0005488 binding; GO:0003676 nucleic acid binding; GO:0005198 structural molecule activity; GO:0003735 structural constituent of ribosome;	K02964	RP-S18e; small subunit ribosomal protein S18e	cal03010 Ribosome - Candida albicans;	IPR027437; IPR010979;	30s ribosomal protein S13, C-terminal; Ribosomal protein S13-like, H2TH;
A0A1D8PQQ5	139	K	Ribosomal 40S subunit protein S18B	RPS18	1	2.12378e-05	150.81	GQHTK(1)TTSR	2	-0.027464	4	nucleus	GO:0006518 peptide metabolic process; GO:0043043 peptide biosynthetic process; GO:0044267 cellular protein metabolic process; GO:0006807 nitrogen compound metabolic process; GO:0009058 biosynthetic process; GO:0043603 cellular amide metabolic process; GO:0044238 primary metabolic process; GO:1901566 organonitrogen compound biosynthetic process; GO:1901576 organic substance biosynthetic process; G…	GO:0005840 ribosome; GO:0043226 organelle; GO:0043229 intracellular organelle; GO:0043232 intracellular non-membrane-bounded organelle; GO:0044464 cell part; GO:0005622 intracellular; GO:0005737 cytoplasm; GO:0032991 macromolecular complex; GO:0044424 intracellular part; GO:1990904 ribonucleoprotein complex; GO:0005623 cell; GO:0030529 intracellular ribonucleoprotein complex; GO:0044444 cytoplasm…	GO:0097159 organic cyclic compound binding; GO:1901363 heterocyclic compound binding; GO:0003723 RNA binding; GO:0005488 binding; GO:0003676 nucleic acid binding; GO:0005198 structural molecule activity; GO:0003735 structural constituent of ribosome;	K02964	RP-S18e; small subunit ribosomal protein S18e	cal03010 Ribosome - Candida albicans;	IPR027437; IPR010979;	30s ribosomal protein S13, C-terminal; Ribosomal protein S13-like, H2TH;
A0A1D8PQQ5	80	K	Ribosomal 40S subunit protein S18B	RPS18	1	6.56731e-09	100.97	IVTIMQNPTNYK(1)IPAWFLNR	3	-0.47786	2	nucleus	GO:0006518 peptide metabolic process; GO:0043043 peptide biosynthetic process; GO:0044267 cellular protein metabolic process; GO:0006807 nitrogen compound metabolic process; GO:0009058 biosynthetic process; GO:0043603 cellular amide metabolic process; GO:0044238 primary metabolic process; GO:1901566 organonitrogen compound biosynthetic process; GO:1901576 organic substance biosynthetic process; G…	GO:0005840 ribosome; GO:0043226 organelle; GO:0043229 intracellular organelle; GO:0043232 intracellular non-membrane-bounded organelle; GO:0044464 cell part; GO:0005622 intracellular; GO:0005737 cytoplasm; GO:0032991 macromolecular complex; GO:0044424 intracellular part; GO:1990904 ribonucleoprotein complex; GO:0005623 cell; GO:0030529 intracellular ribonucleoprotein complex; GO:0044444 cytoplasm…	GO:0097159 organic cyclic compound binding; GO:1901363 heterocyclic compound binding; GO:0003723 RNA binding; GO:0005488 binding; GO:0003676 nucleic acid binding; GO:0005198 structural molecule activity; GO:0003735 structural constituent of ribosome;	K02964	RP-S18e; small subunit ribosomal protein S18e	cal03010 Ribosome - Candida albicans;	IPR027437; IPR010979;	30s ribosomal protein S13, C-terminal; Ribosomal protein S13-like, H2TH;
A0A1D8PQQ5	108	K	Ribosomal 40S subunit protein S18B	RPS18	1	6.25599e-09	109.65	DYHVLANNLESK(1)LR	2	-0.96966	4	nucleus	GO:0006518 peptide metabolic process; GO:0043043 peptide biosynthetic process; GO:0044267 cellular protein metabolic process; GO:0006807 nitrogen compound metabolic process; GO:0009058 biosynthetic process; GO:0043603 cellular amide metabolic process; GO:0044238 primary metabolic process; GO:1901566 organonitrogen compound biosynthetic process; GO:1901576 organic substance biosynthetic process; G…	GO:0005840 ribosome; GO:0043226 organelle; GO:0043229 intracellular organelle; GO:0043232 intracellular non-membrane-bounded organelle; GO:0044464 cell part; GO:0005622 intracellular; GO:0005737 cytoplasm; GO:0032991 macromolecular complex; GO:0044424 intracellular part; GO:1990904 ribonucleoprotein complex; GO:0005623 cell; GO:0030529 intracellular ribonucleoprotein complex; GO:0044444 cytoplasm…	GO:0097159 organic cyclic compound binding; GO:1901363 heterocyclic compound binding; GO:0003723 RNA binding; GO:0005488 binding; GO:0003676 nucleic acid binding; GO:0005198 structural molecule activity; GO:0003735 structural constituent of ribosome;	K02964	RP-S18e; small subunit ribosomal protein S18e	cal03010 Ribosome - Candida albicans;	IPR027437; IPR010979;	30s ribosomal protein S13, C-terminal; Ribosomal protein S13-like, H2TH;
A0A1D8PQQ5	48	K	Ribosomal 40S subunit protein S18B	RPS18	1	0.0040406	108.46	YANLVCK(1)K	2	-2.2176	2	nucleus	GO:0006518 peptide metabolic process; GO:0043043 peptide biosynthetic process; GO:0044267 cellular protein metabolic process; GO:0006807 nitrogen compound metabolic process; GO:0009058 biosynthetic process; GO:0043603 cellular amide metabolic process; GO:0044238 primary metabolic process; GO:1901566 organonitrogen compound biosynthetic process; GO:1901576 organic substance biosynthetic process; G…	GO:0005840 ribosome; GO:0043226 organelle; GO:0043229 intracellular organelle; GO:0043232 intracellular non-membrane-bounded organelle; GO:0044464 cell part; GO:0005622 intracellular; GO:0005737 cytoplasm; GO:0032991 macromolecular complex; GO:0044424 intracellular part; GO:1990904 ribonucleoprotein complex; GO:0005623 cell; GO:0030529 intracellular ribonucleoprotein complex; GO:0044444 cytoplasm…	GO:0097159 organic cyclic compound binding; GO:1901363 heterocyclic compound binding; GO:0003723 RNA binding; GO:0005488 binding; GO:0003676 nucleic acid binding; GO:0005198 structural molecule activity; GO:0003735 structural constituent of ribosome;	K02964	RP-S18e; small subunit ribosomal protein S18e	cal03010 Ribosome - Candida albicans;	IPR027437; IPR010979;	30s ribosomal protein S13, C-terminal; Ribosomal protein S13-like, H2TH;
A0A1D8PQQ5	34	K	Ribosomal 40S subunit protein S18B	RPS18	1	0.000836258	104.2	IMYALTK(1)IR	2	-0.38651	2	nucleus	GO:0006518 peptide metabolic process; GO:0043043 peptide biosynthetic process; GO:0044267 cellular protein metabolic process; GO:0006807 nitrogen compound metabolic process; GO:0009058 biosynthetic process; GO:0043603 cellular amide metabolic process; GO:0044238 primary metabolic process; GO:1901566 organonitrogen compound biosynthetic process; GO:1901576 organic substance biosynthetic process; G…	GO:0005840 ribosome; GO:0043226 organelle; GO:0043229 intracellular organelle; GO:0043232 intracellular non-membrane-bounded organelle; GO:0044464 cell part; GO:0005622 intracellular; GO:0005737 cytoplasm; GO:0032991 macromolecular complex; GO:0044424 intracellular part; GO:1990904 ribonucleoprotein complex; GO:0005623 cell; GO:0030529 intracellular ribonucleoprotein complex; GO:0044444 cytoplasm…	GO:0097159 organic cyclic compound binding; GO:1901363 heterocyclic compound binding; GO:0003723 RNA binding; GO:0005488 binding; GO:0003676 nucleic acid binding; GO:0005198 structural molecule activity; GO:0003735 structural constituent of ribosome;	K02964	RP-S18e; small subunit ribosomal protein S18e	cal03010 Ribosome - Candida albicans;	IPR027437; IPR010979;	30s ribosomal protein S13, C-terminal; Ribosomal protein S13-like, H2TH;
A0A1D8PQQ5	49	K	Ribosomal 40S subunit protein S18B	RPS18	1	0.00718018	90.696	K(1)ADVELTK	2	-4.2269	2	nucleus	GO:0006518 peptide metabolic process; GO:0043043 peptide biosynthetic process; GO:0044267 cellular protein metabolic process; GO:0006807 nitrogen compound metabolic process; GO:0009058 biosynthetic process; GO:0043603 cellular amide metabolic process; GO:0044238 primary metabolic process; GO:1901566 organonitrogen compound biosynthetic process; GO:1901576 organic substance biosynthetic process; G…	GO:0005840 ribosome; GO:0043226 organelle; GO:0043229 intracellular organelle; GO:0043232 intracellular non-membrane-bounded organelle; GO:0044464 cell part; GO:0005622 intracellular; GO:0005737 cytoplasm; GO:0032991 macromolecular complex; GO:0044424 intracellular part; GO:1990904 ribonucleoprotein complex; GO:0005623 cell; GO:0030529 intracellular ribonucleoprotein complex; GO:0044444 cytoplasm…	GO:0097159 organic cyclic compound binding; GO:1901363 heterocyclic compound binding; GO:0003723 RNA binding; GO:0005488 binding; GO:0003676 nucleic acid binding; GO:0005198 structural molecule activity; GO:0003735 structural constituent of ribosome;	K02964	RP-S18e; small subunit ribosomal protein S18e	cal03010 Ribosome - Candida albicans;	IPR027437; IPR010979;	30s ribosomal protein S13, C-terminal; Ribosomal protein S13-like, H2TH;
A0A1D8PQQ5	56	K	Ribosomal 40S subunit protein S18B	RPS18	0.999997	0.00877063	57.347	KADVELTK(1)R	3	1.5429	1	nucleus	GO:0006518 peptide metabolic process; GO:0043043 peptide biosynthetic process; GO:0044267 cellular protein metabolic process; GO:0006807 nitrogen compound metabolic process; GO:0009058 biosynthetic process; GO:0043603 cellular amide metabolic process; GO:0044238 primary metabolic process; GO:1901566 organonitrogen compound biosynthetic process; GO:1901576 organic substance biosynthetic process; G…	GO:0005840 ribosome; GO:0043226 organelle; GO:0043229 intracellular organelle; GO:0043232 intracellular non-membrane-bounded organelle; GO:0044464 cell part; GO:0005622 intracellular; GO:0005737 cytoplasm; GO:0032991 macromolecular complex; GO:0044424 intracellular part; GO:1990904 ribonucleoprotein complex; GO:0005623 cell; GO:0030529 intracellular ribonucleoprotein complex; GO:0044444 cytoplasm…	GO:0097159 organic cyclic compound binding; GO:1901363 heterocyclic compound binding; GO:0003723 RNA binding; GO:0005488 binding; GO:0003676 nucleic acid binding; GO:0005198 structural molecule activity; GO:0003735 structural constituent of ribosome;	K02964	RP-S18e; small subunit ribosomal protein S18e	cal03010 Ribosome - Candida albicans;	IPR027437; IPR010979;	30s ribosomal protein S13, C-terminal; Ribosomal protein S13-like, H2TH;
A0A1D8PQQ5	132	K	Ribosomal 40S subunit protein S18B	RPS18	1	0.00188134	117.16	HFWGLK(1)VR	3	-0.42231	3	nucleus	GO:0006518 peptide metabolic process; GO:0043043 peptide biosynthetic process; GO:0044267 cellular protein metabolic process; GO:0006807 nitrogen compound metabolic process; GO:0009058 biosynthetic process; GO:0043603 cellular amide metabolic process; GO:0044238 primary metabolic process; GO:1901566 organonitrogen compound biosynthetic process; GO:1901576 organic substance biosynthetic process; G…	GO:0005840 ribosome; GO:0043226 organelle; GO:0043229 intracellular organelle; GO:0043232 intracellular non-membrane-bounded organelle; GO:0044464 cell part; GO:0005622 intracellular; GO:0005737 cytoplasm; GO:0032991 macromolecular complex; GO:0044424 intracellular part; GO:1990904 ribonucleoprotein complex; GO:0005623 cell; GO:0030529 intracellular ribonucleoprotein complex; GO:0044444 cytoplasm…	GO:0097159 organic cyclic compound binding; GO:1901363 heterocyclic compound binding; GO:0003723 RNA binding; GO:0005488 binding; GO:0003676 nucleic acid binding; GO:0005198 structural molecule activity; GO:0003735 structural constituent of ribosome;	K02964	RP-S18e; small subunit ribosomal protein S18e	cal03010 Ribosome - Candida albicans;	IPR027437; IPR010979;	30s ribosomal protein S13, C-terminal; Ribosomal protein S13-like, H2TH;
A0A1D8PQQ5	96	K	Ribosomal 40S subunit protein S18B	RPS18	1	5.05017e-71	299.56	QK(1)DQVDGK(1)DYHVLANNLESK	3	1.7343	12	nucleus	GO:0006518 peptide metabolic process; GO:0043043 peptide biosynthetic process; GO:0044267 cellular protein metabolic process; GO:0006807 nitrogen compound metabolic process; GO:0009058 biosynthetic process; GO:0043603 cellular amide metabolic process; GO:0044238 primary metabolic process; GO:1901566 organonitrogen compound biosynthetic process; GO:1901576 organic substance biosynthetic process; G…	GO:0005840 ribosome; GO:0043226 organelle; GO:0043229 intracellular organelle; GO:0043232 intracellular non-membrane-bounded organelle; GO:0044464 cell part; GO:0005622 intracellular; GO:0005737 cytoplasm; GO:0032991 macromolecular complex; GO:0044424 intracellular part; GO:1990904 ribonucleoprotein complex; GO:0005623 cell; GO:0030529 intracellular ribonucleoprotein complex; GO:0044444 cytoplasm…	GO:0097159 organic cyclic compound binding; GO:1901363 heterocyclic compound binding; GO:0003723 RNA binding; GO:0005488 binding; GO:0003676 nucleic acid binding; GO:0005198 structural molecule activity; GO:0003735 structural constituent of ribosome;	K02964	RP-S18e; small subunit ribosomal protein S18e	cal03010 Ribosome - Candida albicans;	IPR027437; IPR010979;	30s ribosomal protein S13, C-terminal; Ribosomal protein S13-like, H2TH;
A0A1D8PGN9	987	K	Uncharacterized protein	orf19.5834	1	0.00206816	84.297	YDVLFGGIDSNK(1)K	2	-0.21724	1	mitochondria	GO:0045184 establishment of protein localization; GO:0006810 transport; GO:0046907 intracellular transport; GO:0070727 cellular macromolecule localization; GO:0051649 establishment of localization in cell; GO:0006886 intracellular protein transport; GO:0071702 organic substance transport; GO:0008104 protein localization; GO:0033036 macromolecule localization; GO:0034613 cellular protein localizat…	GO:0005623 cell; GO:0005622 intracellular; GO:0044464 cell part;	GO:0031267 small GTPase binding; GO:0017016 Ras GTPase binding; GO:0005488 binding; GO:0005515 protein binding; GO:0008536 Ran GTPase binding; GO:0051020 GTPase binding; GO:0019899 enzyme binding;	K20223			IPR001494; IPR011989; IPR016024; IPR013713;	Importin-beta, N-terminal domain; Armadillo-like helical; Armadillo-type fold; Exportin/Importin, Cse1-like;
A0A1D8PGN9	903	K	Uncharacterized protein	orf19.5834	1	0.000580824	69.456	AK(1)NAILSSESSQK	2	-0.25458	1	mitochondria	GO:0045184 establishment of protein localization; GO:0006810 transport; GO:0046907 intracellular transport; GO:0070727 cellular macromolecule localization; GO:0051649 establishment of localization in cell; GO:0006886 intracellular protein transport; GO:0071702 organic substance transport; GO:0008104 protein localization; GO:0033036 macromolecule localization; GO:0034613 cellular protein localizat…	GO:0005623 cell; GO:0005622 intracellular; GO:0044464 cell part;	GO:0031267 small GTPase binding; GO:0017016 Ras GTPase binding; GO:0005488 binding; GO:0005515 protein binding; GO:0008536 Ran GTPase binding; GO:0051020 GTPase binding; GO:0019899 enzyme binding;	K20223			IPR001494; IPR011989; IPR016024; IPR013713;	Importin-beta, N-terminal domain; Armadillo-like helical; Armadillo-type fold; Exportin/Importin, Cse1-like;
Q59MA9	483	K	Clustered mitochondria protein homolog	CLU1	1	0.0407461	40.496	DLTGIK(1)LINR	2	-0.12912	1	nucleus	GO:0051640 organelle localization; GO:0016043 cellular component organization; GO:0051646 mitochondrion localization; GO:0048311 mitochondrion distribution; GO:0006996 organelle organization; GO:0007005 mitochondrion organization; GO:0051179 localization; GO:0009987 cellular process; GO:0071840 cellular component organization or biogenesis; GO:0048312 intracellular distribution of mitochondria; G…	GO:0044424 intracellular part; GO:0005623 cell; GO:0044464 cell part; GO:0005622 intracellular; GO:0005737 cytoplasm;	GO:0005515 protein binding; GO:0005488 binding;	K03255			IPR023231; IPR033646; IPR025697; IPR011990; IPR028275; IPR013026;	GSKIP domain; CLU central domain; CLU domain; Tetratricopeptide-like helical domain; Clustered mitochondria protein, N-terminal; Tetratricopeptide repeat-containing domain;
Q59MA9	229	K	Clustered mitochondria protein homolog	CLU1	1	0.00968715	83.783	FDDINGK(1)VK	2	0.44036	1	nucleus	GO:0051640 organelle localization; GO:0016043 cellular component organization; GO:0051646 mitochondrion localization; GO:0048311 mitochondrion distribution; GO:0006996 organelle organization; GO:0007005 mitochondrion organization; GO:0051179 localization; GO:0009987 cellular process; GO:0071840 cellular component organization or biogenesis; GO:0048312 intracellular distribution of mitochondria; G…	GO:0044424 intracellular part; GO:0005623 cell; GO:0044464 cell part; GO:0005622 intracellular; GO:0005737 cytoplasm;	GO:0005515 protein binding; GO:0005488 binding;	K03255			IPR023231; IPR033646; IPR025697; IPR011990; IPR028275; IPR013026;	GSKIP domain; CLU central domain; CLU domain; Tetratricopeptide-like helical domain; Clustered mitochondria protein, N-terminal; Tetratricopeptide repeat-containing domain;
Q59MA9	410	K	Clustered mitochondria protein homolog	CLU1	1	0.00276235	64.224	LIQK(1)SLFEFNK	2	-0.58449	1	nucleus	GO:0051640 organelle localization; GO:0016043 cellular component organization; GO:0051646 mitochondrion localization; GO:0048311 mitochondrion distribution; GO:0006996 organelle organization; GO:0007005 mitochondrion organization; GO:0051179 localization; GO:0009987 cellular process; GO:0071840 cellular component organization or biogenesis; GO:0048312 intracellular distribution of mitochondria; G…	GO:0044424 intracellular part; GO:0005623 cell; GO:0044464 cell part; GO:0005622 intracellular; GO:0005737 cytoplasm;	GO:0005515 protein binding; GO:0005488 binding;	K03255			IPR023231; IPR033646; IPR025697; IPR011990; IPR028275; IPR013026;	GSKIP domain; CLU central domain; CLU domain; Tetratricopeptide-like helical domain; Clustered mitochondria protein, N-terminal; Tetratricopeptide repeat-containing domain;
A0A1D8PSW1	202	K	Pex14p	PEX14	1	0.0124319	66.692	LK(1)FDDDLR	2	-1.4807	1	nucleus	GO:0046907 intracellular transport; GO:0016043 cellular component organization; GO:0016560 protein import into peroxisome matrix, docking; GO:0072594 establishment of protein localization to organelle; GO:0017038 protein import; GO:0072663 establishment of protein localization to peroxisome; GO:0044699 single-organism process; GO:0016558 protein import into peroxisome matrix; GO:0022406 membrane …	GO:0031903 microbody membrane; GO:0043229 intracellular organelle; GO:0016020 membrane; GO:0098588 bounding membrane of organelle; GO:0044439 peroxisomal part; GO:0031090 organelle membrane; GO:0005777 peroxisome; GO:0005737 cytoplasm; GO:0044446 intracellular organelle part; GO:0044438 microbody part; GO:0044424 intracellular part; GO:0005623 cell; GO:0044422 organelle part; GO:0005778 peroxisom…		K13343	PEX14; peroxin-14	cal04146 Peroxisome - Candida albicans;	IPR006785;	Peroxisome membrane anchor protein Pex14p, N-terminal;
A0A1D8PHU0	201	K	Mitochondrial 54S ribosomal protein MRPL50	orf19.2259	1	0.000513756	71.558	LITIDAK(1)ELPFGK	2	1.683	1	mitochondria	GO:0006518 peptide metabolic process; GO:0043043 peptide biosynthetic process; GO:0044267 cellular protein metabolic process; GO:0006807 nitrogen compound metabolic process; GO:0009058 biosynthetic process; GO:0043603 cellular amide metabolic process; GO:0044238 primary metabolic process; GO:1901566 organonitrogen compound biosynthetic process; GO:1901576 organic substance biosynthetic process; G…	GO:0005840 ribosome; GO:0043226 organelle; GO:0043229 intracellular organelle; GO:0043232 intracellular non-membrane-bounded organelle; GO:0044464 cell part; GO:0005622 intracellular; GO:0005737 cytoplasm; GO:0032991 macromolecular complex; GO:0044424 intracellular part; GO:1990904 ribonucleoprotein complex; GO:0005623 cell; GO:0030529 intracellular ribonucleoprotein complex; GO:0044444 cytoplasm…	GO:0003735 structural constituent of ribosome; GO:0005198 structural molecule activity;				IPR009027; IPR020070;	Ribosomal protein L9/RNase H1, N-terminal; Ribosomal protein L9, N-terminal;
A0A1D8PHU0	93	K	Mitochondrial 54S ribosomal protein MRPL50	orf19.2259	1	0.0524244	41.295	IPVVEPEMEIK(1)K	2	2.4483	1	mitochondria	GO:0006518 peptide metabolic process; GO:0043043 peptide biosynthetic process; GO:0044267 cellular protein metabolic process; GO:0006807 nitrogen compound metabolic process; GO:0009058 biosynthetic process; GO:0043603 cellular amide metabolic process; GO:0044238 primary metabolic process; GO:1901566 organonitrogen compound biosynthetic process; GO:1901576 organic substance biosynthetic process; G…	GO:0005840 ribosome; GO:0043226 organelle; GO:0043229 intracellular organelle; GO:0043232 intracellular non-membrane-bounded organelle; GO:0044464 cell part; GO:0005622 intracellular; GO:0005737 cytoplasm; GO:0032991 macromolecular complex; GO:0044424 intracellular part; GO:1990904 ribonucleoprotein complex; GO:0005623 cell; GO:0030529 intracellular ribonucleoprotein complex; GO:0044444 cytoplasm…	GO:0003735 structural constituent of ribosome; GO:0005198 structural molecule activity;				IPR009027; IPR020070;	Ribosomal protein L9/RNase H1, N-terminal; Ribosomal protein L9, N-terminal;
A0A1D8PHU0	194	K	Mitochondrial 54S ribosomal protein MRPL50	orf19.2259	1	0.00032842	99.752	LPK(1)LITIDAK	2	-0.28133	1	mitochondria	GO:0006518 peptide metabolic process; GO:0043043 peptide biosynthetic process; GO:0044267 cellular protein metabolic process; GO:0006807 nitrogen compound metabolic process; GO:0009058 biosynthetic process; GO:0043603 cellular amide metabolic process; GO:0044238 primary metabolic process; GO:1901566 organonitrogen compound biosynthetic process; GO:1901576 organic substance biosynthetic process; G…	GO:0005840 ribosome; GO:0043226 organelle; GO:0043229 intracellular organelle; GO:0043232 intracellular non-membrane-bounded organelle; GO:0044464 cell part; GO:0005622 intracellular; GO:0005737 cytoplasm; GO:0032991 macromolecular complex; GO:0044424 intracellular part; GO:1990904 ribonucleoprotein complex; GO:0005623 cell; GO:0030529 intracellular ribonucleoprotein complex; GO:0044444 cytoplasm…	GO:0003735 structural constituent of ribosome; GO:0005198 structural molecule activity;				IPR009027; IPR020070;	Ribosomal protein L9/RNase H1, N-terminal; Ribosomal protein L9, N-terminal;
A0A1D8PHU0	207	K	Mitochondrial 54S ribosomal protein MRPL50	orf19.2259	1	0.010366	48.899	ELPFGK(1)DVVIQTIR	2	-0.12111	1	mitochondria	GO:0006518 peptide metabolic process; GO:0043043 peptide biosynthetic process; GO:0044267 cellular protein metabolic process; GO:0006807 nitrogen compound metabolic process; GO:0009058 biosynthetic process; GO:0043603 cellular amide metabolic process; GO:0044238 primary metabolic process; GO:1901566 organonitrogen compound biosynthetic process; GO:1901576 organic substance biosynthetic process; G…	GO:0005840 ribosome; GO:0043226 organelle; GO:0043229 intracellular organelle; GO:0043232 intracellular non-membrane-bounded organelle; GO:0044464 cell part; GO:0005622 intracellular; GO:0005737 cytoplasm; GO:0032991 macromolecular complex; GO:0044424 intracellular part; GO:1990904 ribonucleoprotein complex; GO:0005623 cell; GO:0030529 intracellular ribonucleoprotein complex; GO:0044444 cytoplasm…	GO:0003735 structural constituent of ribosome; GO:0005198 structural molecule activity;				IPR009027; IPR020070;	Ribosomal protein L9/RNase H1, N-terminal; Ribosomal protein L9, N-terminal;
A0A1D8PHU0	250	K	Mitochondrial 54S ribosomal protein MRPL50	orf19.2259	1	0.000201387	93.166	YQVK(1)LISADGK	2	-1.6883	1	mitochondria	GO:0006518 peptide metabolic process; GO:0043043 peptide biosynthetic process; GO:0044267 cellular protein metabolic process; GO:0006807 nitrogen compound metabolic process; GO:0009058 biosynthetic process; GO:0043603 cellular amide metabolic process; GO:0044238 primary metabolic process; GO:1901566 organonitrogen compound biosynthetic process; GO:1901576 organic substance biosynthetic process; G…	GO:0005840 ribosome; GO:0043226 organelle; GO:0043229 intracellular organelle; GO:0043232 intracellular non-membrane-bounded organelle; GO:0044464 cell part; GO:0005622 intracellular; GO:0005737 cytoplasm; GO:0032991 macromolecular complex; GO:0044424 intracellular part; GO:1990904 ribonucleoprotein complex; GO:0005623 cell; GO:0030529 intracellular ribonucleoprotein complex; GO:0044444 cytoplasm…	GO:0003735 structural constituent of ribosome; GO:0005198 structural molecule activity;				IPR009027; IPR020070;	Ribosomal protein L9/RNase H1, N-terminal; Ribosomal protein L9, N-terminal;
A0A1D8PHU0	184	K	Mitochondrial 54S ribosomal protein MRPL50	orf19.2259	1	0.00522333	62.799	FDK(1)IYEVSDK	2	1.5318	1	mitochondria	GO:0006518 peptide metabolic process; GO:0043043 peptide biosynthetic process; GO:0044267 cellular protein metabolic process; GO:0006807 nitrogen compound metabolic process; GO:0009058 biosynthetic process; GO:0043603 cellular amide metabolic process; GO:0044238 primary metabolic process; GO:1901566 organonitrogen compound biosynthetic process; GO:1901576 organic substance biosynthetic process; G…	GO:0005840 ribosome; GO:0043226 organelle; GO:0043229 intracellular organelle; GO:0043232 intracellular non-membrane-bounded organelle; GO:0044464 cell part; GO:0005622 intracellular; GO:0005737 cytoplasm; GO:0032991 macromolecular complex; GO:0044424 intracellular part; GO:1990904 ribonucleoprotein complex; GO:0005623 cell; GO:0030529 intracellular ribonucleoprotein complex; GO:0044444 cytoplasm…	GO:0003735 structural constituent of ribosome; GO:0005198 structural molecule activity;				IPR009027; IPR020070;	Ribosomal protein L9/RNase H1, N-terminal; Ribosomal protein L9, N-terminal;
A0A1D8PCN0	161	K	Bifunctional UDP-glucose 4-epimerase/aldose 1-epimerase	GAL10	1	0.00101237	81.09	TK(1)FIIESILK	2	-0.013987	1	cytoplasm	GO:0044723 single-organism carbohydrate metabolic process; GO:0008152 metabolic process; GO:0044710 single-organism metabolic process; GO:0044281 small molecule metabolic process; GO:0005996 monosaccharide metabolic process; GO:0044699 single-organism process; GO:0044238 primary metabolic process; GO:0005975 carbohydrate metabolic process; GO:0006012 galactose metabolic process; GO:0019318 hexose…		GO:0016853 isomerase activity; GO:0016854 racemase and epimerase activity; GO:0016857 racemase and epimerase activity, acting on carbohydrates and derivatives; GO:0003824 catalytic activity; GO:0005488 binding; GO:0030246 carbohydrate binding; GO:0003978 UDP-glucose 4-epimerase activity;	K01785	galM; aldose 1-epimerase [EC:5.1.3.3]	cal01130 Biosynthesis of antibiotics - Candida albicans; cal01100 Metabolic pathways - Candida albicans; cal01110 Biosynthesis of secondary metabolites - Candida albicans;	IPR011013; IPR014718; IPR016040;	Galactose mutarotase-like domain; Glycoside hydrolase-type carbohydrate-binding; NAD(P)-binding domain;
A0A1D8PCN0	661	K	Bifunctional UDP-glucose 4-epimerase/aldose 1-epimerase	GAL10	1	0.000894488	91.867	EWSNQVILK(1)K	2	-1.1478	1	cytoplasm	GO:0044723 single-organism carbohydrate metabolic process; GO:0008152 metabolic process; GO:0044710 single-organism metabolic process; GO:0044281 small molecule metabolic process; GO:0005996 monosaccharide metabolic process; GO:0044699 single-organism process; GO:0044238 primary metabolic process; GO:0005975 carbohydrate metabolic process; GO:0006012 galactose metabolic process; GO:0019318 hexose…		GO:0016853 isomerase activity; GO:0016854 racemase and epimerase activity; GO:0016857 racemase and epimerase activity, acting on carbohydrates and derivatives; GO:0003824 catalytic activity; GO:0005488 binding; GO:0030246 carbohydrate binding; GO:0003978 UDP-glucose 4-epimerase activity;	K01785	galM; aldose 1-epimerase [EC:5.1.3.3]	cal01130 Biosynthesis of antibiotics - Candida albicans; cal01100 Metabolic pathways - Candida albicans; cal01110 Biosynthesis of secondary metabolites - Candida albicans;	IPR011013; IPR014718; IPR016040;	Galactose mutarotase-like domain; Glycoside hydrolase-type carbohydrate-binding; NAD(P)-binding domain;
A0A1D8PCN0	463	K	Bifunctional UDP-glucose 4-epimerase/aldose 1-epimerase	GAL10	1	6.6172e-05	114.71	QDFFGPVVK(1)SR	2	2.3111	1	cytoplasm	GO:0044723 single-organism carbohydrate metabolic process; GO:0008152 metabolic process; GO:0044710 single-organism metabolic process; GO:0044281 small molecule metabolic process; GO:0005996 monosaccharide metabolic process; GO:0044699 single-organism process; GO:0044238 primary metabolic process; GO:0005975 carbohydrate metabolic process; GO:0006012 galactose metabolic process; GO:0019318 hexose…		GO:0016853 isomerase activity; GO:0016854 racemase and epimerase activity; GO:0016857 racemase and epimerase activity, acting on carbohydrates and derivatives; GO:0003824 catalytic activity; GO:0005488 binding; GO:0030246 carbohydrate binding; GO:0003978 UDP-glucose 4-epimerase activity;	K01785	galM; aldose 1-epimerase [EC:5.1.3.3]	cal01130 Biosynthesis of antibiotics - Candida albicans; cal01100 Metabolic pathways - Candida albicans; cal01110 Biosynthesis of secondary metabolites - Candida albicans;	IPR011013; IPR014718; IPR016040;	Galactose mutarotase-like domain; Glycoside hydrolase-type carbohydrate-binding; NAD(P)-binding domain;
A0A1D8PCN0	630	K	Bifunctional UDP-glucose 4-epimerase/aldose 1-epimerase	GAL10	1	0.00151241	48.493	ISTTEPAFQFYTGDGVNTK(1)GFGK	3	0.15152	1	cytoplasm	GO:0044723 single-organism carbohydrate metabolic process; GO:0008152 metabolic process; GO:0044710 single-organism metabolic process; GO:0044281 small molecule metabolic process; GO:0005996 monosaccharide metabolic process; GO:0044699 single-organism process; GO:0044238 primary metabolic process; GO:0005975 carbohydrate metabolic process; GO:0006012 galactose metabolic process; GO:0019318 hexose…		GO:0016853 isomerase activity; GO:0016854 racemase and epimerase activity; GO:0016857 racemase and epimerase activity, acting on carbohydrates and derivatives; GO:0003824 catalytic activity; GO:0005488 binding; GO:0030246 carbohydrate binding; GO:0003978 UDP-glucose 4-epimerase activity;	K01785	galM; aldose 1-epimerase [EC:5.1.3.3]	cal01130 Biosynthesis of antibiotics - Candida albicans; cal01100 Metabolic pathways - Candida albicans; cal01110 Biosynthesis of secondary metabolites - Candida albicans;	IPR011013; IPR014718; IPR016040;	Galactose mutarotase-like domain; Glycoside hydrolase-type carbohydrate-binding; NAD(P)-binding domain;
A0A1D8PCN0	179	K	Bifunctional UDP-glucose 4-epimerase/aldose 1-epimerase	GAL10	1	3.94273e-05	83.633	DIYNSDDAWK(1)VAILR	2	0.057314	1	cytoplasm	GO:0044723 single-organism carbohydrate metabolic process; GO:0008152 metabolic process; GO:0044710 single-organism metabolic process; GO:0044281 small molecule metabolic process; GO:0005996 monosaccharide metabolic process; GO:0044699 single-organism process; GO:0044238 primary metabolic process; GO:0005975 carbohydrate metabolic process; GO:0006012 galactose metabolic process; GO:0019318 hexose…		GO:0016853 isomerase activity; GO:0016854 racemase and epimerase activity; GO:0016857 racemase and epimerase activity, acting on carbohydrates and derivatives; GO:0003824 catalytic activity; GO:0005488 binding; GO:0030246 carbohydrate binding; GO:0003978 UDP-glucose 4-epimerase activity;	K01785	galM; aldose 1-epimerase [EC:5.1.3.3]	cal01130 Biosynthesis of antibiotics - Candida albicans; cal01100 Metabolic pathways - Candida albicans; cal01110 Biosynthesis of secondary metabolites - Candida albicans;	IPR011013; IPR014718; IPR016040;	Galactose mutarotase-like domain; Glycoside hydrolase-type carbohydrate-binding; NAD(P)-binding domain;
A0A1D8PCN0	264	K	Bifunctional UDP-glucose 4-epimerase/aldose 1-epimerase	GAL10	1	0.000749022	115.71	NLQSK(1)GLYR	2	-0.30639	2	cytoplasm	GO:0044723 single-organism carbohydrate metabolic process; GO:0008152 metabolic process; GO:0044710 single-organism metabolic process; GO:0044281 small molecule metabolic process; GO:0005996 monosaccharide metabolic process; GO:0044699 single-organism process; GO:0044238 primary metabolic process; GO:0005975 carbohydrate metabolic process; GO:0006012 galactose metabolic process; GO:0019318 hexose…		GO:0016853 isomerase activity; GO:0016854 racemase and epimerase activity; GO:0016857 racemase and epimerase activity, acting on carbohydrates and derivatives; GO:0003824 catalytic activity; GO:0005488 binding; GO:0030246 carbohydrate binding; GO:0003978 UDP-glucose 4-epimerase activity;	K01785	galM; aldose 1-epimerase [EC:5.1.3.3]	cal01130 Biosynthesis of antibiotics - Candida albicans; cal01100 Metabolic pathways - Candida albicans; cal01110 Biosynthesis of secondary metabolites - Candida albicans;	IPR011013; IPR014718; IPR016040;	Galactose mutarotase-like domain; Glycoside hydrolase-type carbohydrate-binding; NAD(P)-binding domain;
A0A1D8PCN0	222	K	Bifunctional UDP-glucose 4-epimerase/aldose 1-epimerase	GAL10	1	9.33745e-08	147.52	EK(1)LSIFGNDYNSR	2	-1.5767	1	cytoplasm	GO:0044723 single-organism carbohydrate metabolic process; GO:0008152 metabolic process; GO:0044710 single-organism metabolic process; GO:0044281 small molecule metabolic process; GO:0005996 monosaccharide metabolic process; GO:0044699 single-organism process; GO:0044238 primary metabolic process; GO:0005975 carbohydrate metabolic process; GO:0006012 galactose metabolic process; GO:0019318 hexose…		GO:0016853 isomerase activity; GO:0016854 racemase and epimerase activity; GO:0016857 racemase and epimerase activity, acting on carbohydrates and derivatives; GO:0003824 catalytic activity; GO:0005488 binding; GO:0030246 carbohydrate binding; GO:0003978 UDP-glucose 4-epimerase activity;	K01785	galM; aldose 1-epimerase [EC:5.1.3.3]	cal01130 Biosynthesis of antibiotics - Candida albicans; cal01100 Metabolic pathways - Candida albicans; cal01110 Biosynthesis of secondary metabolites - Candida albicans;	IPR011013; IPR014718; IPR016040;	Galactose mutarotase-like domain; Glycoside hydrolase-type carbohydrate-binding; NAD(P)-binding domain;
A0A1D8PCN0	557	K	Bifunctional UDP-glucose 4-epimerase/aldose 1-epimerase	GAL10	1	0.006962	47.088	MLEVDSQLLPTGK(1)FIENEK	3	-1.2325	1	cytoplasm	GO:0044723 single-organism carbohydrate metabolic process; GO:0008152 metabolic process; GO:0044710 single-organism metabolic process; GO:0044281 small molecule metabolic process; GO:0005996 monosaccharide metabolic process; GO:0044699 single-organism process; GO:0044238 primary metabolic process; GO:0005975 carbohydrate metabolic process; GO:0006012 galactose metabolic process; GO:0019318 hexose…		GO:0016853 isomerase activity; GO:0016854 racemase and epimerase activity; GO:0016857 racemase and epimerase activity, acting on carbohydrates and derivatives; GO:0003824 catalytic activity; GO:0005488 binding; GO:0030246 carbohydrate binding; GO:0003978 UDP-glucose 4-epimerase activity;	K01785	galM; aldose 1-epimerase [EC:5.1.3.3]	cal01130 Biosynthesis of antibiotics - Candida albicans; cal01100 Metabolic pathways - Candida albicans; cal01110 Biosynthesis of secondary metabolites - Candida albicans;	IPR011013; IPR014718; IPR016040;	Galactose mutarotase-like domain; Glycoside hydrolase-type carbohydrate-binding; NAD(P)-binding domain;
Q5APE9	228	K	Uncharacterized protein	orf19.4816	1	0.000471244	76.82	K(1)DTCLVFPGSGLGR	2	-3.4878	1	endoplasmic reticulum							IPR012901;	N2227-like;
Q5APE9	400	K	Uncharacterized protein	orf19.4816	1	5.33467e-09	119.46	NLGWK(1)DYNSVYTIYDK	2	-1.0066	1	endoplasmic reticulum							IPR012901;	N2227-like;
Q5APE9	323	K	Uncharacterized protein	orf19.4816	1	0.0143029	80.555	HFK(1)IPNR	2	-0.3256	1	endoplasmic reticulum							IPR012901;	N2227-like;
Q5APE9	121	K	Uncharacterized protein	orf19.4816	1	0.00554478	107.43	MSYK(1)QQK	2	-1.5021	1	endoplasmic reticulum							IPR012901;	N2227-like;
Q59VP7	680	K	Ribosome biogenesis protein ERB1	ERB1	1	0.0390416	43.419	SK(1)GIIMDAK	2	-0.6463	1	nucleus	GO:0016072 rRNA metabolic process; GO:0006396 RNA processing; GO:0034470 ncRNA processing; GO:0044085 cellular component biogenesis; GO:0022613 ribonucleoprotein complex biogenesis; GO:0006725 cellular aromatic compound metabolic process; GO:0006807 nitrogen compound metabolic process; GO:0042254 ribosome biogenesis; GO:1901360 organic cyclic compound metabolic process; GO:0044238 primary metabol…	GO:0043229 intracellular organelle; GO:0043232 intracellular non-membrane-bounded organelle; GO:0044446 intracellular organelle part; GO:0032991 macromolecular complex; GO:0031981 nuclear lumen; GO:0044452 nucleolar part; GO:0044424 intracellular part; GO:0005730 nucleolus; GO:0005623 cell; GO:0044422 organelle part; GO:0043228 non-membrane-bounded organelle; GO:0030684 preribosome; GO:0043226 or…	GO:0005515 protein binding; GO:0043021 ribonucleoprotein complex binding; GO:0005488 binding; GO:0044877 macromolecular complex binding;	K14824			IPR017986; IPR015943; IPR012953;	WD40-repeat-containing domain; WD40/YVTN repeat-like-containing domain; BOP1, N-terminal domain;
A0A1D8PJB1	191	K	Mitochondrial 37S ribosomal protein MRP1	orf19.1662	1	0.0273012	42.843	NLIINSAK(1)GIK	2	-3.2673	1	mitochondria	GO:0006801 superoxide metabolic process; GO:0033554 cellular response to stress; GO:0051716 cellular response to stimulus; GO:0000303 response to superoxide; GO:0034614 cellular response to reactive oxygen species; GO:0006950 response to stress; GO:0071451 cellular response to superoxide; GO:0071450 cellular response to oxygen radical; GO:0055114 oxidation-reduction process; GO:0009636 response t…	GO:0005840 ribosome; GO:0043226 organelle; GO:0043229 intracellular organelle; GO:0043232 intracellular non-membrane-bounded organelle; GO:0044464 cell part; GO:0005622 intracellular; GO:0005737 cytoplasm; GO:0032991 macromolecular complex; GO:0044424 intracellular part; GO:1990904 ribonucleoprotein complex; GO:0005623 cell; GO:0030529 intracellular ribonucleoprotein complex; GO:0044444 cytoplasm…	GO:0004784 superoxide dismutase activity; GO:0003824 catalytic activity; GO:0016721 oxidoreductase activity, acting on superoxide radicals as acceptor; GO:0005488 binding; GO:0043167 ion binding; GO:0016209 antioxidant activity; GO:0043169 cation binding; GO:0046872 metal ion binding; GO:0016491 oxidoreductase activity;	K04564	SOD2; superoxide dismutase, Fe-Mn family [EC:1.15.1.1]	cal04146 Peroxisome - Candida albicans;	IPR019832;	Manganese/iron superoxide dismutase, C-terminal;
A0A1D8PHK8	310	K	rRNA-processing protein	LAS1	1	0.012367	98.458	K(1)LGFTEK	2	0.012673	1	nucleus				K16912
Q59NQ5	122	K	Glutathione reductase	GLR1	1	0.0100694	54.784	YGDFDWAK(1)LK	2	0.083742	1	mitochondria	GO:0006790 sulfur compound metabolic process; GO:0050794 regulation of cellular process; GO:0065008 regulation of biological quality; GO:0006518 peptide metabolic process; GO:0055114 oxidation-reduction process; GO:0009636 response to toxic substance; GO:0045454 cell redox homeostasis; GO:0044763 single-organism cellular process; GO:0006807 nitrogen compound metabolic process; GO:0019725 cellular…	GO:0005623 cell;	GO:0016651 oxidoreductase activity, acting on NAD(P)H; GO:1901265 nucleoside phosphate binding; GO:0050660 flavin adenine dinucleotide binding; GO:0043167 ion binding; GO:0016209 antioxidant activity; GO:0000166 nucleotide binding; GO:0016668 oxidoreductase activity, acting on a sulfur group of donors, NAD(P) as acceptor; GO:0048037 cofactor binding; GO:0004362 glutathione-disulfide reductase act…	K00383			IPR016156; IPR004099; IPR023753;	FAD/NAD-linked reductase, dimerisation domain; Pyridine nucleotide-disulphide oxidoreductase, dimerisation domain; FAD/NAD(P)-binding domain;
Q59NQ5	394	K	Glutathione reductase	GLR1	1	0.0362547	40.475	LFGGPEFAK(1)DK	2	0.38984	1	mitochondria	GO:0006790 sulfur compound metabolic process; GO:0050794 regulation of cellular process; GO:0065008 regulation of biological quality; GO:0006518 peptide metabolic process; GO:0055114 oxidation-reduction process; GO:0009636 response to toxic substance; GO:0045454 cell redox homeostasis; GO:0044763 single-organism cellular process; GO:0006807 nitrogen compound metabolic process; GO:0019725 cellular…	GO:0005623 cell;	GO:0016651 oxidoreductase activity, acting on NAD(P)H; GO:1901265 nucleoside phosphate binding; GO:0050660 flavin adenine dinucleotide binding; GO:0043167 ion binding; GO:0016209 antioxidant activity; GO:0000166 nucleotide binding; GO:0016668 oxidoreductase activity, acting on a sulfur group of donors, NAD(P) as acceptor; GO:0048037 cofactor binding; GO:0004362 glutathione-disulfide reductase act…	K00383			IPR016156; IPR004099; IPR023753;	FAD/NAD-linked reductase, dimerisation domain; Pyridine nucleotide-disulphide oxidoreductase, dimerisation domain; FAD/NAD(P)-binding domain;
Q59NQ5	396	K	Glutathione reductase	GLR1	1	1.30257e-05	63.141	DK(1)LDYNNIPSVIFSHPEAGSIGLSTK	3	-0.30953	1	mitochondria	GO:0006790 sulfur compound metabolic process; GO:0050794 regulation of cellular process; GO:0065008 regulation of biological quality; GO:0006518 peptide metabolic process; GO:0055114 oxidation-reduction process; GO:0009636 response to toxic substance; GO:0045454 cell redox homeostasis; GO:0044763 single-organism cellular process; GO:0006807 nitrogen compound metabolic process; GO:0019725 cellular…	GO:0005623 cell;	GO:0016651 oxidoreductase activity, acting on NAD(P)H; GO:1901265 nucleoside phosphate binding; GO:0050660 flavin adenine dinucleotide binding; GO:0043167 ion binding; GO:0016209 antioxidant activity; GO:0000166 nucleotide binding; GO:0016668 oxidoreductase activity, acting on a sulfur group of donors, NAD(P) as acceptor; GO:0048037 cofactor binding; GO:0004362 glutathione-disulfide reductase act…	K00383			IPR016156; IPR004099; IPR023753;	FAD/NAD-linked reductase, dimerisation domain; Pyridine nucleotide-disulphide oxidoreductase, dimerisation domain; FAD/NAD(P)-binding domain;
Q5A1L8	315	K	Dihydroorotase	URA4	1	0.0582624	41.242	FYGLSDEILK(1)K	2	0.11126	1	cytoplasm	GO:0018130 heterocycle biosynthetic process; GO:0044711 single-organism biosynthetic process; GO:0006725 cellular aromatic compound metabolic process; GO:0044281 small molecule metabolic process; GO:0044763 single-organism cellular process; GO:1901360 organic cyclic compound metabolic process; GO:0006807 nitrogen compound metabolic process; GO:0044699 single-organism process; GO:0009058 biosynthe…		GO:0016812 hydrolase activity, acting on carbon-nitrogen (but not peptide) bonds, in cyclic amides; GO:0016787 hydrolase activity; GO:0004151 dihydroorotase activity; GO:0003824 catalytic activity; GO:0016810 hydrolase activity, acting on carbon-nitrogen (but not peptide) bonds;	K01465	URA4; dihydroorotase [EC:3.5.2.3]	cal01100 Metabolic pathways - Candida albicans; cal00240 Pyrimidine metabolism - Candida albicans;	IPR032466; IPR006680;	Metal-dependent hydrolase; Amidohydrolase-related;
Q5A1L8	326	K	Dihydroorotase	URA4	0.999999	0.00337022	59.265	HKNESVWLVK(1)R	3	0.50041	1	cytoplasm	GO:0018130 heterocycle biosynthetic process; GO:0044711 single-organism biosynthetic process; GO:0006725 cellular aromatic compound metabolic process; GO:0044281 small molecule metabolic process; GO:0044763 single-organism cellular process; GO:1901360 organic cyclic compound metabolic process; GO:0006807 nitrogen compound metabolic process; GO:0044699 single-organism process; GO:0009058 biosynthe…		GO:0016812 hydrolase activity, acting on carbon-nitrogen (but not peptide) bonds, in cyclic amides; GO:0016787 hydrolase activity; GO:0004151 dihydroorotase activity; GO:0003824 catalytic activity; GO:0016810 hydrolase activity, acting on carbon-nitrogen (but not peptide) bonds;	K01465	URA4; dihydroorotase [EC:3.5.2.3]	cal01100 Metabolic pathways - Candida albicans; cal00240 Pyrimidine metabolism - Candida albicans;	IPR032466; IPR006680;	Metal-dependent hydrolase; Amidohydrolase-related;
Q5AMR1	569	K	Transcription factor IIF subunit	TFG1	1	0.000212758	78.888	DQPLTTK(1)ELLMGLK	2	0.8777	1	nucleus	GO:0097659 nucleic acid-templated transcription; GO:0009891 positive regulation of biosynthetic process; GO:0009058 biosynthetic process; GO:0044237 cellular metabolic process; GO:2001141 regulation of RNA biosynthetic process; GO:0008152 metabolic process; GO:0009893 positive regulation of metabolic process; GO:0051173 positive regulation of nitrogen compound metabolic process; GO:0032784 regula…	GO:0043226 organelle; GO:0043231 intracellular membrane-bounded organelle; GO:0043229 intracellular organelle; GO:0005634 nucleus; GO:0044464 cell part; GO:0005622 intracellular; GO:0044424 intracellular part; GO:0043227 membrane-bounded organelle; GO:0005623 cell;	GO:0097159 organic cyclic compound binding; GO:1901363 heterocyclic compound binding; GO:0003677 DNA binding; GO:0003824 catalytic activity; GO:0005488 binding; GO:0003676 nucleic acid binding;	K03138			IPR011039;	Transcription Factor IIF, Rap30/Rap74, interaction;
Q5A2T2	124	K	ATP-binding cassette family ATPase	KRE30	1	0.00283015	66.758	STLMK(1)SIAAR	2	0.57067	1	nucleus			GO:0005524 ATP binding; GO:1901265 nucleoside phosphate binding; GO:0001882 nucleoside binding; GO:0043167 ion binding; GO:0016817 hydrolase activity, acting on acid anhydrides; GO:0016787 hydrolase activity; GO:0000166 nucleotide binding; GO:0017111 nucleoside-triphosphatase activity; GO:0016887 ATPase activity; GO:0097159 organic cyclic compound binding; GO:1901363 heterocyclic compound binding…	K06185			IPR032781; IPR003593; IPR003439; IPR027417;	ABC-transporter extension domain; AAA+ ATPase domain; ABC transporter-like; P-loop containing nucleoside triphosphate hydrolase;
Q5A2T2	443	K	ATP-binding cassette family ATPase	KRE30	1	0.00221947	63.555	LFQGK(1)LQPQTGR	2	-2.3523	1	nucleus			GO:0005524 ATP binding; GO:1901265 nucleoside phosphate binding; GO:0001882 nucleoside binding; GO:0043167 ion binding; GO:0016817 hydrolase activity, acting on acid anhydrides; GO:0016787 hydrolase activity; GO:0000166 nucleotide binding; GO:0017111 nucleoside-triphosphatase activity; GO:0016887 ATPase activity; GO:0097159 organic cyclic compound binding; GO:1901363 heterocyclic compound binding…	K06185			IPR032781; IPR003593; IPR003439; IPR027417;	ABC-transporter extension domain; AAA+ ATPase domain; ABC transporter-like; P-loop containing nucleoside triphosphate hydrolase;
Q5A2T2	7	K	ATP-binding cassette family ATPase	KRE30	1	0.016703	52.255	SISASK(1)AK	2	4.4505	1	nucleus			GO:0005524 ATP binding; GO:1901265 nucleoside phosphate binding; GO:0001882 nucleoside binding; GO:0043167 ion binding; GO:0016817 hydrolase activity, acting on acid anhydrides; GO:0016787 hydrolase activity; GO:0000166 nucleotide binding; GO:0017111 nucleoside-triphosphatase activity; GO:0016887 ATPase activity; GO:0097159 organic cyclic compound binding; GO:1901363 heterocyclic compound binding…	K06185			IPR032781; IPR003593; IPR003439; IPR027417;	ABC-transporter extension domain; AAA+ ATPase domain; ABC transporter-like; P-loop containing nucleoside triphosphate hydrolase;
Q5A2T2	26	K	ATP-binding cassette family ATPase	KRE30	1	0.0101865	70.747	AAVGK(1)STK	2	4.2901	1	nucleus			GO:0005524 ATP binding; GO:1901265 nucleoside phosphate binding; GO:0001882 nucleoside binding; GO:0043167 ion binding; GO:0016817 hydrolase activity, acting on acid anhydrides; GO:0016787 hydrolase activity; GO:0000166 nucleotide binding; GO:0017111 nucleoside-triphosphatase activity; GO:0016887 ATPase activity; GO:0097159 organic cyclic compound binding; GO:1901363 heterocyclic compound binding…	K06185			IPR032781; IPR003593; IPR003439; IPR027417;	ABC-transporter extension domain; AAA+ ATPase domain; ABC transporter-like; P-loop containing nucleoside triphosphate hydrolase;
Q5A2T2	438	K	ATP-binding cassette family ATPase	KRE30	1	0.000781572	83.456	STLLK(1)LFQGK	2	1.6576	1	nucleus			GO:0005524 ATP binding; GO:1901265 nucleoside phosphate binding; GO:0001882 nucleoside binding; GO:0043167 ion binding; GO:0016817 hydrolase activity, acting on acid anhydrides; GO:0016787 hydrolase activity; GO:0000166 nucleotide binding; GO:0017111 nucleoside-triphosphatase activity; GO:0016887 ATPase activity; GO:0097159 organic cyclic compound binding; GO:1901363 heterocyclic compound binding…	K06185			IPR032781; IPR003593; IPR003439; IPR027417;	ABC-transporter extension domain; AAA+ ATPase domain; ABC transporter-like; P-loop containing nucleoside triphosphate hydrolase;
Q5A2T2	336	K	ATP-binding cassette family ATPase	KRE30	1	0.0243354	43.308	QQEEIAHIK(1)K	3	0.68283	1	nucleus			GO:0005524 ATP binding; GO:1901265 nucleoside phosphate binding; GO:0001882 nucleoside binding; GO:0043167 ion binding; GO:0016817 hydrolase activity, acting on acid anhydrides; GO:0016787 hydrolase activity; GO:0000166 nucleotide binding; GO:0017111 nucleoside-triphosphatase activity; GO:0016887 ATPase activity; GO:0097159 organic cyclic compound binding; GO:1901363 heterocyclic compound binding…	K06185			IPR032781; IPR003593; IPR003439; IPR027417;	ABC-transporter extension domain; AAA+ ATPase domain; ABC transporter-like; P-loop containing nucleoside triphosphate hydrolase;
Q5A2T2	483	K	ATP-binding cassette family ATPase	KRE30	1	8.41643e-24	218.11	DK(1)FANISQDYQYWR	3	-1.0036	3	nucleus			GO:0005524 ATP binding; GO:1901265 nucleoside phosphate binding; GO:0001882 nucleoside binding; GO:0043167 ion binding; GO:0016817 hydrolase activity, acting on acid anhydrides; GO:0016787 hydrolase activity; GO:0000166 nucleotide binding; GO:0017111 nucleoside-triphosphatase activity; GO:0016887 ATPase activity; GO:0097159 organic cyclic compound binding; GO:1901363 heterocyclic compound binding…	K06185			IPR032781; IPR003593; IPR003439; IPR027417;	ABC-transporter extension domain; AAA+ ATPase domain; ABC transporter-like; P-loop containing nucleoside triphosphate hydrolase;
Q5A2T2	312	K	ATP-binding cassette family ATPase	KRE30	1	3.74097e-17	185.67	LLTTYGGNYDSYVK(1)TR	2	-0.3899	1	nucleus			GO:0005524 ATP binding; GO:1901265 nucleoside phosphate binding; GO:0001882 nucleoside binding; GO:0043167 ion binding; GO:0016817 hydrolase activity, acting on acid anhydrides; GO:0016787 hydrolase activity; GO:0000166 nucleotide binding; GO:0017111 nucleoside-triphosphatase activity; GO:0016887 ATPase activity; GO:0097159 organic cyclic compound binding; GO:1901363 heterocyclic compound binding…	K06185			IPR032781; IPR003593; IPR003439; IPR027417;	ABC-transporter extension domain; AAA+ ATPase domain; ABC transporter-like; P-loop containing nucleoside triphosphate hydrolase;
Q5A2T2	433	K	ATP-binding cassette family ATPase	KRE30	1	0.00175283	61.165	VALVGPNGVGK(1)STLLK	2	0.31569	1	nucleus			GO:0005524 ATP binding; GO:1901265 nucleoside phosphate binding; GO:0001882 nucleoside binding; GO:0043167 ion binding; GO:0016817 hydrolase activity, acting on acid anhydrides; GO:0016787 hydrolase activity; GO:0000166 nucleotide binding; GO:0017111 nucleoside-triphosphatase activity; GO:0016887 ATPase activity; GO:0097159 organic cyclic compound binding; GO:1901363 heterocyclic compound binding…	K06185			IPR032781; IPR003593; IPR003439; IPR027417;	ABC-transporter extension domain; AAA+ ATPase domain; ABC transporter-like; P-loop containing nucleoside triphosphate hydrolase;
Q5A2T2	224	K	ATP-binding cassette family ATPase	KRE30	1	0.00110388	95.608	TK(1)DMSGGWR	2	2.6046	1	nucleus			GO:0005524 ATP binding; GO:1901265 nucleoside phosphate binding; GO:0001882 nucleoside binding; GO:0043167 ion binding; GO:0016817 hydrolase activity, acting on acid anhydrides; GO:0016787 hydrolase activity; GO:0000166 nucleotide binding; GO:0017111 nucleoside-triphosphatase activity; GO:0016887 ATPase activity; GO:0097159 organic cyclic compound binding; GO:1901363 heterocyclic compound binding…	K06185			IPR032781; IPR003593; IPR003439; IPR027417;	ABC-transporter extension domain; AAA+ ATPase domain; ABC transporter-like; P-loop containing nucleoside triphosphate hydrolase;
Q5A2T2	55	K	ATP-binding cassette family ATPase	KRE30	1	0.00938055	46.797	MK(1)LQTDEHGLSDR	3	0.025556	1	nucleus			GO:0005524 ATP binding; GO:1901265 nucleoside phosphate binding; GO:0001882 nucleoside binding; GO:0043167 ion binding; GO:0016817 hydrolase activity, acting on acid anhydrides; GO:0016787 hydrolase activity; GO:0000166 nucleotide binding; GO:0017111 nucleoside-triphosphatase activity; GO:0016887 ATPase activity; GO:0097159 organic cyclic compound binding; GO:1901363 heterocyclic compound binding…	K06185			IPR032781; IPR003593; IPR003439; IPR027417;	ABC-transporter extension domain; AAA+ ATPase domain; ABC transporter-like; P-loop containing nucleoside triphosphate hydrolase;
A0A1D8PN90	503	K	Hsp90 cochaperone	STI1	1	1.02866e-20	189.51	DVELGGK(1)SIHEIDELMNK	2	2.1428	3	cytoplasm,nucleus			GO:0005515 protein binding; GO:0005488 binding;	K09553			IPR006636; IPR011990; IPR013026;	Heat shock chaperonin-binding; Tetratricopeptide-like helical domain; Tetratricopeptide repeat-containing domain;
A0A1D8PN90	407	K	Hsp90 cochaperone	STI1	1	0.000821117	106.2	LQGK(1)EYFTK	2	0.59019	2	cytoplasm,nucleus			GO:0005515 protein binding; GO:0005488 binding;	K09553			IPR006636; IPR011990; IPR013026;	Heat shock chaperonin-binding; Tetratricopeptide-like helical domain; Tetratricopeptide repeat-containing domain;
A0A1D8PN90	269	K	Hsp90 cochaperone	STI1	1	2.34167e-05	86.539	TQADNAK(1)AEGNALYK	2	0.5273	1	cytoplasm,nucleus			GO:0005515 protein binding; GO:0005488 binding;	K09553			IPR006636; IPR011990; IPR013026;	Heat shock chaperonin-binding; Tetratricopeptide-like helical domain; Tetratricopeptide repeat-containing domain;
A0A1D8PN90	22	K	Hsp90 cochaperone	STI1	1	3.02878e-05	132.69	DFEK(1)AIEAFTK	2	-0.33426	1	cytoplasm,nucleus			GO:0005515 protein binding; GO:0005488 binding;	K09553			IPR006636; IPR011990; IPR013026;	Heat shock chaperonin-binding; Tetratricopeptide-like helical domain; Tetratricopeptide repeat-containing domain;
A0A1D8PN90	427	K	Hsp90 cochaperone	STI1	1	0.0306145	61.962	AYTEMIK(1)R	2	1.1609	1	cytoplasm,nucleus			GO:0005515 protein binding; GO:0005488 binding;	K09553			IPR006636; IPR011990; IPR013026;	Heat shock chaperonin-binding; Tetratricopeptide-like helical domain; Tetratricopeptide repeat-containing domain;
A0A1D8PN90	445	K	Hsp90 cochaperone	STI1	1	7.06866e-09	109.87	AAALAK(1)LLSFPDAIQDCNK	3	-0.21172	1	cytoplasm,nucleus			GO:0005515 protein binding; GO:0005488 binding;	K09553			IPR006636; IPR011990; IPR013026;	Heat shock chaperonin-binding; Tetratricopeptide-like helical domain; Tetratricopeptide repeat-containing domain;
A0A1D8PN90	360	K	Hsp90 cochaperone	STI1	1	6.40471e-06	106.55	KDELPEAVK(1)NFEK	3	-1.3025	1	cytoplasm,nucleus			GO:0005515 protein binding; GO:0005488 binding;	K09553			IPR006636; IPR011990; IPR013026;	Heat shock chaperonin-binding; Tetratricopeptide-like helical domain; Tetratricopeptide repeat-containing domain;
A0A1D8PN90	93	K	Hsp90 cochaperone	STI1	1	3.92933e-27	199.41	IAGAEFGLGNFDQAK(1)SNYEK	2	4.08	2	cytoplasm,nucleus			GO:0005515 protein binding; GO:0005488 binding;	K09553			IPR006636; IPR011990; IPR013026;	Heat shock chaperonin-binding; Tetratricopeptide-like helical domain; Tetratricopeptide repeat-containing domain;
A0A1D8PN90	514	K	Hsp90 cochaperone	STI1	1	0.0128709	42.257	SIHEIDELMNK(1)ATYQR	3	-1.9723	1	cytoplasm,nucleus			GO:0005515 protein binding; GO:0005488 binding;	K09553			IPR006636; IPR011990; IPR013026;	Heat shock chaperonin-binding; Tetratricopeptide-like helical domain; Tetratricopeptide repeat-containing domain;
A0A1D8PN90	18	K	Hsp90 cochaperone	STI1	1	0.00799529	63.426	YFAAK(1)DFEK	2	-0.13764	2	cytoplasm,nucleus			GO:0005515 protein binding; GO:0005488 binding;	K09553			IPR006636; IPR011990; IPR013026;	Heat shock chaperonin-binding; Tetratricopeptide-like helical domain; Tetratricopeptide repeat-containing domain;
A0A1D8PN90	352	K	Hsp90 cochaperone	STI1	1	0.00258103	87.066	K(1)DELPEAVK	2	1.0526	1	cytoplasm,nucleus			GO:0005515 protein binding; GO:0005488 binding;	K09553			IPR006636; IPR011990; IPR013026;	Heat shock chaperonin-binding; Tetratricopeptide-like helical domain; Tetratricopeptide repeat-containing domain;
A0A1D8PN90	144	K	Hsp90 cochaperone	STI1	1	0.000198996	84.365	ILNDPNLYTK(1)LK	2	-0.287	2	cytoplasm,nucleus			GO:0005515 protein binding; GO:0005488 binding;	K09553			IPR006636; IPR011990; IPR013026;	Heat shock chaperonin-binding; Tetratricopeptide-like helical domain; Tetratricopeptide repeat-containing domain;
A0A1D8PN90	351	K	Hsp90 cochaperone	STI1	1	0.0144577	75.213	LGNIYLK(1)K	2	0.46512	1	cytoplasm,nucleus			GO:0005515 protein binding; GO:0005488 binding;	K09553			IPR006636; IPR011990; IPR013026;	Heat shock chaperonin-binding; Tetratricopeptide-like helical domain; Tetratricopeptide repeat-containing domain;
A0A1D8PN90	13	K	Hsp90 cochaperone	STI1	1	0.00856788	57.267	AEGNK(1)YFAAK	2	1.5463	1	cytoplasm,nucleus			GO:0005515 protein binding; GO:0005488 binding;	K09553			IPR006636; IPR011990; IPR013026;	Heat shock chaperonin-binding; Tetratricopeptide-like helical domain; Tetratricopeptide repeat-containing domain;
A0A1D8PN90	364	K	Hsp90 cochaperone	STI1	1	0.000500999	92.866	NFEK(1)SLTEHR	2	-2.6376	2	cytoplasm,nucleus			GO:0005515 protein binding; GO:0005488 binding;	K09553			IPR006636; IPR011990; IPR013026;	Heat shock chaperonin-binding; Tetratricopeptide-like helical domain; Tetratricopeptide repeat-containing domain;
A0A1D8PN90	473	K	Hsp90 cochaperone	STI1	1	0.0489342	47.187	K(1)ANAQLAMK	2	-2.0778	1	cytoplasm,nucleus			GO:0005515 protein binding; GO:0005488 binding;	K09553			IPR006636; IPR011990; IPR013026;	Heat shock chaperonin-binding; Tetratricopeptide-like helical domain; Tetratricopeptide repeat-containing domain;
A0A1D8PN90	74	K	Hsp90 cochaperone	STI1	1	4.04578e-05	127.76	INPSWAK(1)GYNR	2	0.3025	1	cytoplasm,nucleus			GO:0005515 protein binding; GO:0005488 binding;	K09553			IPR006636; IPR011990; IPR013026;	Heat shock chaperonin-binding; Tetratricopeptide-like helical domain; Tetratricopeptide repeat-containing domain;
A0A1D8PN90	323	K	Hsp90 cochaperone	STI1	1	9.28839e-10	116.87	GDYDAAIATCEK(1)AIDEGR	2	-1.3021	1	cytoplasm,nucleus			GO:0005515 protein binding; GO:0005488 binding;	K09553			IPR006636; IPR011990; IPR013026;	Heat shock chaperonin-binding; Tetratricopeptide-like helical domain; Tetratricopeptide repeat-containing domain;
A0A1D8PN90	569	K	Hsp90 cochaperone	STI1	1	3.07198e-08	110.12	ENPAALQDHMK(1)NPEVYK	3	0.09531	2	cytoplasm,nucleus			GO:0005515 protein binding; GO:0005488 binding;	K09553			IPR006636; IPR011990; IPR013026;	Heat shock chaperonin-binding; Tetratricopeptide-like helical domain; Tetratricopeptide repeat-containing domain;
A0A1D8PN90	377	K	Hsp90 cochaperone	STI1	1	1.55305e-05	155.07	TPDVLNK(1)LR	2	-0.018722	2	cytoplasm,nucleus			GO:0005515 protein binding; GO:0005488 binding;	K09553			IPR006636; IPR011990; IPR013026;	Heat shock chaperonin-binding; Tetratricopeptide-like helical domain; Tetratricopeptide repeat-containing domain;
A0A1D8PN90	277	K	Hsp90 cochaperone	STI1	1	0.00724648	69.375	AEGNALYK(1)K	2	2.1027	1	cytoplasm,nucleus			GO:0005515 protein binding; GO:0005488 binding;	K09553			IPR006636; IPR011990; IPR013026;	Heat shock chaperonin-binding; Tetratricopeptide-like helical domain; Tetratricopeptide repeat-containing domain;
A0A1D8PN90	8	K	Hsp90 cochaperone	STI1	1	8.81506e-05	95.417	TTADEYK(1)AEGNK	2	1.5156	3	cytoplasm,nucleus			GO:0005515 protein binding; GO:0005488 binding;	K09553			IPR006636; IPR011990; IPR013026;	Heat shock chaperonin-binding; Tetratricopeptide-like helical domain; Tetratricopeptide repeat-containing domain;
A0A1D8PN90	163	K	Hsp90 cochaperone	STI1	1	4.65495e-14	174.39	TSEFMNDPQFVAK(1)LER	2	-0.79353	1	cytoplasm,nucleus			GO:0005515 protein binding; GO:0005488 binding;	K09553			IPR006636; IPR011990; IPR013026;	Heat shock chaperonin-binding; Tetratricopeptide-like helical domain; Tetratricopeptide repeat-containing domain;
A0A1D8PN90	98	K	Hsp90 cochaperone	STI1	1	1.12038e-20	193.56	SNYEK(1)CLELDPNNAMAK	2	-0.95497	1	cytoplasm,nucleus			GO:0005515 protein binding; GO:0005488 binding;	K09553			IPR006636; IPR011990; IPR013026;	Heat shock chaperonin-binding; Tetratricopeptide-like helical domain; Tetratricopeptide repeat-containing domain;
A0A1D8PN90	296	K	Hsp90 cochaperone	STI1	1	2.59646e-05	86.738	AWELHK(1)DITYLNNR	3	2.8049	1	cytoplasm,nucleus			GO:0005515 protein binding; GO:0005488 binding;	K09553			IPR006636; IPR011990; IPR013026;	Heat shock chaperonin-binding; Tetratricopeptide-like helical domain; Tetratricopeptide repeat-containing domain;
A0A1D8PN90	462	K	Hsp90 cochaperone	STI1	1	0.000531269	91.658	AIEK(1)DPNFIR	2	2.5692	1	cytoplasm,nucleus			GO:0005515 protein binding; GO:0005488 binding;	K09553			IPR006636; IPR011990; IPR013026;	Heat shock chaperonin-binding; Tetratricopeptide-like helical domain; Tetratricopeptide repeat-containing domain;
A0A1D8PN90	496	K	Hsp90 cochaperone	STI1	1	0.000857621	101.38	TK(1)DVELGGK	2	-0.86187	2	cytoplasm,nucleus			GO:0005515 protein binding; GO:0005488 binding;	K09553			IPR006636; IPR011990; IPR013026;	Heat shock chaperonin-binding; Tetratricopeptide-like helical domain; Tetratricopeptide repeat-containing domain;
A0A1D8PN90	340	K	Hsp90 cochaperone	STI1	1	0.00578252	82.426	LIAK(1)SFAR	2	-0.069034	2	cytoplasm,nucleus			GO:0005515 protein binding; GO:0005488 binding;	K09553			IPR006636; IPR011990; IPR013026;	Heat shock chaperonin-binding; Tetratricopeptide-like helical domain; Tetratricopeptide repeat-containing domain;
A0A1D8PN90	311	K	Hsp90 cochaperone	STI1	1	5.77031e-14	138.46	AAAEYEK(1)GDYDAAIATCEK	2	-1.1082	1	cytoplasm,nucleus			GO:0005515 protein binding; GO:0005488 binding;	K09553			IPR006636; IPR011990; IPR013026;	Heat shock chaperonin-binding; Tetratricopeptide-like helical domain; Tetratricopeptide repeat-containing domain;
A0A1D8PN90	150	K	Hsp90 cochaperone	STI1	1	3.88188e-07	77.506	NNPK(1)TSEFMNDPQFVAK	2	-0.47506	1	cytoplasm,nucleus			GO:0005515 protein binding; GO:0005488 binding;	K09553			IPR006636; IPR011990; IPR013026;	Heat shock chaperonin-binding; Tetratricopeptide-like helical domain; Tetratricopeptide repeat-containing domain;
Q5AK16	306	K	T-complex protein 1 subunit gamma	CCT3	1	0.000301382	64.522	GVSDLAQHYLLK(1)GGASALR	3	-0.62297	1	cytoplasm	GO:0006457 protein folding; GO:0009987 cellular process;	GO:0044424 intracellular part; GO:0005623 cell; GO:0044464 cell part; GO:0005622 intracellular; GO:0005737 cytoplasm;	GO:0005524 ATP binding; GO:1901265 nucleoside phosphate binding; GO:0001882 nucleoside binding; GO:0043167 ion binding; GO:0005515 protein binding; GO:0000166 nucleotide binding; GO:0097159 organic cyclic compound binding; GO:1901363 heterocyclic compound binding; GO:0032549 ribonucleoside binding; GO:0097367 carbohydrate derivative binding; GO:0032553 ribonucleotide binding; GO:0005488 binding; …	K09495			IPR027410; IPR027409; IPR027413;	TCP-1-like chaperonin intermediate domain; GroEL-like apical domain; GroEL-like equatorial domain;
Q5AK16	127	K	T-complex protein 1 subunit gamma	CCT3	1	0.00975795	90.661	ALK(1)QALK	2	0.056651	1	cytoplasm	GO:0006457 protein folding; GO:0009987 cellular process;	GO:0044424 intracellular part; GO:0005623 cell; GO:0044464 cell part; GO:0005622 intracellular; GO:0005737 cytoplasm;	GO:0005524 ATP binding; GO:1901265 nucleoside phosphate binding; GO:0001882 nucleoside binding; GO:0043167 ion binding; GO:0005515 protein binding; GO:0000166 nucleotide binding; GO:0097159 organic cyclic compound binding; GO:1901363 heterocyclic compound binding; GO:0032549 ribonucleoside binding; GO:0097367 carbohydrate derivative binding; GO:0032553 ribonucleotide binding; GO:0005488 binding; …	K09495			IPR027410; IPR027409; IPR027413;	TCP-1-like chaperonin intermediate domain; GroEL-like apical domain; GroEL-like equatorial domain;
Q5AK16	228	K	T-complex protein 1 subunit gamma	CCT3	1	0.0335614	50.04	DVVHPK(1)MK	2	-1.3537	1	cytoplasm	GO:0006457 protein folding; GO:0009987 cellular process;	GO:0044424 intracellular part; GO:0005623 cell; GO:0044464 cell part; GO:0005622 intracellular; GO:0005737 cytoplasm;	GO:0005524 ATP binding; GO:1901265 nucleoside phosphate binding; GO:0001882 nucleoside binding; GO:0043167 ion binding; GO:0005515 protein binding; GO:0000166 nucleotide binding; GO:0097159 organic cyclic compound binding; GO:1901363 heterocyclic compound binding; GO:0032549 ribonucleoside binding; GO:0097367 carbohydrate derivative binding; GO:0032553 ribonucleotide binding; GO:0005488 binding; …	K09495			IPR027410; IPR027409; IPR027413;	TCP-1-like chaperonin intermediate domain; GroEL-like apical domain; GroEL-like equatorial domain;
Q5AK16	248	K	T-complex protein 1 subunit gamma	CCT3	1	0.000400487	83.182	IILLDCPLEYK(1)K	2	-1.0685	1	cytoplasm	GO:0006457 protein folding; GO:0009987 cellular process;	GO:0044424 intracellular part; GO:0005623 cell; GO:0044464 cell part; GO:0005622 intracellular; GO:0005737 cytoplasm;	GO:0005524 ATP binding; GO:1901265 nucleoside phosphate binding; GO:0001882 nucleoside binding; GO:0043167 ion binding; GO:0005515 protein binding; GO:0000166 nucleotide binding; GO:0097159 organic cyclic compound binding; GO:1901363 heterocyclic compound binding; GO:0032549 ribonucleoside binding; GO:0097367 carbohydrate derivative binding; GO:0032553 ribonucleotide binding; GO:0005488 binding; …	K09495			IPR027410; IPR027409; IPR027413;	TCP-1-like chaperonin intermediate domain; GroEL-like apical domain; GroEL-like equatorial domain;
Q5AK16	346	K	T-complex protein 1 subunit gamma	CCT3	1	0.00320429	65.295	ESDIGTK(1)CGEFK	2	-0.45388	1	cytoplasm	GO:0006457 protein folding; GO:0009987 cellular process;	GO:0044424 intracellular part; GO:0005623 cell; GO:0044464 cell part; GO:0005622 intracellular; GO:0005737 cytoplasm;	GO:0005524 ATP binding; GO:1901265 nucleoside phosphate binding; GO:0001882 nucleoside binding; GO:0043167 ion binding; GO:0005515 protein binding; GO:0000166 nucleotide binding; GO:0097159 organic cyclic compound binding; GO:1901363 heterocyclic compound binding; GO:0032549 ribonucleoside binding; GO:0097367 carbohydrate derivative binding; GO:0032553 ribonucleotide binding; GO:0005488 binding; …	K09495			IPR027410; IPR027409; IPR027413;	TCP-1-like chaperonin intermediate domain; GroEL-like apical domain; GroEL-like equatorial domain;
Q5AK16	167	K	T-complex protein 1 subunit gamma	CCT3	1	0.00131272	125.31	YVNK(1)WSTK	2	-0.0021569	1	cytoplasm	GO:0006457 protein folding; GO:0009987 cellular process;	GO:0044424 intracellular part; GO:0005623 cell; GO:0044464 cell part; GO:0005622 intracellular; GO:0005737 cytoplasm;	GO:0005524 ATP binding; GO:1901265 nucleoside phosphate binding; GO:0001882 nucleoside binding; GO:0043167 ion binding; GO:0005515 protein binding; GO:0000166 nucleotide binding; GO:0097159 organic cyclic compound binding; GO:1901363 heterocyclic compound binding; GO:0032549 ribonucleoside binding; GO:0097367 carbohydrate derivative binding; GO:0032553 ribonucleotide binding; GO:0005488 binding; …	K09495			IPR027410; IPR027409; IPR027413;	TCP-1-like chaperonin intermediate domain; GroEL-like apical domain; GroEL-like equatorial domain;
A0A1D8PRH0	302	K	Proteinase B	orf19.7196	1	7.25363e-08	139.49	GVEYAAK(1)SHQEAVK	2	1.3961	2	extracellular	GO:0006508 proteolysis; GO:0008152 metabolic process; GO:0043170 macromolecule metabolic process; GO:0019538 protein metabolic process; GO:0044238 primary metabolic process; GO:0071704 organic substance metabolic process;		GO:0004252 serine-type endopeptidase activity; GO:0004175 endopeptidase activity; GO:0008233 peptidase activity; GO:0003824 catalytic activity; GO:0017171 serine hydrolase activity; GO:0008236 serine-type peptidase activity; GO:0070011 peptidase activity, acting on L-amino acid peptides; GO:0016787 hydrolase activity;	K01336	E3.4.21.48; cerevisin [EC:3.4.21.48]	cal04138 Autophagy - yeast - Candida albicans;	IPR034193; IPR009020; IPR000209; IPR010259;	Proteinase K-like catalytic domain; Proteinase propeptide inhibitor; Peptidase S8/S53 domain; Peptidase S8 propeptide/proteinase inhibitor I9;
Q5A3P4	33	K	Tryptophan--tRNA ligase	WRS1	1	1.48027e-05	75.064	ITPWEVEGAVVDGK(1)SMGIDYDK	3	-2.1353	1	cytoplasm	GO:0006518 peptide metabolic process; GO:0006725 cellular aromatic compound metabolic process; GO:0044267 cellular protein metabolic process; GO:0044699 single-organism process; GO:0009058 biosynthetic process; GO:1901566 organonitrogen compound biosynthetic process; GO:0043039 tRNA aminoacylation; GO:0044237 cellular metabolic process; GO:0071704 organic substance metabolic process; GO:0008152 m…	GO:0044424 intracellular part; GO:0005623 cell; GO:0044464 cell part; GO:0005622 intracellular; GO:0005737 cytoplasm;	GO:0004830 tryptophan-tRNA ligase activity; GO:0016876 ligase activity, forming aminoacyl-tRNA and related compounds; GO:0005524 ATP binding; GO:1901265 nucleoside phosphate binding; GO:0016875 ligase activity, forming carbon-oxygen bonds; GO:0001882 nucleoside binding; GO:0043167 ion binding; GO:0016874 ligase activity; GO:0000166 nucleotide binding; GO:0097159 organic cyclic compound binding; G…	K01867			IPR014729;	Rossmann-like alpha/beta/alpha sandwich fold;
Q5A3P4	409	K	Tryptophan--tRNA ligase	WRS1	1	0.00436406	89.698	LVFGNK(1)ER	2	1.5135	1	cytoplasm	GO:0006518 peptide metabolic process; GO:0006725 cellular aromatic compound metabolic process; GO:0044267 cellular protein metabolic process; GO:0044699 single-organism process; GO:0009058 biosynthetic process; GO:1901566 organonitrogen compound biosynthetic process; GO:0043039 tRNA aminoacylation; GO:0044237 cellular metabolic process; GO:0071704 organic substance metabolic process; GO:0008152 m…	GO:0044424 intracellular part; GO:0005623 cell; GO:0044464 cell part; GO:0005622 intracellular; GO:0005737 cytoplasm;	GO:0004830 tryptophan-tRNA ligase activity; GO:0016876 ligase activity, forming aminoacyl-tRNA and related compounds; GO:0005524 ATP binding; GO:1901265 nucleoside phosphate binding; GO:0016875 ligase activity, forming carbon-oxygen bonds; GO:0001882 nucleoside binding; GO:0043167 ion binding; GO:0016874 ligase activity; GO:0000166 nucleotide binding; GO:0097159 organic cyclic compound binding; G…	K01867			IPR014729;	Rossmann-like alpha/beta/alpha sandwich fold;
Q5A3P4	264	K	Tryptophan--tRNA ligase	WRS1	1	0.048239	51.787	DVADK(1)LR	2	3.1832	1	cytoplasm	GO:0006518 peptide metabolic process; GO:0006725 cellular aromatic compound metabolic process; GO:0044267 cellular protein metabolic process; GO:0044699 single-organism process; GO:0009058 biosynthetic process; GO:1901566 organonitrogen compound biosynthetic process; GO:0043039 tRNA aminoacylation; GO:0044237 cellular metabolic process; GO:0071704 organic substance metabolic process; GO:0008152 m…	GO:0044424 intracellular part; GO:0005623 cell; GO:0044464 cell part; GO:0005622 intracellular; GO:0005737 cytoplasm;	GO:0004830 tryptophan-tRNA ligase activity; GO:0016876 ligase activity, forming aminoacyl-tRNA and related compounds; GO:0005524 ATP binding; GO:1901265 nucleoside phosphate binding; GO:0016875 ligase activity, forming carbon-oxygen bonds; GO:0001882 nucleoside binding; GO:0043167 ion binding; GO:0016874 ligase activity; GO:0000166 nucleotide binding; GO:0097159 organic cyclic compound binding; G…	K01867			IPR014729;	Rossmann-like alpha/beta/alpha sandwich fold;
Q5A3P4	143	K	Tryptophan--tRNA ligase	WRS1	1	0.000103397	82.202	FLFK(1)HQLTIDDVK	3	1.2691	1	cytoplasm	GO:0006518 peptide metabolic process; GO:0006725 cellular aromatic compound metabolic process; GO:0044267 cellular protein metabolic process; GO:0044699 single-organism process; GO:0009058 biosynthetic process; GO:1901566 organonitrogen compound biosynthetic process; GO:0043039 tRNA aminoacylation; GO:0044237 cellular metabolic process; GO:0071704 organic substance metabolic process; GO:0008152 m…	GO:0044424 intracellular part; GO:0005623 cell; GO:0044464 cell part; GO:0005622 intracellular; GO:0005737 cytoplasm;	GO:0004830 tryptophan-tRNA ligase activity; GO:0016876 ligase activity, forming aminoacyl-tRNA and related compounds; GO:0005524 ATP binding; GO:1901265 nucleoside phosphate binding; GO:0016875 ligase activity, forming carbon-oxygen bonds; GO:0001882 nucleoside binding; GO:0043167 ion binding; GO:0016874 ligase activity; GO:0000166 nucleotide binding; GO:0097159 organic cyclic compound binding; G…	K01867			IPR014729;	Rossmann-like alpha/beta/alpha sandwich fold;
Q59NN8	181	K	Hsp70 nucleotide exchange factor FES1	FES1	1	0.000431422	95.642	LINFDNK(1)NNK	2	-0.6779	1	nucleus	GO:0050794 regulation of cellular process; GO:0010468 regulation of gene expression; GO:0031326 regulation of cellular biosynthetic process; GO:0080090 regulation of primary metabolic process; GO:0060255 regulation of macromolecule metabolic process; GO:0010608 posttranscriptional regulation of gene expression; GO:0010556 regulation of macromolecule biosynthetic process; GO:0031323 regulation of …	GO:0044424 intracellular part; GO:0005623 cell; GO:0044464 cell part; GO:0005622 intracellular; GO:0005737 cytoplasm;	GO:0005488 binding;	K09562	HSPBP1; hsp70-interacting protein	cal04141 Protein processing in endoplasmic reticulum - Candida albicans;	IPR013918; IPR011989; IPR016024;	Nucleotide exchange factor Fes1; Armadillo-like helical; Armadillo-type fold;
Q59NN8	174	K	Hsp70 nucleotide exchange factor FES1	FES1	1	0.000130426	91.202	LQGLK(1)LINFDNK	2	-3.911	1	nucleus	GO:0050794 regulation of cellular process; GO:0010468 regulation of gene expression; GO:0031326 regulation of cellular biosynthetic process; GO:0080090 regulation of primary metabolic process; GO:0060255 regulation of macromolecule metabolic process; GO:0010608 posttranscriptional regulation of gene expression; GO:0010556 regulation of macromolecule biosynthetic process; GO:0031323 regulation of …	GO:0044424 intracellular part; GO:0005623 cell; GO:0044464 cell part; GO:0005622 intracellular; GO:0005737 cytoplasm;	GO:0005488 binding;	K09562	HSPBP1; hsp70-interacting protein	cal04141 Protein processing in endoplasmic reticulum - Candida albicans;	IPR013918; IPR011989; IPR016024;	Nucleotide exchange factor Fes1; Armadillo-like helical; Armadillo-type fold;
Q59NN8	21	K	Hsp70 nucleotide exchange factor FES1	FES1	1	0.000458218	77.279	AALEK(1)IGEPDQK	2	-1.1089	1	nucleus	GO:0050794 regulation of cellular process; GO:0010468 regulation of gene expression; GO:0031326 regulation of cellular biosynthetic process; GO:0080090 regulation of primary metabolic process; GO:0060255 regulation of macromolecule metabolic process; GO:0010608 posttranscriptional regulation of gene expression; GO:0010556 regulation of macromolecule biosynthetic process; GO:0031323 regulation of …	GO:0044424 intracellular part; GO:0005623 cell; GO:0044464 cell part; GO:0005622 intracellular; GO:0005737 cytoplasm;	GO:0005488 binding;	K09562	HSPBP1; hsp70-interacting protein	cal04141 Protein processing in endoplasmic reticulum - Candida albicans;	IPR013918; IPR011989; IPR016024;	Nucleotide exchange factor Fes1; Armadillo-like helical; Armadillo-type fold;
Q59NN8	3	K	Hsp70 nucleotide exchange factor FES1	FES1	1	4.72178e-12	159.44	MEK(1)LLHWTIAQQSGDK	3	-0.91409	1	nucleus	GO:0050794 regulation of cellular process; GO:0010468 regulation of gene expression; GO:0031326 regulation of cellular biosynthetic process; GO:0080090 regulation of primary metabolic process; GO:0060255 regulation of macromolecule metabolic process; GO:0010608 posttranscriptional regulation of gene expression; GO:0010556 regulation of macromolecule biosynthetic process; GO:0031323 regulation of …	GO:0044424 intracellular part; GO:0005623 cell; GO:0044464 cell part; GO:0005622 intracellular; GO:0005737 cytoplasm;	GO:0005488 binding;	K09562	HSPBP1; hsp70-interacting protein	cal04141 Protein processing in endoplasmic reticulum - Candida albicans;	IPR013918; IPR011989; IPR016024;	Nucleotide exchange factor Fes1; Armadillo-like helical; Armadillo-type fold;
Q59NN8	169	K	Hsp70 nucleotide exchange factor FES1	FES1	1	0.00276874	101.54	FEK(1)LQGLK	2	-0.63324	2	nucleus	GO:0050794 regulation of cellular process; GO:0010468 regulation of gene expression; GO:0031326 regulation of cellular biosynthetic process; GO:0080090 regulation of primary metabolic process; GO:0060255 regulation of macromolecule metabolic process; GO:0010608 posttranscriptional regulation of gene expression; GO:0010556 regulation of macromolecule biosynthetic process; GO:0031323 regulation of …	GO:0044424 intracellular part; GO:0005623 cell; GO:0044464 cell part; GO:0005622 intracellular; GO:0005737 cytoplasm;	GO:0005488 binding;	K09562	HSPBP1; hsp70-interacting protein	cal04141 Protein processing in endoplasmic reticulum - Candida albicans;	IPR013918; IPR011989; IPR016024;	Nucleotide exchange factor Fes1; Armadillo-like helical; Armadillo-type fold;
A0A1D8PRG8	190	K	Protein RER1	orf19.7202	1	0.000664452	86.344	YK(1)YLPFDLGK	2	0.74311	1	mitochondria		GO:0031224 intrinsic component of membrane; GO:0016020 membrane; GO:0016021 integral component of membrane; GO:0044425 membrane part;					IPR020846;	Major facilitator superfamily domain;
A0A1D8PQ55	181	K	Uncharacterized protein	orf19.5627	1	9.9019e-05	77.505	LLIPNSQMGTLIGSK(1)GAR	2	-0.31299	2	nucleus			GO:0097159 organic cyclic compound binding; GO:1901363 heterocyclic compound binding; GO:0003723 RNA binding; GO:0005488 binding; GO:0003676 nucleic acid binding;	K18738			IPR004087; IPR004088;	K Homology domain; K Homology domain, type 1;
A0A1D8PQ55	102	K	Uncharacterized protein	orf19.5627	1	0.000339587	84.169	NETNTK(1)AGISR	2	-2.1328	1	nucleus			GO:0097159 organic cyclic compound binding; GO:1901363 heterocyclic compound binding; GO:0003723 RNA binding; GO:0005488 binding; GO:0003676 nucleic acid binding;	K18738			IPR004087; IPR004088;	K Homology domain; K Homology domain, type 1;
A0A1D8PQ55	122	K	Uncharacterized protein	orf19.5627	1	0.000248311	79.875	ILTVSGK(1)LDDCAK	2	2.2129	1	nucleus			GO:0097159 organic cyclic compound binding; GO:1901363 heterocyclic compound binding; GO:0003723 RNA binding; GO:0005488 binding; GO:0003676 nucleic acid binding;	K18738			IPR004087; IPR004088;	K Homology domain; K Homology domain, type 1;
A0A1D8PQ55	347	K	Uncharacterized protein	orf19.5627	1	0.00895192	56.632	AK(1)QMIYQNFK	2	1.9817	1	nucleus			GO:0097159 organic cyclic compound binding; GO:1901363 heterocyclic compound binding; GO:0003723 RNA binding; GO:0005488 binding; GO:0003676 nucleic acid binding;	K18738			IPR004087; IPR004088;	K Homology domain; K Homology domain, type 1;
Q5A2A5	127	K	Glycine--tRNA ligase	GRS1	0.999994	0.00331779	53.377	GVK(1)IVEEEDEDKK	3	-0.48217	1	nucleus	GO:0006426 glycyl-tRNA aminoacylation; GO:0006518 peptide metabolic process; GO:0006725 cellular aromatic compound metabolic process; GO:0044267 cellular protein metabolic process; GO:0044699 single-organism process; GO:0009058 biosynthetic process; GO:1901566 organonitrogen compound biosynthetic process; GO:0043039 tRNA aminoacylation; GO:0044237 cellular metabolic process; GO:0071704 organic su…	GO:0044424 intracellular part; GO:0005623 cell; GO:0044464 cell part; GO:0005622 intracellular; GO:0005737 cytoplasm;	GO:0016876 ligase activity, forming aminoacyl-tRNA and related compounds; GO:0005524 ATP binding; GO:1901265 nucleoside phosphate binding; GO:0016875 ligase activity, forming carbon-oxygen bonds; GO:0001882 nucleoside binding; GO:0043167 ion binding; GO:0016874 ligase activity; GO:0000166 nucleotide binding; GO:0097159 organic cyclic compound binding; GO:1901363 heterocyclic compound binding; GO:…	K01880			IPR033731; IPR002314; IPR004154; IPR006195;	Glycyl-tRNA synthetase-like core domain; Aminoacyl-tRNA synthetase, class II (G/ P/ S/T); Anticodon-binding; Aminoacyl-tRNA synthetase, class II;
Q5A2A5	95	K	Glycine--tRNA ligase	GRS1	1	0.00205385	70.412	FSDWMCK(1)DLK	2	-0.39456	1	nucleus	GO:0006426 glycyl-tRNA aminoacylation; GO:0006518 peptide metabolic process; GO:0006725 cellular aromatic compound metabolic process; GO:0044267 cellular protein metabolic process; GO:0044699 single-organism process; GO:0009058 biosynthetic process; GO:1901566 organonitrogen compound biosynthetic process; GO:0043039 tRNA aminoacylation; GO:0044237 cellular metabolic process; GO:0071704 organic su…	GO:0044424 intracellular part; GO:0005623 cell; GO:0044464 cell part; GO:0005622 intracellular; GO:0005737 cytoplasm;	GO:0016876 ligase activity, forming aminoacyl-tRNA and related compounds; GO:0005524 ATP binding; GO:1901265 nucleoside phosphate binding; GO:0016875 ligase activity, forming carbon-oxygen bonds; GO:0001882 nucleoside binding; GO:0043167 ion binding; GO:0016874 ligase activity; GO:0000166 nucleotide binding; GO:0097159 organic cyclic compound binding; GO:1901363 heterocyclic compound binding; GO:…	K01880			IPR033731; IPR002314; IPR004154; IPR006195;	Glycyl-tRNA synthetase-like core domain; Aminoacyl-tRNA synthetase, class II (G/ P/ S/T); Anticodon-binding; Aminoacyl-tRNA synthetase, class II;
Q5A2A5	289	K	Glycine--tRNA ligase	GRS1	1	0.00485914	86.205	FEDVK(1)DIK	2	-3.4633	1	nucleus	GO:0006426 glycyl-tRNA aminoacylation; GO:0006518 peptide metabolic process; GO:0006725 cellular aromatic compound metabolic process; GO:0044267 cellular protein metabolic process; GO:0044699 single-organism process; GO:0009058 biosynthetic process; GO:1901566 organonitrogen compound biosynthetic process; GO:0043039 tRNA aminoacylation; GO:0044237 cellular metabolic process; GO:0071704 organic su…	GO:0044424 intracellular part; GO:0005623 cell; GO:0044464 cell part; GO:0005622 intracellular; GO:0005737 cytoplasm;	GO:0016876 ligase activity, forming aminoacyl-tRNA and related compounds; GO:0005524 ATP binding; GO:1901265 nucleoside phosphate binding; GO:0016875 ligase activity, forming carbon-oxygen bonds; GO:0001882 nucleoside binding; GO:0043167 ion binding; GO:0016874 ligase activity; GO:0000166 nucleotide binding; GO:0097159 organic cyclic compound binding; GO:1901363 heterocyclic compound binding; GO:…	K01880			IPR033731; IPR002314; IPR004154; IPR006195;	Glycyl-tRNA synthetase-like core domain; Aminoacyl-tRNA synthetase, class II (G/ P/ S/T); Anticodon-binding; Aminoacyl-tRNA synthetase, class II;
Q5A2A5	579	K	Glycine--tRNA ligase	GRS1	1	0.000119947	111.86	VDDSSASIGK(1)R	2	0.394	1	nucleus	GO:0006426 glycyl-tRNA aminoacylation; GO:0006518 peptide metabolic process; GO:0006725 cellular aromatic compound metabolic process; GO:0044267 cellular protein metabolic process; GO:0044699 single-organism process; GO:0009058 biosynthetic process; GO:1901566 organonitrogen compound biosynthetic process; GO:0043039 tRNA aminoacylation; GO:0044237 cellular metabolic process; GO:0071704 organic su…	GO:0044424 intracellular part; GO:0005623 cell; GO:0044464 cell part; GO:0005622 intracellular; GO:0005737 cytoplasm;	GO:0016876 ligase activity, forming aminoacyl-tRNA and related compounds; GO:0005524 ATP binding; GO:1901265 nucleoside phosphate binding; GO:0016875 ligase activity, forming carbon-oxygen bonds; GO:0001882 nucleoside binding; GO:0043167 ion binding; GO:0016874 ligase activity; GO:0000166 nucleotide binding; GO:0097159 organic cyclic compound binding; GO:1901363 heterocyclic compound binding; GO:…	K01880			IPR033731; IPR002314; IPR004154; IPR006195;	Glycyl-tRNA synthetase-like core domain; Aminoacyl-tRNA synthetase, class II (G/ P/ S/T); Anticodon-binding; Aminoacyl-tRNA synthetase, class II;
Q5A2A5	98	K	Glycine--tRNA ligase	GRS1	1	0.0012852	91.867	DLK(1)TGEIFR	2	-2.0762	1	nucleus	GO:0006426 glycyl-tRNA aminoacylation; GO:0006518 peptide metabolic process; GO:0006725 cellular aromatic compound metabolic process; GO:0044267 cellular protein metabolic process; GO:0044699 single-organism process; GO:0009058 biosynthetic process; GO:1901566 organonitrogen compound biosynthetic process; GO:0043039 tRNA aminoacylation; GO:0044237 cellular metabolic process; GO:0071704 organic su…	GO:0044424 intracellular part; GO:0005623 cell; GO:0044464 cell part; GO:0005622 intracellular; GO:0005737 cytoplasm;	GO:0016876 ligase activity, forming aminoacyl-tRNA and related compounds; GO:0005524 ATP binding; GO:1901265 nucleoside phosphate binding; GO:0016875 ligase activity, forming carbon-oxygen bonds; GO:0001882 nucleoside binding; GO:0043167 ion binding; GO:0016874 ligase activity; GO:0000166 nucleotide binding; GO:0097159 organic cyclic compound binding; GO:1901363 heterocyclic compound binding; GO:…	K01880			IPR033731; IPR002314; IPR004154; IPR006195;	Glycyl-tRNA synthetase-like core domain; Aminoacyl-tRNA synthetase, class II (G/ P/ S/T); Anticodon-binding; Aminoacyl-tRNA synthetase, class II;
Q5A2A5	136	K	Glycine--tRNA ligase	GRS1	1	0.000375778	123.79	IVEEEDEDK(1)K	2	1.1795	3	nucleus	GO:0006426 glycyl-tRNA aminoacylation; GO:0006518 peptide metabolic process; GO:0006725 cellular aromatic compound metabolic process; GO:0044267 cellular protein metabolic process; GO:0044699 single-organism process; GO:0009058 biosynthetic process; GO:1901566 organonitrogen compound biosynthetic process; GO:0043039 tRNA aminoacylation; GO:0044237 cellular metabolic process; GO:0071704 organic su…	GO:0044424 intracellular part; GO:0005623 cell; GO:0044464 cell part; GO:0005622 intracellular; GO:0005737 cytoplasm;	GO:0016876 ligase activity, forming aminoacyl-tRNA and related compounds; GO:0005524 ATP binding; GO:1901265 nucleoside phosphate binding; GO:0016875 ligase activity, forming carbon-oxygen bonds; GO:0001882 nucleoside binding; GO:0043167 ion binding; GO:0016874 ligase activity; GO:0000166 nucleotide binding; GO:0097159 organic cyclic compound binding; GO:1901363 heterocyclic compound binding; GO:…	K01880			IPR033731; IPR002314; IPR004154; IPR006195;	Glycyl-tRNA synthetase-like core domain; Aminoacyl-tRNA synthetase, class II (G/ P/ S/T); Anticodon-binding; Aminoacyl-tRNA synthetase, class II;
Q5A2A5	284	K	Glycine--tRNA ligase	GRS1	1	0.01836	46.406	SHPK(1)FEDVK	3	0.80946	1	nucleus	GO:0006426 glycyl-tRNA aminoacylation; GO:0006518 peptide metabolic process; GO:0006725 cellular aromatic compound metabolic process; GO:0044267 cellular protein metabolic process; GO:0044699 single-organism process; GO:0009058 biosynthetic process; GO:1901566 organonitrogen compound biosynthetic process; GO:0043039 tRNA aminoacylation; GO:0044237 cellular metabolic process; GO:0071704 organic su…	GO:0044424 intracellular part; GO:0005623 cell; GO:0044464 cell part; GO:0005622 intracellular; GO:0005737 cytoplasm;	GO:0016876 ligase activity, forming aminoacyl-tRNA and related compounds; GO:0005524 ATP binding; GO:1901265 nucleoside phosphate binding; GO:0016875 ligase activity, forming carbon-oxygen bonds; GO:0001882 nucleoside binding; GO:0043167 ion binding; GO:0016874 ligase activity; GO:0000166 nucleotide binding; GO:0097159 organic cyclic compound binding; GO:1901363 heterocyclic compound binding; GO:…	K01880			IPR033731; IPR002314; IPR004154; IPR006195;	Glycyl-tRNA synthetase-like core domain; Aminoacyl-tRNA synthetase, class II (G/ P/ S/T); Anticodon-binding; Aminoacyl-tRNA synthetase, class II;
Q5A2A5	150	K	Glycine--tRNA ligase	GRS1	1	0.00377394	82.914	NVK(1)LEDEVVK	2	-4.0908	2	nucleus	GO:0006426 glycyl-tRNA aminoacylation; GO:0006518 peptide metabolic process; GO:0006725 cellular aromatic compound metabolic process; GO:0044267 cellular protein metabolic process; GO:0044699 single-organism process; GO:0009058 biosynthetic process; GO:1901566 organonitrogen compound biosynthetic process; GO:0043039 tRNA aminoacylation; GO:0044237 cellular metabolic process; GO:0071704 organic su…	GO:0044424 intracellular part; GO:0005623 cell; GO:0044464 cell part; GO:0005622 intracellular; GO:0005737 cytoplasm;	GO:0016876 ligase activity, forming aminoacyl-tRNA and related compounds; GO:0005524 ATP binding; GO:1901265 nucleoside phosphate binding; GO:0016875 ligase activity, forming carbon-oxygen bonds; GO:0001882 nucleoside binding; GO:0043167 ion binding; GO:0016874 ligase activity; GO:0000166 nucleotide binding; GO:0097159 organic cyclic compound binding; GO:1901363 heterocyclic compound binding; GO:…	K01880			IPR033731; IPR002314; IPR004154; IPR006195;	Glycyl-tRNA synthetase-like core domain; Aminoacyl-tRNA synthetase, class II (G/ P/ S/T); Anticodon-binding; Aminoacyl-tRNA synthetase, class II;
Q5A013	80	K	Protein N-terminal and lysine N-methyltransferase EFM7	EFM7	1	7.3234e-06	157.97	HSDTLVQGK(1)K	2	1.4621	1	cytoplasm	GO:0008152 metabolic process; GO:0032259 methylation;	GO:0044424 intracellular part; GO:0005623 cell; GO:0044464 cell part; GO:0005622 intracellular; GO:0005737 cytoplasm;	GO:0016741 transferase activity, transferring one-carbon groups; GO:0008168 methyltransferase activity; GO:0003824 catalytic activity; GO:0016740 transferase activity;	K17878			IPR029063;	S-adenosyl-L-methionine-dependent methyltransferase;
A0A1D8PJK2	109	K	D-aminoacyl-tRNA deacylase	DTD2	1	0.00148228	61.42	AAK(1)GHHAVELYNK	3	-0.2364	1	cytoplasm	GO:0050794 regulation of cellular process; GO:1901606 alpha-amino acid catabolic process; GO:0065008 regulation of biological quality; GO:0046416 D-amino acid metabolic process; GO:0060255 regulation of macromolecule metabolic process; GO:0010608 posttranscriptional regulation of gene expression; GO:0044699 single-organism process; GO:0044237 cellular metabolic process; GO:0071704 organic substan…	GO:0044424 intracellular part; GO:0005623 cell; GO:0044464 cell part; GO:0005622 intracellular; GO:0005737 cytoplasm;	GO:0002161 aminoacyl-tRNA editing activity; GO:0016787 hydrolase activity; GO:0052689 carboxylic ester hydrolase activity; GO:0003824 catalytic activity; GO:0051499 D-aminoacyl-tRNA deacylase activity; GO:0016788 hydrolase activity, acting on ester bonds;	K07560			IPR023509;	D-Tyr tRNAtyr deacylase-like domain;
A0A1D8PDC4	170	K	ATP synthase subunit alpha	ATP1	1	0.000262752	89.171	AQVK(1)APGILPR	2	-0.12198	2	mitochondria	GO:0009116 nucleoside metabolic process; GO:0042278 purine nucleoside metabolic process; GO:0009167 purine ribonucleoside monophosphate metabolic process; GO:0090662 ATP hydrolysis coupled transmembrane transport; GO:0009117 nucleotide metabolic process; GO:0044699 single-organism process; GO:0009058 biosynthetic process; GO:0009163 nucleoside biosynthetic process; GO:0046129 purine ribonucleosid…	GO:0045261 proton-transporting ATP synthase complex, catalytic core F(1); GO:0016020 membrane; GO:0098796 membrane protein complex; GO:0044425 membrane part; GO:0044464 cell part; GO:0005622 intracellular; GO:0016469 proton-transporting two-sector ATPase complex; GO:0032991 macromolecular complex; GO:0033178 proton-transporting two-sector ATPase complex, catalytic domain; GO:0044424 intracellular…	GO:0042625 ATPase coupled ion transmembrane transporter activity; GO:1901265 nucleoside phosphate binding; GO:0015399 primary active transmembrane transporter activity; GO:0022892 substrate-specific transporter activity; GO:0016817 hydrolase activity, acting on acid anhydrides; GO:0044769 ATPase activity, coupled to transmembrane movement of ions, rotational mechanism; GO:0015077 monovalent inorg…	K02132	ATPeF1A; F-type H+-transporting ATPase subunit alpha	cal00190 Oxidative phosphorylation - Candida albicans; cal01100 Metabolic pathways - Candida albicans;	IPR000793; IPR004100; IPR000194; IPR027417; IPR023366; IPR033732;	ATP synthase, alpha subunit, C-terminal; ATPase, F1/V1/A1 complex, alpha/beta subunit, N-terminal domain; ATPase, F1/V1/A1 complex, alpha/beta subunit, nucleotide-binding domain; P-loop containing nucleoside triphosphate hydrolase; ATP synthase subunit alpha-like domain; ATP synthase, F1 complex, alpha subunit nucleotide-binding domain;
A0A1D8PDC4	189	K	ATP synthase subunit alpha	ATP1	1	1.09448e-12	128.74	SVHEPMQTGLK(1)SVDALVPIGR	3	-1.2411	3	mitochondria	GO:0009116 nucleoside metabolic process; GO:0042278 purine nucleoside metabolic process; GO:0009167 purine ribonucleoside monophosphate metabolic process; GO:0090662 ATP hydrolysis coupled transmembrane transport; GO:0009117 nucleotide metabolic process; GO:0044699 single-organism process; GO:0009058 biosynthetic process; GO:0009163 nucleoside biosynthetic process; GO:0046129 purine ribonucleosid…	GO:0045261 proton-transporting ATP synthase complex, catalytic core F(1); GO:0016020 membrane; GO:0098796 membrane protein complex; GO:0044425 membrane part; GO:0044464 cell part; GO:0005622 intracellular; GO:0016469 proton-transporting two-sector ATPase complex; GO:0032991 macromolecular complex; GO:0033178 proton-transporting two-sector ATPase complex, catalytic domain; GO:0044424 intracellular…	GO:0042625 ATPase coupled ion transmembrane transporter activity; GO:1901265 nucleoside phosphate binding; GO:0015399 primary active transmembrane transporter activity; GO:0022892 substrate-specific transporter activity; GO:0016817 hydrolase activity, acting on acid anhydrides; GO:0044769 ATPase activity, coupled to transmembrane movement of ions, rotational mechanism; GO:0015077 monovalent inorg…	K02132	ATPeF1A; F-type H+-transporting ATPase subunit alpha	cal00190 Oxidative phosphorylation - Candida albicans; cal01100 Metabolic pathways - Candida albicans;	IPR000793; IPR004100; IPR000194; IPR027417; IPR023366; IPR033732;	ATP synthase, alpha subunit, C-terminal; ATPase, F1/V1/A1 complex, alpha/beta subunit, N-terminal domain; ATPase, F1/V1/A1 complex, alpha/beta subunit, nucleotide-binding domain; P-loop containing nucleoside triphosphate hydrolase; ATP synthase subunit alpha-like domain; ATP synthase, F1 complex, alpha subunit nucleotide-binding domain;
A0A1D8PDC4	127	K	ATP synthase subunit alpha	ATP1	1	0.0386095	60.691	LVK(1)EGETVK(1)R	2	0.31936	1	mitochondria	GO:0009116 nucleoside metabolic process; GO:0042278 purine nucleoside metabolic process; GO:0009167 purine ribonucleoside monophosphate metabolic process; GO:0090662 ATP hydrolysis coupled transmembrane transport; GO:0009117 nucleotide metabolic process; GO:0044699 single-organism process; GO:0009058 biosynthetic process; GO:0009163 nucleoside biosynthetic process; GO:0046129 purine ribonucleosid…	GO:0045261 proton-transporting ATP synthase complex, catalytic core F(1); GO:0016020 membrane; GO:0098796 membrane protein complex; GO:0044425 membrane part; GO:0044464 cell part; GO:0005622 intracellular; GO:0016469 proton-transporting two-sector ATPase complex; GO:0032991 macromolecular complex; GO:0033178 proton-transporting two-sector ATPase complex, catalytic domain; GO:0044424 intracellular…	GO:0042625 ATPase coupled ion transmembrane transporter activity; GO:1901265 nucleoside phosphate binding; GO:0015399 primary active transmembrane transporter activity; GO:0022892 substrate-specific transporter activity; GO:0016817 hydrolase activity, acting on acid anhydrides; GO:0044769 ATPase activity, coupled to transmembrane movement of ions, rotational mechanism; GO:0015077 monovalent inorg…	K02132	ATPeF1A; F-type H+-transporting ATPase subunit alpha	cal00190 Oxidative phosphorylation - Candida albicans; cal01100 Metabolic pathways - Candida albicans;	IPR000793; IPR004100; IPR000194; IPR027417; IPR023366; IPR033732;	ATP synthase, alpha subunit, C-terminal; ATPase, F1/V1/A1 complex, alpha/beta subunit, N-terminal domain; ATPase, F1/V1/A1 complex, alpha/beta subunit, nucleotide-binding domain; P-loop containing nucleoside triphosphate hydrolase; ATP synthase subunit alpha-like domain; ATP synthase, F1 complex, alpha subunit nucleotide-binding domain;
A0A1D8PDC4	524	K	ATP synthase subunit alpha	ATP1	1	7.90823e-06	148.48	TK(1)GELSK(1)DELEK	2	0.40944	5	mitochondria	GO:0009116 nucleoside metabolic process; GO:0042278 purine nucleoside metabolic process; GO:0009167 purine ribonucleoside monophosphate metabolic process; GO:0090662 ATP hydrolysis coupled transmembrane transport; GO:0009117 nucleotide metabolic process; GO:0044699 single-organism process; GO:0009058 biosynthetic process; GO:0009163 nucleoside biosynthetic process; GO:0046129 purine ribonucleosid…	GO:0045261 proton-transporting ATP synthase complex, catalytic core F(1); GO:0016020 membrane; GO:0098796 membrane protein complex; GO:0044425 membrane part; GO:0044464 cell part; GO:0005622 intracellular; GO:0016469 proton-transporting two-sector ATPase complex; GO:0032991 macromolecular complex; GO:0033178 proton-transporting two-sector ATPase complex, catalytic domain; GO:0044424 intracellular…	GO:0042625 ATPase coupled ion transmembrane transporter activity; GO:1901265 nucleoside phosphate binding; GO:0015399 primary active transmembrane transporter activity; GO:0022892 substrate-specific transporter activity; GO:0016817 hydrolase activity, acting on acid anhydrides; GO:0044769 ATPase activity, coupled to transmembrane movement of ions, rotational mechanism; GO:0015077 monovalent inorg…	K02132	ATPeF1A; F-type H+-transporting ATPase subunit alpha	cal00190 Oxidative phosphorylation - Candida albicans; cal01100 Metabolic pathways - Candida albicans;	IPR000793; IPR004100; IPR000194; IPR027417; IPR023366; IPR033732;	ATP synthase, alpha subunit, C-terminal; ATPase, F1/V1/A1 complex, alpha/beta subunit, N-terminal domain; ATPase, F1/V1/A1 complex, alpha/beta subunit, nucleotide-binding domain; P-loop containing nucleoside triphosphate hydrolase; ATP synthase subunit alpha-like domain; ATP synthase, F1 complex, alpha subunit nucleotide-binding domain;
A0A1D8PDC4	225	K	ATP synthase subunit alpha	ATP1	1	1.48614e-19	215.72	TAVALDAILNQK(1)R	2	-1.0645	5	mitochondria	GO:0009116 nucleoside metabolic process; GO:0042278 purine nucleoside metabolic process; GO:0009167 purine ribonucleoside monophosphate metabolic process; GO:0090662 ATP hydrolysis coupled transmembrane transport; GO:0009117 nucleotide metabolic process; GO:0044699 single-organism process; GO:0009058 biosynthetic process; GO:0009163 nucleoside biosynthetic process; GO:0046129 purine ribonucleosid…	GO:0045261 proton-transporting ATP synthase complex, catalytic core F(1); GO:0016020 membrane; GO:0098796 membrane protein complex; GO:0044425 membrane part; GO:0044464 cell part; GO:0005622 intracellular; GO:0016469 proton-transporting two-sector ATPase complex; GO:0032991 macromolecular complex; GO:0033178 proton-transporting two-sector ATPase complex, catalytic domain; GO:0044424 intracellular…	GO:0042625 ATPase coupled ion transmembrane transporter activity; GO:1901265 nucleoside phosphate binding; GO:0015399 primary active transmembrane transporter activity; GO:0022892 substrate-specific transporter activity; GO:0016817 hydrolase activity, acting on acid anhydrides; GO:0044769 ATPase activity, coupled to transmembrane movement of ions, rotational mechanism; GO:0015077 monovalent inorg…	K02132	ATPeF1A; F-type H+-transporting ATPase subunit alpha	cal00190 Oxidative phosphorylation - Candida albicans; cal01100 Metabolic pathways - Candida albicans;	IPR000793; IPR004100; IPR000194; IPR027417; IPR023366; IPR033732;	ATP synthase, alpha subunit, C-terminal; ATPase, F1/V1/A1 complex, alpha/beta subunit, N-terminal domain; ATPase, F1/V1/A1 complex, alpha/beta subunit, nucleotide-binding domain; P-loop containing nucleoside triphosphate hydrolase; ATP synthase subunit alpha-like domain; ATP synthase, F1 complex, alpha subunit nucleotide-binding domain;
A0A1D8PDC4	156	K	ATP synthase subunit alpha	ATP1	1	1.77473e-11	151.8	VVDGLGNPIDGK(1)GPIK	2	0.73118	5	mitochondria	GO:0009116 nucleoside metabolic process; GO:0042278 purine nucleoside metabolic process; GO:0009167 purine ribonucleoside monophosphate metabolic process; GO:0090662 ATP hydrolysis coupled transmembrane transport; GO:0009117 nucleotide metabolic process; GO:0044699 single-organism process; GO:0009058 biosynthetic process; GO:0009163 nucleoside biosynthetic process; GO:0046129 purine ribonucleosid…	GO:0045261 proton-transporting ATP synthase complex, catalytic core F(1); GO:0016020 membrane; GO:0098796 membrane protein complex; GO:0044425 membrane part; GO:0044464 cell part; GO:0005622 intracellular; GO:0016469 proton-transporting two-sector ATPase complex; GO:0032991 macromolecular complex; GO:0033178 proton-transporting two-sector ATPase complex, catalytic domain; GO:0044424 intracellular…	GO:0042625 ATPase coupled ion transmembrane transporter activity; GO:1901265 nucleoside phosphate binding; GO:0015399 primary active transmembrane transporter activity; GO:0022892 substrate-specific transporter activity; GO:0016817 hydrolase activity, acting on acid anhydrides; GO:0044769 ATPase activity, coupled to transmembrane movement of ions, rotational mechanism; GO:0015077 monovalent inorg…	K02132	ATPeF1A; F-type H+-transporting ATPase subunit alpha	cal00190 Oxidative phosphorylation - Candida albicans; cal01100 Metabolic pathways - Candida albicans;	IPR000793; IPR004100; IPR000194; IPR027417; IPR023366; IPR033732;	ATP synthase, alpha subunit, C-terminal; ATPase, F1/V1/A1 complex, alpha/beta subunit, N-terminal domain; ATPase, F1/V1/A1 complex, alpha/beta subunit, nucleotide-binding domain; P-loop containing nucleoside triphosphate hydrolase; ATP synthase subunit alpha-like domain; ATP synthase, F1 complex, alpha subunit nucleotide-binding domain;
A0A1D8PDC4	213	K	ATP synthase subunit alpha	ATP1	1	4.88736e-10	134.08	QTGK(1)TAVALDAILNQK	2	0.8411	3	mitochondria	GO:0009116 nucleoside metabolic process; GO:0042278 purine nucleoside metabolic process; GO:0009167 purine ribonucleoside monophosphate metabolic process; GO:0090662 ATP hydrolysis coupled transmembrane transport; GO:0009117 nucleotide metabolic process; GO:0044699 single-organism process; GO:0009058 biosynthetic process; GO:0009163 nucleoside biosynthetic process; GO:0046129 purine ribonucleosid…	GO:0045261 proton-transporting ATP synthase complex, catalytic core F(1); GO:0016020 membrane; GO:0098796 membrane protein complex; GO:0044425 membrane part; GO:0044464 cell part; GO:0005622 intracellular; GO:0016469 proton-transporting two-sector ATPase complex; GO:0032991 macromolecular complex; GO:0033178 proton-transporting two-sector ATPase complex, catalytic domain; GO:0044424 intracellular…	GO:0042625 ATPase coupled ion transmembrane transporter activity; GO:1901265 nucleoside phosphate binding; GO:0015399 primary active transmembrane transporter activity; GO:0022892 substrate-specific transporter activity; GO:0016817 hydrolase activity, acting on acid anhydrides; GO:0044769 ATPase activity, coupled to transmembrane movement of ions, rotational mechanism; GO:0015077 monovalent inorg…	K02132	ATPeF1A; F-type H+-transporting ATPase subunit alpha	cal00190 Oxidative phosphorylation - Candida albicans; cal01100 Metabolic pathways - Candida albicans;	IPR000793; IPR004100; IPR000194; IPR027417; IPR023366; IPR033732;	ATP synthase, alpha subunit, C-terminal; ATPase, F1/V1/A1 complex, alpha/beta subunit, N-terminal domain; ATPase, F1/V1/A1 complex, alpha/beta subunit, nucleotide-binding domain; P-loop containing nucleoside triphosphate hydrolase; ATP synthase subunit alpha-like domain; ATP synthase, F1 complex, alpha subunit nucleotide-binding domain;
A0A1D8PDC4	534	K	ATP synthase subunit alpha	ATP1	1	0.00945041	91.626	DELEK(1)LR	2	-0.174	2	mitochondria	GO:0009116 nucleoside metabolic process; GO:0042278 purine nucleoside metabolic process; GO:0009167 purine ribonucleoside monophosphate metabolic process; GO:0090662 ATP hydrolysis coupled transmembrane transport; GO:0009117 nucleotide metabolic process; GO:0044699 single-organism process; GO:0009058 biosynthetic process; GO:0009163 nucleoside biosynthetic process; GO:0046129 purine ribonucleosid…	GO:0045261 proton-transporting ATP synthase complex, catalytic core F(1); GO:0016020 membrane; GO:0098796 membrane protein complex; GO:0044425 membrane part; GO:0044464 cell part; GO:0005622 intracellular; GO:0016469 proton-transporting two-sector ATPase complex; GO:0032991 macromolecular complex; GO:0033178 proton-transporting two-sector ATPase complex, catalytic domain; GO:0044424 intracellular…	GO:0042625 ATPase coupled ion transmembrane transporter activity; GO:1901265 nucleoside phosphate binding; GO:0015399 primary active transmembrane transporter activity; GO:0022892 substrate-specific transporter activity; GO:0016817 hydrolase activity, acting on acid anhydrides; GO:0044769 ATPase activity, coupled to transmembrane movement of ions, rotational mechanism; GO:0015077 monovalent inorg…	K02132	ATPeF1A; F-type H+-transporting ATPase subunit alpha	cal00190 Oxidative phosphorylation - Candida albicans; cal01100 Metabolic pathways - Candida albicans;	IPR000793; IPR004100; IPR000194; IPR027417; IPR023366; IPR033732;	ATP synthase, alpha subunit, C-terminal; ATPase, F1/V1/A1 complex, alpha/beta subunit, N-terminal domain; ATPase, F1/V1/A1 complex, alpha/beta subunit, nucleotide-binding domain; P-loop containing nucleoside triphosphate hydrolase; ATP synthase subunit alpha-like domain; ATP synthase, F1 complex, alpha subunit nucleotide-binding domain;
A0A1D8PDC4	429	K	ATP synthase subunit alpha	ATP1	1	9.54627e-08	135.91	QVAGSLK(1)LFLAQYR	3	-0.54649	2	mitochondria	GO:0009116 nucleoside metabolic process; GO:0042278 purine nucleoside metabolic process; GO:0009167 purine ribonucleoside monophosphate metabolic process; GO:0090662 ATP hydrolysis coupled transmembrane transport; GO:0009117 nucleotide metabolic process; GO:0044699 single-organism process; GO:0009058 biosynthetic process; GO:0009163 nucleoside biosynthetic process; GO:0046129 purine ribonucleosid…	GO:0045261 proton-transporting ATP synthase complex, catalytic core F(1); GO:0016020 membrane; GO:0098796 membrane protein complex; GO:0044425 membrane part; GO:0044464 cell part; GO:0005622 intracellular; GO:0016469 proton-transporting two-sector ATPase complex; GO:0032991 macromolecular complex; GO:0033178 proton-transporting two-sector ATPase complex, catalytic domain; GO:0044424 intracellular…	GO:0042625 ATPase coupled ion transmembrane transporter activity; GO:1901265 nucleoside phosphate binding; GO:0015399 primary active transmembrane transporter activity; GO:0022892 substrate-specific transporter activity; GO:0016817 hydrolase activity, acting on acid anhydrides; GO:0044769 ATPase activity, coupled to transmembrane movement of ions, rotational mechanism; GO:0015077 monovalent inorg…	K02132	ATPeF1A; F-type H+-transporting ATPase subunit alpha	cal00190 Oxidative phosphorylation - Candida albicans; cal01100 Metabolic pathways - Candida albicans;	IPR000793; IPR004100; IPR000194; IPR027417; IPR023366; IPR033732;	ATP synthase, alpha subunit, C-terminal; ATPase, F1/V1/A1 complex, alpha/beta subunit, N-terminal domain; ATPase, F1/V1/A1 complex, alpha/beta subunit, nucleotide-binding domain; P-loop containing nucleoside triphosphate hydrolase; ATP synthase subunit alpha-like domain; ATP synthase, F1 complex, alpha subunit nucleotide-binding domain;
A0A1D8PDC4	121	K	ATP synthase subunit alpha	ATP1	1	0.00438858	68.657	LVK(1)EGETVK(1)R	2	0.31936	2	mitochondria	GO:0009116 nucleoside metabolic process; GO:0042278 purine nucleoside metabolic process; GO:0009167 purine ribonucleoside monophosphate metabolic process; GO:0090662 ATP hydrolysis coupled transmembrane transport; GO:0009117 nucleotide metabolic process; GO:0044699 single-organism process; GO:0009058 biosynthetic process; GO:0009163 nucleoside biosynthetic process; GO:0046129 purine ribonucleosid…	GO:0045261 proton-transporting ATP synthase complex, catalytic core F(1); GO:0016020 membrane; GO:0098796 membrane protein complex; GO:0044425 membrane part; GO:0044464 cell part; GO:0005622 intracellular; GO:0016469 proton-transporting two-sector ATPase complex; GO:0032991 macromolecular complex; GO:0033178 proton-transporting two-sector ATPase complex, catalytic domain; GO:0044424 intracellular…	GO:0042625 ATPase coupled ion transmembrane transporter activity; GO:1901265 nucleoside phosphate binding; GO:0015399 primary active transmembrane transporter activity; GO:0022892 substrate-specific transporter activity; GO:0016817 hydrolase activity, acting on acid anhydrides; GO:0044769 ATPase activity, coupled to transmembrane movement of ions, rotational mechanism; GO:0015077 monovalent inorg…	K02132	ATPeF1A; F-type H+-transporting ATPase subunit alpha	cal00190 Oxidative phosphorylation - Candida albicans; cal01100 Metabolic pathways - Candida albicans;	IPR000793; IPR004100; IPR000194; IPR027417; IPR023366; IPR033732;	ATP synthase, alpha subunit, C-terminal; ATPase, F1/V1/A1 complex, alpha/beta subunit, N-terminal domain; ATPase, F1/V1/A1 complex, alpha/beta subunit, nucleotide-binding domain; P-loop containing nucleoside triphosphate hydrolase; ATP synthase subunit alpha-like domain; ATP synthase, F1 complex, alpha subunit nucleotide-binding domain;
A0A1D8PDC4	467	K	ATP synthase subunit alpha	ATP1	1	0.000101056	148.99	LTQLLK(1)QK	2	0.86493	2	mitochondria	GO:0009116 nucleoside metabolic process; GO:0042278 purine nucleoside metabolic process; GO:0009167 purine ribonucleoside monophosphate metabolic process; GO:0090662 ATP hydrolysis coupled transmembrane transport; GO:0009117 nucleotide metabolic process; GO:0044699 single-organism process; GO:0009058 biosynthetic process; GO:0009163 nucleoside biosynthetic process; GO:0046129 purine ribonucleosid…	GO:0045261 proton-transporting ATP synthase complex, catalytic core F(1); GO:0016020 membrane; GO:0098796 membrane protein complex; GO:0044425 membrane part; GO:0044464 cell part; GO:0005622 intracellular; GO:0016469 proton-transporting two-sector ATPase complex; GO:0032991 macromolecular complex; GO:0033178 proton-transporting two-sector ATPase complex, catalytic domain; GO:0044424 intracellular…	GO:0042625 ATPase coupled ion transmembrane transporter activity; GO:1901265 nucleoside phosphate binding; GO:0015399 primary active transmembrane transporter activity; GO:0022892 substrate-specific transporter activity; GO:0016817 hydrolase activity, acting on acid anhydrides; GO:0044769 ATPase activity, coupled to transmembrane movement of ions, rotational mechanism; GO:0015077 monovalent inorg…	K02132	ATPeF1A; F-type H+-transporting ATPase subunit alpha	cal00190 Oxidative phosphorylation - Candida albicans; cal01100 Metabolic pathways - Candida albicans;	IPR000793; IPR004100; IPR000194; IPR027417; IPR023366; IPR033732;	ATP synthase, alpha subunit, C-terminal; ATPase, F1/V1/A1 complex, alpha/beta subunit, N-terminal domain; ATPase, F1/V1/A1 complex, alpha/beta subunit, nucleotide-binding domain; P-loop containing nucleoside triphosphate hydrolase; ATP synthase subunit alpha-like domain; ATP synthase, F1 complex, alpha subunit nucleotide-binding domain;
A0A1D8PDC4	419	K	ATP synthase subunit alpha	ATP1	1	5.25747e-05	121.9	VGSAAQVK(1)AMK	2	1.036	1	mitochondria	GO:0009116 nucleoside metabolic process; GO:0042278 purine nucleoside metabolic process; GO:0009167 purine ribonucleoside monophosphate metabolic process; GO:0090662 ATP hydrolysis coupled transmembrane transport; GO:0009117 nucleotide metabolic process; GO:0044699 single-organism process; GO:0009058 biosynthetic process; GO:0009163 nucleoside biosynthetic process; GO:0046129 purine ribonucleosid…	GO:0045261 proton-transporting ATP synthase complex, catalytic core F(1); GO:0016020 membrane; GO:0098796 membrane protein complex; GO:0044425 membrane part; GO:0044464 cell part; GO:0005622 intracellular; GO:0016469 proton-transporting two-sector ATPase complex; GO:0032991 macromolecular complex; GO:0033178 proton-transporting two-sector ATPase complex, catalytic domain; GO:0044424 intracellular…	GO:0042625 ATPase coupled ion transmembrane transporter activity; GO:1901265 nucleoside phosphate binding; GO:0015399 primary active transmembrane transporter activity; GO:0022892 substrate-specific transporter activity; GO:0016817 hydrolase activity, acting on acid anhydrides; GO:0044769 ATPase activity, coupled to transmembrane movement of ions, rotational mechanism; GO:0015077 monovalent inorg…	K02132	ATPeF1A; F-type H+-transporting ATPase subunit alpha	cal00190 Oxidative phosphorylation - Candida albicans; cal01100 Metabolic pathways - Candida albicans;	IPR000793; IPR004100; IPR000194; IPR027417; IPR023366; IPR033732;	ATP synthase, alpha subunit, C-terminal; ATPase, F1/V1/A1 complex, alpha/beta subunit, N-terminal domain; ATPase, F1/V1/A1 complex, alpha/beta subunit, nucleotide-binding domain; P-loop containing nucleoside triphosphate hydrolase; ATP synthase subunit alpha-like domain; ATP synthase, F1 complex, alpha subunit nucleotide-binding domain;
A0A1D8PDC4	522	K	ATP synthase subunit alpha	ATP1	1	3.10516e-05	97.767	SNETGILDAIK(1)TK	2	0.59986	3	mitochondria	GO:0009116 nucleoside metabolic process; GO:0042278 purine nucleoside metabolic process; GO:0009167 purine ribonucleoside monophosphate metabolic process; GO:0090662 ATP hydrolysis coupled transmembrane transport; GO:0009117 nucleotide metabolic process; GO:0044699 single-organism process; GO:0009058 biosynthetic process; GO:0009163 nucleoside biosynthetic process; GO:0046129 purine ribonucleosid…	GO:0045261 proton-transporting ATP synthase complex, catalytic core F(1); GO:0016020 membrane; GO:0098796 membrane protein complex; GO:0044425 membrane part; GO:0044464 cell part; GO:0005622 intracellular; GO:0016469 proton-transporting two-sector ATPase complex; GO:0032991 macromolecular complex; GO:0033178 proton-transporting two-sector ATPase complex, catalytic domain; GO:0044424 intracellular…	GO:0042625 ATPase coupled ion transmembrane transporter activity; GO:1901265 nucleoside phosphate binding; GO:0015399 primary active transmembrane transporter activity; GO:0022892 substrate-specific transporter activity; GO:0016817 hydrolase activity, acting on acid anhydrides; GO:0044769 ATPase activity, coupled to transmembrane movement of ions, rotational mechanism; GO:0015077 monovalent inorg…	K02132	ATPeF1A; F-type H+-transporting ATPase subunit alpha	cal00190 Oxidative phosphorylation - Candida albicans; cal01100 Metabolic pathways - Candida albicans;	IPR000793; IPR004100; IPR000194; IPR027417; IPR023366; IPR033732;	ATP synthase, alpha subunit, C-terminal; ATPase, F1/V1/A1 complex, alpha/beta subunit, N-terminal domain; ATPase, F1/V1/A1 complex, alpha/beta subunit, nucleotide-binding domain; P-loop containing nucleoside triphosphate hydrolase; ATP synthase subunit alpha-like domain; ATP synthase, F1 complex, alpha subunit nucleotide-binding domain;
A0A1D8PDC4	529	K	ATP synthase subunit alpha	ATP1	1	1.36108e-06	159.18	TK(1)GELSK(1)DELEK	2	0.40944	5	mitochondria	GO:0009116 nucleoside metabolic process; GO:0042278 purine nucleoside metabolic process; GO:0009167 purine ribonucleoside monophosphate metabolic process; GO:0090662 ATP hydrolysis coupled transmembrane transport; GO:0009117 nucleotide metabolic process; GO:0044699 single-organism process; GO:0009058 biosynthetic process; GO:0009163 nucleoside biosynthetic process; GO:0046129 purine ribonucleosid…	GO:0045261 proton-transporting ATP synthase complex, catalytic core F(1); GO:0016020 membrane; GO:0098796 membrane protein complex; GO:0044425 membrane part; GO:0044464 cell part; GO:0005622 intracellular; GO:0016469 proton-transporting two-sector ATPase complex; GO:0032991 macromolecular complex; GO:0033178 proton-transporting two-sector ATPase complex, catalytic domain; GO:0044424 intracellular…	GO:0042625 ATPase coupled ion transmembrane transporter activity; GO:1901265 nucleoside phosphate binding; GO:0015399 primary active transmembrane transporter activity; GO:0022892 substrate-specific transporter activity; GO:0016817 hydrolase activity, acting on acid anhydrides; GO:0044769 ATPase activity, coupled to transmembrane movement of ions, rotational mechanism; GO:0015077 monovalent inorg…	K02132	ATPeF1A; F-type H+-transporting ATPase subunit alpha	cal00190 Oxidative phosphorylation - Candida albicans; cal01100 Metabolic pathways - Candida albicans;	IPR000793; IPR004100; IPR000194; IPR027417; IPR023366; IPR033732;	ATP synthase, alpha subunit, C-terminal; ATPase, F1/V1/A1 complex, alpha/beta subunit, N-terminal domain; ATPase, F1/V1/A1 complex, alpha/beta subunit, nucleotide-binding domain; P-loop containing nucleoside triphosphate hydrolase; ATP synthase subunit alpha-like domain; ATP synthase, F1 complex, alpha subunit nucleotide-binding domain;
A0A1D8PDC4	311	K	ATP synthase subunit alpha	ATP1	1	4.30511e-17	173.28	HALIVYDDLSK(1)QAVAYR	2	2.1658	4	mitochondria	GO:0009116 nucleoside metabolic process; GO:0042278 purine nucleoside metabolic process; GO:0009167 purine ribonucleoside monophosphate metabolic process; GO:0090662 ATP hydrolysis coupled transmembrane transport; GO:0009117 nucleotide metabolic process; GO:0044699 single-organism process; GO:0009058 biosynthetic process; GO:0009163 nucleoside biosynthetic process; GO:0046129 purine ribonucleosid…	GO:0045261 proton-transporting ATP synthase complex, catalytic core F(1); GO:0016020 membrane; GO:0098796 membrane protein complex; GO:0044425 membrane part; GO:0044464 cell part; GO:0005622 intracellular; GO:0016469 proton-transporting two-sector ATPase complex; GO:0032991 macromolecular complex; GO:0033178 proton-transporting two-sector ATPase complex, catalytic domain; GO:0044424 intracellular…	GO:0042625 ATPase coupled ion transmembrane transporter activity; GO:1901265 nucleoside phosphate binding; GO:0015399 primary active transmembrane transporter activity; GO:0022892 substrate-specific transporter activity; GO:0016817 hydrolase activity, acting on acid anhydrides; GO:0044769 ATPase activity, coupled to transmembrane movement of ions, rotational mechanism; GO:0015077 monovalent inorg…	K02132	ATPeF1A; F-type H+-transporting ATPase subunit alpha	cal00190 Oxidative phosphorylation - Candida albicans; cal01100 Metabolic pathways - Candida albicans;	IPR000793; IPR004100; IPR000194; IPR027417; IPR023366; IPR033732;	ATP synthase, alpha subunit, C-terminal; ATPase, F1/V1/A1 complex, alpha/beta subunit, N-terminal domain; ATPase, F1/V1/A1 complex, alpha/beta subunit, nucleotide-binding domain; P-loop containing nucleoside triphosphate hydrolase; ATP synthase subunit alpha-like domain; ATP synthase, F1 complex, alpha subunit nucleotide-binding domain;
A0A1D8PDC4	422	K	ATP synthase subunit alpha	ATP1	1	0.000322877	99.973	AMK(1)QVAGSLK	2	0.21368	3	mitochondria	GO:0009116 nucleoside metabolic process; GO:0042278 purine nucleoside metabolic process; GO:0009167 purine ribonucleoside monophosphate metabolic process; GO:0090662 ATP hydrolysis coupled transmembrane transport; GO:0009117 nucleotide metabolic process; GO:0044699 single-organism process; GO:0009058 biosynthetic process; GO:0009163 nucleoside biosynthetic process; GO:0046129 purine ribonucleosid…	GO:0045261 proton-transporting ATP synthase complex, catalytic core F(1); GO:0016020 membrane; GO:0098796 membrane protein complex; GO:0044425 membrane part; GO:0044464 cell part; GO:0005622 intracellular; GO:0016469 proton-transporting two-sector ATPase complex; GO:0032991 macromolecular complex; GO:0033178 proton-transporting two-sector ATPase complex, catalytic domain; GO:0044424 intracellular…	GO:0042625 ATPase coupled ion transmembrane transporter activity; GO:1901265 nucleoside phosphate binding; GO:0015399 primary active transmembrane transporter activity; GO:0022892 substrate-specific transporter activity; GO:0016817 hydrolase activity, acting on acid anhydrides; GO:0044769 ATPase activity, coupled to transmembrane movement of ions, rotational mechanism; GO:0015077 monovalent inorg…	K02132	ATPeF1A; F-type H+-transporting ATPase subunit alpha	cal00190 Oxidative phosphorylation - Candida albicans; cal01100 Metabolic pathways - Candida albicans;	IPR000793; IPR004100; IPR000194; IPR027417; IPR023366; IPR033732;	ATP synthase, alpha subunit, C-terminal; ATPase, F1/V1/A1 complex, alpha/beta subunit, N-terminal domain; ATPase, F1/V1/A1 complex, alpha/beta subunit, nucleotide-binding domain; P-loop containing nucleoside triphosphate hydrolase; ATP synthase subunit alpha-like domain; ATP synthase, F1 complex, alpha subunit nucleotide-binding domain;
Q5ADT0	778	K	Slk19p	SLK19	1	9.44525e-11	170.18	LFNDK(1)LEFENLQK	2	-3.4539	2	nucleus
Q5ADT0	571	K	Slk19p	SLK19	1	0.00211335	113.1	DK(1)HASWLK	2	0.12844	3	nucleus
Q5ADT0	21	K	Slk19p	SLK19	1	0.00015302	88.075	K(1)LTSGDTWVSPFR	2	0.77053	1	nucleus
Q5ADT0	118	K	Slk19p	SLK19	1	0.000295966	108.7	VEEK(1)LETDAK	2	-1.5981	1	nucleus
Q5ADT0	309	K	Slk19p	SLK19	1	6.94995e-06	113.61	MTQQQLLDIAAK(1)R	3	-1.264	2	nucleus
Q5ADT0	102	K	Slk19p	SLK19	1	0.00103065	66.989	ATVTSTEAK(1)DAK	2	0.64937	1	nucleus
Q5ADT0	358	K	Slk19p	SLK19	1	0.0496282	50.966	YLGK(1)IGK	2	-0.4126	2	nucleus
Q5ADT0	435	K	Slk19p	SLK19	1	0.00696623	55.718	NHEELLATK(1)K	3	0.44894	1	nucleus
Q5ADT0	460	K	Slk19p	SLK19	1	0.0230356	81.642	K(1)TELDDK	2	4.2696	1	nucleus
Q5ADT0	635	K	Slk19p	SLK19	1	0.00439409	68.626	QAK(1)IEAEER	2	-2.6877	1	nucleus
Q5ADT0	1080	K	Slk19p	SLK19	1	3.02087e-07	89.721	DDDKPVGGITALDAEK(1)NTVVAR	3	1.7015	2	nucleus
Q5ADT0	252	K	Slk19p	SLK19	1	4.14748e-05	87.519	YEPVELPNK(1)ETLDK	2	2.9146	1	nucleus
Q5ADT0	1046	K	Slk19p	SLK19	1	1.5828e-19	162.65	SK(1)DVNSAAGETTAETGVIAK	2	0.8588	1	nucleus
Q5ADT0	61	K	Slk19p	SLK19	1	0.00270734	67.704	IEHIK(1)VPVK	3	1.1966	1	nucleus
Q5ADT0	531	K	Slk19p	SLK19	1	0.0153299	42.029	HK(1)GLSAEVGVLAGSAAAYAAR	3	1.102	1	nucleus
Q5ADT0	421	K	Slk19p	SLK19	1	0.000303176	69.331	AVEQHATDK(1)ETIEK	3	-4.191	1	nucleus
Q5ADT0	496	K	Slk19p	SLK19	1	3.66099e-06	95.6	ANHK(1)EHQDSIDANLTK	3	-1.458	1	nucleus
Q5ADT0	815	K	Slk19p	SLK19	1	1.1742e-07	146.67	LASEQYK(1)DPELER	2	0.42722	1	nucleus
Q5ADT0	373	K	Slk19p	SLK19	1	1.37753e-05	97.223	EIEEK(1)LANFETMIK	2	-1.2046	1	nucleus
Q5ADT0	492	K	Slk19p	SLK19	1	1.79745e-05	153.24	LDDLK(1)ANHK	2	-0.0069651	1	nucleus
Q5ADT0	347	K	Slk19p	SLK19	1	0.00118134	78.529	HESK(1)LQSDFEK	2	-1.2487	1	nucleus
Q5ADT0	143	K	Slk19p	SLK19	1	3.86996e-18	133.53	VDTEAK(1)EPLIEDEDKQEPANEAEEK	3	-1.1536	1	nucleus
Q5ADT0	93	K	Slk19p	SLK19	1	0.000187069	85.554	ETK(1)ATVTSTEAK	2	-1.0574	1	nucleus
Q5ADT0	77	K	Slk19p	SLK19	1	0.0221089	40.88	FSYHPTLEAEAK(1)K	3	2.1358	1	nucleus
Q5ADT0	1010	K	Slk19p	SLK19	1	6.1682e-11	155.56	K(1)NAASVTPTPVEAQR	2	-0.02042	1	nucleus
Q5ADT0	1181	K	Slk19p	SLK19	1	0.000133822	72.433	HNPNYFEVSPEEFEK(1)HK	3	-2.2161	1	nucleus
Q5ADT0	508	K	Slk19p	SLK19	1	3.61544e-23	224.34	EHQDSIDANLTK(1)K	2	-0.49404	2	nucleus
Q5ADT0	1101	K	Slk19p	SLK19	1	5.90884e-15	157.11	PIGGVTALDAEK(1)NTVVAR	2	-0.43611	2	nucleus
Q5ADT0	757	K	Slk19p	SLK19	1	0.0191476	47.062	VAQAK(1)LAQIEK	2	1.4627	1	nucleus
Q5ADT0	873	K	Slk19p	SLK19	1	5.90877e-07	101.01	SK(1)DVVVGNNENSHSK	3	0.014082	1	nucleus
Q5ADT0	577	K	Slk19p	SLK19	1	0.000787836	132.84	HASWLK(1)EK	2	-0.9852	1	nucleus
Q5ADT0	558	K	Slk19p	SLK19	1	5.76767e-05	119.43	LTSLHSDK(1)EDR	2	-1.0162	1	nucleus
Q5ADT0	396	K	Slk19p	SLK19	1	7.10465e-05	111.52	TTK(1)GEIETANK	2	0.38844	1	nucleus
Q5ADT0	510	K	Slk19p	SLK19	0.940725	0.000247869	104	K(0.059)K(0.941)ELDDNLTIIR	2	1.4639	1	nucleus
Q5ADT0	797	K	Slk19p	SLK19	1	0.000510199	105.98	LEEEVANLK(1)K	2	1.6587	1	nucleus
Q5ADT0	736	K	Slk19p	SLK19	1	0.00341473	74.165	EIEDLK(1)AEK	2	-2.024	1	nucleus
Q5ADT0	886	K	Slk19p	SLK19	1	0.00141317	49.66	DVVVGNNENSHSK(1)SVNTGNEAK	3	0.74406	1	nucleus
Q5ADT0	340	K	Slk19p	SLK19	1	0.03466	67.507	QQGLDNK(1)VK	2	-1.7177	1	nucleus
A0A1D8PK43	159	K	Ribosomal 60S subunit protein L18A	RPL18	1	7.10758e-06	152.34	HFGFGPHK(1)GK	2	-0.55811	3	mitochondria	GO:0006518 peptide metabolic process; GO:0043043 peptide biosynthetic process; GO:0044267 cellular protein metabolic process; GO:0006807 nitrogen compound metabolic process; GO:0009058 biosynthetic process; GO:0043603 cellular amide metabolic process; GO:0044238 primary metabolic process; GO:1901566 organonitrogen compound biosynthetic process; GO:1901576 organic substance biosynthetic process; G…	GO:0005840 ribosome; GO:0043226 organelle; GO:0043229 intracellular organelle; GO:0043232 intracellular non-membrane-bounded organelle; GO:0044464 cell part; GO:0005622 intracellular; GO:0005737 cytoplasm; GO:0032991 macromolecular complex; GO:0044424 intracellular part; GO:1990904 ribonucleoprotein complex; GO:0005623 cell; GO:0030529 intracellular ribonucleoprotein complex; GO:0044444 cytoplasm…	GO:0003735 structural constituent of ribosome; GO:0005198 structural molecule activity;	K02883	RP-L18e; large subunit ribosomal protein L18e	cal03010 Ribosome - Candida albicans;	IPR021131;	Ribosomal protein L18e/L15P;
A0A1D8PK43	50	K	Ribosomal 60S subunit protein L18A	RPL18	1	0.00101949	81.017	VILK(1)SLFLSK	2	0.14314	3	mitochondria	GO:0006518 peptide metabolic process; GO:0043043 peptide biosynthetic process; GO:0044267 cellular protein metabolic process; GO:0006807 nitrogen compound metabolic process; GO:0009058 biosynthetic process; GO:0043603 cellular amide metabolic process; GO:0044238 primary metabolic process; GO:1901566 organonitrogen compound biosynthetic process; GO:1901576 organic substance biosynthetic process; G…	GO:0005840 ribosome; GO:0043226 organelle; GO:0043229 intracellular organelle; GO:0043232 intracellular non-membrane-bounded organelle; GO:0044464 cell part; GO:0005622 intracellular; GO:0005737 cytoplasm; GO:0032991 macromolecular complex; GO:0044424 intracellular part; GO:1990904 ribonucleoprotein complex; GO:0005623 cell; GO:0030529 intracellular ribonucleoprotein complex; GO:0044444 cytoplasm…	GO:0003735 structural constituent of ribosome; GO:0005198 structural molecule activity;	K02883	RP-L18e; large subunit ribosomal protein L18e	cal03010 Ribosome - Candida albicans;	IPR021131;	Ribosomal protein L18e/L15P;
A0A1D8PK43	111	K	Ribosomal 60S subunit protein L18A	RPL18	1	0.00142387	123.72	FTAGAK(1)DR	2	-0.13147	1	mitochondria	GO:0006518 peptide metabolic process; GO:0043043 peptide biosynthetic process; GO:0044267 cellular protein metabolic process; GO:0006807 nitrogen compound metabolic process; GO:0009058 biosynthetic process; GO:0043603 cellular amide metabolic process; GO:0044238 primary metabolic process; GO:1901566 organonitrogen compound biosynthetic process; GO:1901576 organic substance biosynthetic process; G…	GO:0005840 ribosome; GO:0043226 organelle; GO:0043229 intracellular organelle; GO:0043232 intracellular non-membrane-bounded organelle; GO:0044464 cell part; GO:0005622 intracellular; GO:0005737 cytoplasm; GO:0032991 macromolecular complex; GO:0044424 intracellular part; GO:1990904 ribonucleoprotein complex; GO:0005623 cell; GO:0030529 intracellular ribonucleoprotein complex; GO:0044444 cytoplasm…	GO:0003735 structural constituent of ribosome; GO:0005198 structural molecule activity;	K02883	RP-L18e; large subunit ribosomal protein L18e	cal03010 Ribosome - Candida albicans;	IPR021131;	Ribosomal protein L18e/L15P;
A0A1D8PK43	8	K	Ribosomal 60S subunit protein L18A	RPL18	1	6.36728e-05	147.78	DHTSK(1)QHVR	2	0.053149	3	mitochondria	GO:0006518 peptide metabolic process; GO:0043043 peptide biosynthetic process; GO:0044267 cellular protein metabolic process; GO:0006807 nitrogen compound metabolic process; GO:0009058 biosynthetic process; GO:0043603 cellular amide metabolic process; GO:0044238 primary metabolic process; GO:1901566 organonitrogen compound biosynthetic process; GO:1901576 organic substance biosynthetic process; G…	GO:0005840 ribosome; GO:0043226 organelle; GO:0043229 intracellular organelle; GO:0043232 intracellular non-membrane-bounded organelle; GO:0044464 cell part; GO:0005622 intracellular; GO:0005737 cytoplasm; GO:0032991 macromolecular complex; GO:0044424 intracellular part; GO:1990904 ribonucleoprotein complex; GO:0005623 cell; GO:0030529 intracellular ribonucleoprotein complex; GO:0044444 cytoplasm…	GO:0003735 structural constituent of ribosome; GO:0005198 structural molecule activity;	K02883	RP-L18e; large subunit ribosomal protein L18e	cal03010 Ribosome - Candida albicans;	IPR021131;	Ribosomal protein L18e/L15P;
A0A1D8PK43	98	K	Ribosomal 60S subunit protein L18A	RPL18	1	5.61706e-07	125.82	LLEFPK(1)ATIAALR	3	-0.51921	3	mitochondria	GO:0006518 peptide metabolic process; GO:0043043 peptide biosynthetic process; GO:0044267 cellular protein metabolic process; GO:0006807 nitrogen compound metabolic process; GO:0009058 biosynthetic process; GO:0043603 cellular amide metabolic process; GO:0044238 primary metabolic process; GO:1901566 organonitrogen compound biosynthetic process; GO:1901576 organic substance biosynthetic process; G…	GO:0005840 ribosome; GO:0043226 organelle; GO:0043229 intracellular organelle; GO:0043232 intracellular non-membrane-bounded organelle; GO:0044464 cell part; GO:0005622 intracellular; GO:0005737 cytoplasm; GO:0032991 macromolecular complex; GO:0044424 intracellular part; GO:1990904 ribonucleoprotein complex; GO:0005623 cell; GO:0030529 intracellular ribonucleoprotein complex; GO:0044444 cytoplasm…	GO:0003735 structural constituent of ribosome; GO:0005198 structural molecule activity;	K02883	RP-L18e; large subunit ribosomal protein L18e	cal03010 Ribosome - Candida albicans;	IPR021131;	Ribosomal protein L18e/L15P;
A0A1D8PK43	116	K	Ribosomal 60S subunit protein L18A	RPL18	1	5.26994e-07	100.04	ILK(1)NGGEAITLDQLALR	3	0.49907	3	mitochondria	GO:0006518 peptide metabolic process; GO:0043043 peptide biosynthetic process; GO:0044267 cellular protein metabolic process; GO:0006807 nitrogen compound metabolic process; GO:0009058 biosynthetic process; GO:0043603 cellular amide metabolic process; GO:0044238 primary metabolic process; GO:1901566 organonitrogen compound biosynthetic process; GO:1901576 organic substance biosynthetic process; G…	GO:0005840 ribosome; GO:0043226 organelle; GO:0043229 intracellular organelle; GO:0043232 intracellular non-membrane-bounded organelle; GO:0044464 cell part; GO:0005622 intracellular; GO:0005737 cytoplasm; GO:0032991 macromolecular complex; GO:0044424 intracellular part; GO:1990904 ribonucleoprotein complex; GO:0005623 cell; GO:0030529 intracellular ribonucleoprotein complex; GO:0044444 cytoplasm…	GO:0003735 structural constituent of ribosome; GO:0005198 structural molecule activity;	K02883	RP-L18e; large subunit ribosomal protein L18e	cal03010 Ribosome - Candida albicans;	IPR021131;	Ribosomal protein L18e/L15P;
A0A1D8PK43	56	K	Ribosomal 60S subunit protein L18A	RPL18	1	4.4429e-06	95.236	SLFLSK(1)INRPPVSVSR	2	-0.51556	3	mitochondria	GO:0006518 peptide metabolic process; GO:0043043 peptide biosynthetic process; GO:0044267 cellular protein metabolic process; GO:0006807 nitrogen compound metabolic process; GO:0009058 biosynthetic process; GO:0043603 cellular amide metabolic process; GO:0044238 primary metabolic process; GO:1901566 organonitrogen compound biosynthetic process; GO:1901576 organic substance biosynthetic process; G…	GO:0005840 ribosome; GO:0043226 organelle; GO:0043229 intracellular organelle; GO:0043232 intracellular non-membrane-bounded organelle; GO:0044464 cell part; GO:0005622 intracellular; GO:0005737 cytoplasm; GO:0032991 macromolecular complex; GO:0044424 intracellular part; GO:1990904 ribonucleoprotein complex; GO:0005623 cell; GO:0030529 intracellular ribonucleoprotein complex; GO:0044444 cytoplasm…	GO:0003735 structural constituent of ribosome; GO:0005198 structural molecule activity;	K02883	RP-L18e; large subunit ribosomal protein L18e	cal03010 Ribosome - Candida albicans;	IPR021131;	Ribosomal protein L18e/L15P;
A0A1D8PK43	46	K	Ribosomal 60S subunit protein L18A	RPL18	1	0.000352716	83.862	TDAPFNK(1)VILK(1)SLFLSK	2	0.0021413	4	mitochondria	GO:0006518 peptide metabolic process; GO:0043043 peptide biosynthetic process; GO:0044267 cellular protein metabolic process; GO:0006807 nitrogen compound metabolic process; GO:0009058 biosynthetic process; GO:0043603 cellular amide metabolic process; GO:0044238 primary metabolic process; GO:1901566 organonitrogen compound biosynthetic process; GO:1901576 organic substance biosynthetic process; G…	GO:0005840 ribosome; GO:0043226 organelle; GO:0043229 intracellular organelle; GO:0043232 intracellular non-membrane-bounded organelle; GO:0044464 cell part; GO:0005622 intracellular; GO:0005737 cytoplasm; GO:0032991 macromolecular complex; GO:0044424 intracellular part; GO:1990904 ribonucleoprotein complex; GO:0005623 cell; GO:0030529 intracellular ribonucleoprotein complex; GO:0044444 cytoplasm…	GO:0003735 structural constituent of ribosome; GO:0005198 structural molecule activity;	K02883	RP-L18e; large subunit ribosomal protein L18e	cal03010 Ribosome - Candida albicans;	IPR021131;	Ribosomal protein L18e/L15P;
A0A1D8PK43	133	K	Ribosomal 60S subunit protein L18A	RPL18	1	2.14154e-05	137.89	APK(1)GQNTLIVR	2	0.14678	2	mitochondria	GO:0006518 peptide metabolic process; GO:0043043 peptide biosynthetic process; GO:0044267 cellular protein metabolic process; GO:0006807 nitrogen compound metabolic process; GO:0009058 biosynthetic process; GO:0043603 cellular amide metabolic process; GO:0044238 primary metabolic process; GO:1901566 organonitrogen compound biosynthetic process; GO:1901576 organic substance biosynthetic process; G…	GO:0005840 ribosome; GO:0043226 organelle; GO:0043229 intracellular organelle; GO:0043232 intracellular non-membrane-bounded organelle; GO:0044464 cell part; GO:0005622 intracellular; GO:0005737 cytoplasm; GO:0032991 macromolecular complex; GO:0044424 intracellular part; GO:1990904 ribonucleoprotein complex; GO:0005623 cell; GO:0030529 intracellular ribonucleoprotein complex; GO:0044444 cytoplasm…	GO:0003735 structural constituent of ribosome; GO:0005198 structural molecule activity;	K02883	RP-L18e; large subunit ribosomal protein L18e	cal03010 Ribosome - Candida albicans;	IPR021131;	Ribosomal protein L18e/L15P;
A0A1D8PGY8	90	K	Ribosomal 40S subunit protein S9B	RPS9B	1	0.000945933	81.771	IGVLSEDK(1)MK	2	0.24556	2	nucleus	GO:0006518 peptide metabolic process; GO:0043043 peptide biosynthetic process; GO:0044267 cellular protein metabolic process; GO:0006807 nitrogen compound metabolic process; GO:0009058 biosynthetic process; GO:0043603 cellular amide metabolic process; GO:0044238 primary metabolic process; GO:1901566 organonitrogen compound biosynthetic process; GO:1901576 organic substance biosynthetic process; G…	GO:0043229 intracellular organelle; GO:0005840 ribosome; GO:0043232 intracellular non-membrane-bounded organelle; GO:0015935 small ribosomal subunit; GO:0005737 cytoplasm; GO:0044446 intracellular organelle part; GO:0032991 macromolecular complex; GO:0044424 intracellular part; GO:0005623 cell; GO:0044422 organelle part; GO:0043228 non-membrane-bounded organelle; GO:0043226 organelle; GO:0044464 …	GO:0097159 organic cyclic compound binding; GO:1901363 heterocyclic compound binding; GO:0003723 RNA binding; GO:0005488 binding; GO:0003676 nucleic acid binding; GO:0005198 structural molecule activity; GO:0003735 structural constituent of ribosome; GO:0019843 rRNA binding;	K02997	RP-S9e; small subunit ribosomal protein S9e	cal03010 Ribosome - Candida albicans;	IPR001912; IPR002942;	Ribosomal protein S4/S9, N-terminal; RNA-binding S4 domain;
A0A1D8PGY8	138	K	Ribosomal 40S subunit protein S9B	RPS9B	1	2.93383e-15	164.01	HIAVGK(1)QIVNIPSFTVR	3	1.5726	3	nucleus	GO:0006518 peptide metabolic process; GO:0043043 peptide biosynthetic process; GO:0044267 cellular protein metabolic process; GO:0006807 nitrogen compound metabolic process; GO:0009058 biosynthetic process; GO:0043603 cellular amide metabolic process; GO:0044238 primary metabolic process; GO:1901566 organonitrogen compound biosynthetic process; GO:1901576 organic substance biosynthetic process; G…	GO:0043229 intracellular organelle; GO:0005840 ribosome; GO:0043232 intracellular non-membrane-bounded organelle; GO:0015935 small ribosomal subunit; GO:0005737 cytoplasm; GO:0044446 intracellular organelle part; GO:0032991 macromolecular complex; GO:0044424 intracellular part; GO:0005623 cell; GO:0044422 organelle part; GO:0043228 non-membrane-bounded organelle; GO:0043226 organelle; GO:0044464 …	GO:0097159 organic cyclic compound binding; GO:1901363 heterocyclic compound binding; GO:0003723 RNA binding; GO:0005488 binding; GO:0003676 nucleic acid binding; GO:0005198 structural molecule activity; GO:0003735 structural constituent of ribosome; GO:0019843 rRNA binding;	K02997	RP-S9e; small subunit ribosomal protein S9e	cal03010 Ribosome - Candida albicans;	IPR001912; IPR002942;	Ribosomal protein S4/S9, N-terminal; RNA-binding S4 domain;
A0A1D8PGY8	51	K	Ribosomal 40S subunit protein S9B	RPS9B	1	0.000719147	117.84	IGFQLSK(1)IR	2	0.41436	1	nucleus	GO:0006518 peptide metabolic process; GO:0043043 peptide biosynthetic process; GO:0044267 cellular protein metabolic process; GO:0006807 nitrogen compound metabolic process; GO:0009058 biosynthetic process; GO:0043603 cellular amide metabolic process; GO:0044238 primary metabolic process; GO:1901566 organonitrogen compound biosynthetic process; GO:1901576 organic substance biosynthetic process; G…	GO:0043229 intracellular organelle; GO:0005840 ribosome; GO:0043232 intracellular non-membrane-bounded organelle; GO:0015935 small ribosomal subunit; GO:0005737 cytoplasm; GO:0044446 intracellular organelle part; GO:0032991 macromolecular complex; GO:0044424 intracellular part; GO:0005623 cell; GO:0044422 organelle part; GO:0043228 non-membrane-bounded organelle; GO:0043226 organelle; GO:0044464 …	GO:0097159 organic cyclic compound binding; GO:1901363 heterocyclic compound binding; GO:0003723 RNA binding; GO:0005488 binding; GO:0003676 nucleic acid binding; GO:0005198 structural molecule activity; GO:0003735 structural constituent of ribosome; GO:0019843 rRNA binding;	K02997	RP-S9e; small subunit ribosomal protein S9e	cal03010 Ribosome - Candida albicans;	IPR001912; IPR002942;	Ribosomal protein S4/S9, N-terminal; RNA-binding S4 domain;
A0A1D8PGY8	115	K	Ribosomal 40S subunit protein S9B	RPS9B	1	2.81866e-05	107.34	LQTQVFK(1)LGLAR	2	0.21059	2	nucleus	GO:0006518 peptide metabolic process; GO:0043043 peptide biosynthetic process; GO:0044267 cellular protein metabolic process; GO:0006807 nitrogen compound metabolic process; GO:0009058 biosynthetic process; GO:0043603 cellular amide metabolic process; GO:0044238 primary metabolic process; GO:1901566 organonitrogen compound biosynthetic process; GO:1901576 organic substance biosynthetic process; G…	GO:0043229 intracellular organelle; GO:0005840 ribosome; GO:0043232 intracellular non-membrane-bounded organelle; GO:0015935 small ribosomal subunit; GO:0005737 cytoplasm; GO:0044446 intracellular organelle part; GO:0032991 macromolecular complex; GO:0044424 intracellular part; GO:0005623 cell; GO:0044422 organelle part; GO:0043228 non-membrane-bounded organelle; GO:0043226 organelle; GO:0044464 …	GO:0097159 organic cyclic compound binding; GO:1901363 heterocyclic compound binding; GO:0003723 RNA binding; GO:0005488 binding; GO:0003676 nucleic acid binding; GO:0005198 structural molecule activity; GO:0003735 structural constituent of ribosome; GO:0019843 rRNA binding;	K02997	RP-S9e; small subunit ribosomal protein S9e	cal03010 Ribosome - Candida albicans;	IPR001912; IPR002942;	Ribosomal protein S4/S9, N-terminal; RNA-binding S4 domain;
A0A1D8PGY8	92	K	Ribosomal 40S subunit protein S9B	RPS9B	1	1.39411e-10	119.8	MK(1)LDYVLALKPEDFLER	3	-0.35228	4	nucleus	GO:0006518 peptide metabolic process; GO:0043043 peptide biosynthetic process; GO:0044267 cellular protein metabolic process; GO:0006807 nitrogen compound metabolic process; GO:0009058 biosynthetic process; GO:0043603 cellular amide metabolic process; GO:0044238 primary metabolic process; GO:1901566 organonitrogen compound biosynthetic process; GO:1901576 organic substance biosynthetic process; G…	GO:0043229 intracellular organelle; GO:0005840 ribosome; GO:0043232 intracellular non-membrane-bounded organelle; GO:0015935 small ribosomal subunit; GO:0005737 cytoplasm; GO:0044446 intracellular organelle part; GO:0032991 macromolecular complex; GO:0044424 intracellular part; GO:0005623 cell; GO:0044422 organelle part; GO:0043228 non-membrane-bounded organelle; GO:0043226 organelle; GO:0044464 …	GO:0097159 organic cyclic compound binding; GO:1901363 heterocyclic compound binding; GO:0003723 RNA binding; GO:0005488 binding; GO:0003676 nucleic acid binding; GO:0005198 structural molecule activity; GO:0003735 structural constituent of ribosome; GO:0019843 rRNA binding;	K02997	RP-S9e; small subunit ribosomal protein S9e	cal03010 Ribosome - Candida albicans;	IPR001912; IPR002942;	Ribosomal protein S4/S9, N-terminal; RNA-binding S4 domain;
A0A1D8PGY8	154	K	Ribosomal 40S subunit protein S9B	RPS9B	1	4.76164e-31	217.97	LDSQK(1)HIDFAHNSPYGGGR	3	-0.39041	10	nucleus	GO:0006518 peptide metabolic process; GO:0043043 peptide biosynthetic process; GO:0044267 cellular protein metabolic process; GO:0006807 nitrogen compound metabolic process; GO:0009058 biosynthetic process; GO:0043603 cellular amide metabolic process; GO:0044238 primary metabolic process; GO:1901566 organonitrogen compound biosynthetic process; GO:1901576 organic substance biosynthetic process; G…	GO:0043229 intracellular organelle; GO:0005840 ribosome; GO:0043232 intracellular non-membrane-bounded organelle; GO:0015935 small ribosomal subunit; GO:0005737 cytoplasm; GO:0044446 intracellular organelle part; GO:0032991 macromolecular complex; GO:0044424 intracellular part; GO:0005623 cell; GO:0044422 organelle part; GO:0043228 non-membrane-bounded organelle; GO:0043226 organelle; GO:0044464 …	GO:0097159 organic cyclic compound binding; GO:1901363 heterocyclic compound binding; GO:0003723 RNA binding; GO:0005488 binding; GO:0003676 nucleic acid binding; GO:0005198 structural molecule activity; GO:0003735 structural constituent of ribosome; GO:0019843 rRNA binding;	K02997	RP-S9e; small subunit ribosomal protein S9e	cal03010 Ribosome - Candida albicans;	IPR001912; IPR002942;	Ribosomal protein S4/S9, N-terminal; RNA-binding S4 domain;
A0A1D8PGY8	179	K	Ribosomal 40S subunit protein S9B	RPS9B	1	1.36871e-07	131.69	NQGK(1)GGEEGAEEEE	2	-0.039824	1	nucleus	GO:0006518 peptide metabolic process; GO:0043043 peptide biosynthetic process; GO:0044267 cellular protein metabolic process; GO:0006807 nitrogen compound metabolic process; GO:0009058 biosynthetic process; GO:0043603 cellular amide metabolic process; GO:0044238 primary metabolic process; GO:1901566 organonitrogen compound biosynthetic process; GO:1901576 organic substance biosynthetic process; G…	GO:0043229 intracellular organelle; GO:0005840 ribosome; GO:0043232 intracellular non-membrane-bounded organelle; GO:0015935 small ribosomal subunit; GO:0005737 cytoplasm; GO:0044446 intracellular organelle part; GO:0032991 macromolecular complex; GO:0044424 intracellular part; GO:0005623 cell; GO:0044422 organelle part; GO:0043228 non-membrane-bounded organelle; GO:0043226 organelle; GO:0044464 …	GO:0097159 organic cyclic compound binding; GO:1901363 heterocyclic compound binding; GO:0003723 RNA binding; GO:0005488 binding; GO:0003676 nucleic acid binding; GO:0005198 structural molecule activity; GO:0003735 structural constituent of ribosome; GO:0019843 rRNA binding;	K02997	RP-S9e; small subunit ribosomal protein S9e	cal03010 Ribosome - Candida albicans;	IPR001912; IPR002942;	Ribosomal protein S4/S9, N-terminal; RNA-binding S4 domain;
A0A1D8PGY8	37	K	Ribosomal 40S subunit protein S9B	RPS9B	1	0.000144914	132.01	LAGEYGLK(1)NK	2	-0.4777	2	nucleus	GO:0006518 peptide metabolic process; GO:0043043 peptide biosynthetic process; GO:0044267 cellular protein metabolic process; GO:0006807 nitrogen compound metabolic process; GO:0009058 biosynthetic process; GO:0043603 cellular amide metabolic process; GO:0044238 primary metabolic process; GO:1901566 organonitrogen compound biosynthetic process; GO:1901576 organic substance biosynthetic process; G…	GO:0043229 intracellular organelle; GO:0005840 ribosome; GO:0043232 intracellular non-membrane-bounded organelle; GO:0015935 small ribosomal subunit; GO:0005737 cytoplasm; GO:0044446 intracellular organelle part; GO:0032991 macromolecular complex; GO:0044424 intracellular part; GO:0005623 cell; GO:0044422 organelle part; GO:0043228 non-membrane-bounded organelle; GO:0043226 organelle; GO:0044464 …	GO:0097159 organic cyclic compound binding; GO:1901363 heterocyclic compound binding; GO:0003723 RNA binding; GO:0005488 binding; GO:0003676 nucleic acid binding; GO:0005198 structural molecule activity; GO:0003735 structural constituent of ribosome; GO:0019843 rRNA binding;	K02997	RP-S9e; small subunit ribosomal protein S9e	cal03010 Ribosome - Candida albicans;	IPR001912; IPR002942;	Ribosomal protein S4/S9, N-terminal; RNA-binding S4 domain;
A0A1D8PGY8	16	K	Ribosomal 40S subunit protein S9B	RPS9B	1	7.5995e-05	84.365	TYSVPK(1)RPYESAR	2	-0.69035	3	nucleus	GO:0006518 peptide metabolic process; GO:0043043 peptide biosynthetic process; GO:0044267 cellular protein metabolic process; GO:0006807 nitrogen compound metabolic process; GO:0009058 biosynthetic process; GO:0043603 cellular amide metabolic process; GO:0044238 primary metabolic process; GO:1901566 organonitrogen compound biosynthetic process; GO:1901576 organic substance biosynthetic process; G…	GO:0043229 intracellular organelle; GO:0005840 ribosome; GO:0043232 intracellular non-membrane-bounded organelle; GO:0015935 small ribosomal subunit; GO:0005737 cytoplasm; GO:0044446 intracellular organelle part; GO:0032991 macromolecular complex; GO:0044424 intracellular part; GO:0005623 cell; GO:0044422 organelle part; GO:0043228 non-membrane-bounded organelle; GO:0043226 organelle; GO:0044464 …	GO:0097159 organic cyclic compound binding; GO:1901363 heterocyclic compound binding; GO:0003723 RNA binding; GO:0005488 binding; GO:0003676 nucleic acid binding; GO:0005198 structural molecule activity; GO:0003735 structural constituent of ribosome; GO:0019843 rRNA binding;	K02997	RP-S9e; small subunit ribosomal protein S9e	cal03010 Ribosome - Candida albicans;	IPR001912; IPR002942;	Ribosomal protein S4/S9, N-terminal; RNA-binding S4 domain;
A0A1D8PGY8	10	K	Ribosomal 40S subunit protein S9B	RPS9B	1	0.000304041	103.31	TYSK(1)TYSVPK	2	-0.25566	1	nucleus	GO:0006518 peptide metabolic process; GO:0043043 peptide biosynthetic process; GO:0044267 cellular protein metabolic process; GO:0006807 nitrogen compound metabolic process; GO:0009058 biosynthetic process; GO:0043603 cellular amide metabolic process; GO:0044238 primary metabolic process; GO:1901566 organonitrogen compound biosynthetic process; GO:1901576 organic substance biosynthetic process; G…	GO:0043229 intracellular organelle; GO:0005840 ribosome; GO:0043232 intracellular non-membrane-bounded organelle; GO:0015935 small ribosomal subunit; GO:0005737 cytoplasm; GO:0044446 intracellular organelle part; GO:0032991 macromolecular complex; GO:0044424 intracellular part; GO:0005623 cell; GO:0044422 organelle part; GO:0043228 non-membrane-bounded organelle; GO:0043226 organelle; GO:0044464 …	GO:0097159 organic cyclic compound binding; GO:1901363 heterocyclic compound binding; GO:0003723 RNA binding; GO:0005488 binding; GO:0003676 nucleic acid binding; GO:0005198 structural molecule activity; GO:0003735 structural constituent of ribosome; GO:0019843 rRNA binding;	K02997	RP-S9e; small subunit ribosomal protein S9e	cal03010 Ribosome - Candida albicans;	IPR001912; IPR002942;	Ribosomal protein S4/S9, N-terminal; RNA-binding S4 domain;
A0A1D8PK61	27	K	Ribosomal 40S subunit protein S19A	RPS19A	1	2.28079e-05	94.059	QGK(1)LEVPGYVDIVK	2	1.5325	1	cytoplasm	GO:0006518 peptide metabolic process; GO:0043043 peptide biosynthetic process; GO:0044267 cellular protein metabolic process; GO:0006807 nitrogen compound metabolic process; GO:0009058 biosynthetic process; GO:0043603 cellular amide metabolic process; GO:0044238 primary metabolic process; GO:1901566 organonitrogen compound biosynthetic process; GO:1901576 organic substance biosynthetic process; G…	GO:0005840 ribosome; GO:0043226 organelle; GO:0043229 intracellular organelle; GO:0043232 intracellular non-membrane-bounded organelle; GO:0044464 cell part; GO:0005622 intracellular; GO:0005737 cytoplasm; GO:0032991 macromolecular complex; GO:0044424 intracellular part; GO:1990904 ribonucleoprotein complex; GO:0005623 cell; GO:0030529 intracellular ribonucleoprotein complex; GO:0044444 cytoplasm…	GO:0003735 structural constituent of ribosome; GO:0005198 structural molecule activity;	K02966	RP-S19e; small subunit ribosomal protein S19e	cal03010 Ribosome - Candida albicans;	IPR011991;	Winged helix-turn-helix DNA-binding domain;
A0A1D8PK61	84	K	Ribosomal 40S subunit protein S19A	RPS19A	1	0.000539843	138.37	LYGGAK(1)NR	2	0.96665	2	cytoplasm	GO:0006518 peptide metabolic process; GO:0043043 peptide biosynthetic process; GO:0044267 cellular protein metabolic process; GO:0006807 nitrogen compound metabolic process; GO:0009058 biosynthetic process; GO:0043603 cellular amide metabolic process; GO:0044238 primary metabolic process; GO:1901566 organonitrogen compound biosynthetic process; GO:1901576 organic substance biosynthetic process; G…	GO:0005840 ribosome; GO:0043226 organelle; GO:0043229 intracellular organelle; GO:0043232 intracellular non-membrane-bounded organelle; GO:0044464 cell part; GO:0005622 intracellular; GO:0005737 cytoplasm; GO:0032991 macromolecular complex; GO:0044424 intracellular part; GO:1990904 ribonucleoprotein complex; GO:0005623 cell; GO:0030529 intracellular ribonucleoprotein complex; GO:0044444 cytoplasm…	GO:0003735 structural constituent of ribosome; GO:0005198 structural molecule activity;	K02966	RP-S19e; small subunit ribosomal protein S19e	cal03010 Ribosome - Candida albicans;	IPR011991;	Winged helix-turn-helix DNA-binding domain;
A0A1D8PK61	78	K	Ribosomal 40S subunit protein S19A	RPS19A	1	3.65433e-08	117.08	QVGVGALNK(1)LYGGAK	2	-0.95354	2	cytoplasm	GO:0006518 peptide metabolic process; GO:0043043 peptide biosynthetic process; GO:0044267 cellular protein metabolic process; GO:0006807 nitrogen compound metabolic process; GO:0009058 biosynthetic process; GO:0043603 cellular amide metabolic process; GO:0044238 primary metabolic process; GO:1901566 organonitrogen compound biosynthetic process; GO:1901576 organic substance biosynthetic process; G…	GO:0005840 ribosome; GO:0043226 organelle; GO:0043229 intracellular organelle; GO:0043232 intracellular non-membrane-bounded organelle; GO:0044464 cell part; GO:0005622 intracellular; GO:0005737 cytoplasm; GO:0032991 macromolecular complex; GO:0044424 intracellular part; GO:1990904 ribonucleoprotein complex; GO:0005623 cell; GO:0030529 intracellular ribonucleoprotein complex; GO:0044444 cytoplasm…	GO:0003735 structural constituent of ribosome; GO:0005198 structural molecule activity;	K02966	RP-S19e; small subunit ribosomal protein S19e	cal03010 Ribosome - Candida albicans;	IPR011991;	Winged helix-turn-helix DNA-binding domain;
A0A1D8PK61	119	K	Ribosomal 40S subunit protein S19A	RPS19A	1	6.7875e-05	97.439	IGVLEISPK(1)GGR	2	-0.63323	2	cytoplasm	GO:0006518 peptide metabolic process; GO:0043043 peptide biosynthetic process; GO:0044267 cellular protein metabolic process; GO:0006807 nitrogen compound metabolic process; GO:0009058 biosynthetic process; GO:0043603 cellular amide metabolic process; GO:0044238 primary metabolic process; GO:1901566 organonitrogen compound biosynthetic process; GO:1901576 organic substance biosynthetic process; G…	GO:0005840 ribosome; GO:0043226 organelle; GO:0043229 intracellular organelle; GO:0043232 intracellular non-membrane-bounded organelle; GO:0044464 cell part; GO:0005622 intracellular; GO:0005737 cytoplasm; GO:0032991 macromolecular complex; GO:0044424 intracellular part; GO:1990904 ribonucleoprotein complex; GO:0005623 cell; GO:0030529 intracellular ribonucleoprotein complex; GO:0044444 cytoplasm…	GO:0003735 structural constituent of ribosome; GO:0005198 structural molecule activity;	K02966	RP-S19e; small subunit ribosomal protein S19e	cal03010 Ribosome - Candida albicans;	IPR011991;	Winged helix-turn-helix DNA-binding domain;
A0A1D8PK61	92	K	Ribosomal 40S subunit protein S19A	RPS19A	1	7.21975e-06	91.657	GFRPHK(1)HVDASGSINR	3	-1.4472	1	cytoplasm	GO:0006518 peptide metabolic process; GO:0043043 peptide biosynthetic process; GO:0044267 cellular protein metabolic process; GO:0006807 nitrogen compound metabolic process; GO:0009058 biosynthetic process; GO:0043603 cellular amide metabolic process; GO:0044238 primary metabolic process; GO:1901566 organonitrogen compound biosynthetic process; GO:1901576 organic substance biosynthetic process; G…	GO:0005840 ribosome; GO:0043226 organelle; GO:0043229 intracellular organelle; GO:0043232 intracellular non-membrane-bounded organelle; GO:0044464 cell part; GO:0005622 intracellular; GO:0005737 cytoplasm; GO:0032991 macromolecular complex; GO:0044424 intracellular part; GO:1990904 ribonucleoprotein complex; GO:0005623 cell; GO:0030529 intracellular ribonucleoprotein complex; GO:0044444 cytoplasm…	GO:0003735 structural constituent of ribosome; GO:0005198 structural molecule activity;	K02966	RP-S19e; small subunit ribosomal protein S19e	cal03010 Ribosome - Candida albicans;	IPR011991;	Winged helix-turn-helix DNA-binding domain;
A0A1D8PK61	69	K	Ribosomal 40S subunit protein S19A	RPS19A	1	3.65433e-08	117.08	K(1)QVGVGALNK(1)LYGGAK	2	-0.8813	4	cytoplasm	GO:0006518 peptide metabolic process; GO:0043043 peptide biosynthetic process; GO:0044267 cellular protein metabolic process; GO:0006807 nitrogen compound metabolic process; GO:0009058 biosynthetic process; GO:0043603 cellular amide metabolic process; GO:0044238 primary metabolic process; GO:1901566 organonitrogen compound biosynthetic process; GO:1901576 organic substance biosynthetic process; G…	GO:0005840 ribosome; GO:0043226 organelle; GO:0043229 intracellular organelle; GO:0043232 intracellular non-membrane-bounded organelle; GO:0044464 cell part; GO:0005622 intracellular; GO:0005737 cytoplasm; GO:0032991 macromolecular complex; GO:0044424 intracellular part; GO:1990904 ribonucleoprotein complex; GO:0005623 cell; GO:0030529 intracellular ribonucleoprotein complex; GO:0044444 cytoplasm…	GO:0003735 structural constituent of ribosome; GO:0005198 structural molecule activity;	K02966	RP-S19e; small subunit ribosomal protein S19e	cal03010 Ribosome - Candida albicans;	IPR011991;	Winged helix-turn-helix DNA-binding domain;
A0A1D8PK61	103	K	Ribosomal 40S subunit protein S19A	RPS19A	1	0.00142941	132.08	K(1)CVQALQK	2	-0.22931	2	cytoplasm	GO:0006518 peptide metabolic process; GO:0043043 peptide biosynthetic process; GO:0044267 cellular protein metabolic process; GO:0006807 nitrogen compound metabolic process; GO:0009058 biosynthetic process; GO:0043603 cellular amide metabolic process; GO:0044238 primary metabolic process; GO:1901566 organonitrogen compound biosynthetic process; GO:1901576 organic substance biosynthetic process; G…	GO:0005840 ribosome; GO:0043226 organelle; GO:0043229 intracellular organelle; GO:0043232 intracellular non-membrane-bounded organelle; GO:0044464 cell part; GO:0005622 intracellular; GO:0005737 cytoplasm; GO:0032991 macromolecular complex; GO:0044424 intracellular part; GO:1990904 ribonucleoprotein complex; GO:0005623 cell; GO:0030529 intracellular ribonucleoprotein complex; GO:0044444 cytoplasm…	GO:0003735 structural constituent of ribosome; GO:0005198 structural molecule activity;	K02966	RP-S19e; small subunit ribosomal protein S19e	cal03010 Ribosome - Candida albicans;	IPR011991;	Winged helix-turn-helix DNA-binding domain;
A0A1D8PK61	56	K	Ribosomal 40S subunit protein S19A	RPS19A	1	3.28996e-15	151.95	TSAGNDLPPQEAETWFYK(1)R	3	-0.87596	9	cytoplasm	GO:0006518 peptide metabolic process; GO:0043043 peptide biosynthetic process; GO:0044267 cellular protein metabolic process; GO:0006807 nitrogen compound metabolic process; GO:0009058 biosynthetic process; GO:0043603 cellular amide metabolic process; GO:0044238 primary metabolic process; GO:1901566 organonitrogen compound biosynthetic process; GO:1901576 organic substance biosynthetic process; G…	GO:0005840 ribosome; GO:0043226 organelle; GO:0043229 intracellular organelle; GO:0043232 intracellular non-membrane-bounded organelle; GO:0044464 cell part; GO:0005622 intracellular; GO:0005737 cytoplasm; GO:0032991 macromolecular complex; GO:0044424 intracellular part; GO:1990904 ribonucleoprotein complex; GO:0005623 cell; GO:0030529 intracellular ribonucleoprotein complex; GO:0044444 cytoplasm…	GO:0003735 structural constituent of ribosome; GO:0005198 structural molecule activity;	K02966	RP-S19e; small subunit ribosomal protein S19e	cal03010 Ribosome - Candida albicans;	IPR011991;	Winged helix-turn-helix DNA-binding domain;
A0A1D8PK61	110	K	Ribosomal 40S subunit protein S19A	RPS19A	1	6.10453e-05	80.411	CVQALQK(1)IGVLEISPK	3	2.4259	2	cytoplasm	GO:0006518 peptide metabolic process; GO:0043043 peptide biosynthetic process; GO:0044267 cellular protein metabolic process; GO:0006807 nitrogen compound metabolic process; GO:0009058 biosynthetic process; GO:0043603 cellular amide metabolic process; GO:0044238 primary metabolic process; GO:1901566 organonitrogen compound biosynthetic process; GO:1901576 organic substance biosynthetic process; G…	GO:0005840 ribosome; GO:0043226 organelle; GO:0043229 intracellular organelle; GO:0043232 intracellular non-membrane-bounded organelle; GO:0044464 cell part; GO:0005622 intracellular; GO:0005737 cytoplasm; GO:0032991 macromolecular complex; GO:0044424 intracellular part; GO:1990904 ribonucleoprotein complex; GO:0005623 cell; GO:0030529 intracellular ribonucleoprotein complex; GO:0044444 cytoplasm…	GO:0003735 structural constituent of ribosome; GO:0005198 structural molecule activity;	K02966	RP-S19e; small subunit ribosomal protein S19e	cal03010 Ribosome - Candida albicans;	IPR011991;	Winged helix-turn-helix DNA-binding domain;
Q5AGZ8	805	K	ATP-dependent 6-phosphofructokinase	PFK2	1	0.00120935	79.07	LIIK(1)SSNASK	2	-0.026946	2	cytoskeleton	GO:0006757 ATP generation from ADP; GO:0009116 nucleoside metabolic process; GO:0042278 purine nucleoside metabolic process; GO:0006165 nucleoside diphosphate phosphorylation; GO:0046031 ADP metabolic process; GO:0019362 pyridine nucleotide metabolic process; GO:0006096 glycolytic process; GO:0009167 purine ribonucleoside monophosphate metabolic process; GO:0009117 nucleotide metabolic process; G…	GO:0044424 intracellular part; GO:0005623 cell; GO:0044464 cell part; GO:0005622 intracellular; GO:0005737 cytoplasm;	GO:0003872 6-phosphofructokinase activity; GO:0005524 ATP binding; GO:1901265 nucleoside phosphate binding; GO:0016773 phosphotransferase activity, alcohol group as acceptor; GO:0001882 nucleoside binding; GO:0043167 ion binding; GO:0000166 nucleotide binding; GO:0097159 organic cyclic compound binding; GO:1901363 heterocyclic compound binding; GO:0032549 ribonucleoside binding; GO:0097367 carboh…	K00850	pfkA; 6-phosphofructokinase 1 [EC:2.7.1.11]	cal01200 Carbon metabolism - Candida albicans; cal01130 Biosynthesis of antibiotics - Candida albicans; cal03018 RNA degradation - Candida albicans; cal01100 Metabolic pathways - Candida albicans; cal01230 Biosynthesis of amino acids - Candida albicans; cal01110 Biosynthesis of secondary metabolites - Candida albicans;	IPR029068; IPR000023;	Glyoxalase/Bleomycin resistance protein/Dihydroxybiphenyl dioxygenase; Phosphofructokinase domain;
Q5AGZ8	237	K	ATP-dependent 6-phosphofructokinase	PFK2	1	0.00302591	99.139	EMK(1)WQDVR	2	0.05014	1	cytoskeleton	GO:0006757 ATP generation from ADP; GO:0009116 nucleoside metabolic process; GO:0042278 purine nucleoside metabolic process; GO:0006165 nucleoside diphosphate phosphorylation; GO:0046031 ADP metabolic process; GO:0019362 pyridine nucleotide metabolic process; GO:0006096 glycolytic process; GO:0009167 purine ribonucleoside monophosphate metabolic process; GO:0009117 nucleotide metabolic process; G…	GO:0044424 intracellular part; GO:0005623 cell; GO:0044464 cell part; GO:0005622 intracellular; GO:0005737 cytoplasm;	GO:0003872 6-phosphofructokinase activity; GO:0005524 ATP binding; GO:1901265 nucleoside phosphate binding; GO:0016773 phosphotransferase activity, alcohol group as acceptor; GO:0001882 nucleoside binding; GO:0043167 ion binding; GO:0000166 nucleotide binding; GO:0097159 organic cyclic compound binding; GO:1901363 heterocyclic compound binding; GO:0032549 ribonucleoside binding; GO:0097367 carboh…	K00850	pfkA; 6-phosphofructokinase 1 [EC:2.7.1.11]	cal01200 Carbon metabolism - Candida albicans; cal01130 Biosynthesis of antibiotics - Candida albicans; cal03018 RNA degradation - Candida albicans; cal01100 Metabolic pathways - Candida albicans; cal01230 Biosynthesis of amino acids - Candida albicans; cal01110 Biosynthesis of secondary metabolites - Candida albicans;	IPR029068; IPR000023;	Glyoxalase/Bleomycin resistance protein/Dihydroxybiphenyl dioxygenase; Phosphofructokinase domain;
Q5AGZ8	538	K	ATP-dependent 6-phosphofructokinase	PFK2	1	0.00985626	61.161	DFEK(1)AMSLR	2	0.030776	1	cytoskeleton	GO:0006757 ATP generation from ADP; GO:0009116 nucleoside metabolic process; GO:0042278 purine nucleoside metabolic process; GO:0006165 nucleoside diphosphate phosphorylation; GO:0046031 ADP metabolic process; GO:0019362 pyridine nucleotide metabolic process; GO:0006096 glycolytic process; GO:0009167 purine ribonucleoside monophosphate metabolic process; GO:0009117 nucleotide metabolic process; G…	GO:0044424 intracellular part; GO:0005623 cell; GO:0044464 cell part; GO:0005622 intracellular; GO:0005737 cytoplasm;	GO:0003872 6-phosphofructokinase activity; GO:0005524 ATP binding; GO:1901265 nucleoside phosphate binding; GO:0016773 phosphotransferase activity, alcohol group as acceptor; GO:0001882 nucleoside binding; GO:0043167 ion binding; GO:0000166 nucleotide binding; GO:0097159 organic cyclic compound binding; GO:1901363 heterocyclic compound binding; GO:0032549 ribonucleoside binding; GO:0097367 carboh…	K00850	pfkA; 6-phosphofructokinase 1 [EC:2.7.1.11]	cal01200 Carbon metabolism - Candida albicans; cal01130 Biosynthesis of antibiotics - Candida albicans; cal03018 RNA degradation - Candida albicans; cal01100 Metabolic pathways - Candida albicans; cal01230 Biosynthesis of amino acids - Candida albicans; cal01110 Biosynthesis of secondary metabolites - Candida albicans;	IPR029068; IPR000023;	Glyoxalase/Bleomycin resistance protein/Dihydroxybiphenyl dioxygenase; Phosphofructokinase domain;
Q5AGZ8	261	K	ATP-dependent 6-phosphofructokinase	PFK2	1	0.025704	66.073	CMEFK(1)ER	2	-0.92875	1	cytoskeleton	GO:0006757 ATP generation from ADP; GO:0009116 nucleoside metabolic process; GO:0042278 purine nucleoside metabolic process; GO:0006165 nucleoside diphosphate phosphorylation; GO:0046031 ADP metabolic process; GO:0019362 pyridine nucleotide metabolic process; GO:0006096 glycolytic process; GO:0009167 purine ribonucleoside monophosphate metabolic process; GO:0009117 nucleotide metabolic process; G…	GO:0044424 intracellular part; GO:0005623 cell; GO:0044464 cell part; GO:0005622 intracellular; GO:0005737 cytoplasm;	GO:0003872 6-phosphofructokinase activity; GO:0005524 ATP binding; GO:1901265 nucleoside phosphate binding; GO:0016773 phosphotransferase activity, alcohol group as acceptor; GO:0001882 nucleoside binding; GO:0043167 ion binding; GO:0000166 nucleotide binding; GO:0097159 organic cyclic compound binding; GO:1901363 heterocyclic compound binding; GO:0032549 ribonucleoside binding; GO:0097367 carboh…	K00850	pfkA; 6-phosphofructokinase 1 [EC:2.7.1.11]	cal01200 Carbon metabolism - Candida albicans; cal01130 Biosynthesis of antibiotics - Candida albicans; cal03018 RNA degradation - Candida albicans; cal01100 Metabolic pathways - Candida albicans; cal01230 Biosynthesis of amino acids - Candida albicans; cal01110 Biosynthesis of secondary metabolites - Candida albicans;	IPR029068; IPR000023;	Glyoxalase/Bleomycin resistance protein/Dihydroxybiphenyl dioxygenase; Phosphofructokinase domain;
Q5AGZ8	418	K	ATP-dependent 6-phosphofructokinase	PFK2	1	5.31982e-24	223.39	DWQDQMCDIVGK(1)HR	2	-1.1015	4	cytoskeleton	GO:0006757 ATP generation from ADP; GO:0009116 nucleoside metabolic process; GO:0042278 purine nucleoside metabolic process; GO:0006165 nucleoside diphosphate phosphorylation; GO:0046031 ADP metabolic process; GO:0019362 pyridine nucleotide metabolic process; GO:0006096 glycolytic process; GO:0009167 purine ribonucleoside monophosphate metabolic process; GO:0009117 nucleotide metabolic process; G…	GO:0044424 intracellular part; GO:0005623 cell; GO:0044464 cell part; GO:0005622 intracellular; GO:0005737 cytoplasm;	GO:0003872 6-phosphofructokinase activity; GO:0005524 ATP binding; GO:1901265 nucleoside phosphate binding; GO:0016773 phosphotransferase activity, alcohol group as acceptor; GO:0001882 nucleoside binding; GO:0043167 ion binding; GO:0000166 nucleotide binding; GO:0097159 organic cyclic compound binding; GO:1901363 heterocyclic compound binding; GO:0032549 ribonucleoside binding; GO:0097367 carboh…	K00850	pfkA; 6-phosphofructokinase 1 [EC:2.7.1.11]	cal01200 Carbon metabolism - Candida albicans; cal01130 Biosynthesis of antibiotics - Candida albicans; cal03018 RNA degradation - Candida albicans; cal01100 Metabolic pathways - Candida albicans; cal01230 Biosynthesis of amino acids - Candida albicans; cal01110 Biosynthesis of secondary metabolites - Candida albicans;	IPR029068; IPR000023;	Glyoxalase/Bleomycin resistance protein/Dihydroxybiphenyl dioxygenase; Phosphofructokinase domain;
Q5AGZ8	310	K	ATP-dependent 6-phosphofructokinase	PFK2	1	9.08483e-10	176.87	DK(1)GEITNEQFER	2	-0.31339	2	cytoskeleton	GO:0006757 ATP generation from ADP; GO:0009116 nucleoside metabolic process; GO:0042278 purine nucleoside metabolic process; GO:0006165 nucleoside diphosphate phosphorylation; GO:0046031 ADP metabolic process; GO:0019362 pyridine nucleotide metabolic process; GO:0006096 glycolytic process; GO:0009167 purine ribonucleoside monophosphate metabolic process; GO:0009117 nucleotide metabolic process; G…	GO:0044424 intracellular part; GO:0005623 cell; GO:0044464 cell part; GO:0005622 intracellular; GO:0005737 cytoplasm;	GO:0003872 6-phosphofructokinase activity; GO:0005524 ATP binding; GO:1901265 nucleoside phosphate binding; GO:0016773 phosphotransferase activity, alcohol group as acceptor; GO:0001882 nucleoside binding; GO:0043167 ion binding; GO:0000166 nucleotide binding; GO:0097159 organic cyclic compound binding; GO:1901363 heterocyclic compound binding; GO:0032549 ribonucleoside binding; GO:0097367 carboh…	K00850	pfkA; 6-phosphofructokinase 1 [EC:2.7.1.11]	cal01200 Carbon metabolism - Candida albicans; cal01130 Biosynthesis of antibiotics - Candida albicans; cal03018 RNA degradation - Candida albicans; cal01100 Metabolic pathways - Candida albicans; cal01230 Biosynthesis of amino acids - Candida albicans; cal01110 Biosynthesis of secondary metabolites - Candida albicans;	IPR029068; IPR000023;	Glyoxalase/Bleomycin resistance protein/Dihydroxybiphenyl dioxygenase; Phosphofructokinase domain;
Q5AGZ8	234	K	ATP-dependent 6-phosphofructokinase	PFK2	1	0.000495247	93.096	GGPEYIK(1)EMK	2	-0.63692	2	cytoskeleton	GO:0006757 ATP generation from ADP; GO:0009116 nucleoside metabolic process; GO:0042278 purine nucleoside metabolic process; GO:0006165 nucleoside diphosphate phosphorylation; GO:0046031 ADP metabolic process; GO:0019362 pyridine nucleotide metabolic process; GO:0006096 glycolytic process; GO:0009167 purine ribonucleoside monophosphate metabolic process; GO:0009117 nucleotide metabolic process; G…	GO:0044424 intracellular part; GO:0005623 cell; GO:0044464 cell part; GO:0005622 intracellular; GO:0005737 cytoplasm;	GO:0003872 6-phosphofructokinase activity; GO:0005524 ATP binding; GO:1901265 nucleoside phosphate binding; GO:0016773 phosphotransferase activity, alcohol group as acceptor; GO:0001882 nucleoside binding; GO:0043167 ion binding; GO:0000166 nucleotide binding; GO:0097159 organic cyclic compound binding; GO:1901363 heterocyclic compound binding; GO:0032549 ribonucleoside binding; GO:0097367 carboh…	K00850	pfkA; 6-phosphofructokinase 1 [EC:2.7.1.11]	cal01200 Carbon metabolism - Candida albicans; cal01130 Biosynthesis of antibiotics - Candida albicans; cal03018 RNA degradation - Candida albicans; cal01100 Metabolic pathways - Candida albicans; cal01230 Biosynthesis of amino acids - Candida albicans; cal01110 Biosynthesis of secondary metabolites - Candida albicans;	IPR029068; IPR000023;	Glyoxalase/Bleomycin resistance protein/Dihydroxybiphenyl dioxygenase; Phosphofructokinase domain;
Q5AGZ8	227	K	ATP-dependent 6-phosphofructokinase	PFK2	1	4.39979e-07	97.57	AFAVQEGYAGLVK(1)GGPEYIK	2	-3.5815	1	cytoskeleton	GO:0006757 ATP generation from ADP; GO:0009116 nucleoside metabolic process; GO:0042278 purine nucleoside metabolic process; GO:0006165 nucleoside diphosphate phosphorylation; GO:0046031 ADP metabolic process; GO:0019362 pyridine nucleotide metabolic process; GO:0006096 glycolytic process; GO:0009167 purine ribonucleoside monophosphate metabolic process; GO:0009117 nucleotide metabolic process; G…	GO:0044424 intracellular part; GO:0005623 cell; GO:0044464 cell part; GO:0005622 intracellular; GO:0005737 cytoplasm;	GO:0003872 6-phosphofructokinase activity; GO:0005524 ATP binding; GO:1901265 nucleoside phosphate binding; GO:0016773 phosphotransferase activity, alcohol group as acceptor; GO:0001882 nucleoside binding; GO:0043167 ion binding; GO:0000166 nucleotide binding; GO:0097159 organic cyclic compound binding; GO:1901363 heterocyclic compound binding; GO:0032549 ribonucleoside binding; GO:0097367 carboh…	K00850	pfkA; 6-phosphofructokinase 1 [EC:2.7.1.11]	cal01200 Carbon metabolism - Candida albicans; cal01130 Biosynthesis of antibiotics - Candida albicans; cal03018 RNA degradation - Candida albicans; cal01100 Metabolic pathways - Candida albicans; cal01230 Biosynthesis of amino acids - Candida albicans; cal01110 Biosynthesis of secondary metabolites - Candida albicans;	IPR029068; IPR000023;	Glyoxalase/Bleomycin resistance protein/Dihydroxybiphenyl dioxygenase; Phosphofructokinase domain;
[truncated: 6,260 more rows]

## Sheet: cr
Protein accession	Position	Amino acid	Protein description	Gene name	Localization probability	PEP	Score	Modified sequence	Charge	Mass error [ppm]	MS/MS Count	Subcellular localization	Biological Process	Cellular Component	Molecular Function	KEGG KO No.	KEGG Gene	KEGG pathway	IPR ID	Domain description
[truncated: 542 more rows]

[truncated: 3 more sheets: Ac, su, 2o-1]
